# Supplementary material for: Polyvalent guide RNAs for CRISPR antivirals
Source: iScience. 2022 Oct 13;25(11):105333. doi: 10.1016/j.isci.2022.105333 (PMC9618770; doi:10.1016/j.isci.2022.105333)
Supplement: Table S1. Statistics of Homeologous Cas13 Target Pair (>16/23 or 70% sequence identity) Prevalence in RNA viral genomes, related to Figure 1 [file mmc2.xlsx]

## Sheet: Table S1
Supplementary Table S1: Statistics of Homeologous Cas13 Target Pair (>16/23 or 70% sequence identity) Prevalence in RNA viral genomes. Related to Figure 1.
Host: Human
Virus #	Virus Name	Total Genome Length (nt)	Total # of Pairs (>16/23 nt identity)	# of Pairs with 17 nt homology	# of Pairs with 18 nt homology	# of Pairs with 19 nt homology	# of Pairs with 20 nt homology	# of Pairs with 21 nt homology	# of Pairs with 22 nt homology	# of Pairs with 23 nt homology
1	Severe acute respiratory syndrome coronavirus 2 (SARS-CoV-2)	29903	1152	965	170	17	0	0	0	0
2	Norovirus GII	7525	38	25	4	1	3	5	0	0
3	Norovirus GI	7677	29	27	2	0	0	0	0	0
4	Norovirus GI	7693	35	26	2	1	5	1	0	0
5	Norovirus GIV	7419	38	29	1	1	2	5	0	0
6	Norovirus GI	7734	51	38	6	0	1	4	2	0
7	Norovirus GII/Hu/JP/2007/GII.P15_GII.15/Sapporo/HK299	7551	35	24	2	1	2	1	1	4
8	Norovirus GII/Hu/JP/2011/GII/Yuzawa/Gira2HS	7543	61	46	7	1	1	1	5	0
9	Bas-Congo tibrovirus	11892	103	94	9	0	0	0	0	0
10	Severe fever with thrombocytopenia syndrome virus	11272	102	86	16	0	0	0	0	0
11	Ilesha virus	12298	223	198	25	0	0	0	0	0
12	Fort Sherman virus	12294	207	180	25	2	0	0	0	0
13	Norovirus GII	7521	58	41	6	2	1	2	6	0
14	Norovirus GI/Hu/JP/2007/GI.P3_GI.3/Shimizu/KK2866	7745	43	28	8	0	1	4	2	0
15	Norovirus GII.17	7556	58	43	7	2	1	5	0	0
16	Norovirus GII	7567	52	37	8	2	5	0	0	0
17	Ekpoma virus 1	12659	94	77	15	2	0	0	0	0
18	Ekpoma virus 2	12674	212	95	21	3	0	0	1	92
19	Betacoronavirus England 1	30111	891	756	117	17	1	0	0	0
20	Bayou orthohantavirus	5635	75	48	23	4	0	0	0	0
21	Coxsackievirus B3	7399	24	21	3	0	0	0	0	0
22	Hepacivirus B	9143	50	47	3	0	0	0	0	0
23	Human hepegivirus	9538	70	62	8	0	0	0	0	0
24	Lebombo virus (LEBV)	19247	278	247	26	5	0	0	0	0
25	Orungo virus (ORUV)	18894	236	203	27	6	0	0	0	0
26	Catu virus	12024	217	187	29	1	0	0	0	0
27	Eastern chimpanzee simian foamy virus	11954	894	125	10	1	2	2	19	735
28	Punta Toro virus	12618	133	117	14	2	0	0	0	0
29	Zika virus	10808	88	74	12	2	0	0	0	0
30	Bastrovirus 7	6339	54	31	9	5	0	1	6	2
31	Le Dantec virus	11450	149	121	21	7	0	0	0	0
32	Bwamba orthobunyavirus	8030	107	95	11	1	0	0	0	0
33	Guaroa virus	7779	89	74	10	3	2	0	0	0
34	Bwamba orthobunyavirus	4557	34	33	1	0	0	0	0	0
35	Madrid virus	12604	209	169	28	8	4	0	0	0
36	Guaroa virus	4486	12	12	0	0	0	0	0	0
37	Cosavirus F	6656	39	35	4	0	0	0	0	0
38	Husavirus sp.	8856	59	54	5	0	0	0	0	0
39	Hepatitis C virus genotype 7	9443	58	47	11	0	0	0	0	0
40	enterovirus A114	7317	20	20	0	0	0	0	0	0
41	Norovirus GIV	7527	50	38	5	1	6	0	0	0
42	Human pegivirus 2	9867	92	82	10	0	0	0	0	0
43	Influenza A virus (A/California/07/2009(H1N1))	13158	177	157	17	3	0	0	0	0
44	Influenza A virus (A/Shanghai/02/2013(H7N9))	13191	169	158	9	2	0	0	0	0
45	Cosavirus JMY-2014	7213	55	48	6	1	0	0	0	0
46	Sosuga virus	15480	293	183	61	34	13	2	0	0
47	Salivirus FHB	7998	124	112	12	0	0	0	0	0
48	Marburg marburgvirus	19114	299	266	30	2	1	0	0	0
49	Heartland virus	11567	170	146	23	1	0	0	0	0
50	Human astrovirus BF34 (HAstV-BF34)	6577	68	50	12	6	0	0	0	0
51	Rosavirus A2	8931	188	77	33	24	34	17	3	0
52	Human cosavirus	7802	75	48	4	1	1	2	3	16
53	Chandipura virus	11120	66	61	5	0	0	0	0	0
54	Duvenhage lyssavirus	11976	108	100	8	0	0	0	0	0
55	Middle East respiratory syndrome-related coronavirus (MERS-CoV)	30119	892	756	118	17	1	0	0	0
56	Astrovirus VA3	6581	24	20	4	0	0	0	0	0
57	Astrovirus VA4	6518	53	39	12	2	0	0	0	0
58	Astrovirus MLB3	6124	56	44	9	3	0	0	0	0
59	SFTS virus HB29	11490	163	115	36	7	5	0	0	0
60	Astrovirus MLB2	6119	43	36	7	0	0	0	0	0
61	Sandfly fever Turkey virus	12603	185	150	31	4	0	0	0	0
62	Chandiru virus	12495	148	112	28	7	1	0	0	0
63	Rift Valley fever virus	5575	32	31	1	0	0	0	0	0
64	Bundibugyo ebolavirus	18940	274	230	38	6	0	0	0	0
65	Tai Forest ebolavirus	18935	252	227	22	3	0	0	0	0
66	HMO Astrovirus A	6534	72	58	12	2	0	0	0	0
67	Astrovirus VA1	6586	50	45	5	0	0	0	0	0
68	Salivirus A	7989	79	70	8	1	0	0	0	0
69	Salivirus NG-J1	7982	127	91	17	6	1	2	1	9
70	Cosavirus E	6580	36	33	3	0	0	0	0	0
71	Cosavirus A	7632	39	39	0	0	0	0	0	0
72	Human cosavirus B	7205	32	29	3	0	0	0	0	0
73	Cosavirus D	7215	50	43	6	1	0	0	0	0
74	Lujo mammarenavirus	10352	86	78	8	0	0	0	0	0
75	Human T-lymphotropic virus 4	8791	411	41	11	1	0	0	23	335
76	Chapare mammarenavirus	3357	5	5	0	0	0	0	0	0
77	Chapare mammarenavirus	7107	41	32	9	0	0	0	0	0
78	Hepatitis C virus genotype 3	9456	40	36	4	0	0	0	0	0
79	Hepatitis C virus genotype 4	9355	68	55	12	1	0	0	0	0
80	Hepatitis C virus genotype 5	9343	27	27	0	0	0	0	0	0
81	European bat 2 lyssavirus	11930	132	117	14	1	0	0	0	0
82	Influenza A virus (A/New York/392/2004(H3N2))	13627	98	82	10	6	0	0	0	0
83	Influenza A virus (A/Korea/426/1968(H2N2))	3745	9	9	0	0	0	0	0	0
84	Human coronavirus HKU1 (HCoV-HKU1)	29926	6454	2461	677	200	265	188	169	2494
85	Sudan ebolavirus	18875	259	230	28	1	0	0	0	0
86	Sin Nombre orthohantavirus	10258	88	84	4	0	0	0	0	0
87	SARS coronavirus Tor2	29751	914	807	95	12	0	0	0	0
88	Aichi virus 1	8251	123	112	9	2	0	0	0	0
89	Human immunodeficiency virus 1 (HIV-1)	9181	253	139	27	11	2	0	0	74
Host: Mammals
Virus #	Virus Name	Total Genome Length (nt)	Total # of Pairs (>16/23 nt identity)	# of Pairs with 17 nt homology	# of Pairs with 18 nt homology	# of Pairs with 19 nt homology	# of Pairs with 20 nt homology	# of Pairs with 21 nt homology	# of Pairs with 22 nt homology	# of Pairs with 23 nt homology
1	NC_001413.1 Bovine immunodeficiency-like virus, complete proviral genome	8482	173	33	2	0	0	0	0	138
2	NC_001482.1 Feline immunodeficiency virus complete genome	9474	653	142	9	0	0	0	0	502
3	NC_001549.1 Simian immunodeficiency virus, complete genome	9623	1118	88	16	0	0	0	0	1014
4	NC_001607.1 Borna disease virus 1, complete sequence	8910	30	30	0	0	0	0	0	0
5	NC_001654.1 Jembrana disease virus Tabanan/87 strain, complete genome	7732	156	27	1	0	0	0	0	128
6	NC_001672.1 Tick-borne encephalitis virus, complete genome	11141	148	113	20	12	3	0	0	0
7	NC_001722.1 Human immunodeficiency virus 2, complete genome	10359	1581	111	34	3	5	8	0	1420
8	NC_001802.1 Human immunodeficiency virus 1, complete genome	9181	327	139	27	11	2	0	0	148
9	NC_001815.1 Simian T-lymphotropic virus 2, complete genome	8855	831	49	5	4	1	0	0	772
10	NC_001918.1 Aichi virus, complete genome	8251	123	112	9	2	0	0	0	0
11	NC_002469.1 Ovine astrovirus, complete genome	6440	31	23	7	1	0	0	0	0
12	NC_003678.1 Pestivirus giraffe-1 H138 complete genome	12602	231	132	34	2	3	2	20	38
13	NC_003983.1 Equine rhinitis B virus 1, complete genome	8828	63	58	5	0	0	0	0	0
14	NC_003996.1 Tamana bat virus, genome	10053	86	68	10	2	3	2	1	0
15	NC_004074.1 Tioman virus, complete genome	15522	163	140	19	4	0	0	0	0
16	NC_004421.1 Aichivirus B genomic RNA, complete genome, strain:U-1	8374	119	87	24	5	3	0	0	0
17	NC_004455.1 Simian immunodeficiency virus 2 isolate SIVmnd-2, complete genome	9518	158	120	30	5	3	0	0	0
18	NC_004541.1 Walrus calicivirus non-structural polyprotein, capsid, and putative nucleic-acid binding protein genes, complete cds	8289	91	67	20	4	0	0	0	0
19	NC_004718.3 SARS coronavirus Tor2, complete genome	29751	914	807	95	12	0	0	0	0
20	NC_005039.1 Yokose virus, complete genome	10857	46	43	3	0	0	0	0	0
21	NC_005233.1 Dobrava virus complete S segment gene for nucleocapsid protein, strain DOBV/Ano-Poroia/Afl9/1999	1673	1	1	0	0	0	0	0	0
22	NC_005234.1 Dobrava virus complete M segment gene for glycoprotein precursor (G1-G2), strain DOBV/Ano-Poroia/Afl9/1999)	3635	20	20	0	0	0	0	0	0
23	NC_005235.1 Dobrava virus complete L segment gene for polymerase protein, strain DOBV/Ano-Poroia/Afl9/1999)	6532	69	60	9	0	0	0	0	0
24	NC_005339.1 Mossman virus, complete genome	16650	274	239	35	0	0	0	0	0
25	NC_006296.2 Rinderpest virus (strain Kabete O), complete genome	15882	163	146	17	0	0	0	0	0
26	NC_006383.2 Peste des petits ruminants virus complete genome	15948	157	146	11	0	0	0	0	0
27	NC_006432.1 Sudan ebolavirus isolate Sudan virus/H.sapiens-tc/UGA/2000/Gulu-808892, complete genome	18875	259	230	28	1	0	0	0	0
28	NC_006577.2 Human coronavirus HKU1, complete genome	29926	8948	2461	677	200	265	188	169	4988
29	NC_006579.1 Pneumonia virus of mice J3666, complete genome	14885	214	182	27	3	2	0	0	0
30	NC_006875.1 Calicivirus isolate TCG, complete genome	7453	28	26	2	0	0	0	0	0
31	NC_007015.1 Ovine enzootic nasal tumour virus, complete genome	7434	50	41	9	0	0	0	0	0
32	NC_007454.1 J-virus, complete genome	18954	386	309	66	10	1	0	0	0
33	NC_007815.2 PreXMRV-1 provirus, complete genome	8197	119	42	5	0	0	0	0	72
34	NC_007916.1 Newbury agent 1 virus, complete genome	7454	32	23	6	3	0	0	0	0
35	NC_008580.1 Rabbit vesivirus, complete genome	8380	127	104	20	3	0	0	0	0
36	NC_008718.1 Entebbe bat virus, complete genome	10510	85	78	7	0	0	0	0	0
37	NC_009019.1 Tylonycteris bat coronavirus HKU4, complete genome	30286	1456	1246	187	21	2	0	0	0
38	NC_009020.1 Pipistrellus bat coronavirus HKU5, complete genome	30482	798	674	105	19	0	0	0	0
39	NC_009021.1 Rousettus bat coronavirus HKU9, complete genome	29114	1150	971	145	25	6	3	0	0
40	NC_009489.1 Mapuera virus, complete genome	15486	197	170	23	4	0	0	0	0
41	NC_009527.1 European bat lyssavirus 1, complete genome	11966	139	120	16	3	0	0	0	0
42	NC_009824.1 Hepatitis C virus genotype 3, genome	9456	40	36	4	0	0	0	0	0
43	NC_009825.1 Hepatitis C virus genotype 4, genome	9355	68	55	12	1	0	0	0	0
44	NC_009826.1 Hepatitis C virus genotype 5, genome	9343	27	27	0	0	0	0	0	0
45	NC_009891.1 Seal picornavirus type 1, complete genome	6718	40	38	2	0	0	0	0	0
46	NC_010354.1 Bovine rhinitis B virus 1, complete genome	7556	57	49	8	0	0	0	0	0
47	NC_010646.1 Beluga Whale coronavirus SW1, complete genome	31686	1409	1147	221	37	4	0	0	0
48	NC_011546.1 Simian T-cell lymphotropic virus 6 strain Cmo8699AB, complete genome	8913	955	43	4	0	0	0	0	908
49	NC_011704.1 Rabbit calicivirus Australia 1 MIC-07, complete genome	7422	89	78	11	0	0	0	0	0
50	NC_011800.1 Human T-lymphotropic virus 4, complete genome	8791	746	41	11	1	0	0	23	670
51	NC_011829.1 Porcine kobuvirus swine/S-1-HUN/2007/Hungary, complete genome	8210	199	128	23	30	16	2	0	0
52	NC_012699.1 Calicivirus pig/AB90/CAN, complete genome	6434	34	32	2	0	0	0	0	0
53	NC_012798.1 Human cosavirus E1, complete genome	6580	36	33	3	0	0	0	0	0
54	NC_012800.1 Cosavirus A strain HCoSV-A1 polyprotein gene, complete cds	7632	39	39	0	0	0	0	0	0
55	NC_012801.1 Human cosavirus B1, complete genome	7205	32	29	3	0	0	0	0	0
56	NC_012802.1 Human cosavirus D1, complete genome	7215	50	43	6	1	0	0	0	0
57	NC_012812.1 Bovine viral diarrhea virus 3 Th/04_KhonKaen, complete genome	12337	140	94	10	7	2	4	1	22
58	NC_012936.1 Rat coronavirus Parker, complete genome	31250	1035	864	152	19	0	0	0	0
59	NC_012957.1 Salivirus NG-J1, complete genome	7982	136	91	17	6	1	2	1	18
60	NC_012986.1 Salivirus A isolate 02394-01, complete genome	7989	79	70	8	1	0	0	0	0
61	NC_013060.1 Astrovirus VA1, complete genome	6586	50	45	5	0	0	0	0	0
62	NC_013443.1 HMO Astrovirus A, complete genome	6534	72	58	12	2	0	0	0	0
63	NC_014372.1 Tai Forest ebolavirus isolate Tai Forest virus/H.sapiens-tc/CIV/1994/Pauleoula-CI, complete genome	18935	252	227	22	3	0	0	0	0
64	NC_014373.1 Bundibugyo ebolavirus, complete genome	18940	274	230	38	6	0	0	0	0
65	NC_014470.1 Bat coronavirus BM48-31/BGR/2008, complete genome	29276	906	764	119	18	3	2	0	0
66	NC_014474.1 Simian retrovirus 4 strain SRV4/TEX/2009/V1, complete genome	8126	604	76	20	2	0	0	0	506
67	NC_015934.1 Bat picornavirus 3, complete genome	7749	70	63	7	0	0	0	0	0
68	NC_015935.1 Mouse astrovirus M-52/USA/2008, complete genome	6543	236	153	53	20	7	3	0	0
69	NC_015936.1 Mouse kobuvirus M-5/USA/2010, complete genome	8198	88	82	6	0	0	0	0	0
70	NC_015940.1 Bat picornavirus 1, complete genome	7753	55	48	7	0	0	0	0	0
71	NC_015941.1 Bat picornavirus 2, complete genome	7693	26	24	2	0	0	0	0	0
72	NC_016144.1 Lloviu cuevavirus isolate Lloviu virus/M.schreibersii-wt/ESP/2003/Asturias-Bat86, complete genome	18927	265	243	18	3	1	0	0	0
73	NC_016155.1 Astrovirus MLB2, complete genome	6119	43	36	7	0	0	0	0	0
74	NC_016156.1 Feline picornavirus, complete genome	7391	13	13	0	0	0	0	0	0
75	NC_016769.1 Porcine kobuvirus SH-W-CHN/2010/China, complete genome	8210	243	70	16	3	2	2	2	148
76	NC_016896.1 Astrovirus wild boar/WBAstV-1/2011/HUN, complete genome	6707	86	65	13	6	2	0	0	0
77	NC_016964.1 Canine picornavirus, complete genome	7948	81	67	12	2	0	0	0	0
78	NC_017083.1 Rabbit coronavirus HKU14, complete genome	31100	1432	1251	148	23	8	2	0	0
79	NC_017084.1 Tianjin totivirus, complete genome	7611	67	52	12	3	0	0	0	0
80	NC_017936.1 Bat sapovirus TLC58/HK, complete genome	7696	54	42	12	0	0	0	0	0
81	NC_017937.1 Nariva virus, complete genome	15276	197	164	26	5	1	1	0	0
82	NC_018226.1 Swine pasivirus 1, complete genome	6916	22	22	0	0	0	0	0	0
83	NC_018382.1 Orthohepevirus D isolate BatHEV/BS7/GE/2009, complete genome	6796	74	49	9	5	8	0	3	0
84	NC_018629.1 Ikoma lyssavirus, complete genome	11902	167	146	20	1	0	0	0	0
85	NC_018668.1 Bovine hungarovirus 1 strain BHUV1/2008/HUN, complete genome	7583	48	38	8	2	0	0	0	0
86	NC_018713.1 Pestivirus strain Aydin/04-TR, complete genome	12292	219	136	31	17	15	14	4	2
87	NC_018871.1 Rousettus bat coronavirus HKU10, complete genome	28494	1437	1219	181	32	4	1	0	0
88	NC_019026.1 Astrovirus VA3 isolate VA3/human/Vellore/28054/2005, complete genome	6581	24	20	4	0	0	0	0	0
89	NC_019027.1 Astrovirus VA4 isolate VA4/human/Nepal/s5363, complete genome	6518	53	39	12	2	0	0	0	0
90	NC_019028.1 Astrovirus MLB3 isolate MLB3/human/Vellore/26564/2004, complete genome	6124	56	44	9	3	0	0	0	0
91	NC_019494.1 Porcine astrovirus 3 isolate US-MO123, complete genome	6460	39	32	6	1	0	0	0	0
92	NC_019712.1 Mink calicivirus, complete genome	8427	143	68	19	15	21	13	3	4
93	NC_019843.3 Middle East respiratory syndrome-related coronavirus isolate HCoV-EMC/2012, complete genome	30119	892	756	118	17	1	0	0	0
94	NC_020805.1 Chandipura virus isolate CIN 0451, complete genome	11120	66	61	5	0	0	0	0	0
95	NC_020807.1 Lagos bat virus isolate 0406SEN, complete genome	12016	101	87	12	2	0	0	0	0
96	NC_020810.1 Duvenhage virus isolate 86132SA, complete genome	11976	108	100	8	0	0	0	0	0
97	NC_020881.1 Long-fingered bat hepatitis B virus isolate 776, complete genome	3230	1	1	0	0	0	0	0	0
98	NC_020902.1 Equine Pegivirus 1 isolate C0035, complete genome	11197	169	80	14	13	10	11	7	34
99	NC_021153.1 Rodent hepacivirus, complete genome	8879	64	59	5	0	0	0	0	0
100	NC_021154.1 Rodent pegivirus isolate CC61, complete genome	11279	196	166	23	7	0	0	0	0
101	NC_021178.1 Canine picodicistrovirus strain 209, complete genome	8785	77	71	5	1	0	0	0	0
102	NC_021482.1 Sebokele virus 1 ORF1 gene for polyprotein, genomic RNA, strain 1	7537	29	27	2	0	0	0	0	0
103	NC_022103.1 Bat coronavirus CDPHE15/USA/2006, complete genome	28035	1302	1050	197	48	5	2	0	0
104	NC_022249.1 Feline astrovirus 2 strain 1637F, complete genome	6795	39	32	7	0	0	0	0	0
105	NC_022518.1 Human endogenous retrovirus K113 complete genome	9472	1322	44	31	0	0	0	31	1216
106	NC_022755.1 American bat vesiculovirus TFFN-2013 isolate liver2008, complete genome	10692	74	66	8	0	0	0	0	0
107	NC_022787.1 Porcine torovirus strain SH1, complete genome	28301	1164	1020	120	21	3	0	0	0
108	NC_022802.1 Feline sakobuvirus A isolate FFUP1, complete genome	7807	72	68	4	0	0	0	0	0
109	NC_023422.1 Caprine kobuvirus isolate 12Q108, complete genome	8305	82	68	12	2	0	0	0	0
110	NC_023629.1 Bovine astrovirus B76/HK, complete genome	6253	24	23	1	0	0	0	0	0
111	NC_023630.1 Bovine astrovirus B76-2/HK, complete genome	6301	75	52	17	6	0	0	0	0
112	NC_023631.1 Bovine astrovirus B18/HK, complete genome	6300	32	29	3	0	0	0	0	0
113	NC_023632.1 Bovine astrovirus B170/HK, complete genome	6317	44	36	8	0	0	0	0	0
114	NC_023636.1 Porcine astrovirus 5 isolate AstV5-US-IA122, complete genome	6500	23	22	1	0	0	0	0	0
115	NC_023637.1 Posavirus 1, complete genome	9840	1140	941	165	29	5	0	0	0
116	NC_023638.1 Posavirus 2, complete genome	10220	68	51	12	5	0	0	0	0
117	NC_023674.1 Porcine astrovirus 2 strain 43/USA, complete genome	6318	33	29	3	1	0	0	0	0
118	NC_023675.1 Porcine astrovirus 4 strain 35/USA, complete genome	6639	54	32	9	5	8	0	0	0
119	NC_023760.1 Mink coronavirus strain WD1127, complete genome	28941	1547	1302	200	24	6	14	1	0
120	NC_023812.1 Madariaga virus strain MADV/Cebus apella/BRA/BEAN5122/1956, complete genome	11624	148	84	16	8	20	1	1	18
121	NC_023984.1 Human cosavirus isolate Cosavirus_Amsterdam_1994, complete genome	7802	91	48	4	1	1	2	3	32
122	NC_024018.2 Pronghorn antelope pestivirus, complete genome	12273	243	136	55	19	27	5	1	0
123	NC_024070.1 Rosavirus 2 strain GA7403, complete genome	8931	188	77	33	24	34	17	3	0
124	NC_024073.1 Enterovirus sp. isolate CPML_8109/08, complete genome	7376	64	56	8	0	0	0	0	0
125	NC_024297.1 Bovine astrovirus strain BAstV-GX7/CHN/2014, complete genome	6233	32	31	1	0	0	0	0	0
126	NC_024377.1 Simian pegivirus isolate SPgVkrc_RC08 polyprotein precursor, gene, complete cds	9525	58	45	12	1	0	0	0	0
127	NC_024443.1 Roundleaf bat hepatitis B virus isolate RBHBV/GB09-256/Hip_rub/GAB/2009, complete genome	3368	25	15	7	3	0	0	0	0
128	NC_024444.1 Horseshoe bat hepatitis B virus isolate HBHBV/GB09-403/Rhi_alc/GAB/2009, complete genome	3377	26	9	9	7	1	0	0	0
129	NC_024445.1 Tent-making bat hepatitis B virus isolate TBHBV/Pan372/Uro_bil/PAN/2010, complete genome	3149	3	3	0	0	0	0	0	0
130	NC_024472.1 Human astrovirus BF34, complete genome	6577	68	50	12	6	0	0	0	0
131	NC_024473.1 Vesicular stomatitis New Jersey virus isolate NJ1184HDB, complete genome	11123	103	81	19	3	0	0	0	0
132	NC_024498.1 Bovine astrovirus CH13, complete genome	6530	62	45	17	0	0	0	0	0
133	NC_024701.1 Feline astrovirus D1 isolate FAstV-D1, complete genome	6598	131	33	3	1	1	1	2	90
134	NC_024781.1 Marburg marburgvirus isolate Ravn virus/H.sapiens-tc/KEN/1987/Kitum Cave-810040, complete genome	19114	299	266	30	2	1	0	0	0
135	NC_024889.1 Equine hepacivirus JPN3/JAPAN/2013 polyprotein (POLY) gene, complete cds	9355	78	68	9	1	0	0	0	0
136	NC_025112.1 Mikumi yellow baboon virus 1 isolate MYBV_M58, complete genome	14927	148	129	19	0	0	0	0	0
137	NC_025113.1 Southwest baboon virus 1 isolate SWBV_16986_11/4/2013, complete genome	14851	155	131	22	2	0	0	0	0
138	NC_025114.1 Salivirus FHB, complete genome	7998	124	112	12	0	0	0	0	0
139	NC_025217.1 Bat Hp-betacoronavirus/Zhejiang2013, complete genome	31491	986	824	135	15	4	2	6	0
140	NC_025251.1 Bokeloh bat lyssavirus isolate 21961, complete genome	11900	58	58	0	0	0	0	0	0
141	NC_025256.1 Bat Paramyxovirus Eid_hel/GH-M74a/GHA/2009, complete genome	18530	379	339	35	5	0	0	0	0
142	NC_025341.1 Fikirini bat rhabdovirus isolate KEN352, complete genome	11139	80	71	8	1	0	0	0	0
143	NC_025343.1 Sosuga virus isolate 2012, complete genome	15480	293	183	61	34	13	2	0	0
144	NC_025344.1 Pneumovirus dog/Bari/100-12/ITA/2012, complete genome	14885	247	206	35	4	2	0	0	0
145	NC_025346.1 Rabbit astrovirus TN/2208/2010, complete genome	7353	49	48	1	0	0	0	0	0
146	NC_025348.1 Tuhoko virus 2, complete genome	15432	228	201	27	0	0	0	0	0
147	NC_025350.1 Tuhoko virus 3, complete genome	15234	255	187	47	16	4	1	0	0
148	NC_025351.1 Cedar virus isolate CG1a, complete genome	18162	372	310	50	12	0	0	0	0
149	NC_025352.1 Mojiang virus isolate Tongguan1, complete genome	18406	377	324	48	5	0	0	0	0
150	NC_025353.1 Vesicular stomatitis Alagoas virus Indiana 3, complete genome	11070	94	85	9	0	0	0	0	0
151	NC_025355.1 Tailam virus strain TL8K, complete genome	19152	369	331	31	6	1	0	0	0
152	NC_025358.1 Berrimah virus strain DPP 63, complete genome	15024	406	334	54	10	8	0	0	0
153	NC_025365.1 Shimoni bat virus, complete genome	12045	114	98	16	0	0	0	0	0
154	NC_025379.2 Mamastrovirus 3 isolate PAstV-GX1, complete genome	6705	54	44	9	1	0	0	0	0
155	NC_025386.1 Salem virus, complete genome	16698	208	173	19	3	3	2	4	4
156	NC_025396.1 Kimberley virus isolate CS368, complete genome	15442	460	366	78	16	0	0	0	0
157	NC_025397.1 Coastal Plains virus strain DPP53, complete genome	13203	181	150	24	5	2	0	0	0
158	NC_025402.1 Porcine parainfluenza virus 1 strain S206N, complete genome	15396	301	254	46	1	0	0	0	0
159	NC_025403.1 Achimota virus 1, complete genome	15624	277	261	14	2	0	0	0	0
160	NC_025404.1 Achimota virus 2, complete genome	15504	268	215	45	8	0	0	0	0
161	NC_025406.1 Dolphin rhabdovirus isolate pxV1 1992, complete genome	11141	115	101	14	0	0	0	0	0
162	NC_025410.1 Tuhoko virus 1, complete genome	15888	375	276	73	14	12	0	0	0
163	NC_025474.1 Crohivirus A gene for polyprotein, complete cds, strain: ZM54	7321	104	77	15	3	3	2	4	0
164	NC_025672.1 Norway rat hepacivirus 1, complete sequence	8976	65	57	8	0	0	0	0	0
165	NC_025673.1 Norway rat hepacivirus 2, complete sequence	8568	64	54	8	2	0	0	0	0
166	NC_025675.1 Norway rat hunnivirus isolate NrHuV/NYC-E21 polyprotein gene, complete cds	7496	49	36	12	1	0	0	0	0
167	NC_025677.1 Norway rat pestivirus isolate NrPV/NYC-D23 polyprotein gene, complete cds	12983	115	109	6	0	0	0	0	0
168	NC_025679.1 Norway rat pegivirus isolate NrPgV/NYC-E13 polyprotein gene, complete cds	10023	163	137	23	3	0	0	0	0
169	NC_025961.1 Cosavirus JMY-2014 isolate Cosa-CHN, complete genome	7213	55	48	6	1	0	0	0	0
170	NC_026011.1 Betacoronavirus HKU24 strain HKU24-R05005I, complete genome	31249	1151	1000	127	23	1	0	0	0
171	NC_026249.1 Bovine picornavirus isolate TCH6 polyprotein gene, complete cds	7018	31	24	6	1	0	0	0	0
172	NC_026315.1 Lesavirus 1 isolate Mis101308/2012, complete genome	7687	107	55	18	8	10	4	2	10
173	NC_026316.1 Lesavirus 2 isolate Nai108015/2012, complete genome	7593	43	31	11	1	0	0	0	0
174	NC_026439.1 Forest pouched giant rat arterivirus isolate PREDICT-06509, complete genome	14953	129	116	13	0	0	0	0	0
175	NC_026470.1 African bat icavirus A isolate PREDICT-06105, complete genome	8096	67	49	15	3	0	0	0	0
176	NC_026509.1 DeBrazzas monkey arterivirus isolate PREDICT-06530, complete genome	15684	236	206	26	4	0	0	0	0
177	NC_026620.1 Jutiapa virus strain JG-128, complete genome	10125	93	87	6	0	0	0	0	0
178	NC_026624.1 Sokoluk virus strain LEIV-400K, complete genome	10242	127	107	19	1	0	0	0	0
179	NC_026797.1 Bovine hepacivirus polyprotein (POLY) gene, complete cds	8850	69	63	6	0	0	0	0	0
180	NC_027054.1 Porcine kobuvirus isolate JS-02a-CHN/2014/China, complete genome	8121	69	66	3	0	0	0	0	0
181	NC_027117.1 Desmodus rotundus endogenous retrovirus isolate 824, complete genome	10485	413	41	13	11	15	21	64	248
182	NC_027122.1 Vesivirus ferret badger/JX12/China/2012, complete genome	8376	61	47	9	2	3	0	0	0
183	NC_027124.1 Pebjah virus isolate I621, complete genome	15478	181	154	21	6	0	0	0	0
184	NC_027199.1 Bovine nidovirus TCH5, complete genome	20261	1142	983	142	17	0	0	0	0
185	NC_027709.1 Spanish goat encephalitis virus isolate AstGoatIREC2011, complete genome	10870	155	137	18	0	0	0	0	0
186	NC_027711.1 Dromedary astrovirus isolate DcAstV-274, complete genome	6327	36	30	6	0	0	0	0	0
187	NC_027818.1 Phopivirus strain NewEngland_USA/2011, complete genome	7476	53	42	8	3	0	0	0	0
188	NC_027918.1 Kobuvirus cattle/Kagoshima-2-24-KoV/2015/JPN genomic RNA, complete genome, strain: Kagoshima-2-24-KoV/2015/JPN	8496	119	107	12	0	0	0	0	0
189	NC_027919.1 Kobuvirus cattle/Kagoshima-1-22-KoV/2014/JPN genomic RNA, nearly complete genome, strain: Kagoshima-1-22-KoV/2014/JPN	8087	92	69	20	3	0	0	0	0
190	NC_028236.1 Kumasi rhabdbovirus, complete genome	11072	104	89	12	3	0	0	0	0
191	NC_028239.1 Koolpinyah virus isolate DPP819, complete genome	16133	561	476	76	9	0	0	0	0
192	NC_028240.1 Posavirus 3 strain 958-4, complete genome	8887	161	141	16	4	0	0	0	0
193	NC_028246.1 Adelaide River virus isolate DPP61, complete genome	14627	326	275	44	7	0	0	0	0
194	NC_028249.1 Phocine distemper virus strain PDV/Wadden_Sea.NLD/1988, complete genome | NC_028362.1 Caprine parainfluenza virus 3 strain JS2013, complete genome	31314	1452	1151	211	53	30	7	0	0
195	NC_028363.1 Rodent hepatovirus RMU101637Micarv2010 polyprotein gene, complete cds	7656	77	72	4	1	0	0	0	0
196	NC_028364.1 Shrew hepatovirus KS121232Sorara2012 polyprotein gene, complete cds	7810	80	68	12	0	0	0	0	0
197	NC_028365.1 Hedgehog hepatovirus Igel8Erieur2014 polyprotein gene, complete cds	6929	57	43	10	1	3	0	0	0
198	NC_028366.1 Hepatovirus H2 isolate M32Eidhel2010 genomic sequence	7333	73	68	5	0	0	0	0	0
199	NC_028474.1 Botrytis cinerea mitovirus 4 RdRp gene for RNA dependent RNA polymerase, isolate HAZ3-4	2768	66	15	4	1	2	1	1	42
200	NC_028475.1 Sclerotinia sclerotiorum mitovirus 3 RdRp gene for RNA dependent RNA polymerase, isolate HAZ3-6	2617	5	2	1	2	0	0	0	0
201	NC_028752.1 Camel alphacoronavirus isolate camel/Riyadh/Ry141/2015, complete genome	27395	1314	1110	174	19	10	1	0	0
202	NC_028806.1 Swine enteric coronavirus strain Italy/213306/2009, complete genome	28111	1097	950	127	15	5	0	0	0
203	NC_028811.1 BtMr-AlphaCoV/SAX2011, complete genome	27935	1154	983	148	21	2	0	0	0
204	NC_028814.1 BtRf-AlphaCoV/HuB2013, complete genome	27608	1236	1055	168	12	1	0	0	0
205	NC_028824.1 BtRf-AlphaCoV/YN2012, complete genome	26975	1885	1622	224	34	4	1	0	0
206	NC_028833.1 BtNv-AlphaCoV/SC2013, complete genome	27783	1292	1093	167	27	3	2	0	0
207	NC_028867.1 Fox fecal rhabdovirus isolate S40 nucleocapsid protein, phosphoprotein, matrix protein, glycoprotein, alpha 1 protein, alpha 2 protein, alpha 3 protein, and L protein genes, complete cds	15541	100	86	14	0	0	0	0	0
208	NC_028963.1 Rat arterivirus 1 isolate Jilin2014, complete genome	15728	158	144	14	0	0	0	0	0
209	NC_028981.1 Tupaia hepatovirus A isolate TN1, complete genome	7417	39	34	5	0	0	0	0	0
210	NC_029053.1 Kafue Kinda chacma baboon virus isolate KKCBV-1, complete genome	14924	159	144	15	0	0	0	0	0
211	NC_029645.1 Norovirus GIII, complete sequence	7313	39	31	3	3	2	0	0	0
212	NC_029647.1 Norovirus GIV, complete sequence	7527	50	38	5	1	6	0	0	0
213	NC_029852.1 Bovine retrovirus CH15 putative group-specific antigen, putative protease, putative viral DNA polymerase, and putative envelope protein genes, complete cds	7470	322	31	12	12	18	18	9	222
214	NC_029853.1 Mus musculus mobilized endogenous polytropic provirus clone 15 truncated gag-pol polyprotein (gag) and envelope protein (env) genes, complete cds	8183	28	21	5	2	0	0	0	0
215	NC_029854.1 Yak enterovirus strain SWUN-AB001, complete genome	7382	46	38	3	2	3	0	0	0
216	NC_029905.1 Enterovirus SEV-gx, complete genome	7367	29	28	1	0	0	0	0	0
217	NC_029992.1 UNVERIFIED: Free State vervet virus isolate VSAI1003, complete genome	15247	151	131	17	3	0	0	0	0
218	NC_030291.1 GB virus D strain 68 polyprotein precursor, gene, complete cds	9630	63	55	8	0	0	0	0	0
219	NC_030292.1 Ferret coronavirus isolate FRCoV-NL-2010, complete genome	28434	1079	918	148	12	1	0	0	0
220	NC_030454.1 Enterovirus A114 strain V13-0285, partial genome	7317	20	20	0	0	0	0	0	0
221	NC_030653.1 Atypical porcine pestivirus 1 isolate Bavaria S5/9 polyprotein gene, complete cds	10908	82	79	3	0	0	0	0	0
222	NC_030692.1 Borna disease virus 2, complete genome	8908	30	30	0	0	0	0	0	0
223	NC_030697.1 Picornavirales Bu-3 gene for polyprotein, complete cds	9808	222	181	34	6	1	0	0	0
224	NC_030701.1 Variegated squirrel bornavirus 1, complete genome	8798	47	38	9	0	0	0	0	0
225	NC_030744.1 Picornavirales Tottori-HG1 gene for polyprotein, complete cds, strain: Tottori-HG1	9868	96	55	7	1	1	1	1	30
226	NC_030745.1 Picornavirales Bu-1 gene for polyprotein, complete cds	9224	464	404	53	7	0	0	0	0
227	NC_030791.1 Hepatitis C virus genotype 7, complete genome	9443	58	47	11	0	0	0	0	0
228	NC_030793.1 Bovine calicivirus strain Kirklareli, complete genome	7484	59	53	6	0	0	0	0	0
229	NC_030886.1 Rousettus bat coronavirus isolate GCCDC1 356, complete genome	30161	787	677	85	12	7	2	2	2
230	NC_031105.1 Rosavirus B strain RNCW0602091R polyprotein gene, complete cds	8938	458	91	57	56	59	68	45	82
231	NC_031106.1 Rosavirus C strain RATLC11A polyprotein gene, complete cds	9112	320	72	23	30	32	51	62	50
232	NC_031326.1 Simian retrovirus 8 strain SRV8/SUZ/2012, complete genome	8126	610	45	8	1	0	0	0	556
233	NC_031916.1 Hepacivirus L, complete genome	8916	51	43	8	0	0	0	0	0
234	NC_031947.1 Bat hepacivirus polyprotein (POLY) gene, complete cds	9224	26	25	1	0	0	0	0	0
235	NC_031950.1 Guereza hepacivirus, complete sequence	10471	80	70	7	3	0	0	0	0
236	NC_031955.1 Lleida bat lyssavirus isolate RV3208, complete genome	11931	103	95	8	0	0	0	0	0
237	NC_031988.1 Gannoruwa bat lyssavirus isolate RV3266, complete genome	11919	113	91	21	1	0	0	0	0
238	NC_032107.1 NL63-related bat coronavirus strain BtKYNL63-9a, complete genome	28363	1181	1033	139	7	2	0	0	0
239	NC_032423.1 Bastrovirus/VietNam/Porcine/17489_85 non-structural polyprotein and structural polyprotein genes, complete cds	6009	153	29	6	2	0	0	2	114
240	NC_032426.1 Bastrovirus-like_virus/VietNam/Bat/17819_21 non-structural polyprotein and structural polyprotein genes, complete cds	5547	45	41	4	0	0	0	0	0
241	NC_032480.1 Husavirus sp. isolate 16370_59, complete genome	8856	59	54	5	0	0	0	0	0
242	NC_032484.1 Bastrovirus/VietNam/Rat/16715_10 non-structural polyprotein and structural polyprotein genes, complete cds	5818	63	61	2	0	0	0	0	0
243	NC_032730.1 Lucheng Rn rat coronavirus isolate Lucheng-19, complete genome	28763	1299	1090	183	24	2	0	0	0
244	NC_032987.1 Rat arterivirus 1 isolate Ningxia2015 ORF1ab polyprotein, ORF1a polyprotein, E, GP2, GP3, GP4, ORF5a, GP5, M, and N genes, complete cds	15099	190	168	17	5	0	0	0	0
245	NC_033695.1 Enterovirus AN12 genomic RNA, complete genome, strain: AN12	7414	60	45	11	4	0	0	0	0
246	NC_033776.1 Bat sapovirus isolate Bat-SaV/Limbe65/CAM/2014 polyprotein and putative minor structural protein genes, complete cds	7475	49	40	8	1	0	0	0	0
247	NC_033792.1 Qinghai Himalayan marmot astrovirus 1 isolate HHMAstV1, complete genome	6712	33	33	0	0	0	0	0	0
248	NC_033818.1 Kunsagivirus B clone Bat/CAM/KuV-P2/2013 polyprotein gene, complete cds	7092	36	34	2	0	0	0	0	0
249	NC_033819.1 Crohivirus B clone Bat/CAM/CroV-P25/2013 polyprotein gene, complete cds	7085	77	62	13	1	1	0	0	0
250	NC_033820.1 Bat sapelovirus clone Bat/CAM/Sap-P24/2013 polyprotein gene, complete cds	7746	75	68	5	2	0	0	0	0
251	NC_033821.1 Qinghai Himalayan marmot astrovirus 2 isolate HHMAstV2, complete genome	6640	50	43	7	0	0	0	0	0
252	NC_034007.1 Phnom Penh bat virus strain 30834_A38, complete genome	10131	111	96	13	2	0	0	0	0
253	NC_034206.1 Bakunsa virus, complete genome	7429	29	26	3	0	0	0	0	0
254	NC_034267.1 Enterovirus goat/JL14, complete genome	7461	36	27	8	1	0	0	0	0
255	NC_034381.1 Miniopterus schreibersii picornavirus 1, complete genome	8468	40	30	7	3	0	0	0	0
256	NC_034385.1 Human cosavirus F strain PK5006 polyprotein gene, complete cds	6656	39	35	4	0	0	0	0	0
257	NC_034440.1 Bat coronavirus isolate PREDICT/PDF-2180, complete genome	29642	903	815	79	9	0	0	0	0
258	NC_034442.1 Pegivirus K isolate PPgV_903/Ger/2013 polyprotein gene, complete cds	9760	77	68	9	0	0	0	0	0
259	NC_034443.1 Le Dantec virus nucleoprotein, phosphoprotein, matrix, glycoprotein, hypothetical protein, and polymerase genes, complete cds	11450	149	121	21	7	0	0	0	0
260	NC_034451.1 Kern Canyon virus nucleoprotein, phosphoprotein, matrix, glycoprotein, hypothetical protein, and polymerase genes, complete cds	11528	162	111	30	11	0	1	1	8
261	NC_034453.1 Ferret parechovirus isolate MpPeV1 polyprotein gene, complete cds	7066	28	22	6	0	0	0	0	0
262	NC_034535.1 Barur virus nucleoprotein, phosphoprotein, matrix, glycoprotein, and polymerase genes, complete cds	10853	103	87	15	1	0	0	0	0
263	NC_034540.1 Keuraliba virus nucleoprotein, phosphoprotein, matrix, glycoprotein, hypothetical protein, and polymerase genes, complete cds	11457	137	110	22	5	0	0	0	0
264	NC_034545.1 Mount Elgon bat virus nucleoprotein, phosphoprotein, matrix, glycoprotein, and polymerase genes, complete cds	10941	196	164	29	3	0	0	0	0
265	NC_034548.1 Oita virus nucleoprotein, phosphoprotein, matrix, glycoprotein, and polymerase genes, complete cds	11355	130	109	14	5	2	0	0	0
266	NC_034549.1 Klamath virus nucleoprotein, phosphoprotein, hypothetical protein, matrix, hypothetical protein, glycoprotein, hypothetical protein, and polymerase genes, complete cds	11478	50	47	3	0	0	0	0	0
267	NC_034971.1 Canine kobuvirus isolate SMCD-59, complete genome	8216	131	118	11	2	0	0	0	0
268	NC_034972.1 Coronavirus AcCoV-JC34, complete genome	27682	1066	915	134	14	3	0	0	0
269	NC_034974.1 Mamastrovirus 2 isolate K321, complete genome	6347	75	54	15	2	4	0	0	0
270	NC_034976.1 Goat torovirus strain SZ, complete genome	28487	1038	887	117	25	9	0	0	0
271	NC_035110.1 Fur seal picorna-like virus isolate KGI-Bel-22, complete genome	8136	57	43	14	0	0	0	0	0
272	NC_035127.1 Olivier's shrew virus 1 isolate Gkd-1, complete genome	13766	117	104	13	0	0	0	0	0
273	NC_035191.1 Wencheng Sm shrew coronavirus isolate Xingguo-101 ORF1ab polyprotein, spike glycoprotein, envelope protein, membrane protein, and nucleocapsid protein genes, complete cds	25995	2213	1844	327	39	3	0	0	0
274	NC_035432.1 Linda virus strain Austria1, complete genome	12614	186	122	40	15	9	0	0	0
275	NC_035471.1 Bastrovirus/VietNam/Bat/16715_78 non-structural polyprotein gene, partial cds; and structural polyprotein gene, complete cds	5850	69	50	16	3	0	0	0	0
276	NC_035758.1 Bastrovirus 7, complete genome	6339	56	31	9	5	0	1	6	4
277	NC_035889.1 Zika virus isolate ZIKV/H. sapiens/Brazil/Natal/2015, complete genome	10808	88	74	12	2	0	0	0	0
278	NC_036583.1 Rodent astrovirus isolate GX-006, complete genome	6861	121	89	31	1	0	0	0	0
279	NC_037654.1 Sichuan takin enterovirus, complete genome	6519	27	27	0	0	0	0	0	0
280	NC_037655.1 Sichuan takin astrovirus, complete genome	6233	59	35	21	3	0	0	0	0
281	NC_037657.1 Bat Middle East Hepe-Astrovirus isolate KSA403, partial genome	5745	45	42	3	0	0	0	0	0
282	NC_038236.1 Vesicular stomatitis Indiana virus strain 98COE, complete genome	11162	99	87	9	3	0	0	0	0
283	NC_038270.1 Simian Agent 10, complete genome	15462	419	362	50	7	0	0	0	0
284	NC_038271.1 Bat Paramyxovirus Epo_spe/AR1/DRC/2009, complete genome	15378	238	211	24	3	0	0	0	0
285	NC_038276.1 Nishimuro virus viral cRNA for hypothetical proteins, complete cds	10881	138	103	14	2	1	1	1	16
286	NC_038283.1 Ekpoma virus 2 isolate EKV-2, partial genome	12674	304	95	21	3	0	0	1	184
287	NC_038286.1 Piry virus strain BeAn2423, complete genome	11271	208	112	11	7	0	0	0	78
288	NC_038291.1 Porcine reproductive and respiratory syndrome virus 2, complete genome	15411	168	126	23	8	6	3	2	0
289	NC_038293.1 Simian hemorrhagic encephalitis virus isolate Sukhumi, complete genome	15370	263	224	38	1	0	0	0	0
290	NC_038294.1 Betacoronavirus England 1 isolate H123990006, complete genome	30111	891	756	117	17	1	0	0	0
291	NC_038298.1 Bayou virus nucleocapsid protein, complete cds	1958	37	24	13	0	0	0	0	0
292	NC_038300.1 Bayou virus glycoprotein precursor, complete cds	3677	27	15	9	3	0	0	0	0
293	NC_038303.1 Bovine rhinitis A virus strain Sd-1 polyprotein gene, complete cds	7245	31	30	1	0	0	0	0	0
294	NC_038305.1 Boone cardiovirus 1 isolate BCV-1 polyprotein gene, complete cds	8530	112	61	20	18	7	2	4	0
295	NC_038307.1 Coxsackievirus B3 mRNA, complete genome	7399	24	21	3	0	0	0	0	0
296	NC_038310.1 Dromedary camel enterovirus strain 19CC, complete genome	7441	42	38	4	0	0	0	0	0
297	NC_038313.1 Bat hepatovirus SMG18520Minmav2014 polyprotein gene, complete cds	7570	93	64	27	2	0	0	0	0
298	NC_038314.1 Rodent hepatovirus CIV459Lopsik2004 polyprotein gene, complete cds	7406	47	39	6	0	2	0	0	0
299	NC_038315.1 Rodent hepatovirus KEF121Sigmas2012 polyprotein gene, complete cds	7563	154	128	19	7	0	0	0	0
300	NC_038316.1 Bat hepatovirus BUO2BF86Colafr2010 polyprotein gene, complete cds	7399	44	41	3	0	0	0	0	0
301	NC_038318.1 Mouse Mosavirus strain Mosa.M-7 polyprotein gene, complete cds	6964	112	98	13	1	0	0	0	0
302	NC_038425.1 Non-primate hepacivirus NZP1 polyprotein (POLY) gene, complete cds	9531	55	44	9	2	0	0	0	0
303	NC_038426.1 Hepacivirus B polypeptide gene, complete cds	9143	50	47	3	0	0	0	0	0
304	NC_038427.1 Hepacivirus F, complete genome	9188	76	65	11	0	0	0	0	0
305	NC_038428.1 Hepacivirus I, complete genome	8883	28	21	4	3	0	0	0	0
306	NC_038429.1 Hepacivirus J isolate Hepacivirus/RMU10-3382/GER/2010 polyprotein gene, complete cds	9687	93	85	7	1	0	0	0	0
307	NC_038430.1 Hepacivirus K, complete genome	9609	58	46	12	0	0	0	0	0
308	NC_038431.1 Hepacivirus M polyprotein (POLY) gene, complete cds	9188	49	44	5	0	0	0	0	0
309	NC_038432.1 Hepacivirus N, complete genome	8880	63	49	14	0	0	0	0	0
310	NC_038433.1 Theiler's disease-associated virus isolate HorseA1_serum, complete genome	10479	104	87	14	3	0	0	0	0
311	NC_038434.1 Pegivirus F isolate PDB-1698 polyprotein gene, complete cds	10465	146	132	14	0	0	0	0	0
312	NC_038435.1 Pegivirus G isolate PDB-620 polyprotein gene, complete cds	10767	101	89	8	2	2	0	0	0
313	NC_038436.1 Human hepegivirus isolate AK-790 polyprotein gene, complete cds	9538	70	62	8	0	0	0	0	0
314	NC_038437.1 Pegivirus I isolate PDB-1715 polyprotein gene, complete cds	9777	54	51	3	0	0	0	0	0
315	NC_038503.1 Pomona bat hepatitis B virus isolate PEPR7, complete sequence	3278	2	2	0	0	0	0	0	0
316	NC_038504.1 Hepatitis E virus rat/R63/DEU/2009, complete genome	6965	30	27	3	0	0	0	0	0
317	NC_038669.1 Puma lentivirus 14 (gag), polyprotein (pol), viral infectivity factor (vif), and envelope precursor (env) genes, complete cds	9100	738	198	40	8	6	8	28	450
318	NC_038861.1 Transmissible gastroenteritis virus complete genome, genomic RNA	28586	1307	1088	173	45	1	0	0	0
319	NC_038880.1 Rosavirus M-7 polyprotein gene, complete cds	8749	366	89	61	37	43	44	38	54
320	NC_038961.1 Shanbavirus A isolate BtMf-PicoV-1/SAX2011 polyprotein gene, complete cds	7264	84	57	22	4	1	0	0	0
321	NC_038964.1 Porcine pestivirus 1 strain 000515 polyprotein mRNA, complete cds	11276	88	75	13	0	0	0	0	0
322	NC_038989.1 Picornaviridae sp. rodent/Ee/PicoV/NX2015 polyprotein gene, complete cds	7805	39	32	4	2	1	0	0	0
323	NC_039022.1 Puma feline foamy virus isolate FFVpc-X102, complete genome	11649	1853	76	9	2	3	2	23	1738
324	NC_039023.1 UNVERIFIED: Brown greater galago prosimian foamy virus, complete genome	12118	1954	78	14	8	0	0	0	1854
325	NC_039024.1 Central cimpanzee simian foamy virus isolate BAD327, complete genome	13220	2235	135	10	0	0	0	0	2090
326	NC_039025.1 Eastern chimpanzee simian foamy virus clone pHSRV13, complete genome	11954	1629	125	10	1	2	2	19	1470
327	NC_039026.1 Japanese macaque simian foamy virus proviral DNA, complete genome, clone: JM356	12957	2616	209	37	7	2	2	47	2312
328	NC_039028.1 Squirrel monkey foamy virus isolate 1224, complete genome	11684	1436	87	8	1	0	0	0	1340
329	NC_039029.1 Western lowland gorilla simian foamy virus, complete genome	12258	2162	138	16	0	0	0	0	2008
330	NC_039030.1 White-tufted-ear marmoset simian foamy virus, complete genome	11744	1264	71	19	6	13	84	189	882
331	NC_039031.1 Yellow-breasted capuchin simian foamy virus isolate Z17, complete genome	11764	1676	149	20	7	0	0	0	1500
332	NC_039085.1 Simian foamy virus-orangutan complete proviral genome, isolate bella	12823	2190	134	8	3	0	0	23	2022
333	NC_039191.1 Punta Toro virus strain Adames M protein gene, complete cds	4348	7	7	0	0	0	0	0	0
334	NC_039192.1 Punta Toro virus strain Adames L protein gene, complete cds	6407	32	31	1	0	0	0	0	0
335	NC_039193.1 Punta Toro virus strain Adames N protein and NS protein genes, complete cds	1863	0	0	0	0	0	0	0	0
336	NC_039196.1 Feline morbillivirus strain 761U, complete genome	16050	356	317	36	3	0	0	0	0
337	NC_039197.1 Menangle virus isolate Australia/bat/2009/Cedar Grove, complete genome	15516	185	154	31	0	0	0	0	0
338	NC_039198.1 Teviot virus isolate Cedar Grove, complete genome	15522	187	172	15	0	0	0	0	0
339	NC_039207.1 Betacoronavirus Erinaceus/VMC/DEU/2012 isolate ErinaceusCoV/2012-174/GER/2012, complete genome	30148	1242	1059	159	16	5	3	0	0
340	NC_039208.1 Porcine coronavirus HKU15 strain HKU15-155, complete genome	25425	643	543	81	17	2	0	0	0
341	NC_039209.1 Equine rhinitis A virus strain PERV-1, complete genome	7782	48	24	10	4	5	5	0	0
342	NC_039238.1 Rhesus macaque simian foamy virus isolate SFVmmu_K3T, complete genome	12983	2742	154	23	3	0	0	0	2562
343	NC_039345.1 Bombali ebolavirus isolate Bombali ebolavirus/Mops condylurus/SLE/2016/PREDICT_SLAB000156, complete genome	19043	208	185	21	2	0	0	0	0
344	NC_039475.1 Norovirus GII.17, complete genome	7556	58	43	7	2	1	5	0	0
345	NC_039477.1 Norovirus GII, complete genome	7567	52	37	8	2	5	0	0	0
346	NC_039897.1 Norovirus GI/Hu/JP/2007/GI.P3_GI.3/Shimizu/KK2866, complete genome	7745	43	28	8	0	1	4	2	0
347	NC_040535.1 Rodent arterivirus isolate RtMc-Arterivirus/Tibet2014, complete genome	15224	121	109	11	1	0	0	0	0
348	NC_040605.1 Marmot sapelovirus 1 strain HT5, complete genome	7726	36	31	5	0	0	0	0	0
349	NC_040611.1 Hedgehog dicipivirus strain hedgehog/H14/2015/HUN, complete genome	8838	58	51	5	2	0	0	0	0
350	NC_040674.1 Marmot norovirus strain HT16, complete genome	6453	49	38	6	2	2	1	0	0
351	NC_040719.1 Domestic cat hepadnavirus isolate Sydney2016, complete genome	3187	2	2	0	0	0	0	0	0
352	NC_040815.1 Hepacivirus P isolate RHV-GS2015, complete genome	8684	53	45	6	2	0	0	0	0
353	NC_040876.1 Norovirus GII.P7_GII.6, complete genome	7521	58	41	6	2	1	2	6	0
354	NC_043072.1 Bat picornavirus strain BatPV/V1/13/Hun polyprotein gene, partial cds	6855	93	73	13	6	1	0	0	0
355	NC_043445.1 Guenon simian foamy virus isolate AG16, complete genome	13072	2645	156	32	1	0	0	0	2456
356	NC_043528.1 Capuchin monkey hepatitis B virus isolate M12, complete genome	3182	35	19	11	5	0	0	0	0
357	NC_043538.1 Vaprio virus nucleoprotein, phosphoprotein, matrix, glycoprotein, transcriptional unit 1, and polymerase genes, complete cds	11774	193	161	25	7	0	0	0	0
358	NC_043539.1 Mount Mabu Lophuromys virus 1 isolate MOZ135_1, complete genome	17940	372	319	44	7	2	0	0	0
359	NC_043540.1 Mount Mabu Lophuromys virus 2 isolate MOZ135_2, complete genome	17220	396	359	35	2	0	0	0	0
360	NC_044045.1 Norovirus GII/Hu/JP/2007/GII.P15_GII.15/Sapporo/HK299, complete genome	7551	39	24	2	1	2	1	1	8
361	NC_044046.1 Norovirus GII/Hu/JP/2011/GII/Yuzawa/Gira2HS, complete genome	7543	61	46	7	1	1	1	5	0
362	NC_044047.1 Norovirus dog/GVI.1/HKU_Ca026F/2007/HKG ORF1 polyprotein, VP1 capsid protein, and VP2 minor structural protein genes, complete cds	7637	75	33	10	9	3	3	5	12
363	NC_044853.1 Norovirus GI strain Hu/JP/1998/GI.6[PNA4]/No20-Saitama-98-17, complete genome	7677	29	27	2	0	0	0	0	0
364	NC_044854.1 Norovirus GI strain Hu/JP/2000/GI.6[PNA1]/WUG1, complete genome	7693	35	26	2	1	5	1	0	0
365	NC_044855.1 Norovirus GIV strain Hu/US/2016/GIV.NA1[PNA1]/WI7002, complete genome	7419	38	29	1	1	2	5	0	0
366	NC_044856.1 Norovirus GI strain Hu/BD/2011/GI.7[PNA2]/Dhaka1882, complete genome	7734	51	38	6	0	1	4	2	0
367	NC_044932.1 Norovirus GII GII.NA2[PNA2], complete sequence	7525	38	25	4	1	3	5	0	0
368	NC_045762.1 Norovirus GIV genotype GIV.2 nonstructural polyprotein (ORF1), VP1 (ORF2), and VP2 (ORF3) genes, complete cds	7839	116	85	22	7	2	0	0	0
369	NC_046954.1 Rodent coronavirus isolate RtMruf-CoV-2/JL2014, complete genome	31393	1647	1393	214	35	5	0	0	0
370	NC_046955.1 Shrew coronavirus isolate Shrew-CoV/Tibet2014 ORF1ab polyprotein, spike glycoprotein, envelope protein, membrane protein, and nucleocapsid protein genes, complete cds	27102	1159	1002	125	27	5	0	0	0
371	NC_046964.1 Alphacoronavirus Bat-CoV/P.kuhlii/Italy/3398-19/2015, complete genome	28128	1469	1220	197	41	10	1	0	0
372	NC_048209.1 Zambian malbrouck virus 1 isolate SHFVagmMal_seqID_01, partial genome	15307	142	116	24	2	0	0	0	0
373	NC_048210.1 Rodent arterivirus isolate RtEi-Arterivirus/SX2014, complete genome	15275	174	138	20	8	4	3	1	0
374	NC_048211.1 Wencheng Sm shrew coronavirus isolate Xingguo-74 ORF1ab polyprotein, spike glycoprotein, envelope protein, membrane protein, and nucleocapsid protein genes, complete cds	25984	2139	1801	304	31	3	0	0	0
375	NC_048212.1 Bat coronavirus, complete genome	28975	1176	972	175	25	4	0	0	0
376	NC_048216.1 NL63-related bat coronavirus strain BtKYNL63-9b, complete genome	28679	1076	935	118	19	4	0	0	0
377	NC_005215.1 Sin Nombre virus segment M, complete genome | NC_005217.1 Sin Nombre virus map viral genome L segment	10258	89	85	4	0	0	0	0	0
378	NC_005236.1 Seoul virus strain 80-39 segment S, complete sequence	1769	14	13	1	0	0	0	0	0
379	NC_005897.1 Pirital virus segment L, complete genome	7089	45	41	4	0	0	0	0	0
380	NC_006507.1 Thogoto virus segment 5, complete sequence	1418	0	0	0	0	0	0	0	0
381	NC_006572.1 Mopeia Lassa reassortant 29 segment L, complete genome | NC_006573.1 Mopeia Lassa reassortant 29 segment S, complete genome	10673	87	74	12	1	0	0	0	0
382	NC_007366.1 Influenza A virus (A/New York/392/2004(H3N2)) segment 4, complete sequence | NC_007367.1 Influenza A virus (A/New York/392/2004(H3N2)) segment 7, complete sequence | NC_007368.1 Influenza A virus (A/New York/392/2004(H3N2)) segment 6, complete sequence | NC_007369.1 Influenza A virus (A/New York/392/2004(H3N2)) segment 5, complete sequence | NC_007370.1 Influenza A virus (A/New York/3…	13627	98	82	10	6	0	0	0	0
383	NC_007380.1 Influenza A virus (A/Korea/426/1968(H2N2)) segment 8, complete sequence | NC_007381.1 Influenza A virus (A/Korea/426/1968(H2N2)) segment 5, complete sequence | NC_007382.1 Influenza A virus (A/Korea/426/1968(H2N2)) segment 6, complete sequence	3745	9	9	0	0	0	0	0	0
384	NC_010253.1 Allpahuayo virus segment S, complete sequence	3343	9	9	0	0	0	0	0	0
385	NC_010255.1 Bear Canyon virus segment L, complete sequence | NC_010256.1 Bear Canyon virus segment S, complete sequence	10441	89	77	10	1	1	0	0	0
386	NC_010562.1 Chapare virus segment S, complete sequence | NC_010563.1 Chapare virus segment L, complete sequence	10464	84	70	11	0	2	1	0	0
387	NC_010702.1 Tamiami virus segment L, complete sequence	7141	61	48	10	3	0	0	0	0
388	NC_010703.1 Whitewater Arroyo virus segment L, complete sequence	7132	52	43	9	0	0	0	0	0
389	NC_010704.1 Thottapalayam virus segment S, complete sequence | NC_010707.1 Thottapalayam virus segment L, complete sequence | NC_010708.1 Thottapalayam virus segment M, complete sequence	11732	119	100	17	1	1	0	0	0
390	NC_012776.1 Lujo virus segment S, complete genome | NC_012777.1 Lujo virus segment L, complete genome	10352	86	78	8	0	0	0	0	0
391	NC_013057.1 Morogoro virus segment S, complete genome | NC_013058.1 Morogoro virus segment L, complete genome	10590	110	90	17	3	0	0	0	0
392	NC_013225.1 Mammalian orthoreovirus 3 segment L1, complete genome | NC_013226.1 Mammalian orthoreovirus 3 segment L2, complete genome | NC_013227.1 Mammalian orthoreovirus 3 segment M1, complete genome | NC_013228.1 Mammalian orthoreovirus 3 segment M2, complete genome | NC_013229.1 Mammalian orthoreovirus 3 segment L3, complete genome | NC_013230.1 Mammalian orthoreovirus 3 segment M3, complete …	18181	229	191	36	2	0	0	0	0
393	NC_013231.1 Mammalian orthoreovirus 3 segment S1, complete genome | NC_013232.1 Mammalian orthoreovirus 3 segment S2, complete genome | NC_013233.1 Mammalian orthoreovirus 3 segment S3, complete genome | NC_013234.1 Mammalian orthoreovirus 3 segment S4, complete genome	4995	16	16	0	0	0	0	0	0
394	NC_014236.1 Broome virus segment L1, complete genome | NC_014237.1 Broome virus segment L2, complete genome | NC_014238.1 Broome virus segment L3, complete genome | NC_014239.1 Broome virus segment M1, complete genome | NC_014240.1 Broome virus segment M2, complete genome | NC_014241.1 Broome virus segment M3, complete genome | NC_014242.1 Broome virus segment S1, complete genome | NC_014243.1 Br…	22727	483	436	34	10	3	0	0	0
395	NC_014395.1 Rift Valley fever virus segment S, complete genome | NC_014396.1 Rift Valley fever virus segment M, complete genome	5575	32	31	1	0	0	0	0	0
396	NC_015373.1 Candiru virus segment M, complete genome | NC_015374.1 Candiru virus segment L, complete genome | NC_015375.1 Candiru virus segment S, complete genome	12495	148	112	28	7	1	0	0	0
397	NC_015411.1 Sandfly Sicilian Turkey virus segment M, complete genome | NC_015412.1 Sandfly Sicilian Turkey virus segment L, complete genome | NC_015413.1 Sandfly Sicilian Turkey virus segment S, complete genome	12603	185	150	31	4	0	0	0	0
398	NC_015877.1 Baboon orthoreovirus segment L1, complete genome | NC_015878.1 Baboon orthoreovirus segment L2, complete genome | NC_015879.1 Baboon orthoreovirus segment L3, complete genome | NC_015880.1 Baboon orthoreovirus segment M1, complete genome | NC_015881.1 Baboon orthoreovirus segment M2, complete genome | NC_015882.1 Baboon orthoreovirus segment M3, complete genome | NC_015883.1 Baboon or…	21548	586	530	53	3	0	0	0	0
399	NC_016152.1 Luna virus segment S, complete genome | NC_016153.1 Luna virus segment L, complete genome	10607	81	75	6	0	0	0	0	0
400	NC_018136.1 SFTS virus HB29 segment L, complete genome | NC_018137.1 SFTS virus HB29 segment S, complete genome | NC_018138.1 SFTS virus HB29 segment M, complete genome	11490	164	115	37	7	5	0	0	0
401	NC_018710.1 Lunk virus NKS-1 segment S, complete genome | NC_018711.1 Lunk virus NKS-1 segment L, complete genome	10614	297	172	60	40	18	7	0	0
402	NC_022620.1 Mobuck virus strain 12-2 segment 2, complete sequence | NC_022621.1 Mobuck virus strain 12-2 segment 4, complete sequence | NC_022622.1 Mobuck virus strain 12-2 segment 6, complete sequence | NC_022623.1 Mobuck virus strain 12-2 segment 7, complete sequence | NC_022624.1 Mobuck virus strain 12-2 segment 9, complete sequence | NC_022625.1 Mobuck virus strain 12-2 segment 10, complete s…	19944	421	353	50	12	5	1	0	0
403	NC_022633.1 Changuinola virus isolate CGLV/BE AN 28873 segment 2, complete sequence | NC_022634.1 Changuinola virus isolate CGLV/BE AN 28873 segment 3, complete sequence | NC_022635.1 Changuinola virus isolate CGLV/BE AN 28873 segment 5, complete sequence | NC_022636.1 Changuinola virus isolate CGLV/BE AN 28873 segment 7, complete sequence | NC_022637.1 Changuinola virus isolate CGLV/BE AN 28873 …	19771	275	239	29	6	1	0	0	0
404	NC_023763.1 Merino Walk virus Z protein and L genes, complete cds | NC_023764.1 Merino Walk virus GP (GP) and NP (NP) genes, complete cds	10562	68	64	4	0	0	0	0	0
405	NC_024494.1 Heartland virus isolate Patient1 segment M, complete sequence | NC_024495.1 Heartland virus isolate Patient1 segment L, complete sequence | NC_024496.1 Heartland virus isolate Patient1 segment S, complete sequence	11567	170	146	23	1	0	0	0	0
406	NC_025801.1 Cangyuan orthoreovirus strain Cangyuan segment L1, complete sequence | NC_025802.1 Cangyuan orthoreovirus strain Cangyuan segment L2, complete sequence | NC_025803.1 Cangyuan orthoreovirus strain Cangyuan segment L3, complete sequence | NC_025804.1 Cangyuan orthoreovirus strain Cangyuan segment M1, complete sequence | NC_025805.1 Cangyuan orthoreovirus strain Cangyuan segment M3, comp…	23325	421	364	50	6	1	0	0	0
407	NC_025831.1 Leopards Hill virus cRNA, segment: L, complete sequence, strain: 11SB17 | NC_025832.1 Leopards Hill virus cRNA, segment: M, complete sequence, strain: 11SB17 | NC_025833.1 Leopards Hill virus cRNA, segment: S, complete sequence, strain: 11SB17	18368	280	246	23	10	1	0	0	0
408	NC_026018.1 Wenzhou virus isolate Rn-242 segment S, complete sequence | NC_026019.1 Wenzhou virus isolate Rn-242 segment L, complete sequence	10483	89	77	12	0	0	0	0	0
409	NC_026246.1 Gairo virus isolate TZ-27421_S segment S, complete sequence | NC_026247.1 Gairo virus isolate TZ-27421_L segment L, complete sequence	10609	107	90	16	1	0	0	0	0
410	NC_026422.1 Influenza A virus (A/Shanghai/02/2013(H7N9)) segment 1 polymerase PB2 (PB2) gene, complete cds | NC_026423.1 Influenza A virus (A/Shanghai/02/2013(H7N9)) segment 2 polymerase PB1 (PB1) and PB1-F2 protein (PB1-F2) genes, complete cds | NC_026424.1 Influenza A virus (A/Shanghai/02/2013(H7N9)) segment 3 polymerase PA (PA) and PA-X protein (PA-X) genes, complete cds | NC_026425.1 Influenz…	13191	169	158	9	2	0	0	0	0
411	NC_026431.1 Influenza A virus (A/California/07/2009(H1N1)) segment 7 matrix protein 2 (M2) and matrix protein 1 (M1) genes, complete cds | NC_026432.1 Influenza A virus (A/California/07/2009(H1N1)) segment 8 nuclear export protein (NEP) and nonstructural protein 1 (NS1) genes, complete cds | NC_026433.1 Influenza A virus (A/California/07/2009(H1N1)) segment 4 hemagglutinin (HA) gene, complete cds…	13158	177	157	17	3	0	0	0	0
412	NC_027134.1 Mariental virus strain N27 MRMi.n9 segment S glycoprotein precursor and nucleocapsid protein genes, complete cds | NC_027136.1 Mariental virus strain N27 MRMi.n9 segment L, complete sequence	10200	1245	92	20	6	13	30	148	936
413	NC_027135.1 Okahandja virus strain N73 OkhMi.n4 segment S glycoprotein precursor and nucleocapsid protein genes, complete cds | NC_027137.1 Okahandja virus strain N73 OkhMi.n4 segment L, complete sequence	10549	103	94	9	0	0	0	0	0
414	NC_029801.1 Porcine picobirnavirus strain 221/04-16/ITA/2004 clone LA-5 segment L, complete sequence | NC_029802.1 Porcine picobirnavirus strain 221/04-16/ITA/2004 segment S, complete sequence	4396	20	18	2	0	0	0	0	0
415	NC_029931.1 Yogue virus isolate DakAnD 56 RNA-dependent RNA polymerase gene, complete cds | NC_029935.1 Yogue virus isolate DakAnD 56 envelope glycoprotein gene, complete cds | NC_029936.1 Yogue virus isolate DakAnD 56 nucleoprotein gene, complete cds	18236	337	289	46	2	0	0	0	0
416	NC_029932.1 Kasokero virus isolate Z-52963 nucleoprotein gene, complete cds | NC_029933.1 Kasokero virus isolate Z-52963 envelope glycoprotein gene, complete cds	6317	41	29	11	1	0	0	0	0
417	NC_033836.1 Anhanga virus strain BeAn46852 segment L, complete sequence | NC_033837.1 Anhanga virus strain BeAn46852 segment S, complete sequence	8030	127	100	21	6	0	0	0	0
418	NC_033841.1 Urucuri virus strain BeAn100049 segment L, complete sequence | NC_033842.1 Urucuri virus strain BeAn100049 segment M, complete sequence | NC_033843.1 Urucuri virus strain BeAn100049 segment S, complete sequence	12896	187	158	24	5	0	0	0	0
419	NC_033846.1 Anhanga virus strain BeAn46852 segment M, complete sequence	4538	13	12	1	0	0	0	0	0
420	NC_034160.1 Otarine picobirnavirus isolate HKG-PF080915 segment 1, complete sequence | NC_034161.1 Otarine picobirnavirus isolate HKG-PF080915 segment 2, complete sequence	4035	32	28	4	0	0	0	0	0
421	NC_034393.1 Quezon virus clone MT1720/1657 segment M, complete sequence	3772	11	11	0	0	0	0	0	0
422	NC_034394.1 Bruges hantavirus strain BE/Vieux-Genappe/TE/2013/1 nucleocapsid protein gene, complete cds | NC_034395.1 Bruges hantavirus strain BE/Vieux-Genappe/TE/2013/1 glycoprotein precursor, gene, complete cds	5470	28	21	7	0	0	0	0	0
423	NC_034396.1 Montano virus gene for nucleocapsid protein, complete cds, isolate: 104/2006 | NC_034397.1 Montano virus gene for glycoprotein precursor, complete cds, isolate: 104/2006	5642	1294	356	333	224	165	113	81	22
424	NC_034398.1 Jeju virus strain 10-11 nucleocapsid protein gene, complete cds | NC_034399.1 Jeju virus strain 10-11 RNA-dependent RNA polymerase gene, complete cds	8342	112	90	11	3	3	5	0	0
425	NC_034400.1 Quezon virus clone MT1720/1657 segment S, complete sequence | NC_034401.1 Quezon virus clone MT1720/1657 segment L, complete sequence	8386	95	83	12	0	0	0	0	0
426	NC_034402.1 Bruges hantavirus strain BE/Vieux-Genappe/TE/2013/1 RNA-dependent RNA polymerase gene, complete cds	6538	69	60	8	1	0	0	0	0
427	NC_034403.1 Montano virus gene for RNA-dependent RNA polymerase, complete cds, isolate: 104/2006	6529	43	40	3	0	0	0	0	0
428	NC_034404.1 Jeju virus strain 10-11 glycoprotein precursor, gene, complete cds	3570	16	14	2	0	0	0	0	0
429	NC_034405.1 Bowe virus strain VN1512 nucleocapsid gene, complete cds | NC_034406.1 Bowe virus strain VN1512 glycoprotein gene, complete cds | NC_034407.1 Bowe virus strain VN1512 RNA-dependent RNA polymerase gene, complete cds	11879	265	188	27	13	9	3	11	14
430	NC_034452.1 Picobirnavirus green monkey/KNA/2015 strain PBV/Simian/KNA/08984/2015 RNA-dependent RNA polymerase gene, complete cds	1707	0	0	0	0	0	0	0	0
431	NC_034464.1 Nova virus strain Te34 nucleocapsid gene, complete cds | NC_034465.1 Nova virus strain Te34 RNA-dependent RNA polymerase gene, complete cds	8388	172	114	38	13	5	2	0	0
432	NC_034466.1 Eothenomys eleusis hantavirus FUGV isolate FG10 segment middle, complete sequence | NC_034467.1 Eothenomys eleusis hantavirus FUGV isolate FG10 segment large, complete sequence | NC_034473.1 Eothenomys eleusis hantavirus FUGV isolate FG10 segment small, complete sequence	11974	123	104	19	0	0	0	0	0
433	NC_034470.1 Nova virus strain Te34 glycoprotein gene, complete cds	3590	13	13	0	0	0	0	0	0
434	NC_034474.1 Cao Bang virus strain 3 segment M glycoprotein gene, complete cds | NC_034475.1 Oriboca virus strain BeAn17 RNA-dependent RNA polymerase gene, complete cds | NC_034476.1 Oriboca virus strain BeAn17 nucleocapsid protein and nonstructural protein genes, complete cds	11564	167	136	21	3	0	3	4	0
435	NC_034477.1 Caraparu virus strain BeAn3994 polyprotein gene, complete cds | NC_034478.1 Caraparu virus strain BeAn3994 nucleocapsid protein and nonstructural protein genes, complete cds	5404	38	36	2	0	0	0	0	0
436	NC_034479.1 Bwamba virus strain M459 segment L polymerase gene, complete cds | NC_034480.1 Bwamba virus strain M459 segment S nucleoprotein and nonstructural protein NSs genes, complete cds	8030	107	95	11	1	0	0	0	0
437	NC_034482.1 Capim virus strain BeAn 8582 segment L RNA-dependent RNA polymerase gene, complete cds | NC_034483.1 Capim virus strain BeAn 8582 segment S nucleocapsid protein gene, complete cds	7682	66	59	7	0	0	0	0	0
438	NC_034484.1 Cao Bang virus strain 3 segment S nucleocapsid protein gene, complete cds | NC_034485.1 Cao Bang virus strain 3 segment L polymerase gene, complete cds	8366	110	78	23	9	0	0	0	0
439	NC_034486.1 Guaroa virus strain BeH22063 segment S, complete sequence | NC_034487.1 Guaroa virus strain BeH22063 segment L, complete sequence	7779	89	74	10	3	2	0	0	0
440	NC_034488.1 Oriboca virus strain BeAn17 polyprotein gene, complete cds	4332	25	22	3	0	0	0	0	0
441	NC_034489.1 Caraparu virus strain BeAn3994 RNA-dependent RNA polymerase gene, complete cds	6855	61	50	11	0	0	0	0	0
442	NC_034490.1 Bwamba virus strain M459 segment M glycoprotein precursor gene, complete cds	4557	34	33	1	0	0	0	0	0
443	NC_034493.1 Capim virus strain BeAn 8582 segment M polyprotein gene, complete cds	4379	10	10	0	0	0	0	0	0
444	NC_034495.1 Marituba virus strain BeAn15 RNA-dependent RNA polymerase gene, complete cds | NC_034496.1 Marituba virus strain BeAn15 nucleocapsid protein and nonstructural protein genes, complete cds	8005	98	83	15	0	0	0	0	0
445	NC_034497.1 Madrid virus strain BT4075 RNA-dependent RNA polymerase gene, complete cds | NC_034498.1 Madrid virus strain BT4075 nucleocapsid protein and nonstructural protein genes, complete cds	7962	119	88	19	8	4	0	0	0
446	NC_034499.1 Kaeng Khoi virus strain PSC-19 segment L polymerase gene, complete cds | NC_034500.1 Kaeng Khoi virus strain PSC-19 segment M glycoprotein precursor gene, complete cds | NC_034501.1 Kaeng Khoi virus strain PSC-19 segment S nucleoprotein and nonstructural protein NSs genes, complete cds	12409	391	311	79	1	0	0	0	0
447	NC_034504.1 Marituba virus strain BeAn15 polyprotein gene, complete cds	4594	22	20	2	0	0	0	0	0
448	NC_034505.1 Madrid virus strain BT4075 polyprotein gene, complete cds	4642	34	27	7	0	0	0	0	0
449	NC_034506.1 Guaroa virus strain BeH22063 segment M, complete sequence	4486	12	12	0	0	0	0	0	0
450	NC_034515.1 Cano Delgadito virus strain VHV-574 RNA-dependent RNA polymerase gene, complete cds	6578	50	49	1	0	0	0	0	0
451	NC_034516.1 Sangassou virus strain SA14 glycoprotein precursor (M) gene, complete cds | NC_034517.1 Sangassou virus strain SA14 RNA polymerase (L) gene, complete cds	10182	82	67	11	4	0	0	0	0
452	NC_034518.1 Khabarovsk virus isolate Fuyuan-Mm-217 glycoprotein gene, complete cds | NC_034519.1 Khabarovsk virus isolate Fuyuan-Mm-217 RNA-dependent RNA polymerase gene, complete cds	10287	133	118	15	0	0	0	0	0
453	NC_034525.1 Cano Delgadito virus strain VHV-574 segment M, complete sequence	3675	4	4	0	0	0	0	0	0
454	NC_034526.1 Sangassou virus strain SA14 N protein (S) gene, complete cds	1746	42	9	7	8	13	5	0	0
455	NC_034527.1 Khabarovsk virus isolate Fuyuan-Mm-217 nucleocapsid gene, complete cds	1845	5	5	0	0	0	0	0	0
456	NC_034528.1 Cano Delgadito virus strain VHV-574 segment S, complete sequence	1986	54	22	7	10	14	1	0	0
457	NC_034553.1 Maporal virus strain HV 97021050 segment L, complete sequence	6563	55	51	4	0	0	0	0	0
458	NC_034555.1 Anjozorobe hantavirus strain Anjozorobe/Em/MDG/2009/ATD49 nucleocapsid protein (N) gene, complete cds | NC_034556.1 Anjozorobe hantavirus strain Anjozorobe/Em/MDG/2009/ATD49 RNA-dependent RNA polymerase gene, complete cds | NC_034563.1 Anjozorobe hantavirus strain Anjozorobe/Em/MDG/2009/ATD49 glycoprotein precursor, gene, complete cds	11910	137	118	10	2	5	2	0	0
459	NC_034557.1 Imjin virus segment M glycoprotein gene, complete cds | NC_034558.1 Imjin virus segment S nucleoprotein gene, complete cds | NC_034564.1 Imjin virus segment L RNA-dependent RNA polymerase gene, complete cds	11797	222	170	40	11	1	0	0	0
460	NC_034559.1 Kenkeme virus isolate Fuyuan-Sr-326 nucleocapsid gene, complete cds | NC_034560.1 Kenkeme virus isolate Fuyuan-Sr-326 RNA-dependent RNA polymerase gene, complete cds | NC_034565.1 Kenkeme virus isolate Fuyuan-Sr-326 glycoprotein gene, complete cds	11731	127	107	19	1	0	0	0	0
461	NC_034566.1 Maporal virus segment S nucleocapsid protein gene, complete cds	1859	1	1	0	0	0	0	0	0
462	NC_035206.1 Picobirnavirus dog/KNA/2015 strain PBV/Dog/KNA/RVC7/2015 RNA-dependent RNA polymerase gene, complete cds	1689	0	0	0	0	0	0	0	0
463	NC_036615.1 Influenza D virus (D/swine/Oklahoma/1334/2011) segment 2 polymerase PB1 (PB1) gene, complete cds | NC_036616.1 Influenza D virus (D/swine/Oklahoma/1334/2011) segment 1 polymerase PB2 (PB2) gene, complete cds | NC_036617.1 Influenza D virus (D/swine/Oklahoma/1334/2011) segment 5 nucleoprotein (NP) gene, complete cds | NC_036618.1 Influenza D virus (D/swine/Oklahoma/1334/2011) segment 4…	12800	146	127	17	2	0	0	0	0
464	NC_036636.1 Kasokero virus isolate Z-52963 RNA-dependent RNA polymerase gene, complete cds	12063	160	146	14	0	0	0	0	0
465	NC_038299.1 Bayou virus isolate HV F0260003 segment L, complete sequence	6554	59	51	8	0	0	0	0	0
466	NC_038364.1 Loie River virus isolate R5074 glycoprotein precursor (GPC) and nucleocapsid protein (NP) genes, complete cds | NC_038365.1 Loie River virus isolate R5074 Z protein (Z) and RNA-dependent RNA polymerase (L) genes, complete cds	10528	107	83	15	0	0	0	3	6
467	NC_038366.1 Arenaviridae sp. 13ZR68 viral cRNA, segment L, complete sequence | NC_038367.1 Arenaviridae sp. 13ZR68 viral cRNA, segment S, complete sequence	10559	117	110	7	0	0	0	0	0
468	NC_038513.1 Laibin virus strain BT20 segment M, complete sequence | NC_038514.1 Laibin virus strain BT20 segment S, complete sequence | NC_038515.1 Laibin virus strain BT20 segment L, complete sequence	12374	300	219	48	16	11	3	3	0
469	NC_038528.1 Eothenomys miletus hantavirus LX309 segment middle, complete sequence | NC_038529.1 Eothenomys miletus hantavirus LX309 segment large, complete sequence | NC_038530.1 Eothenomys miletus hantavirus LX309 segment small, complete sequence	12308	224	175	43	6	0	0	0	0
470	NC_038594.1 Lebombo virus isolate SAAR 3896 segment 1, complete sequence | NC_038595.1 Lebombo virus isolate SAAR 3896 segment 3, complete sequence | NC_038596.1 Lebombo virus isolate SAAR 3896 segment 4, complete sequence | NC_038597.1 Lebombo virus isolate SAAR 3896 segment 6, complete sequence | NC_038598.1 Lebombo virus isolate SAAR 3896 segment 8, complete sequence | NC_038599.1 Lebombo viru…	19247	278	247	26	5	0	0	0	0
471	NC_038604.1 Orungo virus isolate UGMP 359 segment 1, complete sequence | NC_038605.1 Orungo virus isolate UGMP 359 segment 2, complete sequence | NC_038606.1 Orungo virus isolate UGMP 359 segment 4, complete sequence | NC_038607.1 Orungo virus isolate UGMP 359 segment 7, complete sequence | NC_038608.1 Orungo virus isolate UGMP 359 segment 8, complete sequence | NC_038609.1 Orungo virus isolate U…	18894	236	203	27	6	0	0	0	0
472	NC_038660.1 Pulau reovirus segment L2, complete sequence | NC_038661.1 Pulau reovirus segment M1, complete sequence | NC_038662.1 Pulau reovirus segment L3, complete sequence | NC_038664.1 Pulau reovirus segment M2, complete sequence | NC_038665.1 Pulau reovirus segment L1, complete sequence | NC_038666.1 Pulau reovirus segment M3, complete sequence	18106	278	244	33	1	0	0	0	0
473	NC_038694.1 Rockport virus isolate MSB57412 segment M, complete sequence | NC_038695.1 Rockport virus isolate MSB57412 segment L, complete sequence | NC_038696.1 Rockport virus isolate MSB57412 segment S, complete sequence	12035	184	164	14	6	0	0	0	0
474	NC_038726.1 Catu virus strain BeH 151 nucleocapsid protein gene, complete cds | NC_038727.1 Catu virus strain BeH 151 polyprotein gene, complete cds | NC_038728.1 Catu virus strain BeH 151 RNA-dependent RNA polymerase gene, complete cds	12024	217	187	29	1	0	0	0	0
475	NC_038732.1 Guajara virus strain BeAn 10615 nucleocapsid protein gene, complete cds | NC_038733.1 Guajara virus strain BeAn 10615 polyprotein gene, complete cds | NC_038734.1 Guajara virus strain BeAn 10615 RNA-dependent RNA polymerase gene, complete cds	12095	231	187	29	5	4	2	4	0
476	NC_038735.1 Guama virus strain BeAn 277 polyprotein gene, complete cds | NC_038736.1 Guama virus strain BeAn 277 RNA-dependent RNA polymerase gene, complete cds | NC_038737.1 Guama virus strain BeAn 277 nucleocapsid protein gene, complete cds	12123	131	124	7	0	0	0	0	0
477	NC_038939.1 Prospect Hill virus segment L, complete sequence	6559	24	24	0	0	0	0	0	0
478	NC_039009.1 Rat arenavirus 1 isolate YN2013 segment S, complete sequence | NC_039010.1 Rat arenavirus 1 isolate YN2013 segment L, complete sequence	10507	128	99	25	4	0	0	0	0
479	NC_039011.1 Souris virus isolate PREDICT-05775,5302,5304 segment L, complete sequence | NC_039012.1 Souris virus isolate PREDICT-05775,5302,5304 segment S, complete sequence	10646	130	115	15	0	0	0	0	0
480	NC_039220.1 Thiafora virus isolate AnD 11411 RNA-dependent RNA polymerase gene, complete cds | NC_039221.1 Thiafora virus isolate AnD 11411 envelope glycoprotein gene, complete cds | NC_039222.1 Thiafora virus isolate AnD 11411 nucleoprotein gene, complete cds	18044	274	232	38	4	0	0	0	0
481	NC_040405.1 Bat rotavirus isolate BatRVA/KEN/BATp39/Rousettus aegyptiacus/2015 NSP3 (NSP3) gene, complete cds | NC_040406.1 Bat rotavirus isolate BatRVA/KEN/BATp39/Rousettus aegyptiacus/2015 NSP2 (NSP2) gene, complete cds | NC_040407.1 Bat rotavirus isolate BatRVA/KEN/BATp39/Rousettus aegyptiacus/2015 NSP5 (NSP5) gene, complete cds | NC_040408.1 Bat rotavirus isolate BatRVA/KEN/BATp39/Rousettus a…	17637	370	334	34	2	0	0	0	0
482	NC_040474.1 Guangxi orbivirus strain V172/GX/2015 segment 7, complete sequence | NC_040475.1 Guangxi orbivirus strain V172/GX/2015 segment 10, complete sequence | NC_040476.1 Guangxi orbivirus strain V172/GX/2015 segment 3, complete sequence | NC_040477.1 Guangxi orbivirus strain V172/GX/2015 segment 8, complete sequence | NC_040478.1 Guangxi orbivirus strain V172/GX/2015 segment 1, complete sequ…	17889	323	283	34	6	0	0	0	0
483	NC_040752.1 Picobirnavirus sp. strain PBV/roe_deer/SLO/D38-14/2014 segment 1, complete sequence | NC_040753.1 Picobirnavirus sp. strain PBV/roe_deer/SLO/D38-14/2014 segment 2, complete sequence	4297	124	76	33	8	7	0	0	0
484	NC_040762.1 Apore mammarenavirus strain LBCE 12071 segment S, complete sequence | NC_040763.1 Apore mammarenavirus strain LBCE 12071 segment L, complete sequence	10617	117	75	14	2	2	4	4	16
485	NC_040847.1 Guangxi orbivirus strain V172/GX/2015 segment 4, complete sequence	2000	8	7	1	0	0	0	0	0
486	NC_043068.1 Asikkala virus strain CZ/Beskydy/412/2010/Sm segment L, complete sequence | NC_043069.1 Asikkala virus strain CZ/Beskydy/412/2010/Sm segment M, complete sequence | NC_043070.1 Asikkala virus strain CZ/Beskydy/412/2010/Sm segment S, complete sequence	6612	38	32	5	1	0	0	0	0
487	NC_043450.1 Severe fever with thrombocytopenia syndrome virus strain HNXH segment L, complete sequence | NC_043451.1 Severe fever with thrombocytopenia syndrome virus strain HNXH segment M, complete sequence | NC_043452.1 Severe fever with thrombocytopenia syndrome virus strain HNXH segment S, complete sequence	11272	102	86	16	0	0	0	0	0
488	NC_043576.1 Jatobal virus nucleocapsid protein and nonstructural protein genes, complete cds | NC_043577.1 Jatobal virus isolate BeAn 423380 polyprotein gene, complete cds | NC_043578.1 Jatobal virus RNA polymerase gene, complete cds	12191	205	182	23	0	0	0	0	0
489	NC_043582.1 Schmallenberg virus isolate F6 segment S, complete sequence | NC_043583.1 Schmallenberg virus isolate F6 segment L, complete sequence | NC_043584.1 Schmallenberg virus isolate F6 segment M, complete sequence	12094	138	127	11	0	0	0	0	0
490	NC_043585.1 Ilesha virus strain R5964 segment S, complete sequence | NC_043586.1 Ilesha virus strain R5964 segment M, complete sequence | NC_043587.1 Ilesha virus strain R5964 segment L, complete sequence	12298	223	198	25	0	0	0	0	0
491	NC_043594.1 Utinga virus isolate Be An 84785 RNA polymerase gene, complete cds | NC_043595.1 Utinga virus isolate Be An 84785 membrane glycoprotein polyprotein gene, complete cds | NC_043596.1 Utinga virus isolate Be An 84785 nucleocapsid protein gene, complete cds	12253	237	199	32	6	0	0	0	0
492	NC_043600.1 Pacui virus strain BEAN27326 segment L RNA-dependent RNA polymerase gene, complete cds | NC_043601.1 Pacui virus strain BEAN27326 segment S nucleocapsid protein N gene, complete cds | NC_043602.1 Pacui virus strain BEAN27326 segment M glycoprotein precursor, gene, complete cds	12467	193	123	13	2	1	1	1	52
493	NC_043615.1 Fort Sherman virus strain 86MSP18 segment M, complete sequence | NC_043616.1 Fort Sherman virus strain 86MSP18 segment S, complete sequence | NC_043617.1 Fort Sherman virus strain 86MSP18 segment L, complete sequence	12294	207	180	25	2	0	0	0	0
494	NC_043686.1 Zegla virus isolate BT5012 segment S NSs and nucleocapsid genes, complete cds | NC_043687.1 Zegla virus isolate BT5012 segment L RNA-dependent RNA polymerase gene, complete cds | NC_043688.1 Zegla virus isolate BT5012 segment M glycoprotein precursor, gene, complete cds	12690	288	252	33	3	0	0	0	0
495	NC_043692.1 Tacaiuma orthobunyavirus strain BeAn73 RNA-dependent RNA polymerase gene, complete cds | NC_043693.1 Tacaiuma orthobunyavirus strain BeAn73 nucleocapsid protein gene, complete cds | NC_043694.1 Tacaiuma orthobunyavirus strain BeAn73 polyprotein gene, complete cds	12162	318	125	26	8	9	11	13	126
496	NC_043697.1 Shuni virus strain SAE1809 polyprotein gene, complete cds | NC_043699.1 Shuni virus strain SAE1809 RNA-dependent RNA polymerase gene, complete cds	11261	198	149	38	9	2	0	0	0
Host: Aves
Virus #	Virus Name	Total Genome Length (nt)	Total # of Pairs (>16/23 nt identity)	# of Pairs with 17 nt homology	# of Pairs with 18 nt homology	# of Pairs with 19 nt homology	# of Pairs with 20 nt homology	# of Pairs with 21 nt homology	# of Pairs with 22 nt homology	# of Pairs with 23 nt homology
1	NC_048213.1 Infectious bronchitis virus isolate Ind-TN92-03, complete genome	27464	978	811	145	20	2	0	0	0
2	NC_048214.1 Duck coronavirus isolate DK/GD/27/2014, complete genome	27754	1766	904	113	17	4	4	64	660
3	NC_046965.1 Canada goose coronavirus strain Cambridge_Bay_2017, complete genome	28539	1692	1373	260	51	7	1	0	0
4	NC_043516.1 Turkey calicivirus isolate L11043 polyprotein and small basic protein (small basic protein) genes, complete cds	7656	65	55	9	1	0	0	0	0
5	NC_040684.1 Goose picornavirus 1 strain goose/NLSZK2/HUN/2013, complete genome	8051	69	63	6	0	0	0	0	0
6	NC_040796.1 Avian paramyxovirus 20 isolate APMV-20/gull/Kazakhstan/5976/2014, complete genome	15954	214	193	19	2	0	0	0	0
7	NC_040820.1 Blackbird arilivirus, complete genome	9228	176	123	22	15	12	4	0	0
8	NC_040845.1 Avian HDV-like agent, complete genome	1706	7	7	0	0	0	0	0	0
9	NC_011547.1 Bulbul coronavirus HKU11-934, complete genome	26487	974	839	121	11	2	1	0	0
10	NC_038304.1 Turkey avisivirus isolate USA-IN1, complete genome	7373	51	46	5	0	0	0	0	0
11	NC_038317.1 Kunsagivirus 1 strain roller/SZAL6-KuV/2011/HUN, complete genome	7272	79	59	17	3	0	0	0	0
12	NC_038957.1 Picornavirus HK21 polyprotein gene, complete cds	9101	95	65	13	7	6	4	0	0
13	NC_039004.1 Penguin megrivirus isolate KGI-Bel-P5/2015, complete genome	9702	86	61	16	3	3	3	0	0
14	NC_039015.1 Avian paramyxovirus 14 isolate APMV14/duck/Japan/11OG0352/2011, complete genome	15444	156	136	18	2	0	0	0	0
15	NC_039016.1 Avian paramyxovirus UPO216 isolate APMV-15/WB/Kr/UPO216/2014, complete genome	15180	141	124	17	0	0	0	0	0
16	NC_039017.1 Antarctic penguin virus A, complete genome	14926	225	176	40	3	4	2	0	0
17	NC_039018.1 Antarctic penguin virus B, complete genome	14931	175	146	26	1	1	1	0	0
18	NC_039019.1 Antarctic penguin virus C, complete genome	15017	206	177	22	5	2	0	0	0
19	NC_039183.1 Tete virus strain SAAn 3518 polyprotein gene, complete cds | NC_039184.1 Tete virus strain SAAn 3518 RNA-dependent RNA polymerase gene, complete cds | NC_039185.1 Tete virus strain SAAn 3518 nucleocapsid protein gene, complete cds	12187	192	152	33	7	0	0	0	0
20	NC_039194.1 Avian paramyxovirus 6 strain APMV-6/Goose/FarEast/4440/2003, complete genome	16236	127	116	11	0	0	0	0	0
21	NC_039195.1 Avian paramyxovirus 8 strain goose/Delaware/1053/76, complete genome	15342	198	170	28	0	0	0	0	0
22	NC_039223.1 Newcastle disease virus isolate JSD0812, complete genome	15192	156	146	10	0	0	0	0	0
23	NC_039230.1 Avian paramyxovirus 2 strain APMV-2/Chicken/California/Yucaipa/56, complete genome	14904	140	129	11	0	0	0	0	0
24	NC_039235.1 Chicken megrivirus strain chicken/B21-CHV/2012/HUN, complete genome	9560	142	120	22	0	0	0	0	0
25	NC_035779.1 Falcon picornavirus, complete genome	7964	36	34	2	0	0	0	0	0
26	NC_035210.1 Tinamou hepatitis B virus isolate 160050, complete genome	3024	2	2	0	0	0	0	0	0
27	NC_034968.1 Avian paramyxovirus 15 isolate APMV-15/calidris_fuscicollis/Brazil/RS-1177/2012, partial genome	14964	204	170	29	5	0	0	0	0
28	NC_034617.1 Harrier picornavirus 1 strain harrier/MR-01/HUN/2014, complete genome	8541	81	53	16	11	1	0	0	0
29	NC_034533.1 Landjia virus nucleoprotein, phosphoprotein, hypothetical proteins, matrix, glycoprotein, hypothetical proteins, and polymerase genes, complete cds	13695	278	220	47	11	0	0	0	0
30	NC_034567.1 Goose astrovirus isolate FLX, complete sequence	7299	49	32	6	2	2	7	0	0
31	NC_033793.1 Goose megrivirus isolate HN56, complete genome	10101	80	65	13	2	0	0	0	0
32	NC_033815.1 Jingmen tombus-like virus 1 strain JMYJCC68055 hypothetical protein genes, complete cds	7949	30	27	3	0	0	0	0	0
33	NC_033696.1 Jingmen tombus-like virus 2 strain JMYJCC11049 hypothetical protein 1, hypothetical protein 2, and hypothetical protein 3 genes, complete cds	4100	6	5	1	0	0	0	0	0
34	NC_032999.1 Jingmen picorna-like virus strain JMYJCC71227 hypothetical protein gene, complete cds	10069	96	86	10	0	0	0	0	0
35	NC_033081.1 Chicken calicivirus strain RS/BR/2015, complete genome	8176	72	61	11	0	0	0	0	0
36	NC_030688.1 Parrot bornavirus 4, complete genome	8915	50	45	5	0	0	0	0	0
37	NC_030690.1 Canary bornavirus 1, complete genome	8930	69	63	6	0	0	0	0	0
38	NC_030691.1 Aquatic bird bornavirus 2, complete cds	8904	104	93	11	0	0	0	0	0
39	NC_030231.1 Avian paramyxovirus goose/Shimane/67/2000 viral cRNA, complete genome	16146	189	167	22	0	0	0	0	0
40	NC_028964.1 Gallivirus Pf-CHK1/GV, complete genome	8506	291	247	39	5	0	0	0	0
41	NC_028970.1 Avisivirus Pf-CHK1/AsV, complete genome	7270	106	43	10	14	3	2	2	32
42	NC_028380.1 Sicinivirus A1 isolate JSY, complete genome	9809	59	53	6	0	0	0	0	0
43	NC_028106.1 Parrot bornavirus 2, complete genome	8914	54	49	5	0	0	0	0	0
44	NC_027892.1 Canary bornavirus 2, complete cds	8957	67	51	12	4	0	0	0	0
45	NC_027426.1 Astrovirus Er/SZAL6/HUN/2011, complete genome	7025	80	52	20	6	2	0	0	0
46	NC_026921.1 Falcovirus A1 strain kestrel/VOVE0622/2013/HUN, complete genome	8003	131	100	18	3	3	3	2	2
47	NC_026623.1 Cacipacore virus flavivirus polyprotein (flavivirus polyprotein gene) and truncated polyprotein (flavivirus polyprotein gene) genes, complete cds	10284	89	81	6	2	0	0	0	0
48	NC_025432.1 Chicken orivirus 1 strain chicken/Pf-CHK1/2013/HUN, complete genome	7037	39	24	3	9	3	0	0	0
49	NC_025390.1 Avian paramyxovirus 9 strain duck/New York/22/1978, complete genome	15438	152	133	10	6	3	0	0	0
50	NC_025401.1 Sunguru virus isolate Ug#41, complete genome	11056	130	107	20	3	0	0	0	0
51	NC_025407.1 Avian paramyxovirus 11 isolate common_snipe/France/100212/2010, complete genome	17412	346	300	35	8	3	0	0	0
52	NC_025347.1 Avian paramyxovirus 7 strain APMV-7/dove/Tennessee/4/75, complete genome	15480	213	177	34	2	0	0	0	0
53	NC_025349.3 Avian paramyxovirus penguin/Falkland Islands/324/2007, complete genome	15456	136	125	10	1	0	0	0	0
54	NC_025361.1 Avian paramyxovirus 5 strain budgerigar/Kunitachi/74, complete genome	17262	265	220	42	3	0	0	0	0
55	NC_025363.1 Avian paramyxovirus 12 isolate Wigeon/Italy/3920_1/2005, complete genome	15312	179	147	27	5	0	0	0	0
56	NC_025373.1 Avian paramyxovirus 3 strain turkey/Wisconsin/68, complete genome	16182	263	234	25	4	0	0	0	0
57	NC_025253.1 Farmington virus strain CT 114, complete genome	12233	120	101	17	2	0	0	0	0
58	NC_024765.1 Chicken picornavirus 1 isolate 55C, complete genome	8287	67	62	4	1	0	0	0	0
59	NC_024766.1 Chicken picornavirus 2 isolate 44C, complete genome	7310	40	37	3	0	0	0	0	0
60	NC_024767.1 Chicken picornavirus 3 isolate 45C, complete genome	7167	97	39	23	2	2	2	5	24
61	NC_024768.1 Chicken picornavirus 4 isolate 5C, complete genome	9564	187	139	19	5	3	14	7	0
62	NC_024769.1 Chicken picornavirus 5 isolate 27C, complete genome	9591	250	166	52	9	13	7	3	0
63	NC_024770.1 Gallivirus A1 isolate 518C, complete genome	8432	262	218	39	5	0	0	0	0
64	NC_024296.1 Canary bornavirus 3, complete sequence	8914	55	47	8	0	0	0	0	0
65	NC_024120.1 Duck megrivirus strain LY, complete genome	9700	70	60	8	2	0	0	0	0
66	NC_024078.1 Goose calicivirus strain N, complete genome	8013	92	77	15	0	0	0	0	0
67	NC_023985.1 Duck picornavirus GL/12, complete genome	8976	118	88	29	1	0	0	0	0
68	NC_023987.1 Mosavirus A2 strain SZAL6-MoV/2011/HUN, complete genome	8398	68	55	7	3	2	1	0	0
69	NC_023858.1 Melegrivirus A, complete genome	9739	189	126	28	11	14	8	2	0
70	NC_023861.1 Sicinivirus 1 strain UCC001, complete genome	9276	46	44	2	0	0	0	0	0
71	NC_021580.1 Rotavirus G chicken/03V0567/DEU/2003 segment 2, complete sequence | NC_021581.1 Rotavirus G chicken/03V0567/DEU/2003 segment 3, complete sequence | NC_021582.1 Rotavirus G chicken/03V0567/DEU/2003 segment 9, complete sequence | NC_021583.1 Rotavirus G chicken/03V0567/DEU/2003 segment 5, complete sequence | NC_021584.1 Rotavirus G chicken/03V0567/DEU/2003 segment 8, complete sequence |…	18186	485	398	78	9	0	0	0	0
72	NC_021201.1 Turkey hepatitis virus 2993D polyprotein gene, complete cds	9075	167	139	26	2	0	0	0	0
73	NC_019531.1 Avian paramyxovirus 4 strain APMV-4/duck/Delaware/549227/2010, complete genome	15048	163	140	23	0	0	0	0	0
74	NC_018400.1 Gallivirus A1 strain turkey/M176/2011/HUN, complete genome	8496	59	50	7	2	0	0	0	0
75	NC_016991.1 White-eye coronavirus HKU16, complete genome	26041	831	736	91	4	0	0	0	0
76	NC_016992.1 Sparrow coronavirus HKU17, complete genome	26083	678	599	66	11	2	0	0	0
77	NC_016993.1 Magpie-robin coronavirus HKU18, complete genome	26689	707	588	105	9	3	2	0	0
78	NC_016994.1 Night-heron coronavirus HKU19, complete genome	26077	744	637	99	7	1	0	0	0
79	NC_016995.1 Wigeon coronavirus HKU20, complete genome	26227	944	762	144	30	8	0	0	0
80	NC_016996.1 Common-moorhen coronavirus HKU21, complete genome	26223	1679	1425	218	35	1	0	0	0
81	NC_016561.1 Parrot hepatitis B virus, complete genome	3048	8	7	1	0	0	0	0	0
82	NC_016403.1 Quail picornavirus QPV1/HUN/2010, complete genome	8159	47	46	1	0	0	0	0	0
83	NC_015843.2 Tembusu virus flavivirus polyprotein (flavivirus polyprotein gene) gene, complete cds	10990	96	83	6	0	0	1	4	2
84	NC_015626.1 Pigeon picornavirus B, complete genome	7801	86	66	8	2	3	7	0	0
85	NC_015116.1 Avian leukemia virus isolate SCDY1, complete genome	7489	460	32	4	0	0	0	0	424
86	NC_014411.1 Turdivirus 1, complete genome	8035	100	79	18	3	0	0	0	0
87	NC_014412.1 Turdivirus 2, complete genome	7641	50	40	7	3	0	0	0	0
88	NC_014413.1 Turdivirus 3, complete genome	7678	51	45	6	0	0	0	0	0
89	NC_012561.1 Highlands J virus, complete genome	11526	89	56	27	2	3	1	0	0
90	NC_012437.1 Duck astrovirus C-NGB, complete genome	7722	60	44	14	2	0	0	0	0
91	NC_011549.1 Thrush coronavirus HKU12-600, complete genome	26396	1105	923	159	20	3	0	0	0
92	NC_011550.1 Munia coronavirus HKU13-3514, complete genome	26552	805	672	82	13	10	24	4	0
93	NC_010800.1 Turkey coronavirus, complete genome	27657	1075	910	145	17	3	0	0	0
94	NC_007359.1 Influenza A virus (A/goose/Guangdong/1/1996(H5N1)) polymerase (PA) and PA-X protein (PA-X) genes, complete cds	2233	6	6	0	0	0	0	0	0
95	NC_006934.1 Reticuloendotheliosis virus strain HA9901 from China, complete genome	8295	824	34	17	9	8	8	4	744
96	NC_005947.1 Avian endogenous retrovirus EAV-HP, complete genome	4302	720	33	30	15	23	20	17	582
97	NC_005950.1 Snow goose hepatitis B virus, complete genome	3024	2	1	1	0	0	0	0	0
98	NC_005890.1 Sheldgoose hepatitis B virus, complete genome	3051	9	9	0	0	0	0	0	0
99	NC_002470.1 Turkey astrovirus, complete genome	7003	37	35	2	0	0	0	0	0
100	NC_043588.1 Ingwavuma virus isolate SA An 4165 RNA polymerase gene, complete cds | NC_043589.1 Ingwavuma virus isolate SA An 4165 membrane glycoprotein polyprotein gene, complete cds | NC_043590.1 Ingwavuma virus isolate SA An 4165 nucleocapsid protein gene, complete cds	12388	166	143	19	4	0	0	0	0
101	NC_043591.1 Mermet virus isolate AV 782 RNA polymerase gene, complete cds | NC_043592.1 Mermet virus isolate AV 782 membrane glycoprotein polyprotein gene, complete cds | NC_043593.1 Mermet virus isolate AV 782 nucleocapsid protein gene, complete cds	12332	174	168	6	0	0	0	0	0
102	NC_040438.1 Chicken picobirnavirus strain PBV/CHK/M3841/HUN/2011 segment RNA1, complete sequence | NC_040439.1 Chicken picobirnavirus strain PBV/CHK/M3841/HUN/2011 segment RNA2, complete sequence	4232	26	19	7	0	0	0	0	0
103	NC_025793.1 Wellfleet Bay virus isolate 10-280-G segment 4 nucleoprotein (NP) gene, complete cds | NC_025794.1 Wellfleet Bay virus isolate 10-280-G segment 7 viral protein 7 (VP7) gene, complete cds | NC_025795.1 Wellfleet Bay virus isolate 10-280-G segment 1 polymerase basic 2 protein (PB2) gene, complete cds | NC_025796.1 Wellfleet Bay virus isolate 10-280-G segment 2 polymerase basic 1 protein…	11958	108	91	9	7	1	0	0	0
104	NC_024499.1 Umatilla virus isolate USA1969/01 segment 9, complete sequence | NC_024500.1 Umatilla virus isolate USA1969/01 segment 10, complete sequence | NC_024503.1 Umatilla virus isolate USA1969/01 segment 1, complete sequence | NC_024504.1 Umatilla virus isolate USA1969/01 segment 2, complete sequence | NC_024505.1 Umatilla virus isolate USA1969/01 segment 3, complete sequence | NC_024506.1 U…	19402	304	253	48	3	0	0	0	0
105	NC_021625.1 Rotavirus F chicken/03V0568/DEU/2003 segment 1, complete sequence | NC_021626.1 Rotavirus F chicken/03V0568/DEU/2003 segment 2, complete sequence | NC_021627.1 Rotavirus F chicken/03V0568/DEU/2003 segment 9, complete sequence | NC_021628.1 Rotavirus F chicken/03V0568/DEU/2003 segment 8, complete sequence | NC_021629.1 Rotavirus F chicken/03V0568/DEU/2003 segment 10, complete sequence …	18341	670	579	81	10	0	0	0	0
106	NC_014511.1 Rotavirus D chicken/05V0049/DEU/2005 segment 1, complete genome | NC_014512.1 Rotavirus D chicken/05V0049/DEU/2005 segment 2, complete genome | NC_014513.1 Rotavirus D chicken/05V0049/DEU/2005 segment 3, complete genome | NC_014514.1 Rotavirus D chicken/05V0049/DEU/2005 segment 4, complete genome | NC_014515.1 Rotavirus D chicken/05V0049/DEU/2005 segment 5, complete genome | NC_014516…	18500	791	682	101	8	0	0	0	0
107	NC_007358.1 Influenza A virus (A/goose/Guangdong/1/1996(H5N1)) polymerase (PB1) and PB1-F2 protein (PB1-F2) genes, complete cds	2341	4	4	0	0	0	0	0	0
108	NC_004178.1 Infectious bursal disease virus segment A, complete sequence | NC_004179.1 Infectious bursal disease virus segment B, complete sequence	5898	11	11	0	0	0	0	0	0
109	NC_039189.1 Parrot bornavirus 1 strain M25 N protein (N), X protein (X), P protein (P), matrix protein (M), glycoprotein (G), and viral polymerase (L) genes, complete cds	8902	38	34	4	0	0	0	0	0
110	NC_030689.1 Parrot bornavirus 7, complete cds	8901	41	39	2	0	0	0	0	0
111	NC_029642.1 Aquatic bird bornavirus 1, complete genome	9006	144	80	39	20	5	0	0	0
Host: Arthropoda
Virus #	Virus Name	Total Genome Length (nt)	Total # of Pairs (>16/23 nt identity)	# of Pairs with 17 nt homology	# of Pairs with 18 nt homology	# of Pairs with 19 nt homology	# of Pairs with 20 nt homology	# of Pairs with 21 nt homology	# of Pairs with 22 nt homology	# of Pairs with 23 nt homology
1	NC_035470.1 Abisko virus isolate Abisko-6, complete genome	10187	98	73	20	5	0	0	0	0
2	NC_002548.1 Acute bee paralysis virus, complete genome	9491	106	91	15	0	0	0	0	0
3	NC_012932.1 Aedes flavivirus genomic RNA, complete genome, strain: Narita-21	11064	62	50	11	1	0	0	0	0
4	NC_025399.1 Oak-Vale virus strain CSIRO 1342, complete genome	11220	113	73	25	10	5	0	0	0
5	NC_015668.1 Cavally virus, complete genome	20128	485	407	66	9	3	0	0	0
6	NC_015874.1 Nam Dinh virus, complete genome	20192	581	497	77	7	0	0	0	0
7	NC_038296.1 Karang Sari virus strain JKT10701, complete genome	20795	440	378	58	3	1	0	0	0
8	NC_038297.1 Dak Nong virus RNA, complete genome	20307	428	382	43	3	0	0	0	0
9	NC_023986.1 Casuarina virus isolate 0071, complete genome	19917	587	508	72	3	4	0	0	0
10	NC_020899.1 Hana virus strain A4/CI/2004, complete genome	20070	647	543	79	13	8	3	1	0
11	NC_043489.1 Ofaie virus strain BrMS-MQ10 putative ORF1ab and putative ORF1a genes, complete cds	19867	445	388	55	2	0	0	0	0
12	NC_043488.1 Kadiweu virus strain BrMS-MQ10 putative ORF1ab (orf1), putative ORF1a (orf1), putative nucleocapsid, and putative membrane protein genes, complete cds	20398	492	407	63	16	6	0	0	0
13	NC_020901.1 Nse virus strain F24/CI/2004, complete genome	20074	558	492	62	4	0	0	0	0
14	NC_020900.1 Meno virus strain E9/CI/2004, complete genome	19979	481	394	77	10	0	0	0	0
15	NC_040813.1 Andrena haemorrhoa nege-like virus isolate ahae2, complete genome	8806	104	80	17	7	0	0	0	0
16	NC_030115.1 Anopheles C virus non-structural polyprotein and structural polyprotein genes, complete cds	8919	185	75	28	32	20	27	3	0
17	NC_031327.1 Anopheles flavivirus variant 1, complete genome	10588	63	52	10	1	0	0	0	0
18	NC_023483.1 Antheraea pernyi iflavirus isolate LnApIV-02, complete genome	10176	156	137	13	6	0	0	0	0
19	NC_034973.1 Aphis glycines virus 3 isolate S6-IA, partial genome	9445	158	88	12	7	10	35	4	2
20	NC_035115.1 Apis dicistrovirus isolate AWD-1151 nonstructural polyprotein and structural polyprotein genes, complete cds	9126	142	116	25	1	0	0	0	0
21	NC_035071.1 Apis flavivirus isolate RI-A polyprotein gene, complete cds	20414	279	245	29	3	2	0	0	0
22	NC_025393.1 Arboretum virus isolate Lo-121, complete genome	11482	324	287	36	1	0	0	0	0
23	NC_028263.1 Tacheng Tick Virus 4 strain TCRP-1, complete genome	10815	52	48	4	0	0	0	0	0
24	NC_036585.1 Armigeres iflavirus gene for polyprotein, complete cds, strain: 10P38-310	9283	68	60	6	2	0	0	0	0
25	NC_014609.1 Armigeres subalbatus virus SaX06-AK20, complete genome	7510	10	10	0	0	0	0	0	0
26	NC_035674.1 Australian Anopheles totivirus isolate AATV 150840, complete genome	6203	30	25	5	0	0	0	0	0
27	NC_012534.1 Bagaza virus strain DakAr B209, complete genome	10941	124	99	17	6	2	0	0	0
28	NC_039200.1 UNVERIFIED: Balsa virus strain CoB 76, complete sequence	11287	518	446	68	4	0	0	0	0
29	NC_033725.1 Bamaga virus isolate CY4270 polyprotein gene, complete cds	10203	79	64	15	0	0	0	0	0
30	NC_032430.1 Beihai barnacle virus 8 strain BHTH14652 hypothetical protein 1, hypothetical protein 2, putative glycoprotein, and RNA-dependent RNA polymerase genes, complete cds	12395	120	102	17	1	0	0	0	0
31	NC_032427.1 Beihai barnacle virus 9 strain BHTH10927 putative glycoprotein, hypothetical protein, and RNA-dependent RNA polymerase genes, complete cds	11058	102	80	12	7	3	0	0	0
32	NC_039021.1 Beatrice Hill virus isolate CSIRO 25, complete genome	13296	150	132	16	2	0	0	0	0
33	NC_027631.1 Bee Macula-like virus isolate France 878V, complete genome	6258	12	11	1	0	0	0	0	0
34	NC_032922.1 Hubei coleoptera virus 3 strain QCM109726 putative glycoprotein, hypothetical protein, and RNA-dependent RNA polymerase genes, complete cds	13741	159	138	16	2	1	0	0	2
35	NC_032439.1 Beihai astro-like virus strain BHWZXX13371 putative protease, RNA-dependent RNA polymerase, and putative capsid genes, complete cds	6856	31	25	5	1	0	0	0	0
36	NC_032428.1 Beihai barnacle virus 10 strain BHTH18714 RNA-dependent RNA polymerase gene, complete cds	2953	7	6	1	0	0	0	0	0
37	NC_032413.1 Beihai barnacle virus 15 strain BHTH16139 hypothetical protein 1 and hypothetical protein 2 genes, complete cds	7382	130	115	13	2	0	0	0	0
38	NC_032442.1 Beihai barnacle virus 2 strain BHTH16123 RdRp and hypothetical protein genes, complete cds	9154	98	78	20	0	0	0	0	0
39	NC_032444.1 Beihai barnacle virus 3 strain BHTH16145 replicase and hypothetical protein genes, complete cds	11035	147	114	11	1	0	6	15	0
40	NC_032446.1 Beihai barnacle virus 4 strain BHTH16136 hypothetical protein gene, complete cds	7612	56	45	11	0	0	0	0	0
41	NC_032432.1 Beihai barnacle virus 7 strain BHTH16013 hypothetical protein 1, hypothetical protein 2, hypothetical protein 3, putative glycoprotein, hypothetical protein 4, and RNA-dependent RNA polymerase genes, complete cds	11112	61	59	2	0	0	0	0	0
42	NC_028376.1 Beihai barnacle viurs 1 strain BHGZ polyprotein gene, complete cds	18697	182	162	18	2	0	0	0	0
43	NC_032488.1 Beihai blue swimmer crab virus 1 strain YYSZX13554 hypothetical protein gene, complete cds	12469	145	121	21	3	0	0	0	0
44	NC_032465.1 Beihai blue swimmer crab virus 3 strain YYSZX17757 hypothetical protein 1 and hypothetical protein 2 genes, complete cds	4998	19	17	2	0	0	0	0	0
45	NC_032449.1 Beihai charybdis crab virus 1 strain BHXun33339 RdRp and putative capsid protein genes, complete cds	6969	52	40	7	2	3	0	0	0
46	NC_032541.1 Beihai rhabdo-like virus 6 strain BHJJX49420 putative nucleoprotein, hypothetical protein, putative glycoprotein, and RNA-dependent RNA polymerase genes, complete cds	9663	66	53	11	2	0	0	0	0
47	NC_032477.1 Beihai hepe-like virus 9 strain HOU157038 hypothetical protein genes, complete cds	10128	97	83	14	0	0	0	0	0
48	NC_032459.1 Beihai hermit crab virus 1 strain BHWZXX15637 hypothetical protein 1 and hypothetical protein 2 genes, complete cds	9888	92	80	7	2	3	0	0	0
49	NC_032445.1 Beihai mantis shrimp virus 1 strain BHXG26050 hypothetical protein genes, complete cds	10973	120	103	12	2	1	2	0	0
50	NC_032447.1 Beihai mantis shrimp virus 2 strain BHXG46195 replicase and hypothetical protein genes, complete cds	11959	103	75	25	3	0	0	0	0
51	NC_032441.1 Beihai mantis shrimp virus 3 strain BHXG26678 hypothetical protein gene, complete cds	9599	101	85	14	2	0	0	0	0
52	NC_032464.1 Beihai mantis shrimp virus 4 strain BHXG23944 hypothetical protein 1 and hypothetical protein 2 genes, complete cds	10177	73	55	11	4	3	0	0	0
53	NC_032434.1 Beihai mantis shrimp virus 5 strain BHXG25299 hypothetical protein 1 and hypothetical protein 2 genes, complete cds	10256	319	151	54	18	23	32	11	30
54	NC_032448.1 Beihai narna-like virus 13 strain BHWZXX14912 RNA-dependent RNA polymerase gene, complete cds	2785	9	7	2	0	0	0	0	0
55	NC_032411.1 Beihai narna-like virus 15 strain BHHZL10358 RNA-dependent RNA polymerase gene, complete cds	2962	14	13	1	0	0	0	0	0
56	NC_032497.1 Beihai narna-like virus 17 strain SCJXSX39297 RNA-dependent RNA polymerase gene, complete cds	4527	36	13	6	3	3	3	8	0
57	NC_032485.1 Beihai narna-like virus 18 strain HOU157597 RNA-dependent RNA polymerase gene, complete cds	3761	16	16	0	0	0	0	0	0
58	NC_032406.1 Beihai narna-like virus 21 strain SCJXSX34167 RNA-dependent RNA polymerase gene, complete cds	3537	16	13	2	1	0	0	0	0
59	NC_032404.1 Beihai narna-like virus 22 strain BHBJDX18651 RNA-dependent RNA polymerase gene, complete cds	3244	4	4	0	0	0	0	0	0
60	NC_032450.1 Beihai narna-like virus 24 strain BHXG26712 hypothetical protein and RNA-dependent RNA polymerase genes, complete cds	2677	26	26	0	0	0	0	0	0
61	NC_032408.1 Beihai narna-like virus 3 strain BHBJDX18174 RNA-dependent RNA polymerase gene, complete cds	2816	1	1	0	0	0	0	0	0
62	NC_032486.1 Beihai narna-like virus 9 strain HOU146315 RNA-dependent RNA polymerase and hypothetical protein genes, complete cds	4035	15	14	1	0	0	0	0	0
63	NC_032172.1 Beihai noda-like virus 18 strain YYSZX13070 hypothetical protein gene, complete cds	3220	5	5	0	0	0	0	0	0
64	NC_032185.1 Beihai noda-like virus 29 strain BHWZXX15622 hypothetical protein gene, complete cds	3168	7	6	1	0	0	0	0	0
65	NC_032244.1 Beihai noda-like virus 5 strain HOU157766 hypothetical protein 1 and hypothetical protein 2 genes, complete cds	4491	14	13	1	0	0	0	0	0
66	NC_032494.1 Beihai paphia shell virus 2 strain YYSZX17625 hypothetical protein 1 and hypothetical protein 2 genes, complete cds	9528	38	36	2	0	0	0	0	0
67	NC_032122.1 Beihai permutotetra-like virus 2 strain HOU234589 RdRp and putative capsid protein genes, complete cds	4208	15	14	1	0	0	0	0	0
68	NC_032555.1 Beihai rhabdo-like virus 1 strain BHTSS15727 hypothetical protein 1, hypothetical protein 2, and RNA-dependent RNA polymerase genes, complete cds	10551	192	153	28	10	1	0	0	0
69	NC_032589.1 Beihai picorna-like virus 101 strain BHBJDX18559 hypothetical protein 1 and hypothetical protein 2 genes, complete cds	7349	61	55	6	0	0	0	0	0
70	NC_032583.1 Beihai picorna-like virus 108 strain BHTH16067 hypothetical protein gene, complete cds	13842	339	299	36	3	1	0	0	0
71	NC_032564.1 Beihai picorna-like virus 110 strain BHXG26677 hypothetical protein gene, complete cds	9780	127	100	25	2	0	0	0	0
72	NC_032571.1 Beihai picorna-like virus 112 strain BHXG26692 hypothetical protein 1 and hypothetical protein 2 genes, complete cds	10676	118	82	24	8	4	0	0	0
73	NC_032559.1 Beihai picorna-like virus 113 strain BHXG26415 hypothetical protein 1 and hypothetical protein 2 genes, complete cds	10929	72	62	9	1	0	0	0	0
74	NC_032635.1 Beihai picorna-like virus 116 strain YYSZX16386 hypothetical protein 1 and hypothetical protein 2 genes, complete cds	10897	182	124	39	16	3	0	0	0
75	NC_032625.1 Beihai picorna-like virus 121 strain BHHZL10364 hypothetical protein 1 and hypothetical protein 2 genes, complete cds	8621	48	40	6	2	0	0	0	0
76	NC_032592.1 Beihai picorna-like virus 124 strain BHBJDX18598 hypothetical protein 1 and hypothetical protein 2 genes, complete cds	8221	83	60	16	7	0	0	0	0
77	NC_032630.1 Beihai picorna-like virus 19 strain BHJJX24523 hypothetical protein 1 and hypothetical protein 2 genes, complete cds	8839	38	36	2	0	0	0	0	0
78	NC_032632.1 Beihai picorna-like virus 20 strain BHJJX25607 hypothetical protein 1 and hypothetical protein 2 genes, complete cds	10091	68	49	9	0	3	6	1	0
79	NC_032636.1 Beihai picorna-like virus 23 strain YYSZX17154 hypothetical protein 1 and hypothetical protein 2 genes, complete cds	9176	240	46	20	27	25	37	29	56
80	NC_032643.1 Beihai picorna-like virus 41 strain BHJJX25957 hypothetical protein 1 and hypothetical protein 2 genes, complete cds	9261	152	78	27	24	11	6	6	0
81	NC_032528.1 Beihai picorna-like virus 42 strain SCJXSX39263 hypothetical protein 1 and hypothetical protein 2 genes, complete cds	9166	66	51	9	2	4	0	0	0
82	NC_032553.1 Beihai picorna-like virus 44 strain BHXG26143 hypothetical protein 1 and hypothetical protein 2 genes, complete cds	8711	161	125	25	6	5	0	0	0
83	NC_032531.1 Beihai picorna-like virus 47 strain SCJXSX39359 hypothetical protein 1 and hypothetical protein 2 genes, complete cds	8920	89	76	13	0	0	0	0	0
84	NC_032640.1 Beihai picorna-like virus 51 strain SCJXSX38939 hypothetical protein 1 and hypothetical protein 2 genes, complete cds	10149	56	42	10	2	2	0	0	0
85	NC_032590.1 Beihai picorna-like virus 63 strain BHTSS17878 hypothetical protein 1 and hypothetical protein 2 genes, complete cds	8334	124	108	16	0	0	0	0	0
86	NC_032577.1 Beihai picorna-like virus 68 strain HOU158652 hypothetical protein gene, complete cds	7826	71	61	10	0	0	0	0	0
87	NC_032578.1 Beihai picorna-like virus 69 strain HOU158647 hypothetical protein gene, complete cds	8407	65	52	12	1	0	0	0	0
88	NC_032249.1 Beihai picorna-like virus 70 strain BHJJX25952 hypothetical protein 1 and hypothetical protein 2 genes, complete cds	9214	46	42	4	0	0	0	0	0
89	NC_032562.1 Beihai picorna-like virus 71 strain BHXG26494 hypothetical protein 1 and hypothetical protein 2 genes, complete cds	9348	166	99	9	4	4	8	28	14
90	NC_032205.1 Beihai picorna-like virus 73 strain BHTH16077 hypothetical protein gene, complete cds	9107	115	79	24	6	6	0	0	0
91	NC_032600.1 Beihai picorna-like virus 79 strain BHBJDX18844 hypothetical protein 1 and hypothetical protein 2 genes, complete cds	9352	111	107	4	0	0	0	0	0
92	NC_032584.1 Beihai picorna-like virus 81 strain HOU149705 hypothetical protein 1 and hypothetical protein 2 genes, complete cds	7822	50	34	13	3	0	0	0	0
93	NC_032642.1 Beihai picorna-like virus 82 strain YYSZX17728 hypothetical protein 1 and hypothetical protein 2 genes, complete cds	9386	69	57	12	0	0	0	0	0
94	NC_032598.1 Beihai picorna-like virus 83 strain BHWZXX15514 hypothetical protein 1, hypothetical protein 2, and hypothetical protein 3 genes, complete cds	9953	212	105	31	34	29	12	1	0
95	NC_032580.1 Beihai picorna-like virus 84 strain BHTH16053 hypothetical protein 1 and hypothetical protein 2 genes, complete cds	8143	207	171	33	3	0	0	0	0
96	NC_032644.1 Beihai picorna-like virus 87 strain BHJJX25970 hypothetical protein gene, complete cds	11435	197	128	29	24	11	5	0	0
97	NC_032597.1 Beihai picorna-like virus 9 strain BHBJDX18814 hypothetical protein 1 and hypothetical protein 2 genes, complete cds	8677	73	64	9	0	0	0	0	0
98	NC_032595.1 Beihai picorna-like virus 90 strain BHWZXX14572 hypothetical protein 1 and hypothetical protein 2 genes, complete cds	9632	240	143	49	34	10	3	1	0
99	NC_032638.1 Beihai picorna-like virus 91 strain BHJJX25930 hypothetical protein 1 and hypothetical protein 2 genes, complete cds	9364	135	108	17	7	3	0	0	0
100	NC_032588.1 Beihai picorna-like virus 93 strain BHBJDX18546 hypothetical protein 1 and hypothetical protein 2 genes, complete cds	10613	292	205	71	16	0	0	0	0
101	NC_032581.1 Beihai picorna-like virus 96 strain HOU158314 hypothetical protein gene, complete cds	9323	209	131	37	1	0	2	2	36
102	NC_032628.1 Beihai picorna-like virus 99 strain BHJJX22326 hypothetical protein gene, complete cds	6503	43	34	8	1	0	0	0	0
103	NC_032624.1 Beihai sea slater virus 1 strain BHHZL10310 hypothetical protein gene, complete cds	9751	77	71	6	0	0	0	0	0
104	NC_032622.1 Beihai sea slater virus 2 strain BHHZL10411 hypothetical protein 1 and hypothetical protein 2 genes, complete cds	12772	448	316	84	25	5	0	0	18
105	NC_032536.1 Beihai sea slater virus 3 strain BHHZL10233 hypothetical protein 1, hypothetical protein 2, and hypothetical protein 3 genes, complete cds	6969	38	30	8	0	0	0	0	0
106	NC_032567.1 Beihai sea slater virus 4 strain BHHZL10410 RdRp, hypothetical protein, putative structural protein, and hypothetical protein genes, complete cds	12483	113	97	16	0	0	0	0	0
107	NC_032534.1 Beihai sesarmid crab virus 1 strain SCJXSX39422 hypothetical protein 1 and hypothetical protein 2 genes, complete cds	8870	57	48	6	3	0	0	0	0
108	NC_032641.1 Beihai sesarmid crab virus 2 strain SCJXSX39002 hypothetical protein gene, complete cds	8351	54	51	3	0	0	0	0	0
109	NC_032566.1 Beihai sesarmid crab virus 7 strain SCJXSX14567 hypothetical protein gene, complete cds	8045	49	33	8	6	2	0	0	0
110	NC_032579.1 Beihai shrimp virus 1 strain BHBJDX17672 hypothetical protein 1 and hypothetical protein 2 genes, complete cds	11457	181	125	40	9	5	2	0	0
111	NC_032594.1 Beihai shrimp virus 2 strain BHWZXX12501 hypothetical protein 1 and hypothetical protein 2 genes, complete cds	10355	458	124	38	25	22	41	24	184
112	NC_032561.1 Beihai shrimp virus 4 strain BHWZXX19227 hypothetical protein 1 and hypothetical protein 2 genes, complete cds	3675	4	4	0	0	0	0	0	0
113	NC_033037.1 Beihai sobemo-like virus 12 strain HOU156693 hypothetical protein 1 and hypothetical protein 2 genes, complete cds	3799	13	10	3	0	0	0	0	0
114	NC_033252.1 Beihai sobemo-like virus 13 strain YYSZX17641 hypothetical protein 1 and hypothetical protein 2 genes, complete cds	3679	19	13	4	2	0	0	0	0
115	NC_032220.1 Beihai sobemo-like virus 14 strain HOU157842 hypothetical protein 1 and hypothetical protein 2 genes, complete cds	3570	23	20	3	0	0	0	0	0
116	NC_032805.1 Beihai sobemo-like virus 15 strain BHBJDX18383 hypothetical protein genes, complete cds	3507	15	14	1	0	0	0	0	0
117	NC_032219.1 Beihai sobemo-like virus 17 strain HOU157151 hypothetical protein 1 and hypothetical protein 2 genes, complete cds	3458	24	19	4	1	0	0	0	0
118	NC_032817.1 Beihai sobemo-like virus 19 strain BHBJDX18617 hypothetical protein genes, complete cds	3559	8	8	0	0	0	0	0	0
119	NC_032859.1 Beihai sobemo-like virus 22 strain BHWZXX14614 hypothetical protein 1 and hypothetical protein 2 genes, complete cds	3092	11	8	3	0	0	0	0	0
120	NC_032183.1 Beihai sobemo-like virus 24 strain BHBJDX18033 hypothetical protein genes, complete cds	3023	11	11	0	0	0	0	0	0
121	NC_032193.1 Beihai sobemo-like virus 26 strain BHTH8711 hypothetical protein 1 and hypothetical protein 2 genes, complete cds	2729	18	16	2	0	0	0	0	0
122	NC_032865.1 Beihai sobemo-like virus 27 strain BHWZXX15541 hypothetical protein 1 and hypothetical protein 2 genes, complete cds	3164	6	6	0	0	0	0	0	0
123	NC_032977.1 Beihai sphaeromadae virus 1 strain BHTSS18012 hypothetical protein gene, complete cds	9538	110	91	19	0	0	0	0	0
124	NC_032760.1 Beihai sphaeromadae virus 2 strain BHTSS26432 hypothetical protein gene, complete cds	3518	1	1	0	0	0	0	0	0
125	NC_033078.1 Beihai sphaeromadae virus 4 strain BHTSS17969 RdRp and putative capsid protein genes, complete cds	6096	117	83	27	7	0	0	0	0
126	NC_033125.1 Beihai tiger crab virus 1 strain HWRTX14333 replicase, hypothetical protein, putative structural protein, and hypothetical protein genes, complete cds	9621	54	46	6	2	0	0	0	0
127	NC_032862.1 Beihai tombus-like virus 1 strain SCJXSX39078 hypothetical protein 1, hypothetical protein 2, and hypothetical protein 3 genes, complete cds	4145	10	9	1	0	0	0	0	0
128	NC_032747.1 Beihai tombus-like virus 12 strain BHTSS17936 hypothetical protein 1, hypothetical protein 2, hypothetical protein 3, hypothetical protein 4, and hypothetical protein 5 genes, complete cds	6097	337	135	66	37	3	6	12	78
129	NC_033202.1 Beihai tombus-like virus 15 strain BHBJDX18752 hypothetical protein 1 and hypothetical protein 2 genes, complete cds	3325	2	2	0	0	0	0	0	0
130	NC_032787.1 Beihai tombus-like virus 16 strain BHWZXX15284 hypothetical protein 1, hypothetical protein 2, and hypothetical protein 3 genes, complete cds	4822	21	20	1	0	0	0	0	0
131	NC_032726.1 Beihai tombus-like virus 19 strain BHTH16144 hypothetical protein 1, hypothetical protein 2, and hypothetical protein 3 genes, complete cds	5695	44	39	5	0	0	0	0	0
132	NC_033250.1 Beihai tombus-like virus 5 strain HOU131178 hypothetical protein 1 and hypothetical protein 2 genes, complete cds	3611	7	7	0	0	0	0	0	0
133	NC_033208.1 Beihai tombus-like virus 7 strain BHBJDX18773 hypothetical protein 1, hypothetical protein 2, hypothetical protein 3, and hypothetical protein 4 genes, complete cds	3891	9	8	1	0	0	0	0	0
134	NC_032841.1 Beihai toti-like virus 4 strain HOU154008 hypothetical protein 1 and hypothetical protein 2 genes, complete cds	6618	39	38	1	0	0	0	0	0
135	NC_032746.1 Beihai uca arcuata virus 1 strain BFZCX5633 hypothetical protein gene, complete cds	6381	24	23	1	0	0	0	0	0
136	NC_033159.1 Beihai zhaovirus-like virus 2 strain BHTSS12281 polyprotein gene, complete cds	9086	71	62	6	1	2	0	0	0
137	NC_035184.1 Big Sioux River virus strain Kenya P9 non-structural polyprotein and structural protein precursor, genes, complete cds	9691	153	76	26	19	21	8	3	0
138	NC_003784.1 Black queen cell virus nonstructural polyprotein (orf1) and structural polyprotein (orf2) genes, complete cds	8550	47	38	8	0	0	1	0	0
139	NC_028259.1 Bole Tick Virus 3 strain BL199, complete genome	11183	75	67	7	1	0	0	0	0
140	NC_031079.1 Bole Tick Virus 2 strain BL076 nucleocapsid (N), putative phosphoprotein (ORF2), matrix protein (M), glycoprotein (G), and RNA-dependent RNA polymerase (L) genes, complete cds	11843	81	70	7	4	0	0	0	0
141	NC_028371.1 Bole tick virus 4 strain BLP-1 polyprotein gene, complete cds	16248	283	238	36	5	0	0	2	2
142	NC_027713.1 Bombyx mori iflavirus gene for polyprotein, complete cds, strain: BMI1	10119	134	116	15	3	0	0	0	0
143	NC_038331.1 Bombyx mori latent virus genomic RNA, complete genome	6532	17	15	2	0	0	0	0	0
144	NC_030743.1 Brejeira virus strain AR800208-B hypothetical protein 1, hypothetical protein 2, and hypothetical protein 3 genes, complete cds	9863	71	61	8	2	0	0	0	0
145	NC_009530.1 Brevicoryne brassicae picorna-like virus, complete genome	10180	271	242	28	1	0	0	0	0
146	NC_043525.1 Caligus rogercresseyi rhabdovirus strain CrRV-Ch01, partial genome	11599	49	46	3	0	0	0	0	0
147	NC_029312.1 Camponotus nipponicus virus genes for capsid protein, RdRp, complete cds, strain: SS-2014a	5713	7	7	0	0	0	0	0	0
148	NC_027212.1 Camponotus yamaokai virus genomic RNA, complete genome	5704	22	21	1	0	0	0	0	0
149	NC_038285.1 Carajas virus nucleoprotein, phosphoprotein, matrix, glycoprotein, and polymerase genes, complete cds	11135	89	76	9	4	0	0	0	0
150	NC_031687.1 Centovirus AC, complete genome	9070	63	59	4	0	0	0	0	0
151	NC_031688.1 Mosquito dicistrovirus strain FH1, complete genome	9018	58	54	4	0	0	0	0	0
152	NC_032893.1 Changjiang astro-like virus strain CJLX30757 putative protease, hypothetical protein, RNA-dependent RNA polymerase, and putative capsid protein genes, complete cds	5795	14	14	0	0	0	0	0	0
153	NC_032874.1 Changjiang crawfish virus 1 strain CJLX30787 hypothetical protein 1 and hypothetical protein 2 genes, complete cds	9103	98	75	11	4	8	0	0	0
154	NC_032850.1 Changjiang crawfish virus 2 strain CJLX30764 hypothetical protein 1 and hypothetical protein 2 genes, complete cds	8712	43	37	6	0	0	0	0	0
155	NC_032868.1 Changjiang crawfish virus 3 strain CJLX30786 hypothetical protein 1 and hypothetical protein 2 genes, complete cds	8375	32	25	4	3	0	0	0	0
156	NC_032198.1 Changjiang crawfish virus 4 strain CLX8819 hypothetical protein gene, complete cds	9512	117	96	18	3	0	0	0	0
157	NC_032740.1 Changjiang crawfish virus 5 strain CJLX22437 hypothetical protein 1 and hypothetical protein 2 genes, complete cds	9481	105	98	7	0	0	0	0	0
158	NC_032801.1 Changjiang crawfish virus 6 strain CJLX30496 hypothetical protein 1 and hypothetical protein 2 genes, complete cds	9743	86	78	8	0	0	0	0	0
159	NC_033052.1 Changjiang crawfish virus 7 strain CJLX29643 hypothetical protein 1, hypothetical protein 2, and hypothetical protein 3 genes, complete cds	3919	16	16	0	0	0	0	0	0
160	NC_033039.1 Changjiang hepe-like virus 1 strain CJLX30636 replicase and hypothetical protein genes, complete cds	10473	101	86	14	1	0	0	0	0
161	NC_033118.1 Changjiang narna-like virus 1 strain CJLX30050 RNA-dependent RNA polymerase gene, complete cds	3229	8	7	1	0	0	0	0	0
162	NC_033111.1 Changjiang narna-like virus 2 strain CJLX29055 RNA-dependent RNA polymerase and putative capsid protein genes, complete cds	4823	14	8	5	1	0	0	0	0
163	NC_033124.1 Changjiang narna-like virus 3 strain CJLX30350 RNA-dependent RNA polymerase and hypothetical protein genes, complete cds	3685	7	7	0	0	0	0	0	0
164	NC_033143.1 Changjiang narna-like virus 4 strain CJLX30771 RNA-dependent RNA polymerase gene, complete cds	3964	8	8	0	0	0	0	0	0
165	NC_032179.1 Changjiang picorna-like virus 1 strain CJLX30149 hypothetical protein gene, complete cds	8729	56	41	12	3	0	0	0	0
166	NC_032823.1 Changjiang picorna-like virus 10 strain CJLX30646 hypothetical protein 1 and hypothetical protein 2 genes, complete cds	8158	71	61	10	0	0	0	0	0
167	NC_032833.1 Changjiang picorna-like virus 11 strain CJLX30672 hypothetical protein 1 and hypothetical protein 2 genes, complete cds	8031	46	31	12	3	0	0	0	0
168	NC_032779.1 Changjiang picorna-like virus 12 strain CJLX29956 hypothetical protein 1 and hypothetical protein 2 genes, complete cds	8774	61	55	6	0	0	0	0	0
169	NC_032879.1 Changjiang picorna-like virus 13 strain CJLX40994 hypothetical protein 1 and hypothetical protein 2 genes, complete cds	8410	74	61	13	0	0	0	0	0
170	NC_032773.1 Changjiang picorna-like virus 14 strain CJLX29953 hypothetical protein 1 and hypothetical protein 2 genes, complete cds	9296	108	89	12	2	4	1	0	0
171	NC_032816.1 Changjiang picorna-like virus 15 strain CJLX30633 hypothetical protein gene, complete cds	9551	141	120	21	0	0	0	0	0
172	NC_032737.1 Changjiang picorna-like virus 16 strain CJLX20820 hypothetical protein gene, complete cds	10610	81	51	10	0	0	0	0	20
173	NC_032788.1 Changjiang picorna-like virus 2 strain CJLX30436 hypothetical protein gene, complete cds	7171	58	44	6	7	1	0	0	0
174	NC_032755.1 Changjiang picorna-like virus 3 strain CJLX28786 hypothetical protein 1 and hypothetical protein 2 genes, complete cds	9316	123	101	21	1	0	0	0	0
175	NC_032761.1 Changjiang picorna-like virus 4 strain CJLX29654 hypothetical protein 1 and hypothetical protein 2 genes, complete cds	8923	70	52	15	2	1	0	0	0
176	NC_032845.1 Changjiang picorna-like virus 5 strain CJLX30750 hypothetical protein gene, complete cds	9182	42	39	3	0	0	0	0	0
177	NC_032794.1 Changjiang picorna-like virus 6 strain CJLX30470 hypothetical protein 1 and hypothetical protein 2 genes, complete cds	8489	54	42	12	0	0	0	0	0
178	NC_032860.1 Changjiang picorna-like virus 7 strain CJLX30780 hypothetical protein 1 and hypothetical protein 2 genes, complete cds	8266	46	41	5	0	0	0	0	0
179	NC_032855.1 Changjiang picorna-like virus 8 strain CJLX30776 hypothetical protein 1 and hypothetical protein 2 genes, complete cds	8685	55	47	6	2	0	0	0	0
180	NC_032749.1 Changjiang picorna-like virus 9 strain CJLX26226 hypothetical protein 1 and hypothetical protein 2 genes, complete cds	8652	50	46	4	0	0	0	0	0
181	NC_033018.1 Changjiang polero-like virus 1 strain CJLX30310 hypothetical protein 1, hypothetical protein 2, and hypothetical protein 3 genes, complete cds	5278	14	13	1	0	0	0	0	0
182	NC_033011.1 Changjiang sobemo-like virus 1 strain CJLX29826 hypothetical protein 1, hypothetical protein 2, and hypothetical protein 3 genes, complete cds	4863	8	8	0	0	0	0	0	0
183	NC_033029.1 Changjiang sobemo-like virus 2 strain CJLX29674 replicase, hypothetical protein 2, and putative capsid protein genes, complete cds	6056	15	15	0	0	0	0	0	0
184	NC_033028.1 Changjiang tombus-like virus 1 strain CJLX26263 hypothetical protein 1 and hypothetical protein 2 genes, complete cds	3008	13	13	0	0	0	0	0	0
185	NC_033008.1 Changjiang tombus-like virus 10 strain CJLX21891 hypothetical protein 1, hypothetical protein 2, and hypothetical protein 3 genes, complete cds	3776	8	7	1	0	0	0	0	0
186	NC_033191.1 Changjiang tombus-like virus 11 strain CJLX30677 hypothetical protein 1, hypothetical protein 2, and hypothetical protein 3 genes, complete cds	3631	11	10	1	0	0	0	0	0
187	NC_033042.1 Changjiang tombus-like virus 12 strain CJLX27860 hypothetical protein 1 and hypothetical protein 2 genes, complete cds	3675	11	11	0	0	0	0	0	0
188	NC_033096.1 Changjiang tombus-like virus 14 strain CJLX30318 hypothetical protein 1 and hypothetical protein 2 genes, complete cds	3456	23	19	4	0	0	0	0	0
189	NC_032230.1 Changjiang tombus-like virus 15 strain CJLX30583 hypothetical protein 1 and hypothetical protein 2 genes, complete cds	3639	16	8	6	2	0	0	0	0
190	NC_033016.1 Changjiang tombus-like virus 16 strain CJLX25258 hypothetical protein 1, hypothetical protein 2, and hypothetical protein 3 genes, complete cds	3570	3	3	0	0	0	0	0	0
191	NC_033123.1 Changjiang tombus-like virus 17 strain CJLX30686 hypothetical protein 1, hypothetical protein 2, and hypothetical protein 3 genes, complete cds	3791	4	4	0	0	0	0	0	0
192	NC_033002.1 Changjiang tombus-like virus 18 strain CJLX21588 hypothetical protein 1, hypothetical protein 2, and hypothetical protein 3 genes, complete cds	4084	9	9	0	0	0	0	0	0
193	NC_032997.1 Changjiang tombus-like virus 19 strain CJLX57318 hypothetical protein 1 and hypothetical protein 2 genes, complete cds	3051	3	1	2	0	0	0	0	0
194	NC_033135.1 Changjiang tombus-like virus 2 strain CJLX30692 hypothetical protein 1 and hypothetical protein 2 genes, complete cds	3015	12	3	4	2	2	1	0	0
195	NC_033155.1 Changjiang tombus-like virus 20 strain CJLX30731 hypothetical protein 1 and hypothetical protein 2 genes, complete cds	4964	11	10	1	0	0	0	0	0
196	NC_032991.1 Changjiang tombus-like virus 21 strain CJLX8746 hypothetical protein 1 and hypothetical protein 2 genes, complete cds	3932	65	47	11	2	3	2	0	0
197	NC_033199.1 Changjiang tombus-like virus 22 strain CJLX30074 hypothetical protein 1 and hypothetical protein 2 genes, complete cds	3608	14	13	1	0	0	0	0	0
198	NC_033104.1 Changjiang tombus-like virus 3 strain CJLX30495 hypothetical protein 1, hypothetical protein 2, hypothetical protein 3, and hypothetical protein 4 genes, complete cds	4067	18	14	4	0	0	0	0	0
199	NC_033076.1 Changjiang tombus-like virus 4 strain CJLX30236 hypothetical protein 1, hypothetical protein 2, and hypothetical protein 3 genes, complete cds	3694	20	18	2	0	0	0	0	0
200	NC_033169.1 Changjiang tombus-like virus 5 strain CJLX42586 hypothetical protein 1, hypothetical protein 2, and hypothetical protein 3 genes, complete cds	3929	12	12	0	0	0	0	0	0
201	NC_033142.1 Changjiang tombus-like virus 6 strain CJLX30707 hypothetical protein 1 and hypothetical protein 2 genes, complete cds	3540	5	5	0	0	0	0	0	0
202	NC_033183.1 Changjiang tombus-like virus 7 strain CJLX49320 hypothetical protein 2 and hypothetical protein 3 genes, complete cds	3875	12	9	3	0	0	0	0	0
203	NC_033063.1 Changjiang tombus-like virus 8 strain CJLX29920 hypothetical protein 1, hypothetical protein 2, and hypothetical protein 3 genes, complete cds	4427	29	17	10	2	0	0	0	0
204	NC_033161.1 Changjiang tombus-like virus 9 strain CJLX30737 hypothetical protein 1 and hypothetical protein 2 genes, complete cds	4230	12	10	2	0	0	0	0	0
205	NC_033181.1 Changjiang zhaovirus-like virus 1 strain CJLX30599 polyprotein gene, complete cds	6844	35	31	3	1	0	0	0	0
206	NC_028260.1 Changping Tick Virus 2 strain CP1-4, complete genome	10877	82	70	9	2	1	0	0	0
207	NC_028261.1 Changping Tick Virus 3 strain CP1-3, complete genome | NC_032225.1 Hubei narna-like virus 18 strain CC64130 hypothetical protein and RNA-dependent RNA polymerase genes, complete cds	11779	309	68	18	1	1	1	4	216
208	NC_017086.1 Chaoyang virus, complete genome	10733	98	88	10	0	0	0	0	0
209	NC_031248.1 Wenzhou Crab Virus 3 strain RBX9 glycoprotein (G1), putative nucleoprotein (N), glycoprotein (G2), and polymerase (L) genes, complete cds	12860	186	165	20	1	0	0	0	0
210	NC_032492.1 Beihai Nido-like virus 2 strain BHXun32263 1ab, putative glycoprotein 1, putative glycoprotein 2, and hypothetical protein genes, complete cds	24648	445	401	43	1	0	0	0	0
211	NC_036389.1 Chequa iflavirus isolate A14-49.4, complete genome	9932	198	166	22	8	2	0	0	0
212	NC_014360.1 Circulifer tenellus virus 1, complete genome	8086	56	49	5	2	0	0	0	0
213	NC_031957.1 UNVERIFIED: Coot Bay virus strain EVG5-53, complete sequence	10869	299	256	41	2	0	0	0	0
214	NC_040645.1 Culex Flavi-like virus strain CFVL/San Francisco, complete genome	10609	207	63	15	6	10	5	24	84
215	NC_008604.2 Culex flavivirus, complete genome	10837	147	101	24	0	10	11	1	0
216	NC_040646.1 Culex Iflavi-like virus 1 strain CIVL1/Sutter, complete genome	10310	80	68	12	0	0	0	0	0
217	NC_040574.1 Culex Iflavi-like virus 4 strain CIVL/Kern, complete genome	9673	147	103	15	1	0	6	22	0
218	NC_040716.1 Culex Iflavi-like virus 4 strain CIVL4/Fresno, complete genome	9698	102	85	6	0	0	4	3	4
219	NC_040832.1 Culex Iflavi-like virus 4 strain CIVL4-Sonoma, complete genome	10319	61	56	5	0	0	0	0	0
220	NC_035132.1 Culex rhabdo-like virus strain mosWSB71420, complete genome	11503	114	94	20	0	0	0	0	0
221	NC_040723.1 Culex pipiens associated Tunisia virus isolate AnEVT, complete genome	10910	162	145	16	1	0	0	0	0
222	NC_040717.1 Culex Tetra-like virus strain CTetVL/Riverside, complete genome	2066	2	2	0	0	0	0	0	0
223	NC_040682.1 Culex theileri flavivirus, complete genome	10280	82	76	6	0	0	0	0	0
224	NC_025384.1 Culex tritaeniorhynchus rhabdovirus RNA, complete genome, strain: TY	11190	85	76	9	0	0	0	0	0
225	NC_040670.1 Culex tritaeniorhynchus totivirus isolate CTV_NJ3, complete genome	7624	68	42	18	7	1	0	0	0
226	NC_030290.1 Culiseta flavivirus strain 502-13, complete genome	10864	55	33	5	0	0	0	5	12
227	NC_039201.1 Curionopolis virus nucleoprotein, phosphoprotein, matrix, hypothetical proteins, glycoprotein, hypothetical proteins, and polymerase genes, complete cds	13170	146	117	22	7	0	0	0	0
228	NC_004830.2 Deformed wing virus, complete genome	10140	115	98	12	5	0	0	0	0
229	NC_030451.1 Diachasmimorpha longicaudata rhabdovirus isolate UGA, complete genome	13434	128	118	10	0	0	0	0	0
230	NC_034384.1 Diamondback moth iflavirus isolate Guangzhou, complete genome	9580	77	67	10	0	0	0	0	0
231	NC_025835.1 Dinocampus coccinellae paralysis virus strain Quebec2013, complete genome	10192	172	155	17	0	0	0	0	0
232	NC_033055.1 Hubei diptera virus 11 strain SCM51501 hypothetical protein 1, hypothetical protein 2, putative glycoprotein, and RNA-dependent RNA polymerase genes, complete cds	12513	350	290	52	8	0	0	0	0
233	NC_016997.1 Donggang virus, complete genome	10791	111	91	16	4	0	0	0	0
234	NC_012958.1 Drosophila A virus, complete genome	4806	20	18	2	0	0	0	0	0
235	NC_038278.1 Drosophila affinis sigmavirus nucleocapsid protein (N), polymerase-associated protein (P), PP3 (X), matrix protein (M), glycoprotein (G), and RNA-dependent RNA polymerase (L) genes, complete cds	14409	178	156	21	1	0	0	0	0
236	NC_038279.1 Drosophila ananassae sigmavirus nucleocapsid protein (N), polymerase-associated protein (P), PP3 (X), matrix protein (M), glycoprotein (G), and RNA-dependent RNA polymerase (L) genes, complete cds	12790	154	111	34	8	1	0	0	0
237	NC_024488.1 Drosophila immigrans Nora virus, complete genome	12265	165	131	25	9	0	0	0	0
238	NC_038280.1 Drosophila immigrans sigmavirus strain SCM45623 nucleocapsid protein, polymerase-associated protein, PP3, matrix protein, glycoprotein, and RNA-dependent RNA polymerase genes, complete cds	12486	145	124	18	2	1	0	0	0
239	NC_038281.1 Drosophila melanogaster sigma virus HAP23, complete genome	12625	114	93	18	3	0	0	0	0
240	NC_013135.1 Drosophila melanogaster sigma virus AP30 N, P, X, M, G and L genes, genomic RNA, isolate AP30	12390	117	85	25	7	0	0	0	0
241	NC_013499.1 Drosophila melanogaster totivirus SW-2009a, complete genome	6780	35	34	1	0	0	0	0	0
242	NC_022580.1 Drosophila obscura sigma virus 10A, complete genome	12676	134	117	17	0	0	0	0	0
243	NC_024487.1 Drosophila subobscura Nora virus, complete genome	12276	250	211	29	4	6	0	0	0
244	NC_043484.1 Drosophila unispina virus 1 ORF1, ORF2, ORF3, glycoprotein (G), and RNA-dependent RNA polymerase (L) genes, complete cds	13559	266	234	30	2	0	0	0	0
245	NC_005092.1 Ectropis obliqua picorna-like virus, complete genome	9394	84	72	9	3	0	0	0	0
246	NC_018615.1 Eilat virus isolate EO329, complete genome	11634	178	117	24	12	13	7	5	0
247	NC_032087.1 Euscelidius variegatus virus 1 isolate to-1, complete genome	10623	132	103	17	10	2	0	0	0
248	NC_038671.1 Everglades virus, complete sequence	11395	97	80	16	1	0	0	0	0
249	NC_039202.1 Flanders virus nucleoprotein, phosphoprotein, hypothetical proteins, matrix, glycoprotein, hypothetical protein, and polymerase genes, complete cds	13038	144	129	12	3	0	0	0	0
250	NC_023021.1 Formica exsecta virus 1 isolate Fex1, complete genome	9554	104	84	16	4	0	0	0	0
251	NC_023022.1 Formica exsecta virus 2 isolate Fex2, complete genome	9160	99	87	12	0	0	0	0	0
252	NC_013528.1 Fort Morgan virus, complete genome	11381	74	65	9	0	0	0	0	0
253	NC_034454.1 Fukuoka virus nucleoprotein, phosphoprotein, matrix, hypothetical protein, glycoprotein, and polymerase genes, complete cds	10863	175	142	28	5	0	0	0	0
254	NC_028374.1 Gamboa mosquito virus strain GW polyprotein gene, complete cds	26315	424	383	34	7	0	0	0	0
255	NC_031691.1 Gata virus strain M4 L protein, glycoprotein, matrix protein, phosphoprotein, and nucleoprotein genes, complete cds	11238	116	96	12	2	2	3	1	0
256	NC_031088.1 Sanxia Water Strider Virus 4 strain SXSSP12 ORF1 (ORF1), ORF2 (ORF2), glycoprotein (G), and RNA-dependent RNA polymerase (L) genes, complete cds	12930	185	161	21	3	0	0	0	0
257	NC_010306.1 Gill-associated virus, complete genome	26253	1417	1186	204	18	5	4	0	0
258	NC_025357.1 Goutanap virus strain F33/CI/2004, partial genome	9165	142	107	26	1	1	6	1	0
259	NC_026733.1 Graminella nigrifrons virus 1 isolate Ohio, complete genome	9617	120	108	12	0	0	0	0	0
260	NC_034541.1 Gray Lodge virus nucleoprotein, phosphoprotein, hypothetical proteins, matrix, glycoprotein, hypothetical protein, and polymerase genes, complete cds	12403	94	88	6	0	0	0	0	0
261	NC_022611.1 Halyomorpha halys virus isolate Beltsville, complete genome	9271	178	136	19	14	7	2	0	0
262	NC_030401.1 Hanko virus polyprotein gene, complete cds	10158	64	52	10	2	0	0	0	0
263	NC_034447.1 Hart Park virus nucleoprotein, phosphoprotein, hypothetical proteins, matrix, glycoprotein, hypothetical protein, and polymerase genes, complete cds	13104	139	114	21	4	0	0	0	0
264	NC_024016.1 Heliconius erato iflavirus, complete genome	9910	178	158	20	0	0	0	0	0
265	NC_033619.1 Helicoverpa armigera iflavirus strain HBLF2013-1 polyprotein gene, complete cds	10017	243	212	29	2	0	0	0	0
266	NC_032417.1 Beihai hermit crab virus 3 strain BHJJX21702 putative glycoprotein, hypothetical protein 1, hypothetical protein 2, and RNA-dependent RNA polymerase genes, complete cds	12996	127	117	6	4	0	0	0	0
267	NC_003782.1 Himetobi P virus genomic RNA, complete sequence	9275	160	84	40	19	4	2	3	8
268	NC_008029.1 Homalodisca coagulata virus-1, complete genome	9345	104	51	12	5	2	4	6	24
269	NC_031083.1 Huangpi Tick Virus 3 strain H124-2 nucleocapsid (N), putative phosphoprotein (ORF2), putative matrix protein (ORF3), glycoprotein (G), and RNA-dependent RNA polymerase (L) genes, complete cds	13169	79	75	4	0	0	0	0	0
270	NC_032929.1 Hubei rhabdo-like virus 3 strain QCM135517 hypothetical protein 1, hypothetical protein 2, hypothetical protein 3, putative glycoprotein, hypothetical protein 4, and RNA-dependent RNA polymerase genes, complete cds	12303	148	114	15	10	3	2	2	2
271	NC_032800.1 Hubei arthropod virus 1 strain arthropodmix4509 hypothetical protein gene, complete cds	9539	91	43	13	18	12	3	2	0
272	NC_032905.1 Hubei arthropod virus 3 strain GCM7473 hypothetical protein gene, complete cds	9828	63	60	3	0	0	0	0	0
273	NC_032203.1 Hubei astro-like virus strain WGML136555 putative protease, hypothetical protein, RNA-dependent RNA polymerase, and capsid protein genes, complete cds	6784	35	27	3	3	2	0	0	0
274	NC_032222.1 Hubei picorna-like virus 82 strain spider133992 hypothetical protein 1, hypothetical protein 2, and hypothetical protein 3 genes, complete cds	11081	215	169	41	5	0	0	0	0
275	NC_033030.1 Hubei coleoptera virus 1 strain QCM131202 hypothetical protein gene, complete cds	10107	178	156	21	1	0	0	0	0
276	NC_033054.1 Hubei coleoptera virus 2 strain QCM76287 hypothetical protein gene, complete cds	11668	168	147	20	1	0	0	0	0
277	NC_033070.1 Hubei dimarhabdovirus virus 1 strain SCM51525 putative nucleoprotein, hypothetical protein, putative matrix protein, putative glycoprotein, and RNA-dependent RNA polymerase genes, complete cds	11145	124	107	12	5	0	0	0	0
278	NC_033006.1 Hubei dimarhabdovirus virus 2 strain QTM26629 putative nucleoprotein, hypothetical protein 2, hypothetical protein 3, putative glycoprotein, and RNA-dependent RNA polymerase genes, complete cds	11332	226	213	13	0	0	0	0	0
279	NC_032982.1 Hubei dimarhabdovirus virus 3 strain QTM26149 putative nucleoprotein, hypothetical protein 2, hypothetical protein 3, putative glycoprotein, and RNA-dependent RNA polymerase genes, complete cds	11670	127	108	17	2	0	0	0	0
280	NC_032774.1 Hubei diptera virus 1 strain SCM51289 hypothetical protein 1 and hypothetical protein 2 genes, complete cds	8860	279	95	10	18	28	4	2	122
281	NC_033103.1 Hubei diptera virus 10 strain SCM43656 putative nucleoprotein, hypothetical protein, putative X protein, putative matrix protein, putative glycoprotein, and RNA-dependent RNA polymerase genes, complete cds	13161	167	142	22	3	0	0	0	0
282	NC_032897.1 Hubei diptera virus 15 strain SCM95219 hypothetical protein 1 and hypothetical protein 2 genes, complete cds	2073	13	12	1	0	0	0	0	0
283	NC_032872.1 Hubei diptera virus 16 strain SCM32007 hypothetical protein gene, complete cds	2730	0	0	0	0	0	0	0	0
284	NC_032902.1 Hubei diptera virus 22 strain SCM45279 hypothetical protein 1 and hypothetical protein 2 genes, complete cds	7691	34	28	3	3	0	0	0	0
285	NC_033034.1 Hubei diptera virus 9 strain SCM172232 putative nucleoprotein, hypothetical protein 2, putative X protein, putative matrix protein, putative glycoprotein, and RNA-dependent RNA polymerase genes, complete cds	13000	130	113	7	1	2	3	2	2
286	NC_032175.1 Hubei earwig virus 3 strain arthropodmix12795 hypothetical protein 1 and hypothetical protein 2 genes, complete cds	13072	155	123	17	10	5	0	0	0
287	NC_033204.1 Hubei endorna-like virus 1 strain QCM148882 hypothetical protein gene, complete cds	13693	312	271	40	1	0	0	0	0
288	NC_032909.1 Hubei hepe-like virus 1 strain WHCC116187 replicase and hypothetical protein genes, complete cds	7594	73	67	6	0	0	0	0	0
289	NC_032896.1 Hubei hepe-like virus 2 strain WHCC101555 hypothetical protein genes, complete cds	5933	81	73	8	0	0	0	0	0
290	NC_033032.1 Hubei hepe-like virus 3 strain WHYY20710 replicase, putative capsid protein, and hypothetical protein genes, complete cds	7736	108	96	12	0	0	0	0	0
291	NC_032783.1 Hubei rhabdo-like virus 4 strain arthropodmix13990 hypothetical protein 1, hypothetical protein 2, and RNA-dependent RNA polymerase genes, complete cds	10003	78	64	14	0	0	0	0	0
292	NC_033152.1 Hubei picorna-like virus 81 strain QTM27117 hypothetical protein 1, hypothetical protein 2, and hypothetical protein 3 genes, complete cds	10315	138	112	23	3	0	0	0	0
293	NC_032907.1 Hubei lepidoptera virus 2 strain LCM101902 putative nucleoprotein, hypothetical protein 2, putative membrane protein, putative glycoprotein 1, putative glycoprotein 2, and RNA-dependent RNA polymerase genes, complete cds	13109	133	124	9	0	0	0	0	0
294	NC_033254.1 Hubei macula-like virus 1 strain QTM27280 hypothetical protein genes, complete cds	5917	30	29	1	0	0	0	0	0
295	NC_033260.1 Hubei macula-like virus 2 strain QTM27299 hypothetical protein genes, complete cds	6288	51	51	0	0	0	0	0	0
296	NC_033014.1 Hubei mosquito virus 1 strain mosHB236488 hypothetical protein gene, complete cds	9074	73	41	2	3	15	11	1	0
297	NC_033257.1 Hubei mosquito virus 3 strain 3mos6141 RNA-dependent RNA polymerase and hypothetical protein genes, complete cds	2012	3	3	0	0	0	0	0	0
298	NC_032231.1 Hubei mosquito virus 4 strain 3mos6213 hypothetical protein 1, hypothetical protein 2, and hypothetical protein 3 genes, complete cds	4971	52	32	2	5	3	4	6	0
299	NC_032218.1 Hubei myriapoda virus 1 strain WGML505798 hypothetical protein gene, complete cds	10283	140	111	24	4	1	0	0	0
300	NC_032211.1 Hubei myriapoda virus 2 strain WGML147749 hypothetical protein 1, hypothetical protein 2, and hypothetical protein 3 genes, complete cds	11177	142	109	23	10	0	0	0	0
301	NC_032180.1 Hubei myriapoda virus 3 strain WGML139652 hypothetical protein 1, hypothetical protein 2, hypothetical protein 3, and hypothetical protein 4 genes, complete cds	10892	85	74	10	1	0	0	0	0
302	NC_032215.1 Hubei myriapoda virus 4 strain WGML147816 hypothetical protein 1 and hypothetical protein 2 genes, complete cds	12877	138	98	31	7	2	0	0	0
303	NC_032242.1 Hubei myriapoda virus 7 strain WGML146453 hypothetical protein 1, hypothetical protein 2, hypothetical protein 3, hypothetical protein 4, putative glycoprotein, and RNA-dependent RNA polymerase genes, complete cds	16196	236	212	24	0	0	0	0	0
304	NC_033264.1 Hubei narna-like virus 13 strain QTM27075 RNA-dependent RNA polymerase gene, complete cds	2469	0	0	0	0	0	0	0	0
305	NC_033253.1 Hubei narna-like virus 15 strain QCM133922 RNA-dependent RNA polymerase gene, complete cds	2872	2	2	0	0	0	0	0	0
306	NC_033234.1 Hubei narna-like virus 17 strain mosHB204971 RNA-dependent RNA polymerase gene, complete cds	2835	1	1	0	0	0	0	0	0
307	NC_033259.1 Hubei narna-like virus 19 strain QTM26970 RNA-dependent RNA polymerase and hypothetical protein genes, complete cds	2275	4	4	0	0	0	0	0	0
308	NC_033249.1 Hubei narna-like virus 21 strain QCM13322 hypothetical protein and RNA-dependent RNA polymerase genes, complete cds	2892	3	3	0	0	0	0	0	0
309	NC_032121.1 Hubei narna-like virus 24 strain SCM50734 RNA-dependent RNA polymerase gene, complete cds	2226	0	0	0	0	0	0	0	0
310	NC_032727.1 Hubei narna-like virus 25 strain SCM51430 RNA-dependent RNA polymerase gene, complete cds	2375	1	1	0	0	0	0	0	0
311	NC_033255.1 Hubei narna-like virus 3 strain QTM25395 RNA-dependent RNA polymerase gene, complete cds	2816	10	7	3	0	0	0	0	0
312	NC_033013.1 Hubei narna-like virus 4 strain WHYY20523 RNA-dependent RNA polymerase gene, complete cds	2981	4	2	1	1	0	0	0	0
313	NC_032821.1 Hubei narna-like virus 5 strain SSZZ3007 RNA-dependent RNA polymerase gene, complete cds	2664	1	1	0	0	0	0	0	0
314	NC_033015.1 Hubei chuvirus-like virus 3 strain QTM26698 RNA-dependent RNA polymerase, putative glycoprotein, and hypothetical protein genes, complete cds	11280	105	86	17	2	0	0	0	0
315	NC_033200.1 Hubei odonate virus 1 strain QTM27271 hypothetical protein gene, complete cds	8313	110	89	20	1	0	0	0	0
316	NC_032846.1 Hubei odonate virus 12 strain QTM25968 hypothetical protein 1 and hypothetical protein 2 genes, complete cds	4035	0	0	0	0	0	0	0	0
317	NC_033061.1 Hubei odonate virus 2 strain QTM74832 hypothetical protein gene, complete cds	10126	123	103	19	1	0	0	0	0
318	NC_033102.1 Hubei odonate virus 3 strain QTM25153 hypothetical protein gene, complete cds	10046	129	109	18	2	0	0	0	0
319	NC_033243.1 Hubei odonate virus 4 strain QTM161803 hypothetical protein gene, complete cds	9596	142	119	19	4	0	0	0	0
320	NC_033206.1 Hubei odonate virus 5 strain QTM27277 hypothetical protein gene, complete cds	9820	441	85	13	10	8	15	60	250
321	NC_033071.1 Hubei odonate virus 6 strain QTM11719 hypothetical protein 1, hypothetical protein 2, hypothetical protein 3, and hypothetical protein 4 genes, complete cds	12535	182	123	44	14	1	0	0	0
322	NC_033232.1 Hubei odonate virus 7 strain QTM27298 hypothetical protein 1, hypothetical protein 2, and hypothetical protein 3 genes, complete cds	12044	172	142	23	6	1	0	0	0
323	NC_032766.1 Hubei orthoptera virus 1 strain ZCM21319 hypothetical protein 1 and hypothetical protein 2 genes, complete cds	9555	238	160	40	29	9	0	0	0
324	NC_032738.1 Hubei orthoptera virus 3 strain ZCM18544 hypothetical protein 1 and hypothetical protein 2 genes, complete cds	10327	110	88	21	1	0	0	0	0
325	NC_033105.1 Hubei permutotetra-like virus 1 strain mosZJ32939 RdRp, hypothetical protein 1, and hypothetical protein 2 genes, complete cds	4560	23	20	3	0	0	0	0	0
326	NC_033245.1 Hubei permutotetra-like virus 10 strain ZCM16232 RdRp and putative capsid protein genes, complete cds	4250	24	21	2	1	0	0	0	0
327	NC_033097.1 Hubei permutotetra-like virus 11 strain mosHB234479 RdRp and putative capsid protein genes, complete cds	4775	4	4	0	0	0	0	0	0
328	NC_033121.1 Hubei permutotetra-like virus 2 strain QTM26624 RdRp, hypothetical protein 1, and hypothetical protein 2 genes, complete cds	4551	22	19	3	0	0	0	0	0
329	NC_033179.1 Hubei permutotetra-like virus 3 strain spider127212 RdRp and hypothetical protein genes, complete cds	4792	3	3	0	0	0	0	0	0
330	NC_033140.1 Hubei permutotetra-like virus 4 strain QTM26287 RdRp, putative capsid protein, and hypothetical protein genes, complete cds	4772	10	10	0	0	0	0	0	0
331	NC_033233.1 Hubei permutotetra-like virus 5 strain WHYY24053 RdRp and hypothetical protein genes, complete cds	4886	10	9	1	0	0	0	0	0
332	NC_033114.1 Hubei permutotetra-like virus 6 strain QCM123521 RdRp and putative capsid protein genes, complete cds	5394	35	29	6	0	0	0	0	0
333	NC_033132.1 Hubei permutotetra-like virus 7 strain QTM27196 RdRp and hypothetical protein genes, complete cds	4928	27	23	4	0	0	0	0	0
334	NC_033251.1 Hubei permutotetra-like virus 9 strain ZCM21318 RdRp and hypothetical protein genes, complete cds	5032	19	13	5	1	0	0	0	0
335	NC_033224.1 Hubei picorna-like virus 1 strain WHSF7464 hypothetical protein 1 and hypothetical protein 2 genes, complete cds	9635	99	83	13	3	0	0	0	0
336	NC_033214.1 Hubei picorna-like virus 10 strain QTM27287 hypothetical protein gene, complete cds	8307	108	87	19	2	0	0	0	0
337	NC_033126.1 Hubei picorna-like virus 13 strain QTM26736 hypothetical protein gene, complete cds	8848	153	110	33	9	1	0	0	0
338	NC_033112.1 Hubei picorna-like virus 14 strain QTM26191 hypothetical protein 1 and hypothetical protein 2 genes, complete cds	9435	138	106	22	9	1	0	0	0
339	NC_032757.1 Hubei picorna-like virus 15 strain arthropodmix13755 hypothetical protein 1 and hypothetical protein 2 genes, complete cds	9910	353	94	16	5	2	36	26	174
340	NC_032780.1 Hubei picorna-like virus 16 strain SCM51353 hypothetical protein 1 and hypothetical protein 2 genes, complete cds	9100	254	220	30	4	0	0	0	0
341	NC_032916.1 Hubei picorna-like virus 17 strain horsefly124179 hypothetical protein 1 and hypothetical protein 2 genes, complete cds	10234	126	91	21	2	3	8	1	0
342	NC_033119.1 Hubei picorna-like virus 18 strain QTM26408 hypothetical protein 1 and hypothetical protein 2 genes, complete cds	9478	92	62	11	0	1	3	1	14
343	NC_033000.1 Hubei picorna-like virus 20 strain WGML146806 hypothetical protein 1 and hypothetical protein 2 genes, complete cds	8382	64	51	11	2	0	0	0	0
344	NC_033227.1 Hubei picorna-like virus 22 strain WHSF7472 hypothetical protein 1 and hypothetical protein 2 genes, complete cds	8253	44	36	8	0	0	0	0	0
345	NC_032186.1 Hubei picorna-like virus 24 strain WGML142000 hypothetical protein 1 and hypothetical protein 2 genes, complete cds	8358	131	92	27	10	2	0	0	0
346	NC_033190.1 Hubei picorna-like virus 25 strain QTM27237 hypothetical protein 1 and hypothetical protein 2 genes, complete cds	9235	124	91	16	9	4	2	2	0
347	NC_032979.1 Hubei picorna-like virus 26 strain spider128568 hypothetical protein gene, complete cds	8938	233	115	21	3	3	3	2	86
348	NC_033046.1 Hubei picorna-like virus 27 strain QCM155345 hypothetical protein gene, complete cds	10184	198	160	21	4	9	3	1	0
349	NC_033099.1 Hubei picorna-like virus 28 strain QTM24820 hypothetical protein gene, complete cds	10061	104	80	14	10	0	0	0	0
350	NC_032776.1 Hubei picorna-like virus 29 strain arthropodmix14031 hypothetical protein gene, complete cds	10308	126	114	11	1	0	0	0	0
351	NC_033225.1 Hubei picorna-like virus 30 strain QTM27289 hypothetical protein gene, complete cds	6111	38	28	9	1	0	0	0	0
352	NC_032221.1 Hubei picorna-like virus 31 strain QTM26628 hypothetical protein gene, complete cds	8584	142	114	19	7	2	0	0	0
353	NC_033108.1 Hubei picorna-like virus 32 strain QTM25882 hypothetical protein gene, complete cds	7696	50	47	3	0	0	0	0	0
354	NC_033210.1 Hubei picorna-like virus 33 strain QTM27281 hypothetical protein gene, complete cds	9658	101	91	10	0	0	0	0	0
355	NC_033040.1 Hubei picorna-like virus 34 strain QCM148994 hypothetical protein gene, complete cds	9185	390	90	32	28	59	33	10	138
356	NC_033195.1 Hubei picorna-like virus 35 strain QTM27260 hypothetical protein gene, complete cds	9266	153	113	6	2	2	2	2	26
357	NC_032770.1 Hubei picorna-like virus 36 strain SCM50248 hypothetical protein gene, complete cds	9856	62	53	9	0	0	0	0	0
358	NC_033201.1 Hubei picorna-like virus 37 strain WHLC4784 hypothetical protein gene, complete cds	9789	83	76	7	0	0	0	0	0
359	NC_033025.1 Hubei picorna-like virus 38 strain spider133826 hypothetical protein gene, complete cds	9836	85	69	15	1	0	0	0	0
360	NC_032790.1 Hubei picorna-like virus 39 strain SCM51450 hypothetical protein gene, complete cds	8821	66	53	12	1	0	0	0	0
361	NC_032756.1 Hubei picorna-like virus 40 strain WHYY23452 hypothetical protein gene, complete cds	8842	64	57	4	3	0	0	0	0
362	NC_033238.1 Hubei picorna-like virus 41 strain QTM133099 hypothetical protein gene, complete cds	8964	75	67	8	0	0	0	0	0
363	NC_032769.1 Hubei picorna-like virus 42 strain arthropodmix13971 hypothetical protein 1 and hypothetical protein 2 genes, complete cds	9129	93	81	11	1	0	0	0	0
364	NC_033136.1 Hubei picorna-like virus 43 strain QTM27027 hypothetical protein gene, complete cds	9758	99	77	8	2	2	6	4	0
365	NC_032748.1 Hubei picorna-like virus 44 strain WHYY20621 hypothetical protein gene, complete cds	9565	63	52	11	0	0	0	0	0
366	NC_032993.1 Hubei picorna-like virus 45 strain spider133521 hypothetical protein gene, complete cds	10908	172	123	32	17	0	0	0	0
367	NC_032209.1 Hubei picorna-like virus 46 strain spider133332 hypothetical protein gene, complete cds	10188	216	162	29	7	6	7	5	0
368	NC_032752.1 Hubei picorna-like virus 47 strain WHYY21982 hypothetical protein gene, complete cds	10106	138	123	14	1	0	0	0	0
369	NC_032985.1 Hubei picorna-like virus 48 strain spider129651 hypothetical protein gene, complete cds	9702	176	135	26	7	6	2	0	0
370	NC_032771.1 Hubei picorna-like virus 49 strain WGML112833 hypothetical protein gene, complete cds	9773	124	104	17	3	0	0	0	0
371	NC_032998.1 Hubei picorna-like virus 50 strain spider113255 hypothetical protein gene, complete cds	11297	241	188	42	9	2	0	0	0
372	NC_033226.1 Hubei picorna-like virus 51 strain QTM27291 hypothetical protein 1 and hypothetical protein 2 genes, complete cds	8905	269	180	57	20	8	4	0	0
373	NC_033026.1 Hubei picorna-like virus 52 strain QCM127295 hypothetical protein gene, complete cds	12566	166	140	26	0	0	0	0	0
374	NC_032899.1 Hubei picorna-like virus 53 strain GCM3912 hypothetical protein gene, complete cds	13389	184	149	26	4	5	0	0	0
375	NC_032743.1 Hubei picorna-like virus 54 strain ZCM19837 hypothetical protein gene, complete cds	11022	120	104	10	3	1	2	0	0
376	NC_033093.1 Hubei picorna-like virus 55 strain spider134013 hypothetical protein 1 and hypothetical protein 2 genes, complete cds	9795	149	118	23	8	0	0	0	0
377	NC_032759.1 Hubei picorna-like virus 56 strain SCM49537 hypothetical protein 1 and hypothetical protein 2 genes, complete cds	10129	177	118	20	5	1	2	11	20
378	NC_033157.1 Hubei picorna-like virus 58 strain SSZZ391 hypothetical protein gene, complete cds	9145	61	45	14	2	0	0	0	0
379	NC_033019.1 Hubei picorna-like virus 59 strain spider133744 hypothetical protein gene, complete cds	9035	58	51	6	1	0	0	0	0
380	NC_033148.1 Hubei picorna-like virus 60 strain QTM27104 hypothetical protein gene, complete cds	9487	123	98	20	4	1	0	0	0
381	NC_033003.1 Hubei picorna-like virus 61 strain mosHB235903 hypothetical protein gene, complete cds	8681	394	164	65	75	48	33	7	2
382	NC_033045.1 Hubei picorna-like virus 62 strain spider133936 hypothetical protein gene, complete cds	8840	127	78	28	9	4	8	0	0
383	NC_032990.1 Hubei picorna-like virus 63 strain insectZJ97544 hypothetical protein gene, complete cds	8882	110	70	18	5	6	11	0	0
384	NC_033145.1 Hubei picorna-like virus 64 strain SSZZ3507 hypothetical protein 1 and hypothetical protein 2 genes, complete cds	9158	97	84	13	0	0	0	0	0
385	NC_033127.1 Hubei picorna-like virus 65 strain WHCC118065 hypothetical protein gene, complete cds	8941	35	30	5	0	0	0	0	0
386	NC_033133.1 Hubei picorna-like virus 66 strain SSZZ2530 hypothetical protein 1, hypothetical protein 2, and hypothetical protein 3 genes, complete cds	11931	165	151	8	5	1	0	0	0
387	NC_033005.1 Hubei picorna-like virus 67 strain WGML147056 hypothetical protein 1, hypothetical protein 2, and hypothetical protein 3 genes, complete cds	12379	101	87	9	0	4	1	0	0
388	NC_033256.1 Hubei picorna-like virus 68 strain WHWG56209 hypothetical protein gene, complete cds	10857	179	84	12	12	12	29	30	0
389	NC_033021.1 Hubei picorna-like virus 69 strain WGML147773 hypothetical protein 1, hypothetical protein 2, and hypothetical protein 3 genes, complete cds	11079	101	73	21	7	0	0	0	0
390	NC_033219.1 Hubei picorna-like virus 7 strain WHSF7327 hypothetical protein gene, complete cds	9614	51	44	7	0	0	0	0	0
391	NC_032777.1 Hubei picorna-like virus 70 strain WGML134035 hypothetical protein 1, hypothetical protein 2, hypothetical protein 3, and hypothetical protein 4 genes, complete cds	10429	154	110	34	4	5	1	0	0
392	NC_033053.1 Hubei picorna-like virus 71 strain spider133937 hypothetical protein 1, hypothetical protein 2, hypothetical protein 3, and hypothetical protein 4 genes, complete cds	11260	123	105	17	1	0	0	0	0
393	NC_033242.1 Hubei picorna-like virus 72 strain WHSFII16052 hypothetical protein 1, hypothetical protein 2, and hypothetical protein 3 genes, complete cds	11507	251	218	32	1	0	0	0	0
394	NC_032797.1 Hubei picorna-like virus 73 strain WGML140238 hypothetical protein 1, hypothetical protein 2, and hypothetical protein 3 genes, complete cds	10912	195	145	34	11	4	1	0	0
395	NC_032986.1 Hubei picorna-like virus 74 strain WGML145648 hypothetical protein 1, hypothetical protein 2, and hypothetical protein 3 genes, complete cds	10959	141	116	24	1	0	0	0	0
396	NC_032973.1 Hubei picorna-like virus 75 strain WGML145097 hypothetical protein 1, hypothetical protein 2, hypothetical protein 3, hypothetical protein 4, and hypothetical protein 5 genes, complete cds	10123	81	65	15	1	0	0	0	0
397	NC_032812.1 Hubei picorna-like virus 76 strain WGML143182 hypothetical protein 1, hypothetical protein 2, and hypothetical protein 3 genes, complete cds	11218	102	92	10	0	0	0	0	0
398	NC_033116.1 Hubei picorna-like virus 77 strain WHCC115343 hypothetical protein 1, hypothetical protein 2, hypothetical protein 3, and hypothetical protein 4 genes, complete cds	8961	146	120	21	5	0	0	0	0
399	NC_033212.1 Hubei picorna-like virus 78 strain WHSF6879 hypothetical protein 1 and hypothetical protein 2 genes, complete cds	9440	87	82	4	1	0	0	0	0
400	NC_033160.1 Hubei picorna-like virus 79 strain WHCCII12350 hypothetical protein 1 and hypothetical protein 2 genes, complete cds	9186	118	98	18	2	0	0	0	0
401	NC_033218.1 Hubei picorna-like virus 8 strain QTM27288 hypothetical protein 1 and hypothetical protein 2 genes, complete cds	9668	369	141	50	18	18	17	7	118
402	NC_033141.1 Hubei picorna-like virus 80 strain WHCCII10252 hypothetical protein gene, complete cds	6021	24	22	2	0	0	0	0	0
403	NC_033134.1 Hubei picorna-like virus 9 strain QTM26755 hypothetical protein gene, complete cds	8799	78	65	10	1	2	0	0	0
404	NC_032224.1 Hubei polero-like virus 1 strain WHCC118254 hypothetical protein 1, hypothetical protein 2, and hypothetical protein 3 genes, complete cds	4213	11	11	0	0	0	0	0	0
405	NC_033229.1 Hubei polero-like virus 2 strain QTM26674 hypothetical protein 1, hypothetical protein 2, hypothetical protein 3, hypothetical protein 4, and hypothetical protein 5 genes, complete cds	6083	24	22	2	0	0	0	0	0
406	NC_032971.1 Hubei rhabdo-like virus 1 strain QTM25107 hypothetical protein 1, hypothetical protein 2, hypothetical protein 3, putative glycoprotein, and RNA-dependent RNA polymerase genes, complete cds	11834	65	62	3	0	0	0	0	0
407	NC_032199.1 Hubei sobemo-like virus 10 strain spider133871 hypothetical protein 1 and hypothetical protein 2 genes, complete cds	2850	11	7	4	0	0	0	0	0
408	NC_032189.1 Hubei sobemo-like virus 11 strain spider125434 hypothetical protein 1 and hypothetical protein 2 genes, complete cds	2803	2	1	1	0	0	0	0	0
409	NC_032182.1 Hubei sobemo-like virus 12 strain spider127544 hypothetical protein 1 and hypothetical protein 2 genes, complete cds	2543	0	0	0	0	0	0	0	0
410	NC_032240.1 Hubei sobemo-like virus 13 strain WHYY18840 hypothetical protein 1, hypothetical protein 2, and hypothetical protein 3 genes, complete cds	2750	11	7	4	0	0	0	0	0
411	NC_032252.1 Hubei sobemo-like virus 14 strain QTM6420 hypothetical protein 1 and hypothetical protein 2 genes, complete cds	2566	3	3	0	0	0	0	0	0
412	NC_032208.1 Hubei sobemo-like virus 15 strain tick96090 hypothetical protein 1 and hypothetical protein 2 genes, complete cds	3049	10	10	0	0	0	0	0	0
413	NC_032216.1 Hubei sobemo-like virus 16 strain WGML146458 hypothetical protein 1 and hypothetical protein 2 genes, complete cds	3113	0	0	0	0	0	0	0	0
414	NC_032177.1 Hubei sobemo-like virus 18 strain arthropodmix13949 hypothetical protein genes, complete cds	3226	2	2	0	0	0	0	0	0
415	NC_032176.1 Hubei sobemo-like virus 19 strain SCM51527 hypothetical protein 1 and hypothetical protein 2 genes, complete cds	3252	6	6	0	0	0	0	0	0
416	NC_032214.1 Hubei sobemo-like virus 2 strain WGML145690 hypothetical protein 1, hypothetical protein 2, and hypothetical protein 3 genes, complete cds	4288	0	0	0	0	0	0	0	0
417	NC_032210.1 Hubei sobemo-like virus 20 strain CC64562 hypothetical protein 1 and hypothetical protein 2 genes, complete cds	3152	8	6	2	0	0	0	0	0
418	NC_032254.1 Hubei sobemo-like virus 22 strain ZCM21279 hypothetical protein 1 and hypothetical protein 2 genes, complete cds	3076	8	5	2	1	0	0	0	0
419	NC_032250.1 Hubei sobemo-like virus 23 strain QTM27250 hypothetical protein 1 and hypothetical protein 2 genes, complete cds	3119	17	9	2	1	1	1	1	2
420	NC_032229.1 Hubei sobemo-like virus 24 strain WHLC5390 hypothetical protein 1 and hypothetical protein 2 genes, complete cds	2223	19	15	4	0	0	0	0	0
421	NC_032248.1 Hubei sobemo-like virus 25 strain QTM27214 hypothetical protein 1 and hypothetical protein 2 genes, complete cds	3284	5	4	1	0	0	0	0	0
422	NC_032178.1 Hubei sobemo-like virus 26 strain arthropodmix14077 hypothetical protein genes, complete cds	3211	10	9	1	0	0	0	0	0
423	NC_032228.1 Hubei sobemo-like virus 27 strain WHCCII13324 hypothetical protein 1 and hypothetical protein 2 genes, complete cds	3344	7	7	0	0	0	0	0	0
424	NC_032246.1 Hubei sobemo-like virus 28 strain QTM26976 hypothetical protein 1 and hypothetical protein 2 genes, complete cds	3164	4	4	0	0	0	0	0	0
425	NC_032234.1 Hubei sobemo-like virus 29 strain QTM12808 hypothetical protein 1 and hypothetical protein 2 genes, complete cds	3237	1	1	0	0	0	0	0	0
426	NC_032235.1 Hubei sobemo-like virus 30 strain QTM19610 hypothetical protein 1 and hypothetical protein 2 genes, complete cds	3215	9	8	1	0	0	0	0	0
427	NC_032223.1 Hubei sobemo-like virus 31 strain WHCC117732 hypothetical protein 1 and hypothetical protein 2 genes, complete cds	3179	12	5	1	1	1	1	1	2
428	NC_032187.1 Hubei sobemo-like virus 32 strain spider112797 hypothetical protein 1 and hypothetical protein 2 genes, complete cds	3325	14	9	5	0	0	0	0	0
429	NC_032227.1 Hubei sobemo-like virus 33 strain LCM101922 hypothetical protein 1 and hypothetical protein 2 genes, complete cds	3057	3	2	1	0	0	0	0	0
430	NC_032200.1 Hubei sobemo-like virus 34 strain SSZZ41 hypothetical protein 1 and hypothetical protein 2 genes, complete cds	3342	4	4	0	0	0	0	0	0
431	NC_032237.1 Hubei sobemo-like virus 35 strain QTM24286 hypothetical protein 1 and hypothetical protein 2 genes, complete cds	3447	7	6	1	0	0	0	0	0
432	NC_032188.1 Hubei sobemo-like virus 36 strain spider124913 hypothetical protein 1 and hypothetical protein 2 genes, complete cds	2841	201	19	6	1	2	2	1	170
433	NC_032239.1 Hubei sobemo-like virus 37 strain QTM25849 hypothetical protein 1, hypothetical protein 2, and hypothetical protein 3 genes, complete cds	2585	12	10	2	0	0	0	0	0
434	NC_032247.1 Hubei sobemo-like virus 38 strain QTM27202 hypothetical protein 1, hypothetical protein 2, and hypothetical protein 3 genes, complete cds	2768	13	13	0	0	0	0	0	0
435	NC_032251.1 Hubei sobemo-like virus 40 strain QTM104806 hypothetical protein 1 and hypothetical protein 2 genes, complete cds	2802	1	1	0	0	0	0	0	0
436	NC_032253.1 Hubei sobemo-like virus 41 strain 3mos6151 hypothetical protein genes, complete cds	2787	7	7	0	0	0	0	0	0
437	NC_032243.1 Hubei sobemo-like virus 42 strain QTM26192 hypothetical protein 1 and hypothetical protein 2 genes, complete cds	2791	7	7	0	0	0	0	0	0
438	NC_032173.1 Hubei sobemo-like virus 43 strain arthropodmix11560 hypothetical protein genes, complete cds	2645	19	13	5	1	0	0	0	0
439	NC_032213.1 Hubei sobemo-like virus 44 strain WGML133391 hypothetical protein 1 and hypothetical protein 2 genes, complete cds	2718	1	1	0	0	0	0	0	0
440	NC_032238.1 Hubei sobemo-like virus 45 strain QTM25680 hypothetical protein 1 and hypothetical protein 2 genes, complete cds	2748	1	1	0	0	0	0	0	0
441	NC_032195.1 Hubei sobemo-like virus 46 strain spider133700 hypothetical protein 1 and hypothetical protein 2 genes, complete cds	2642	2	2	0	0	0	0	0	0
442	NC_032191.1 Hubei sobemo-like virus 47 strain spider133229 hypothetical protein 1 and hypothetical protein 2 genes, complete cds	2721	13	12	1	0	0	0	0	0
443	NC_032233.1 Hubei sobemo-like virus 49 strain QTM12655 hypothetical protein 1 and hypothetical protein 2 genes, complete cds	2767	5	5	0	0	0	0	0	0
444	NC_032197.1 Hubei sobemo-like virus 5 strain spider59976 hypothetical protein 1 and hypothetical protein 2 genes, complete cds	3250	6	6	0	0	0	0	0	0
445	NC_032190.1 Hubei sobemo-like virus 6 strain spider128669 hypothetical protein 1 and hypothetical protein 2 genes, complete cds	2892	10	8	1	1	0	0	0	0
446	NC_032196.1 Hubei sobemo-like virus 7 strain spider134446 hypothetical protein 1 and hypothetical protein 2 genes, complete cds	2662	4	4	0	0	0	0	0	0
447	NC_032236.1 Hubei sobemo-like virus 8 strain QTM19779 hypothetical protein 1 and hypothetical protein 2 genes, complete cds	2721	0	0	0	0	0	0	0	0
448	NC_032184.1 Hubei sobemo-like virus 9 strain spider112041 hypothetical protein 1 and hypothetical protein 2 genes, complete cds	2782	19	10	3	1	1	1	1	2
449	NC_032795.1 Hubei tetragnatha maxillosa virus 1 strain arthropodmix23158 hypothetical protein gene, complete cds	8601	66	60	6	0	0	0	0	0
450	NC_033094.1 Hubei tetragnatha maxillosa virus 2 strain QTM20713 hypothetical protein gene, complete cds	9763	106	71	30	5	0	0	0	0
451	NC_033122.1 Hubei tetragnatha maxillosa virus 3 strain SSZZ2994 hypothetical protein gene, complete cds	9528	159	139	17	3	0	0	0	0
452	NC_032753.1 Hubei tetragnatha maxillosa virus 4 strain arthropodmix13651 hypothetical protein gene, complete cds	9037	32	30	2	0	0	0	0	0
453	NC_033153.1 Hubei tetragnatha maxillosa virus 5 strain SSZZ3471 hypothetical protein gene, complete cds	9650	147	112	29	5	1	0	0	0
454	NC_032735.1 Hubei tetragnatha maxillosa virus 7 strain SSZZ3468 1ab, putative structural polyprotein, and hypothetical protein genes, complete cds	19864	286	220	33	21	9	3	0	0
455	NC_032764.1 Hubei tick virus 1 strain tick109202 hypothetical protein gene, complete cds | NC_032758.1 Hubei tick virus 2 strain tick109131 hypothetical protein gene, complete cds | NC_032751.1 Hubei tick virus 3 strain tick108426 hypothetical protein gene, complete cds	28324	1804	1035	421	217	104	25	2	0
456	NC_032875.1 Hubei tombus-like virus 10 strain WHCC112361 hypothetical protein 1 and hypothetical protein 2 genes, complete cds	3851	0	0	0	0	0	0	0	0
457	NC_032960.1 Hubei tombus-like virus 11 strain WHSFII11317 hypothetical protein 1 and hypothetical protein 2 genes, complete cds	2724	9	9	0	0	0	0	0	0
458	NC_033017.1 Hubei tombus-like virus 13 strain WHYY18977 hypothetical protein 1 and hypothetical protein 2 genes, complete cds	5904	58	51	7	0	0	0	0	0
459	NC_032964.1 Hubei tombus-like virus 14 strain spider118341 hypothetical protein 1, hypothetical protein 2, and hypothetical protein 3 genes, complete cds	4303	283	160	76	43	4	0	0	0
460	NC_033009.1 Hubei tombus-like virus 15 strain WHYY21098 hypothetical protein 1, hypothetical protein 2, and hypothetical protein 3 genes, complete cds	4000	16	14	1	1	0	0	0	0
461	NC_032453.1 Hubei tombus-like virus 16 strain spider58816 hypothetical protein 1, hypothetical protein 2, and hypothetical protein 3 genes, complete cds	4401	37	29	7	1	0	0	0	0
462	NC_032813.1 Hubei tombus-like virus 17 strain QTM26798 hypothetical protein 1, hypothetical protein 2, and hypothetical protein 3 genes, complete cds	3717	16	9	4	3	0	0	0	0
463	NC_032832.1 Hubei tombus-like virus 18 strain QTM27278 hypothetical protein 1, hypothetical protein 2, hypothetical protein 3, and hypothetical protein 4 genes, complete cds	4059	18	16	2	0	0	0	0	0
464	NC_032927.1 Hubei tombus-like virus 19 strain WHCCII13323 hypothetical protein 1, hypothetical protein 2, hypothetical protein 3, and hypothetical protein 4 genes, complete cds	4917	22	19	3	0	0	0	0	0
465	NC_032965.1 Hubei tombus-like virus 2 strain WHSFII19265 hypothetical protein 1, hypothetical protein 2, hypothetical protein 3, and hypothetical protein 4 genes, complete cds	5510	32	27	5	0	0	0	0	0
466	NC_032988.1 Hubei tombus-like virus 20 strain spider131362 hypothetical protein 1, hypothetical protein 2, hypothetical protein 3, and hypothetical protein 4 genes, complete cds	4854	25	16	8	1	0	0	0	0
467	NC_032970.1 Hubei tombus-like virus 21 strain spider121926 hypothetical protein 1, hypothetical protein 2, and hypothetical protein 3 genes, complete cds	4633	37	26	11	0	0	0	0	0
468	NC_032807.1 Hubei tombus-like virus 22 strain QTM26784 hypothetical protein 1, hypothetical protein 2, and hypothetical protein 3 genes, complete cds	4268	22	9	0	1	11	1	0	0
469	NC_032901.1 Hubei tombus-like virus 23 strain WHCCII13249 hypothetical protein 1 and hypothetical protein 2 genes, complete cds	3196	6	5	1	0	0	0	0	0
470	NC_033217.1 Hubei tombus-like virus 24 strain GCM76561 hypothetical protein 1 and hypothetical protein 2 genes, complete cds	2613	0	0	0	0	0	0	0	0
471	NC_032856.1 Hubei tombus-like virus 26 strain QTM27120 hypothetical protein 1 and hypothetical protein 2 genes, complete cds	2286	10	8	2	0	0	0	0	0
472	NC_033048.1 Hubei tombus-like virus 27 strain SSZZ3453 hypothetical protein 1 and hypothetical protein 2 genes, complete cds	2209	5	5	0	0	0	0	0	0
473	NC_032949.1 Hubei tombus-like virus 29 strain spider124630 hypothetical protein and hypothetical protein 2 genes, complete cds	2550	1	1	0	0	0	0	0	0
474	NC_033248.1 Hubei tombus-like virus 3 strain WGML143241 hypothetical protein 1, hypothetical protein 2, and hypothetical protein 3 genes, complete cds	3663	1	1	0	0	0	0	0	0
475	NC_032455.1 Hubei tombus-like virus 30 strain spider132818 hypothetical protein 1 and hypothetical protein 2 genes, complete cds	2328	0	0	0	0	0	0	0	0
476	NC_033220.1 Hubei tombus-like virus 36 strain WGML125257 hypothetical protein 1 and hypothetical protein 2 genes, complete cds	4168	10	10	0	0	0	0	0	0
477	NC_032984.1 Hubei tombus-like virus 38 strain WHWG56034 hypothetical protein 1, hypothetical protein 2, and hypothetical protein 3 genes, complete cds	3628	25	16	3	4	1	1	0	0
478	NC_032741.1 Hubei tombus-like virus 39 strain WGML9144 hypothetical protein 1, hypothetical protein 2, and hypothetical protein 3 genes, complete cds	6453	39	35	4	0	0	0	0	0
479	NC_032731.1 Hubei tombus-like virus 4 strain WGML147612 hypothetical protein 1, hypothetical protein 2, and hypothetical protein 3 genes, complete cds	3833	12	11	1	0	0	0	0	0
480	NC_032767.1 Hubei tombus-like virus 40 strain QCM118690 hypothetical protein 1, hypothetical protein 2, and hypothetical protein 3 genes, complete cds	3498	6	6	0	0	0	0	0	0
481	NC_033207.1 Hubei tombus-like virus 42 strain fly55787 hypothetical protein 1 and hypothetical protein 2 genes, complete cds	3668	96	16	9	4	2	2	3	60
482	NC_033263.1 Hubei tombus-like virus 43 strain WGML146568 hypothetical protein 1, hypothetical protein 2, and hypothetical protein 3 genes, complete cds	5102	20	16	4	0	0	0	0	0
483	NC_033237.1 Hubei tombus-like virus 5 strain WGML136364 hypothetical protein 1 and hypothetical protein 2 genes, complete cds	3085	8	6	2	0	0	0	0	0
484	NC_033231.1 Hubei tombus-like virus 6 strain WGML12775 hypothetical protein 1, hypothetical protein 2, and hypothetical protein 3 genes, complete cds	3770	18	10	7	1	0	0	0	0
485	NC_032884.1 Hubei tombus-like virus 8 strain WHCC116238 hypothetical protein 1, hypothetical protein 2, and hypothetical protein 3 genes, complete cds	4326	19	16	3	0	0	0	0	0
486	NC_032733.1 Hubei toti-like virus 10 strain 3mos6210 hypothetical protein 1 and hypothetical protein 2 genes, complete cds	7081	32	28	3	1	0	0	0	0
487	NC_032878.1 Hubei toti-like virus 13 strain QTM25941 hypothetical protein 1 and hypothetical protein 2 genes, complete cds	6293	31	26	5	0	0	0	0	0
488	NC_032919.1 Hubei toti-like virus 15 strain SCM51462 hypothetical protein 1 and hypothetical protein 2 genes, complete cds	5859	49	10	1	0	0	4	0	34
489	NC_032924.1 Hubei toti-like virus 16 strain spider123775 hypothetical protein 1, hypothetical protein 2, and hypothetical protein 3 genes, complete cds	6754	16	16	0	0	0	0	0	0
490	NC_032942.1 Hubei toti-like virus 17 strain tick107859 hypothetical protein 1, hypothetical protein 2, and hypothetical protein 3 genes, complete cds	6761	30	29	1	0	0	0	0	0
491	NC_032948.1 Hubei toti-like virus 18 strain WHCC116098 hypothetical protein 1 and hypothetical protein 2 genes, complete cds	7552	30	26	4	0	0	0	0	0
492	NC_032424.1 Hubei toti-like virus 19 strain horsefly123848 hypothetical protein 1 and hypothetical protein 2 genes, complete cds	7198	64	55	9	0	0	0	0	0
493	NC_032734.1 Hubei toti-like virus 2 strain arthropodmix13450 hypothetical protein 1 and hypothetical protein 2 genes, complete cds	4958	29	25	4	0	0	0	0	0
494	NC_032806.1 Hubei toti-like virus 20 strain CC62244 hypothetical protein 1 and hypothetical protein 2 genes, complete cds	7804	47	45	2	0	0	0	0	0
495	NC_032819.1 Hubei toti-like virus 21 strain CC64629 hypothetical protein 1 and hypothetical protein 2 genes, complete cds	6659	37	33	4	0	0	0	0	0
496	NC_032938.1 Hubei toti-like virus 24 strain tick106628 hypothetical protein and hypothetical protein 2 genes, complete cds	5595	14	14	0	0	0	0	0	0
497	NC_032883.1 Hubei toti-like virus 9 strain QTM27092 hypothetical protein gene, complete cds	3615	8	8	0	0	0	0	0	0
498	NC_033165.1 Hubei virga-like virus 1 strain mosHB236471 hypothetical protein genes, complete cds	9141	31	29	2	0	0	0	0	0
499	NC_033082.1 Hubei virga-like virus 11 strain fly114676 hypothetical protein genes, complete cds	6206	72	52	20	0	0	0	0	0
500	NC_033269.1 Hubei virga-like virus 12 strain SCM49209 hypothetical protein genes, complete cds	8318	438	359	66	11	2	0	0	0
501	NC_033211.1 Hubei virga-like virus 15 strain QCM619087 RdRp and hypothetical protein genes, complete cds	10423	65	61	3	0	0	1	0	0
502	NC_032824.1 Hubei virga-like virus 16 strain arthropodmix13816 hypothetical protein, RdRp, and hypothetical protein genes, complete cds	13549	143	115	24	4	0	0	0	0
503	NC_033222.1 Hubei virga-like virus 17 strain QTM23703 RdRp and hypothetical protein genes, complete cds	9481	229	187	40	2	0	0	0	0
504	NC_032472.1 Hubei virga-like virus 18 strain fly97447 RdRp and hypothetical protein genes, complete cds	11189	93	83	10	0	0	0	0	0
505	NC_033158.1 Hubei virga-like virus 2 strain mosHB235832 RdRp and putative coat protein genes, complete cds	10650	176	124	31	16	4	1	0	0
506	NC_033192.1 Hubei virga-like virus 21 strain mosHB236537 hypothetical protein genes, complete cds	10072	76	67	3	1	1	2	2	0
507	NC_033174.1 Hubei virga-like virus 23 strain mosHB236486 RdRp, hypothetical protein, putative glycoprotein, and hypothetical protein genes, complete cds	14639	175	132	31	10	1	1	0	0
508	NC_033247.1 Hubei virga-like virus 7 strain QTM27262 hypothetical protein genes, complete cds	9480	111	101	10	0	0	0	0	0
509	NC_032765.1 Hubei virga-like virus 9 strain SCM51642 RdRp, hypothetical protein, putative capsid protein, and hypothetical protein genes, complete cds	10976	480	78	15	28	9	1	1	348
510	NC_033113.1 Hubei yanvirus-like virus 1 strain WHCC105213 hypothetical protein 1, RNA-dependent RNA polymerase, and hypothetical protein 2 genes, complete cds	5804	28	18	9	1	0	0	0	0
511	NC_024805.1 Ilomantsi virus isolate M0724 polyprotein gene, complete cds	10365	67	59	8	0	0	0	0	0
512	NC_028482.1 Imjin River virus 1 strain A12.2496/ROK/2012, complete genome	11877	94	78	16	0	0	0	0	0
513	NC_028230.1 Inhangapi virus strain BEAR177325, complete genome	12020	106	92	13	1	0	0	0	0
514	NC_034544.1 Iriri virus nucleoprotein, phosphoprotein, matrix, hypothetical proteins, glycoprotein, hypothetical proteins, and polymerase genes, complete cds	13070	126	116	10	0	0	0	0	0
515	NC_020806.1 Isfahan virus N gene, P gene, M gene, G gene and L gene, genomic RNA	11088	99	94	5	0	0	0	0	0
516	NC_025340.1 Long Island tick rhabdovirus strain LS1, complete genome	11176	65	53	10	2	0	0	0	0
517	NC_034536.1 Itacaiunas virus nucleoprotein, phosphoprotein, matrix, hypothetical protein, glycoprotein, hypothetical protein, and polymerase genes, complete cds	12536	73	71	2	0	0	0	0	0
518	NC_034538.1 Joinjakaka virus nucleoprotein, phosphoprotein, hypothetical protein, matrix, glycoprotein, hypothetical proteins, and polymerase genes, complete cds	13155	170	146	22	2	0	0	0	0
519	NC_039206.1 Jurona virus nucleoprotein, phosphoprotein, matrix, glycoprotein, and polymerase genes, complete cds	11121	115	88	14	12	1	0	0	0
520	NC_023439.1 Kama virus strain LEIV-20776Tat polyprotein gene, complete cds	10688	177	134	23	10	9	1	0	0
521	NC_034450.1 Kamese virus nucleoprotein, phosphoprotein, hypothetical proteins, matrix, glycoprotein, hypothetical protein, and polymerase genes, complete cds	13209	174	161	11	2	0	0	0	0
522	NC_040788.1 Kampung Karu virus isolate SWK_P44, complete genome	10311	96	78	17	1	0	0	0	0
523	NC_039020.1 Kanyawara virus isolate MPK004 nucleoprotein, phosphoprotein, matrix, glycoprotein, and polymerase genes, complete cds	10843	114	103	8	3	0	0	0	0
524	NC_035118.1 Karumba virus isolate KRBV 1892, complete genome	10646	61	52	5	2	2	0	0	0
525	NC_012533.1 Kedougou virus strain DakAar D1470, complete genome	10723	125	106	12	4	2	1	0	0
526	NC_007619.1 Kelp fly virus, complete genome	11034	1125	76	25	22	7	4	47	944
527	NC_027126.1 Kilifi Virus putative polyprotein gene, complete cds	8865	71	64	7	0	0	0	0	0
528	NC_032088.1 New Mapoon virus, complete cds	10864	78	66	6	1	1	1	1	2
529	NC_017714.1 Kotonkan virus, complete genome	15867	350	291	56	3	0	0	0	0
530	NC_027128.1 La Jolla virus putative polyprotein gene, complete cds	9786	76	61	14	1	0	0	0	0
531	NC_034537.1 La Joya virus nucleoprotein, phosphoprotein, hypothetical proteins, matrix, hypothetical proteins, glycoprotein, hypothetical proteins, and polymerase genes, complete cds	15721	219	174	34	8	3	0	0	0
532	NC_032433.1 Lake Sinai virus strain WHCC111282 hypothetical protein 1, hypothetical protein 2, hypothetical protein 3, and hypothetical protein 4 genes, complete cds	5991	39	21	5	8	5	0	0	0
533	NC_035466.1 Lake Sinai virus 1 strain SA ORF1, RNA-dependant RNA polymerase, and capsid protein genes, complete cds	5898	32	20	4	1	7	0	0	0
534	NC_035467.1 Lake Sinai virus 2 strain VN3 ORF1, RNA-dependant RNA polymerase, and capsid protein genes, complete cds	5911	29	16	5	4	4	0	0	0
535	NC_035113.1 Lake Sinai Virus NE ORF1, RNA-dependent RNA polymerase, ORF3, and ORF4 genes, complete cds	5921	45	29	7	5	4	0	0	0
536	NC_035111.1 Lake Sinai Virus SA1 ORF1, RNA-dependent RNA polymerase, and ORF4 genes, complete cds	5889	40	24	9	3	4	0	0	0
537	NC_035112.1 Lake Sinai Virus SA2 ORF1, RNA-dependent RNA polymerase, ORF3, and ORF4 genes, complete cds	5898	25	18	2	3	2	0	0	0
538	NC_035116.1 Lake Sinai Virus TO ORF1, RNA-dependent RNA polymerase, ORF3, and ORF4 genes, complete cds	5877	36	18	10	4	4	0	0	0
539	NC_024806.1 Lammi virus isolate M0719 polyprotein gene, complete cds	10320	100	95	5	0	0	0	0	0
540	NC_023627.1 Laodelphax striatella honeydew virus 1 isolate Nanjing, complete genome	10929	110	85	22	3	0	0	0	0
541	NC_025788.1 Laodelphax striatellus picorna-like virus 2 isolate LsPV2, complete genome	10889	128	114	13	1	0	0	0	0
542	NC_035450.1 Lasius neglectus virus 1 isolate Cambridge-Lne, complete genome	11851	150	140	10	0	0	0	0	0
543	NC_025218.2 Leptopilina boulardi Toti-like virus strain NSref putative coat protein and RNA-dependent RNA polymerase genes, complete cds	8021	42	36	5	1	0	0	0	0
544	NC_031259.1 Lishi Spider Virus 2 strain LSZZ-4 ORF1 (ORF1), ORF2 (ORF2), and RNA-dependent RNA polymerase (L) genes, complete cds	9924	145	132	13	0	0	0	0	0
545	NC_030204.1 Lonestar tick chuvirus 1 isolate RTS21, complete genome	11163	79	64	9	2	4	0	0	0
546	NC_034158.1 Loreto virus strain 3940-83 hypothetical protein 1, hypothetical protein 2, and hypothetical protein 3 genes, complete cds	9136	51	50	1	0	0	0	0	0
547	NC_038301.1 Lygus lineolaris virus 1 isolate LlV-1, complete genome	9655	34	30	4	0	0	0	0	0
548	NC_035187.1 Mac Peak virus isolate McPV 150840 polyprotein gene, complete cds	10026	65	62	3	0	0	0	0	0
549	NC_043492.1 Macrobrachium rosenbergii XSV virus nucleocapsid protein CP17 (cp17) and CP16 (cp16) genes, complete cds	872	6	1	1	1	2	1	0	0
550	NC_028137.1 Macrosiphum euphorbiae virus 1 isolate K01 polyprotein gene, complete cds	22780	336	286	48	2	0	0	0	0
551	NC_025400.1 Malakal virus isolate SudAr 1169-64, complete genome	15444	493	399	75	18	1	0	0	0
552	NC_025364.1 Malpais Spring virus strain 85-488NM, complete genome	11019	76	66	8	2	0	0	0	0
553	NC_034531.1 Manitoba virus nucleoprotein, phosphoprotein, hypothetical proteins, matrix, glycoprotein, hypothetical protein, and polymerase genes, complete cds	13784	282	229	46	7	0	0	0	0
554	NC_040602.1 Menghai rhabdovirus isolate Menghai, complete genome	10744	265	215	36	13	1	0	0	0
555	NC_034204.1 Menghai flavivirus isolate MHAedFV1, complete genome	10897	60	55	5	0	0	0	0	0
556	NC_027819.1 Mercadeo virus isolate ER-M10, complete genome	10938	133	77	15	24	11	2	4	0
557	NC_040599.1 Merida virus isolate MERD-Mex07, complete genome	11798	91	80	8	3	0	0	0	0
558	NC_040532.1 Merida-like virus KE-2017a isolate 139-1-21, complete genome	11798	59	49	7	3	0	0	0	0
559	NC_024887.1 Middelburg virus isolate ArB-8422, complete genome	11550	96	79	8	3	4	2	0	0
560	NC_012702.1 Midway virus, complete genome	11752	276	221	40	9	6	0	0	0
561	NC_031338.1 Moku virus isolate Big Island, complete genome	10056	183	160	22	1	0	0	0	0
562	NC_034508.1 Morreton virus nucleoprotein, phosphoprotein, matrix, glycoprotein, and polymerase genes, complete cds	11181	124	117	7	0	0	0	0	0
563	NC_034448.1 Mosqueiro virus nucleoprotein, phosphoprotein, hypothetical proteins, matrix, glycoprotein, hypothetical protein, and polymerase genes, complete cds	12957	157	137	15	4	1	0	0	0
564	NC_038275.1 Mossuril virus nucleoprotein, phosphoprotein, hypothetical proteins, matrix, glycoprotein, hypothetical protein, and polymerase genes, complete cds	13106	124	98	23	3	0	0	0	0
565	NC_025359.1 Moussa virus isolate C23, complete genome	11526	87	79	7	1	0	0	0	0
566	NC_014793.1 Mud crab dicistrovirus, complete genome	10436	264	191	56	15	2	0	0	0
567	NC_032245.1 Hubei myriapoda virus 8 strain WGML66308 putative glycoprotein, hypothetical protein 1, hypothetical protein 2, and RNA-dependent RNA polymerase genes, complete cds	13517	263	222	38	3	0	0	0	0
568	NC_035457.1 Myrmica scabrinodis virus 1 isolate Cambridge-Msc, complete genome	11900	216	157	29	16	7	7	0	0
569	NC_030400.1 Nakiwogo virus strain Uganda08 polyprotein gene, partial cds	10122	58	47	9	2	0	0	0	0
570	NC_032440.1 Narna-like virus 6 strain WGML136220 RNA-dependent RNA polymerase gene, complete cds	2629	1	1	0	0	0	0	0	0
571	NC_030294.1 Negev virus genes for hypothetical proteins, complete cds, strain: PL17	9537	129	99	23	6	1	0	0	0
572	NC_040798.1 Nephila clavipes virus 1 isolate SC, complete genome	10198	103	86	16	1	0	0	0	0
573	NC_040542.1 Nephila clavipes virus 2 isolate SC, complete genome	11699	155	129	17	4	4	1	0	0
574	NC_032729.1 Nesidiocoris tenuis virus isolate SDQD, complete genome	3970	59	15	11	10	6	3	10	4
575	NC_024017.1 Nhumirim virus strain BrMS-MQ10, complete genome	10891	121	108	11	2	0	0	0	0
576	NC_038302.1 Nilaparvata lugens honeydew virus-1 genomic RNA, complete genome, isolate: Izumo	10967	103	94	9	0	0	0	0	0
577	NC_021566.1 Nilaparvata lugens honeydew virus-2 genomic RNA, complete genome, isolate: Izumo	10985	78	69	9	0	0	0	0	0
578	NC_021567.1 Nilaparvata lugens honeydew virus-3 genomic RNA, complete genome, isolate: Kagoshima	10600	199	150	47	2	0	0	0	0
579	NC_034539.1 Nkolbisson virus nucleoprotein, phosphoprotein, matrix, glycoprotein, and polymerase genes, complete cds	10968	111	97	12	2	0	0	0	0
580	NC_007919.3 Nora virus, complete genome	12333	172	150	21	1	0	0	0	0
581	NC_033715.1 Nounane virus polyprotein mRNA, complete cds	10755	93	83	9	1	0	0	0	0
582	NC_012703.1 Nyamanini virus, complete genome	11631	255	189	58	8	0	0	0	0
583	NC_030651.1 Nylanderia fulva virus 1 isolate Florida initial polyprotein gene, complete cds	10913	60	49	8	2	1	0	0	0
584	NC_017685.1 Obodhiang virus, complete genome	14717	270	222	44	4	0	0	0	0
585	NC_034242.1 Ochlerotatus caspius flavivirus isolate 1608 polyprotein gene, complete cds	10370	71	67	4	0	0	0	0	0
586	NC_033027.1 Hubei rhabdo-like virus 7 strain QTM26925 hypothetical protein, putative glycoprotein, and RNA-dependent RNA polymerase genes, complete cds	9614	109	88	9	4	7	1	0	0
587	NC_032944.1 Hubei odonate virus 10 strain QTM133243 hypothetical protein 1, hypothetical protein 2, hypothetical protein 3, putative glycoprotein, hypothetical protein 4, and RNA-dependent RNA polymerase genes, complete cds	14440	205	177	28	0	0	0	0	0
588	NC_032956.1 Hubei odonate virus 11 strain QTM161788 RNA-dependent RNA polymerase, putative glycoprotein, and hypothetical protein genes, complete cds	11349	92	90	2	0	0	0	0	0
589	NC_027917.1 Opsiphanes invirae iflavirus 1, complete genome	9855	375	162	38	10	4	7	4	150
590	NC_034543.1 Ord River virus nucleoprotein, hypothetical protein, phosphoprotein, hypothetical proteins, matrix, glycoprotein, hypothetical protein, and polymerase genes, complete cds	13189	251	228	18	5	0	0	0	0
591	NC_031690.1 Orgi virus strain SP1 L protein, glycoprotein, matrix protein, phosphoprotein, and nucleoprotein genes, complete cds	11308	206	75	8	3	4	0	0	116
592	NC_032849.1 Hubei orthoptera virus 5 strain ZCM94262 hypothetical protein 1, hypothetical protein 2, hypothetical protein 3, and RNA-dependent RNA polymerase genes, complete cds	10903	101	84	16	1	0	0	0	0
593	NC_033694.1 Palm Creek virus isolate 56 polyprotein gene, complete cds	10095	82	65	12	5	0	0	0	0
594	NC_027999.1 Paraiso Escondido virus isolate Ecuador2012, complete genome	10761	94	79	14	1	0	0	0	0
595	NC_034449.1 Parry Creek virus nucleoprotein, phosphoprotein, hypothetical proteins, matrix, glycoprotein, hypothetical protein, and polymerase genes, complete cds	13205	245	197	36	12	0	0	0	0
596	NC_007915.3 Penaeid shrimp infectious myonecrosis virus, complete genome	8226	91	84	7	0	0	0	0	0
597	NC_025394.1 Perinet virus, complete genome	11103	169	107	26	6	2	2	2	24
598	NC_034217.1 Pityohyphantes rubrofasciatus iflavirus isolate UW1, complete genome	9834	154	130	21	3	0	0	0	0
599	NC_034155.1 Piura virus strain CoR29 hypothetical protein 1, hypothetical protein 2, and hypothetical protein 3 genes, complete cds	10050	75	55	12	8	0	0	0	0
600	NC_003779.1 Plautia stali intestine virus RNA for nonstructural polyprotein, capsid protein precursor, complete cds	8797	72	57	15	0	0	0	0	0
601	NC_040724.1 Psammotettix alienus iflavirus 1, complete genome	10836	148	114	26	8	0	0	0	0
602	NC_038269.1 Pteromalus puparum negative-strand RNA virus 1, complete genome	12230	174	128	29	12	4	1	0	0
603	NC_025395.1 Puerto Almendras virus isolate LO-39, complete genome	11876	405	346	56	3	0	0	0	0
604	NC_012671.1 Quang Binh virus, complete genome	10865	124	75	16	16	7	8	2	0
605	NC_021069.1 Mosquito flavivirus isolate LSFlaviV-A20-09, complete genome	10865	185	127	30	8	8	7	5	0
606	NC_038287.1 Radi virus nucleoprotein, phosphoprotein, matrix, glycoprotein, and polymerase genes, complete cds	11068	85	68	14	3	0	0	0	0
607	NC_040656.1 Rhizophagus sp. RF1 mitovirus genomic RNA, complete genome	2895	29	23	6	0	0	0	0	0
608	NC_031958.1 UNVERIFIED: Rio Chico virus strain GAM 195, complete sequence	10735	257	214	32	6	5	0	0	0
609	NC_031750.1 Riptortus pedestris virus-1, complete genome	10562	69	65	4	0	0	0	0	0
610	NC_040669.1 Riverside virus 1 strain RISV-Drava 1, complete genome	11713	109	76	19	3	3	3	1	4
611	NC_034534.1 Rochambeau virus nucleoprotein, phosphoprotein, matrix, hypothetical proteins, glycoprotein, hypothetical proteins, and polymerase genes, complete cds	13593	187	152	33	2	0	0	0	0
612	NC_028234.1 Santa barbara virus strain AR775619, complete genome	12162	135	110	23	2	0	0	0	0
613	NC_032869.1 Sanxia atyid shrimp virus 1 strain SXXX35475 RdRp and hypothetical protein genes, complete cds	11157	128	112	16	0	0	0	0	0
614	NC_033185.1 Sanxia atyid shrimp virus 2 strain WHCCII13331 hypothetical protein gene, complete cds	10445	86	46	9	1	1	9	2	18
615	NC_033228.1 Sanxia atyid shrimp virus 3 strain SXXX37589 hypothetical protein 1 and hypothetical protein 2 genes, complete cds	8772	61	49	11	1	0	0	0	0
616	NC_033168.1 Sanxia atyid shrimp virus 4 strain SXXX37205 RNA-dependent RNA polymerase, putative glycoprotein, and hypothetical protein genes, complete cds	11270	335	219	59	25	7	14	11	0
617	NC_032835.1 Sanxia narna-like virus 1 strain SXXX35820 RNA-dependent RNA polymerase and hypothetical protein genes, complete cds	3643	13	12	1	0	0	0	0	0
618	NC_033188.1 Sanxia permutotetra-like virus 1 strain SXSSP2461 RdRp and hypothetical protein genes, complete cds	4650	9	8	1	0	0	0	0	0
619	NC_033213.1 Sanxia picorna-like virus 1 strain SXXX37713 hypothetical protein 1 and hypothetical protein 2 genes, complete cds	9301	49	43	6	0	0	0	0	0
620	NC_033235.1 Sanxia picorna-like virus 10 strain SXXX37528 hypothetical protein gene, complete cds	9596	33	33	0	0	0	0	0	0
621	NC_033221.1 Sanxia picorna-like virus 11 strain SXXX37695 hypothetical protein 1 and hypothetical protein 2 genes, complete cds	8342	73	66	6	1	0	0	0	0
622	NC_032403.1 Sanxia picorna-like virus 12 strain SXXX24153 hypothetical protein 1 and hypothetical protein 2 genes, complete cds	8518	54	46	6	2	0	0	0	0
623	NC_033266.1 Sanxia picorna-like virus 13 strain SXXX34014 hypothetical protein 1 and hypothetical protein 2 genes, complete cds	8978	206	57	3	4	2	10	14	116
624	NC_033203.1 Sanxia picorna-like virus 2 strain SXXX37883 hypothetical protein 1 and hypothetical protein 2 genes, complete cds	9058	75	54	17	3	1	0	0	0
625	NC_033246.1 Sanxia picorna-like virus 3 strain SXXX36208 hypothetical protein 1 and hypothetical protein 2 genes, complete cds	8903	44	38	6	0	0	0	0	0
626	NC_033209.1 Sanxia picorna-like virus 4 strain SXXX37816 hypothetical protein gene, complete cds	7388	88	75	9	4	0	0	0	0
627	NC_033262.1 Sanxia picorna-like virus 5 strain SXXX34146 hypothetical protein and hypothetical protein 2 genes, complete cds	8673	26	22	4	0	0	0	0	0
628	NC_033258.1 Sanxia picorna-like virus 8 strain SXXX35540 hypothetical protein gene, complete cds	7418	42	34	8	0	0	0	0	0
629	NC_033241.1 Sanxia picorna-like virus 9 strain SXXX36560 hypothetical protein 1 and hypothetical protein 2 genes, complete cds	8114	32	30	2	0	0	0	0	0
630	NC_032923.1 Sanxia sobemo-like virus 1 strain SXSSP20269 hypothetical protein 1, hypothetical protein 2, and hypothetical protein 3 genes, complete cds	2863	3	3	0	0	0	0	0	0
631	NC_032930.1 Sanxia sobemo-like virus 2 strain SXSSP2316 hypothetical protein 1 and hypothetical protein 2 genes, complete cds	3332	10	10	0	0	0	0	0	0
632	NC_032937.1 Sanxia sobemo-like virus 3 strain SXSSP2531 hypothetical protein 1 and hypothetical protein 2 genes, complete cds	3216	6	5	1	0	0	0	0	0
633	NC_032918.1 Sanxia sobemo-like virus 4 strain SXSSP2021 hypothetical protein 1 and hypothetical protein 2 genes, complete cds	2934	5	5	0	0	0	0	0	0
634	NC_032941.1 Sanxia sobemo-like virus 5 strain SXSSP2561 hypothetical protein 1 and hypothetical protein 2 genes, complete cds	3181	6	5	1	0	0	0	0	0
635	NC_033178.1 Sanxia tombus-like virus 1 strain SXXX36383 hypothetical protein 3, hypothetical protein 2, and hypothetical protein 1 genes, complete cds	3446	26	19	2	1	1	1	2	0
636	NC_033187.1 Sanxia tombus-like virus 2 strain SXXX29202 hypothetical protein 1, hypothetical protein 2, and hypothetical protein 3 genes, complete cds	3557	2	2	0	0	0	0	0	0
637	NC_033170.1 Sanxia tombus-like virus 3 strain SXXX37381 hypothetical protein 1 and hypothetical protein 2 genes, complete cds	2981	14	12	2	0	0	0	0	0
638	NC_033129.1 Sanxia tombus-like virus 4 strain SXXX7002 hypothetical protein 1, hypothetical protein 2, and hypothetical protein 3 genes, complete cds	3815	10	10	0	0	0	0	0	0
639	NC_033058.1 Sanxia tombus-like virus 5 strain SXSSP12445 hypothetical protein 1 and hypothetical protein 2 genes, complete cds	2585	2	2	0	0	0	0	0	0
640	NC_033117.1 Sanxia tombus-like virus 6 strain SXSSP2574 hypothetical protein 1 and hypothetical protein 2 genes, complete cds	3284	17	17	0	0	0	0	0	0
641	NC_032474.1 Sanxia tombus-like virus 7 strain SXSSP2567 hypothetical protein 1, hypothetical protein 2, hypothetical protein 3, and hypothetical protein 4 genes, complete cds	4557	2	2	0	0	0	0	0	0
642	NC_033068.1 Sanxia tombus-like virus 8 strain SXSSP2544 hypothetical protein 1 and hypothetical protein 2 genes, complete cds	2566	4	4	0	0	0	0	0	0
643	NC_033149.1 Sanxia tombus-like virus 9 strain SXXX37849 hypothetical protein 1, hypothetical protein 2, and hypothetical protein 3 genes, complete cds	5094	35	27	4	4	0	0	0	0
644	NC_032828.1 Sanxia water strider virus 13 strain SXSSP2578 RNA-dependent RNA polymerase gene, complete cds	2308	2	2	0	0	0	0	0	0
645	NC_033092.1 Sanxia water strider virus 14 strain SXSSP2565 hypothetical protein 1, hypothetical protein 2, hypothetical protein 3, and hypothetical protein 4 genes, complete cds	4175	6	4	0	0	0	2	0	0
646	NC_032471.1 Sanxia water strider virus 15 strain SXSSP1894 hypothetical protein 1 and hypothetical protein 2 genes, complete cds	3705	3	3	0	0	0	0	0	0
647	NC_033139.1 Sanxia water strider virus 16 strain SXXX38069 hypothetical protein gene, complete cds	3108	4	4	0	0	0	0	0	0
648	NC_033077.1 Sanxia water strider virus 17 strain SXSSP1704 hypothetical protein 1 and hypothetical protein 2 genes, complete cds	4369	11	11	0	0	0	0	0	0
649	NC_033196.1 Sanxia water strider virus 19 strain SXSSP2568 RdRp and hypothetical protein genes, complete cds	4981	15	12	3	0	0	0	0	0
650	NC_032931.1 Sanxia water strider virus 20 strain SXSSP2584 hypothetical protein 1 and hypothetical protein 2 genes, complete cds	7192	26	24	2	0	0	0	0	0
651	NC_033189.1 Sanxia water strider virus 21 strain SXSSP2576 hypothetical protein gene, complete cds	10153	88	74	14	0	0	0	0	0
652	NC_031093.1 Sanxia Water Strider Virus 5 strain SXSSP11 nucleocapsid (N), ORF2 (ORF2), ORF3 (ORF3), glycoprotein (G), and RNA-dependent RNA polymerase (L) genes, complete cds	12978	198	172	25	1	0	0	0	0
653	NC_028368.1 Sanxia water strider virus 6 strain SYSZZ-2 polyprotein gene, complete cds	22879	545	499	39	7	0	0	0	0
654	NC_033180.1 Sanxia water strider virus 7 strain SXSSP2499 hypothetical protein 1, hypothetical protein 2, and hypothetical protein 3 genes, complete cds	10194	119	89	22	8	0	0	0	0
655	NC_033194.1 Sanxia water strider virus 8 strain SXSSP2580 hypothetical protein gene, complete cds	9166	96	85	11	0	0	0	0	0
656	NC_033173.1 Sanxia water strider virus 9 strain SXSSP2367 hypothetical protein gene, complete cds	8687	256	175	46	23	5	6	1	0
657	NC_040540.1 Sarawak virus strain SWK-M26, complete genome	5329	10	10	0	0	0	0	0	0
658	NC_008719.1 Sepik virus, complete genome	10793	83	70	13	0	0	0	0	0
659	NC_032422.1 Shahe arthropod virus 1 strain SHWC0209c12762 hypothetical protein 1 and hypothetical protein 2 genes, complete cds	9324	53	50	3	0	0	0	0	0
660	NC_032798.1 Shahe endorna-like virus 1 strain SHWC0209c12790 hypothetical protein gene, complete cds	15783	158	129	23	3	3	0	0	0
661	NC_032123.1 Shahe hepe-like virus 1 strain SHWC13572 replicase, hypothetical protein, putative structural protein, and hypothetical protein genes, complete cds	9839	118	99	16	3	0	0	0	0
662	NC_032124.1 Shahe hepe-like virus 2 strain SHWC13612 hypothetical protein genes, complete cds	10233	107	73	27	6	1	0	0	0
663	NC_032952.1 Shahe heteroptera virus 1 strain SHWC13624 hypothetical protein gene, complete cds	10019	79	69	8	2	0	0	0	0
664	NC_032435.1 Shahe heteroptera virus 2 strain SHWC01c3694 hypothetical protein gene, complete cds	9893	100	89	7	4	0	0	0	0
665	NC_032809.1 Shahe heteroptera virus 4 strain SHWC01c2975 hypothetical protein 1 and hypothetical protein 2 genes, complete cds	8739	107	94	12	1	0	0	0	0
666	NC_032829.1 Shahe isopoda virus 1 strain SHWC0209c12784 hypothetical protein gene, complete cds	10120	57	51	5	1	0	0	0	0
667	NC_032822.1 Shahe isopoda virus 2 strain SHWC0209c12758 hypothetical protein gene, complete cds	10297	121	98	22	1	0	0	0	0
668	NC_033106.1 Shahe isopoda virus 3 strain SHWC0209c10670 RNA-dependent RNA polymerase and hypothetical protein genes, complete cds	6235	8	8	0	0	0	0	0	0
669	NC_032443.1 Shahe isopoda virus 5 strain SHWC0209c16708 hypothetical protein 1, hypothetical protein 2, hypothetical protein 3, and hypothetical protein 4 genes, complete cds	4371	15	13	2	0	0	0	0	0
670	NC_032754.1 Shahe narna-like virus 1 strain SHWC0209c12582 RNA-dependent RNA polymerase gene, complete cds	3209	7	7	0	0	0	0	0	0
671	NC_032792.1 Shahe narna-like virus 2 strain SHWC0209c12594 RNA-dependent RNA polymerase gene, complete cds	3375	7	7	0	0	0	0	0	0
672	NC_032750.1 Shahe narna-like virus 3 strain SHWC01c3372 RNA-dependent RNA polymerase gene, complete cds	2982	1	1	0	0	0	0	0	0
673	NC_032762.1 Shahe narna-like virus 5 strain SHWC0209c20055 RNA-dependent RNA polymerase gene, complete cds	1684	5	4	1	0	0	0	0	0
674	NC_032796.1 Shahe narna-like virus 7 strain SHWC0209c12713 RNA-dependent RNA polymerase gene, complete cds	2281	4	3	1	0	0	0	0	0
675	NC_032940.1 Shahe picorna-like virus 1 strain SHWC13622 hypothetical protein 1 and hypothetical protein 2 genes, complete cds	8922	42	37	5	0	0	0	0	0
676	NC_032898.1 Shahe picorna-like virus 10 strain SHWC13586 hypothetical protein gene, complete cds	8281	55	52	3	0	0	0	0	0
677	NC_032928.1 Shahe picorna-like virus 11 strain SHWC13613 hypothetical protein 1 and hypothetical protein 2 genes, complete cds	9081	79	72	7	0	0	0	0	0
678	NC_032857.1 Shahe picorna-like virus 12 strain SHWC0209c11951 hypothetical protein 1 and hypothetical protein 2 genes, complete cds	7849	99	68	11	1	6	2	11	0
679	NC_032894.1 Shahe picorna-like virus 13 strain SHWC13556 hypothetical protein gene, complete cds	9077	74	65	9	0	0	0	0	0
680	NC_032935.1 Shahe picorna-like virus 14 strain SHWC13617 hypothetical protein gene, complete cds	10360	93	78	13	2	0	0	0	0
681	NC_032838.1 Shahe picorna-like virus 2 strain SHWC0209c12507 hypothetical protein 1 and hypothetical protein 2 genes, complete cds	9272	65	54	11	0	0	0	0	0
682	NC_032946.1 Shahe picorna-like virus 3 strain SHWC13623 hypothetical protein 1 and hypothetical protein 2 genes, complete cds	8352	51	40	8	3	0	0	0	0
683	NC_032904.1 Shahe picorna-like virus 4 strain SHWC13603 hypothetical protein gene, complete cds	8860	67	56	10	1	0	0	0	0
684	NC_032888.1 Shahe picorna-like virus 5 strain SHWC13542 hypothetical protein 1 and hypothetical protein 2 genes, complete cds	8658	40	39	1	0	0	0	0	0
685	NC_032876.1 Shahe picorna-like virus 6 strain SHWC0209c11084 hypothetical protein 1 and hypothetical protein 2 genes, complete cds	8831	93	74	19	0	0	0	0	0
686	NC_032871.1 Shahe picorna-like virus 7 strain SHWC0209c12710 hypothetical protein gene, complete cds	10076	56	55	1	0	0	0	0	0
687	NC_032436.1 Shahe picorna-like virus 8 strain SHWC12398 hypothetical protein 1 and hypothetical protein 2 genes, complete cds	8675	119	86	29	4	0	0	0	0
688	NC_032863.1 Shahe picorna-like virus 9 strain SHWC0209c12638 hypothetical protein 1 and hypothetical protein 2 genes, complete cds	9126	86	72	13	1	0	0	0	0
689	NC_032785.1 Shahe sobemo-like virus 1 strain SHWCII5101 hypothetical protein 1 and hypothetical protein 2 genes, complete cds	3593	2	2	0	0	0	0	0	0
690	NC_032936.1 Shahe tombus-like virus 1 strain SHWC0209c12685 hypothetical protein 1 and hypothetical protein 2 genes, complete cds	2824	2	2	0	0	0	0	0	0
691	NC_032920.1 Shahe tombus-like virus 2 strain SHWC01c3797 hypothetical protein 1 and hypothetical protein 2 genes, complete cds	3090	7	7	0	0	0	0	0	0
692	NC_031215.1 Shayang Fly Virus 2 strain SYY1-8 nucleocapsid (N), ORF2 (ORF2), X protein (X), matrix protein (M), glycoprotein (G), and RNA-dependent RNA polymerase (L) genes, complete cds	12291	114	94	18	2	0	0	0	0
693	NC_031216.1 Shayang Fly Virus 3 strain SYY1-1 ORF1 (ORF1), ORF2 (ORF2), ORF3 (ORF3), glycoprotein (G), and RNA-dependent RNA polymerase (L) genes, complete cds	15462	202	175	27	0	0	0	0	0
694	NC_028375.1 Shayang fly virus 4 strain SYCY polyprotein gene, complete cds	16053	181	103	19	14	15	12	18	0
695	NC_031214.1 Shayang Fly Virus 1 strain SYY3-1 glycoprotein (G), putative nucleoprotein (N), and polymerase (L) genes, complete cds	13732	217	192	22	1	2	0	0	0
696	NC_028369.1 Shayang spider virus 4 strain SYZZ-1 polyprotein gene, complete cds	21414	699	588	92	13	6	0	0	0
697	NC_040795.1 Shinobi tetravirus RNA, complete genome, strain: shinobi	4962	10	9	1	0	0	0	0	0
698	NC_033146.1 Shuangao alphatetra-like virus 1 strain insectZJ93971 replicase, putative structural protein, and hypothetical protein genes, complete cds	7548	64	54	6	3	1	0	0	0
699	NC_031217.1 Shuangao Bedbug Virus 2 strain SACC-1 ORF1 (ORF1), glycoprotein (G), and RNA-dependent RNA polymerase (L) genes, complete cds	10925	155	93	24	5	2	2	3	26
700	NC_032732.1 Shuangao insect virus 10 strain insectZJ94627 hypothetical protein gene, complete cds	2758	12	5	1	1	1	1	1	2
701	NC_033265.1 Shuangao insect virus 11 strain insectZJ65889 hypothetical protein gene, complete cds	2704	13	9	4	0	0	0	0	0
702	NC_032994.1 Shuangao insect virus 12 strain insectZJ98124 hypothetical protein gene, complete cds	9854	220	191	28	1	0	0	0	0
703	NC_032978.1 Shuangao insect virus 8 strain insectZJ96360 hypothetical protein 1, hypothetical protein 2, hypothetical protein 3, and hypothetical protein 4 genes, complete cds	12155	175	154	19	1	1	0	0	0
704	NC_033095.1 Shuangao insect virus 9 strain insectZJ96499 hypothetical protein 1 and hypothetical protein 2 genes, complete cds	2799	1	1	0	0	0	0	0	0
705	NC_028373.1 Shuangao lacewing virus 2 strain SCL polyprotein gene, complete cds	18554	390	326	52	9	3	0	0	0
706	NC_033084.1 Shuangao sobemo-like virus 1 strain insectZJ66941 hypothetical protein 1 and hypothetical protein 2 genes, complete cds	3718	21	20	1	0	0	0	0	0
707	NC_033089.1 Shuangao sobemo-like virus 2 strain insectZJ89114 hypothetical protein 1 and hypothetical protein 2 genes, complete cds	2791	9	2	1	1	1	1	1	2
708	NC_033072.1 Shuangao sobemo-like virus 3 strain insectZJ66198 hypothetical protein 1 and hypothetical protein 2 genes, complete cds	2781	5	5	0	0	0	0	0	0
709	NC_032851.1 Shuangao toti-like virus strain insectZJ97483 hypothetical protein 1 and hypothetical protein 2 genes, complete cds	6891	120	85	29	6	0	0	0	0
710	NC_024376.1 Sierra Nevada virus, complete genome	11840	284	230	37	17	0	0	0	0
711	NC_040633.1 Sogatella furcifera totivirus 1, complete genome	6310	52	41	11	0	0	0	0	0
712	NC_040704.1 Sogatella furcifera totivirus 2, complete genome	6303	24	21	3	0	0	0	0	0
713	NC_006559.1 Solenopsis invicta virus 1, complete genome	8026	113	84	22	7	0	0	0	0
714	NC_039236.1 Solenopsis invicta virus 2 isolate Florida-Sin, complete genome	10950	114	101	13	0	0	0	0	0
715	NC_012531.1 Solenopsis invicta virus 3, complete genome	10411	601	416	94	26	7	15	13	30
716	NC_035455.1 Solenopsis invicta virus 4 isolate Gainesville-Sin, complete genome	12102	262	229	30	3	0	0	0	0
717	NC_014359.1 Spissistilus festinus virus 1, complete genome	7951	36	28	7	1	0	0	0	0
718	NC_016405.1 Spodoptera exigua iflavirus 1, complete genome	10347	220	187	31	2	0	0	0	0
719	NC_023676.1 Spodoptera exigua iflavirus 2 isolate Korean, complete genome	9501	47	43	4	0	0	0	0	0
720	NC_025382.1 Spodoptera frugiperda rhabdovirus isolate Sf, complete genome	13534	119	108	10	1	0	0	0	0
721	NC_034542.1 Sripur virus nucleoprotein, hypothetical protein, phosphoprotein, hypothetical protein, matrix, hypothetical protein, glycoprotein, hypothetical protein, and polymerase genes, complete cds	11290	183	160	21	2	0	0	0	0
722	NC_028243.1 Suffolk virus isolate FI3, complete genome	10795	76	64	11	1	0	0	0	0
723	NC_034546.1 Sweetwater Branch virus nucleoprotein, phosphoprotein, matrix, hypothetical proteins, glycoprotein, hypothetical protein, and polymerase genes, complete cds	13141	277	219	49	9	0	0	0	0
724	NC_031270.1 Tacheng Tick Virus 6 strain TCRP-2 ORF1 (ORF1), ORF2 (ORF2), ORF3 (ORF3), and RNA-dependent RNA polymerase (L) genes, complete cds	10787	86	77	9	0	0	0	0	0
725	NC_031268.1 Tacheng Tick Virus 3 strain TC255 ORF1 (ORF1) and RNA-dependent RNA polymerase (L) genes, complete cds	8683	57	50	6	1	0	0	0	0
726	NC_028264.1 Tacheng Tick Virus 5 strain TC254, complete genome	10017	71	58	13	0	0	0	0	0
727	NC_031272.1 Tacheng Tick Virus 7 strain TCRP-3 ORF1 (ORF1), ORF2 (ORF2), ORF3 (ORF3), ORF4 (ORF4), glycoprotein (G), and RNA-dependent RNA polymerase (L) genes, complete cds	13408	115	99	10	3	2	1	0	0
728	NC_028367.1 Tacheng tick virus 8 strain TCP-2 polyprotein gene, complete cds	19537	192	174	15	3	0	0	0	0
729	NC_032681.1 Tai Forest alphavirus strain C21-CI-2004, complete genome	11379	143	103	20	4	3	4	1	8
730	NC_031273.1 Taishun Tick Virus strain BL198 nucleocapsid (N), ORF2 (ORF2), and RNA-dependent RNA polymerase (L) genes, complete cds	11280	79	64	14	1	0	0	0	0
731	NC_003005.1 Taura syndrome virus, complete genome	10205	146	85	19	14	19	9	0	0
732	NC_026250.1 Thaumetopoea pityocampa iflavirus 1 polyprotein gene, complete cds	9816	172	135	34	3	0	0	0	0
733	NC_034151.1 T'Ho virus strain T'Ho-Mex07, complete genome	10937	158	128	15	5	1	1	2	6
734	NC_020804.1 Tibrogargan virus strain CS132, complete genome	13298	262	217	34	8	3	0	0	0
735	NC_028484.1 Tongilchon virus 1 strain A12.2676/ROK/2012, complete genome	11343	71	60	11	0	0	0	0	0
736	NC_003783.1 Triatoma virus nonstructural protein precursor and capsid protein precursor, genes, partial cds	9010	91	74	14	3	0	0	0	0
737	NC_038512.1 Trichoplusia ni TED virus strain mutant FP-D ORF A, ORF B, and ORF C genes, complete cds	7510	419	31	2	0	0	0	0	386
738	NC_023424.1 Tyuleniy virus strain LEIV-6C polyprotein gene, complete cds	10673	167	141	25	1	0	0	0	0
739	NC_033720.1 Ubei picorna-like virus 3 strain WHCC101453 hypothetical protein 1 and hypothetical protein 2 genes, complete cds	8824	85	67	16	2	0	0	0	0
740	NC_006494.1 Varroa destructor virus-1, complete genome	10112	116	101	15	0	0	0	0	0
741	NC_040601.1 Varroa destructor virus 2 isolate VDV-2, complete genome	9552	88	72	14	2	0	0	0	0
742	NC_027619.1 Varroa Tymo-like virus isolate PSU-1var, complete genome	6169	59	57	2	0	0	0	0	0
743	NC_028232.1 Walkabout Creek virus isolate CS1056, complete genome	11214	85	71	11	2	1	0	0	0
744	NC_023440.1 Wallerfield virus strain TR7904, complete genome	9023	104	99	5	0	0	0	0	0
745	NC_032409.1 Wenling chuvirus-like virus 1 strain WLJQ101487 RNA-dependent RNA polymerase gene, complete cds	6589	36	29	7	0	0	0	0	0
746	NC_032414.1 Wenling chuvirus-like virus 2 strain WLJQ104274 RNA-dependent RNA polymerase gene, complete cds	6877	28	28	0	0	0	0	0	0
747	NC_033065.1 Wenling crustacean virus 1 strain WLJQ101409 RdRp, hypothetical protein, and putative structural protein genes, complete cds	10183	85	69	12	4	0	0	0	0
748	NC_032739.1 Wenling crustacean virus 10 strain WLJQ101844 hypothetical protein 1, hypothetical protein 2, hypothetical protein 3, putative glycoprotein, and RNA-dependent RNA polymerase genes, complete cds	11938	153	134	16	3	0	0	0	0
749	NC_032781.1 Wenling crustacean virus 11 strain WLJQ201798 hypothetical protein 1, hypothetical protein 2, hypothetical protein 3, putative glycoprotein, and RNA-dependent RNA polymerase genes, complete cds	11560	119	94	16	5	2	2	0	0
750	NC_032830.1 Wenling crustacean virus 2 strain WLJQ102135 hypothetical protein 1 and hypothetical protein 2 genes, complete cds	8664	88	81	4	2	1	0	0	0
751	NC_032858.1 Wenling crustacean virus 3 strain WLJQ142924 hypothetical protein 1 and hypothetical protein 2 genes, complete cds	9887	84	73	11	0	0	0	0	0
752	NC_032864.1 Wenling crustacean virus 4 strain WLJQ79834 hypothetical protein gene, complete cds	9291	248	213	35	0	0	0	0	0
753	NC_032839.1 Wenling crustacean virus 5 strain WLJQ103138 hypothetical protein 1 and hypothetical protein 2 genes, complete cds	10528	93	74	18	1	0	0	0	0
754	NC_032810.1 Wenling crustacean virus 6 strain WLJQ101491 hypothetical protein 1 and hypothetical protein 2 genes, complete cds	9716	231	109	76	25	8	11	2	0
755	NC_032793.1 Wenling crustacean virus 12 strain WLJQ47777 putative nucleoprotein, hypothetical protein, and RNA-dependent RNA polymerase genes, complete cds	7447	22	21	1	0	0	0	0	0
756	NC_033115.1 Wenling hepe-like virus 1 strain WLJQ103981 replicase, hypothetical protein, putative structural protein, and hypothetical protein genes, complete cds	10962	96	75	18	1	2	0	0	0
757	NC_033130.1 Wenling hepe-like virus 2 strain WLJQ99021 replicase, putative glycoprotein, and hypothetical protein genes, complete cds	12441	86	76	10	0	0	0	0	0
758	NC_033086.1 Wenling hepe-like virus 3 strain WLJQ102665 replicase and hypothetical protein genes, complete cds	11515	192	165	25	2	0	0	0	0
759	NC_033098.1 Wenling hepe-like virus 4 strain WLJQ102701 RdRp, hypothetical protein, putative structural protein, and hypothetical protein genes, complete cds	10025	99	88	11	0	0	0	0	0
760	NC_032802.1 Wenling crustacean virus 15 strain WLJQ91782 RNA-dependent RNA polymrease, putative glycoprotein, and hypothetical protein genes, complete cds	11119	80	70	9	1	0	0	0	0
761	NC_033091.1 Wenling narna-like virus 1 strain WLJQ102793 RNA-dependent RNA polymerase gene, complete cds	2583	3	3	0	0	0	0	0	0
762	NC_033060.1 Wenling narna-like virus 2 strain WLJQ103952 RNA-dependent RNA polymerase gene, complete cds	2781	1	1	0	0	0	0	0	0
763	NC_033044.1 Wenling narna-like virus 3 strain WLJQ100768 RNA-dependent RNA polymerase gene, complete cds	3319	13	7	3	3	0	0	0	0
764	NC_033033.1 Wenling narna-like virus 4 strain WLJQ103797 RNA-dependent RNA polymerase gene, complete cds	1793	3	2	1	0	0	0	0	0
765	NC_033038.1 Wenling narna-like virus 5 strain WLJQ94194 RNA-dependent RNA polymerase gene, complete cds	1790	6	5	1	0	0	0	0	0
766	NC_033049.1 Wenling narna-like virus 7 strain WLJQ103612 RNA-dependent RNA polymerase and hypothetical protein genes, complete cds	2723	4	4	0	0	0	0	0	0
767	NC_033064.1 Wenling narna-like virus 9 strain WLJQ205243 RNA-dependent RNA polymerase gene, complete cds	2702	6	6	0	0	0	0	0	0
768	NC_032803.1 Wenling picorna-like virus 1 strain WLJQ101464 hypothetical protein 1 and hypothetical protein 2 genes, complete cds	9155	42	41	1	0	0	0	0	0
769	NC_032429.1 Wenling picorna-like virus 2 strain WLJQ104117 hypothetical protein 1 and hypothetical protein 2 genes, complete cds	10000	68	51	16	1	0	0	0	0
770	NC_032791.1 Wenling picorna-like virus 3 strain WLJQ100015 hypothetical protein 1 and hypothetical protein 2 genes, complete cds	10236	219	125	41	28	16	9	0	0
771	NC_032799.1 Wenling picorna-like virus 4 strain WLJQ100990 hypothetical protein 1 and hypothetical protein 2 genes, complete cds	8837	42	41	1	0	0	0	0	0
772	NC_032834.1 Wenling picorna-like virus 5 strain WLJQ102796 hypothetical protein 1 and hypothetical protein 2 genes, complete cds	8467	100	69	14	14	2	1	0	0
773	NC_032815.1 Wenling picorna-like virus 6 strain WLJQ101512 hypothetical protein gene, complete cds	10033	112	97	15	0	0	0	0	0
774	NC_032818.1 Wenling picorna-like virus 7 strain WLJQ102051 hypothetical protein 1 and hypothetical protein 2 genes, complete cds	7484	54	47	5	2	0	0	0	0
775	NC_032844.1 Wenling picorna-like virus 8 strain WLJQ103995 hypothetical protein gene, complete cds	9299	163	109	22	9	4	14	5	0
776	NC_032854.1 Wenling picorna-like virus 9 strain WLJQ104209 hypothetical protein gene, complete cds	9041	169	126	28	7	3	1	4	0
777	NC_033236.1 Wenling sobemo-like virus 1 strain WLJQ103508 hypothetical protein 1 and hypothetical protein 2 genes, complete cds	3259	10	9	1	0	0	0	0	0
778	NC_033230.1 Wenling sobemo-like virus 2 strain WLJQ95081 hypothetical protein 1 and hypothetical protein 2 genes, complete cds	2571	1	1	0	0	0	0	0	0
779	NC_033079.1 Wenling toga-like virus strain WLJQ101932 hypothetical protein genes, complete cds	9247	299	235	27	2	1	1	1	32
780	NC_033043.1 Wenling tombus-like virus 1 strain WLJQ104192 hypothetical protein 1 and hypothetical protein 2 genes, complete cds	3348	3	3	0	0	0	0	0	0
781	NC_033059.1 Wenling tombus-like virus 2 strain WLJQ104302 hypothetical protein 1, hypothetical protein 2, hypothetical protein 3, and hypothetical protein 4 genes, complete cds	4118	5	4	1	0	0	0	0	0
782	NC_033073.1 Wenling tombus-like virus 3 strain WLJQ76752 hypothetical protein 1, hypothetical protein 2, and hypothetical protein 3 genes, complete cds	3908	5	5	0	0	0	0	0	0
783	NC_033024.1 Wenling tombus-like virus 4 strain WLJQ100551 hypothetical protein 1, hypothetical protein 2, and hypothetical protein 3 genes, complete cds	5321	19	19	0	0	0	0	0	0
784	NC_033090.1 Wenling tombus-like virus 5 strain WLJQ104103 hypothetical protein 1, hypothetical protein 2, and hypothetical protein 3 genes, complete cds	4752	14	13	1	0	0	0	0	0
785	NC_033012.1 Wenling toti-like virus 2 strain WLJQ104148 hypothetical protein 1 and hypothetical protein 2 genes, complete cds	8033	45	37	8	0	0	0	0	0
786	NC_033197.1 Wenling zhaovirus-like virus 1 strain WLJQ103300 RNA-dependent RNA polymerase and hypothetical protein genes, complete cds	5635	58	47	11	0	0	0	0	0
787	NC_033240.1 Wenzhou crab virus 4 strain WZRBX43276 hypothetical protein 1, hypothetical protein 2, and hypothetical protein 3 genes, complete cds	4778	10	10	0	0	0	0	0	0
788	NC_033022.1 Wenzhou crab virus 5 strain WZRBX37749 hypothetical protein 1, hypothetical protein 2, hypothetical protein 3, hypothetical protein 4, and hypothetical protein 5 genes, complete cds	8691	55	50	5	0	0	0	0	0
789	NC_031275.1 Wenzhou Crab Virus 1 strain RBX2 nucleocapsid (N), glycoprotein (G), and RNA-dependent RNA polymerase (L) genes, complete cds	9591	79	63	12	3	1	0	0	0
790	NC_032742.1 Wenzhou narna-like virus 2 strain shrimp13495 RNA-dependent RNA polymerase gene, complete cds	2642	2	2	0	0	0	0	0	0
791	NC_032744.1 Wenzhou narna-like virus 3 strain shrimp14503 RNA-dependent RNA polymerase gene, complete cds	2716	1	1	0	0	0	0	0	0
792	NC_033171.1 Wenzhou narna-like virus 8 strain WZRBX43201 RNA-dependent RNA polymerase gene, complete cds	2768	6	6	0	0	0	0	0	0
793	NC_032981.1 Wenzhou picorna-like virus 10 strain WZRBX43164 hypothetical protein 1 and hypothetical protein 2 genes, complete cds	9142	60	40	12	2	3	3	0	0
794	NC_032847.1 Wenzhou picorna-like virus 18 strain shrimp14534 hypothetical protein gene, complete cds	6682	18	13	3	2	0	0	0	0
795	NC_032837.1 Wenzhou picorna-like virus 27 strain shrimp14502 hypothetical protein gene, complete cds	8091	63	50	13	0	0	0	0	0
796	NC_032975.1 Wenzhou picorna-like virus 28 strain WZRBX42853 hypothetical protein 1 and hypothetical protein 2 genes, complete cds	10012	118	80	24	11	3	0	0	0
797	NC_032969.1 Wenzhou picorna-like virus 35 strain WZRBX39547 hypothetical protein 1 and hypothetical protein 2 genes, complete cds	9865	107	94	12	1	0	0	0	0
798	NC_032966.1 Wenzhou picorna-like virus 36 strain WZRBX14225 hypothetical protein gene, complete cds	9667	104	89	6	2	2	1	0	4
799	NC_033150.1 Wenzhou picorna-like virus 47 strain WHCCII11151 hypothetical protein gene, complete cds	8235	135	36	19	9	10	31	2	28
800	NC_033164.1 Wenzhou shrimp virus 10 strain WZRBX43419 RNA-dependent RNA polymerase gene, complete cds	3195	2	2	0	0	0	0	0	0
801	NC_032784.1 Wenzhou shrimp virus 3 strain shrimp12824 replicase, hypothetical protein, putative structural protein, and hypothetical protein genes, complete cds	10472	187	163	22	2	0	0	0	0
802	NC_032989.1 Wenzhou shrimp virus 4 strain WZRBX43306 hypothetical protein 1 and hypothetical protein 2 genes, complete cds	8636	78	57	11	5	3	2	0	0
803	NC_032825.1 Wenzhou shrimp virus 5 strain shrimp14323 hypothetical protein 1 and hypothetical protein 2 genes, complete cds	8524	99	46	17	8	12	5	5	6
804	NC_032996.1 Wenzhou shrimp virus 6 strain WZRBX43423 hypothetical protein 1 and hypothetical protein 2 genes, complete cds	10378	941	283	178	132	66	44	34	204
805	NC_032852.1 Wenzhou shrimp virus 8 strain shrimp14543 hypothetical protein gene, complete cds	10445	151	110	16	6	5	11	3	0
806	NC_033120.1 Wenzhou sobemo-like virus 2 strain mosZJ15137 hypothetical protein 1 and hypothetical protein 2 genes, complete cds	2748	1	1	0	0	0	0	0	0
807	NC_033128.1 Wenzhou sobemo-like virus 3 strain mosZJ35256 hypothetical protein 1, hypothetical protein 2, and hypothetical protein 3 genes, complete cds	2841	9	9	0	0	0	0	0	0
808	NC_033138.1 Wenzhou sobemo-like virus 4 strain mosZJ35391 hypothetical protein 1 and hypothetical protein 2 genes, complete cds	2961	12	5	3	4	0	0	0	0
809	NC_033417.1 Wenzhou tombus-like virus 11 strain mosZJ33874 hypothetical protein 1, hypothetical protein 2, and hypothetical protein 3 genes, complete cds	4931	24	17	5	2	0	0	0	0
810	NC_032462.1 Wenzhou toti-like virus 1 strain WZRBX43319 hypothetical protein 1 and hypothetical protein 2 genes, complete cds	8000	49	45	4	0	0	0	0	0
811	NC_011639.1 Wongabel virus, complete genome	13196	234	188	31	9	4	2	0	0
812	NC_032558.1 Beihai rhabdo-like virus 2 strain BHTSS7258 hypothetical protein 1, hypothetical protein 2, putative glycoprotein, and RNA-dependent RNA polymerase genes, complete cds	12016	119	109	10	0	0	0	0	0
813	NC_033442.1 Wuchang cockroach Virus 4 strain ZL17511 RNA-dependent RNA polymerase gene, complete cds	2972	16	13	3	0	0	0	0	0
814	NC_031225.1 Wuhan Insect virus 4 strain YCYC03 nucleocapsid (N), phosphoprotein (P), 4b protein (4b), putative matrix protein (ORF4), glycoprotein (G), and RNA-dependent RNA polymerase (L) genes, complete cds	13490	228	207	21	0	0	0	0	0
815	NC_031227.1 Wuhan Insect virus 5 strain YCYC02 nucleocapsid (N), phosphoprotein (P), 4b protein (4b), matrix protein (M), glycoprotein (G), and RNA-dependent RNA polymerase (L) genes, complete cds	12734	95	83	11	1	0	0	0	0
816	NC_031232.1 Wuhan Insect virus 6 strain SXCC01-1 nucleocapsid (N), phosphoprotein (P), 4b protein (4b), matrix protein (M), glycoprotein (G), and RNA-dependent RNA polymerase (L) genes, complete cds	14191	174	153	19	2	0	0	0	0
817	NC_031276.1 Wuhan Ant Virus strain WHMY02 RNA-dependent RNA polymerase (L) gene, complete cds	7202	54	43	4	2	1	1	1	2
818	NC_033421.1 Wuhan arthropod virus 1 strain WHCC81862 hypothetical protein genes, complete cds	12209	477	257	111	43	45	20	1	0
819	NC_033437.1 Wuhan arthropod virus 2 strain WHSF0 hypothetical protein 1 and hypothetical protein 2 genes, complete cds	9876	160	116	27	8	3	6	0	0
820	NC_033425.1 Wuhan arthropod virus 3 strain WHCC110739 hypothetical protein 1, hypothetical protein 2, and hypothetical protein 3 genes, complete cds	9956	87	75	11	1	0	0	0	0
821	NC_030227.1 Wuhan centipede virus strain WHWG-11 polyprotein gene, complete cds	23676	431	390	40	1	0	0	0	0
822	NC_033418.1 Wuhan coneheads virus 1 strain ZCM4592 hypothetical protein gene, complete cds	10182	185	162	21	2	0	0	0	0
823	NC_033416.1 Wuhan coneheads virus 2 strain ZCM13613 hypothetical protein 1, hypothetical protein 2, and hypothetical protein 3 genes, complete cds	11748	207	133	30	13	10	1	2	18
824	NC_031278.1 Wuhan Fly Virus 2 strain SYY1-3 nucleocapsid (N), ORF2 (ORF2), X protein (X), matrix protein (M), glycoprotein (G), and RNA-dependent RNA polymerase (L) genes, complete cds	12247	104	93	11	0	0	0	0	0
825	NC_033462.1 Wuhan fly virus 4 strain fly116586 hypothetical protein gene, complete cds	9096	123	78	25	12	6	2	0	0
826	NC_033461.1 Wuhan heteroptera virus 1 strain arthropodmix8462 RdRp and hypothetical protein genes, complete cds	16121	549	472	72	5	0	0	0	0
827	NC_033474.1 Wuhan horsefly Virus 3 strain horsefly123863 RNA-dependent RNA polymerase gene, complete cds	3042	0	0	0	0	0	0	0	0
828	NC_033469.1 Wuhan house centipede virus 1 strain WHYY23932 RdRp and hypothetical protein genes, complete cds	10310	145	104	21	17	3	0	0	0
829	NC_033459.1 Wuhan house centipede virus 2 strain arthropodmix22554 hypothetical protein gene, complete cds	12965	345	294	44	4	3	0	0	0
830	NC_033458.1 Wuhan house centipede virus 3 strain WHYY18014 hypothetical protein gene, complete cds	11226	226	206	19	1	0	0	0	0
831	NC_033470.1 Wuhan house centipede virus 9 strain arthropodmix13921 hypothetical protein gene, complete cds	3491	5	5	0	0	0	0	0	0
832	NC_031282.1 Wuhan House Fly Virus 1 strain SYY2-4 nucleocapsid (N), putative phosphoprotein (ORF2), putative X protein (ORF3), matrix protein (M), glycoprotein (G), and RNA-dependent RNA polymerase (L) genes, complete cds	12651	91	85	6	0	0	0	0	0
833	NC_031283.1 Wuhan House Fly Virus 2 strain SYY4-5 ORF1 (ORF1), ORF2 (ORF2), ORF3 (ORF3), glycoprotein (G), and RNA-dependent RNA polymerase (L) genes, complete cds	14731	103	88	14	1	0	0	0	0
834	NC_033475.1 Wuhan insect virus 10 strain WHCCII13330 hypothetical protein gene, complete cds	9939	61	57	4	0	0	0	0	0
835	NC_033460.1 Wuhan insect virus 11 strain CJLX30623 hypothetical protein 1 and hypothetical protein 2 genes, complete cds	9952	185	132	40	12	1	0	0	0
836	NC_033816.1 Wuhan insect virus 12 strain arthropodmix13526 hypothetical protein gene, complete cds	11094	407	230	60	44	33	30	10	0
837	NC_033455.1 Wuhan insect virus 13 strain CC64511 hypothetical protein gene, complete cds	9733	238	197	28	9	4	0	0	0
838	NC_033472.1 Wuhan insect virus 17 strain WHCCII1277 hypothetical protein 1 and hypothetical protein 2 genes, complete cds	2976	6	3	2	1	0	0	0	0
839	NC_033471.1 Wuhan insect virus 18 strain CC63583 RNA-dependent RNA polymerase gene, complete cds	2714	2	2	0	0	0	0	0	0
840	NC_033457.1 Wuhan insect virus 19 strain WHCCII13334 1ab, hypothetical protein, and putative structural polyprotein genes, complete cds	15441	313	263	39	10	1	0	0	0
841	NC_033463.1 Wuhan insect virus 20 strain WHCCII13322 hypothetical protein 1, hypothetical protein 2, and hypothetical protein 3 genes, complete cds	4975	19	14	0	0	1	1	1	2
842	NC_033465.1 Wuhan insect virus 26 strain WHZM10161 hypothetical protein 1 and hypothetical protein 2 genes, complete cds	4571	14	10	4	0	0	0	0	0
843	NC_033468.1 Wuhan insect virus 27 strain WHZM10130 hypothetical protein 1 and hypothetical protein 2 genes, complete cds	4605	21	19	2	0	0	0	0	0
844	NC_033466.1 Wuhan insect virus 28 strain WHZM10169 hypothetical protein 1 and hypothetical protein 2 genes, complete cds	6718	63	40	11	3	2	4	1	2
845	NC_033467.1 Wuhan insect virus 31 strain WHZM10182 hypothetical protein 1 and hypothetical protein 2 genes, complete cds	7404	21	18	2	1	0	0	0	0
846	NC_033722.1 Wuhan insect virus 33 strain WHCCII11871 hypothetical protein 1 and hypothetical protein 2 genes, complete cds	10232	310	95	25	19	11	32	12	116
847	NC_033713.1 Wuhan insect virus 34 strain CC64594 hypothetical protein 1 and hypothetical protein 2 genes, complete cds	2836	12	5	4	1	2	0	0	0
848	NC_031236.1 Wuhan Insect virus 7 strain WHYC02 nucleocapsid (N), putative phosphoprotein (ORF2), matrix protein (M), glycoprotein (G), and RNA-dependent RNA polymerase (L) genes, complete cds	11165	137	116	11	4	1	2	1	2
849	NC_033707.1 Wuhan insect virus 8 strain WHCCII10272 hypothetical protein genes, complete cds	10644	80	71	9	0	0	0	0	0
850	NC_033710.1 Wuhan insect virus 9 strain WHCCII13328 RdRp and hypothetical protein genes, complete cds	9305	102	88	12	2	0	0	0	0
851	NC_031301.1 Wuhan Louse Fly Virus 5 strain BFJSC-5 nucleocapsid (N), phosphoprotein (P), matrix protein (M), glycoprotein (G), and RNA-dependent RNA polymerase (L) genes, complete cds	11103	206	181	24	1	0	0	0	0
852	NC_031240.1 Wuhan Louse Fly Virus 10 strain BFJSC-8 nucleocapsid (N), putative phosphoprotein (ORF2), matrix protein (M), glycoprotein (G), and RNA-dependent RNA polymerase (L) genes, complete cds	11541	146	129	16	1	0	0	0	0
853	NC_031302.1 Wuhan Louse Fly Virus 9 strain BFJSC-7 nucleocapsid (N), putative phosphoprotein (ORF2), matrix protein (M), glycoprotein (G), and RNA-dependent RNA polymerase (L) genes, complete cds	11370	76	70	6	0	0	0	0	0
854	NC_033733.1 Wuhan millipede virus 3 strain WHWG56524 hypothetical protein 1 and hypothetical protein 2 genes, complete cds	10655	106	86	12	4	3	1	0	0
855	NC_028265.1 Wuhan Mosquito Virus 8 strain XC2-7, complete genome	12004	84	76	7	1	0	0	0	0
856	NC_031303.1 Wuhan Mosquito Virus 9 strain JX1-13 ORF1 (ORF1), ORF2 (ORF2), ORF3 (ORF3), glycoprotein (G), and RNA-dependent RNA polymerases genes, complete cds	13706	126	86	25	9	2	1	1	2
857	NC_033735.1 Wuhan nido-like virus 1 strain SCM49454 1ab, hypothetical protein, and putative structural polyprotein genes, complete cds	17562	300	265	28	7	0	0	0	0
858	NC_033731.1 Wuhan pillworm virus 2 strain WHSFII14871 putative nucleoprotein, hypothetical protein, putative matrix protein, putative glycoprotein 1, RNA-dependent RNA polymerase, and putative glycoprotein 2 genes, complete cds	12548	166	141	21	4	0	0	0	0
859	NC_032128.1 Wuhan spider virus 2 strain spider133995 hypothetical protein gene, complete cds	10305	77	73	4	0	0	0	0	0
860	NC_033718.1 Wuhan spider virus 3 strain spider133889 hypothetical protein gene, complete cds	9421	106	84	15	4	3	0	0	0
861	NC_033717.1 Wuhan spider virus 4 strain spider133854 hypothetical protein 1, hypothetical protein 2, hypothetical protein 3, and hypothetical protein 4 genes, complete cds	11652	146	105	29	8	3	1	0	0
862	NC_033714.1 Wuhan spider virus 5 strain spider133684 hypothetical protein 1, hypothetical protein 2, hypothetical protein 3, and hypothetical protein 4 genes, complete cds	11448	162	113	26	15	7	1	0	0
863	NC_033712.1 Wuhan spider virus 6 strain spider122561 hypothetical protein 1, hypothetical protein 2, hypothetical protein 3, and hypothetical protein 4 genes, complete cds	10647	194	162	21	8	3	0	0	0
864	NC_033702.1 Wuhan spider virus 7 strain spider133569 RNA-dependent RNA polymerase gene, complete cds	2696	3	2	1	0	0	0	0	0
865	NC_033711.1 Wuhan spider virus 8 strain spider134060 hypothetical protein 1, hypothetical protein 2, hypothetical protein 3, and hypothetical protein 4 genes, complete cds	6216	61	37	7	2	5	7	3	0
866	NC_033709.1 Wuhan spider virus 9 strain spider112003 hypothetical protein 1, hypothetical protein 2, hypothetical protein 3, and hypothetical protein 4 genes, complete cds	4059	15	13	2	0	0	0	0	0
867	NC_031304.1 Wuhan Tick Virus 1 strain X78-2 nucleocapsid (N), ORF2 (ORF2), ORF3 (ORF3), and RNA-dependent RNA polymerase (L) genes, complete cds	10306	42	38	4	0	0	0	0	0
868	NC_028266.1 Wuhan Tick Virus 2 strain X78-1, complete genome	11395	79	59	20	0	0	0	0	0
869	NC_025362.1 Xiburema virus isolate XIBV/BE AR 362159, complete genome	12240	174	141	25	5	3	0	0	0
870	NC_031244.1 Xincheng Mosquito Virus strain XC1-6 ORF1 (ORF1), ORF2 (ORF2), glycoprotein (G), and RNA-dependent RNA polymerase (L) genes, complete cds	12774	143	122	19	2	0	0	0	0
871	NC_028370.1 Xingshan cricket virus strain XSXS-2 polyprotein gene, complete cds	21779	395	273	53	12	11	21	23	2
872	NC_028372.1 Xinzhou spider virus 2 strain XZZZ-7 polyprotein gene, complete cds	24521	558	465	80	12	1	0	0	0
873	NC_030228.1 Xinzhou spider virus 3 strain XZZZ-3 polyprotein gene, complete cds	20433	427	345	66	9	3	1	1	2
874	NC_034017.1 Xishuangbanna aedes flavivirus, complete genome	10884	57	48	9	0	0	0	0	0
875	NC_028241.1 Yata virus isolate DakArB 2181, complete genome	14478	258	218	32	5	3	0	0	0
876	NC_043505.1 Yellow head virus, complete genome	26662	1782	1505	236	31	6	3	1	0
877	NC_048215.1 Yellow head virus isolate 20120706, complete genome	26769	2049	1673	300	50	16	7	3	0
878	NC_040534.1 Yichang virus isolate HB-MLV, complete genome	20949	367	267	54	8	3	22	13	0
879	NC_040636.1 Ying Kou virus strain YK1714, complete genome	9784	111	85	13	2	2	3	4	2
880	NC_031305.1 Yongjia Tick Virus 2 strain YJ1-2 nucleocapsid (N), putative phosphoprotein (ORF2), matrix protein (M), glycoprotein (G), and RNA-dependent RNA polymerase (L) genes, complete cds	10833	59	54	5	0	0	0	0	0
881	NC_040587.1 Yongsan iflavirus 1 strain A16.2047/ROK/2016 polyprotein gene, complete cds	8977	49	49	0	0	0	0	0	0
882	NC_040584.1 Yongsan picorna-like virus 3 strain YPLV3/16-0052/ROK/2016 hypothetical protein 1, hypothetical protein 2, hypothetical protein 3, and hypothetical protein 4 genes, complete cds	11291	118	103	13	2	0	0	0	0
883	NC_040654.1 Yongsan picorna-like virus 4 strain 16-0128/ROK/2016 putative polyprotein gene, complete cds	8393	103	50	8	3	7	14	21	0
884	NC_040664.1 Zahedan rhabdovirus isolate Ar Teh 157764, complete genome	11230	79	75	4	0	0	0	0	0
885	NC_033716.1 Zhejiang mosquito virus 1 strain mosZJ35497 hypothetical protein gene, complete cds	9558	128	97	18	12	1	0	0	0
886	NC_032491.1 Zhejiang mosquito virus 3 strain mosZJ35354 hypothetical protein and RNA-dependent RNA polymerase genes, complete cds	3226	19	13	4	2	0	0	0	0
887	NC_038564.1 Corriparta virus strain AUS1960/01 VP2 protein gene, complete cds | NC_038565.1 Corriparta virus strain AUS1960/01 VP4 protein gene, complete cds | NC_038566.1 Corriparta virus strain AUS1960/01 NS1 protein gene, complete cds | NC_038567.1 Corriparta virus strain AUS1960/01 VP6 protein and NS4 protein genes, complete cds | NC_038568.1 Corriparta virus strain AUS1960/01 VP1 protein gen…	19093	264	232	27	5	0	0	0	0
888	NC_029127.1 Adana virus strain 195 segment L, complete sequence | NC_029128.1 Adana virus strain 195 segment M, complete sequence | NC_029129.1 Adana virus strain 195 segment S, complete sequence	12389	100	91	9	0	0	0	0	0
889	NC_015450.1 Aguacate virus segment M, complete genome | NC_015451.1 Aguacate virus segment L, complete genome | NC_015452.1 Aguacate virus segment S, complete genome	12408	132	124	6	2	0	0	0	0
890	NC_038715.1 Alajuela virus strain MARU 11079 segment M, complete sequence | NC_038716.1 Alajuela virus strain MARU 11079 segment S, complete sequence | NC_038717.1 Alajuela virus strain MARU 11079 segment L, complete sequence	13166	205	168	32	3	0	2	0	0
891	NC_033835.1 Ambe virus strain BeAr407981 segment M, complete sequence | NC_033844.1 Ambe virus strain BeAr407981 segment L, complete sequence | NC_033845.1 Ambe virus strain BeAr407981 segment S, complete sequence	12639	160	143	16	1	0	0	0	0
892	NC_038718.1 Lukuni virus strain TRVL 10076 polyprotein gene, complete cds | NC_038719.1 Lukuni virus strain TRVL 10076 nucleocapsid protein gene, complete cds | NC_038720.1 Lukuni virus strain TRVL 10076 RNA-dependent RNA polymerase gene, complete cds	11967	135	122	12	1	0	0	0	0
893	NC_043440.1 Artashat virus strain LEIV-10898Az segment L RNA-dependent RNA-polymerase gene, partial cds | NC_043441.1 Artashat virus strain LEIV-10898Az segment S nucleocapsid protein gene, partial cds | NC_043442.1 Artashat virus strain LEIV-10898Az segment M glycoprotein precursor, gene, partial cds	17454	287	247	37	3	0	0	0	0
894	NC_040754.1 Athtab bunya-like virus isolate A14-49.4 RNA-dependent RNA polymerase gene, complete cds | NC_040755.1 Athtab bunya-like virus isolate A14-49.4 glycoprotein N and glycoprotein C genes, complete cds	10405	150	130	19	1	0	0	0	0
895	NC_038257.1 Badu virus isolate TS6347 segment L, complete sequence | NC_038258.1 Badu virus isolate TS6347 segment M, complete sequence | NC_038259.1 Badu virus isolate TS6347 segment S, complete sequence	12247	145	126	15	4	0	0	0	0
896	NC_043579.1 Batai virus strain MS50 segment M, complete sequence | NC_043580.1 Batai virus strain MS50 segment L, complete sequence | NC_043581.1 Batai virus strain MS50 segment S, complete sequence	12270	196	178	16	2	0	0	0	0
897	NC_032517.1 Beihai barnacle virus 11 strain BHTH10280 capsid protein gene, complete cds | NC_032520.1 Beihai barnacle virus 11 strain BHTH10280 RNA-dependent RNA polymerase gene, complete cds	4490	18	9	1	0	2	4	2	0
898	NC_032518.1 Beihai barnacle virus 12 strain BHTH16091 segment Seg 1 RdRp gene, complete cds | NC_032519.1 Beihai barnacle virus 12 strain BHTH16091 segment Seg 2 putative capsid gene, complete cds	3277	25	22	3	0	0	0	0	0
899	NC_032133.1 Beihai barnacle virus 13 strain BHTH16173 segment Seg 1 RdRp gene, complete cds | NC_032134.1 Beihai barnacle virus 13 strain BHTH16173 segment Seg 2 hypothetical protein gene, complete cds	2960	15	7	3	2	2	1	0	0
900	NC_032521.1 Beihai horseshoe crab virus 1 strain HOU157708 hypothetical protein genes, complete cds | NC_032522.1 Beihai horseshoe crab virus 1 strain HOU157708 capsid protein gene, complete cds	5163	12	12	0	0	0	0	0	0
901	NC_032523.1 Beihai mantis shrimp virus 6 strain BHXG24422 RNA-dependent RNA polymerase, hypothetical protein, and B2-like protein genes, complete cds | NC_032524.1 Beihai mantis shrimp virus 6 strain BHXG24422 capsid protein gene, complete cds	4653	28	25	3	0	0	0	0	0
902	NC_032525.1 Beihai noda-like virus 11 strain BHJJX49550 RNA-dependent RNA polymerase gene, complete cds | NC_032526.1 Beihai noda-like virus 11 strain BHJJX49550 capsid protein gene, complete cds	4369	23	18	5	0	0	0	0	0
903	NC_033756.1 Beihai shrimp virus 3 strain BHBJDX18821 RNA-dependent RNA polymerase gene, complete cds | NC_033757.1 Beihai shrimp virus 3 strain BHBJDX18821 putative glycoprotein gene, complete cds | NC_033758.1 Beihai shrimp virus 3 strain BHBJDX18821 hypothetical protein genes, complete cds	18814	497	377	91	22	5	2	0	0
904	NC_032645.1 Beihai shrimp virus 5 strain BHWZXX15615 segment 1 hypothetical protein 1 and hypothetical protein 2 genes, complete cds | NC_032646.1 Beihai shrimp virus 5 strain BHWZXX15615 segment 2 hypothetical protein gene, complete cds	5431	26	18	8	0	0	0	0	0
905	NC_032647.1 Beihai shrimp virus 6 strain BHBJDX18793 RNA-dependent RNA polymerase gene, complete cds | NC_032648.1 Beihai shrimp virus 6 strain BHBJDX18793 hypothetical protein 1 and hypothetical protein 2 genes, complete cds	4532	33	13	1	1	2	1	13	2
906	NC_032154.1 Beihai sphaeromadae virus 3 strain BHTSS17005 RNA-dependent RNA polymerase gene, complete cds | NC_032155.1 Beihai sphaeromadae virus 3 strain BHTSS17005 capsid protein gene, complete cds	4478	14	13	1	0	0	0	0	0
907	NC_032272.1 Beihai sesarmid crab virus 4 strain SCJXSX38901 RNA-dependent RNA polymerase gene, complete cds | NC_032274.1 Beihai sesarmid crab virus 4 strain SCJXSX38901 hypothetical protein gene, complete cds	7380	29	26	3	0	0	0	0	0
908	NC_032273.1 Beihai sesarmid crab virus 3 strain SCJXSX39048 RNA-dependent RNA polymerase gene, complete cds | NC_032275.1 Beihai sesarmid crab virus 3 strain SCJXSX39048 hypothetical protein gene, complete cds	8178	129	99	10	3	4	5	6	2
909	NC_043621.1 Bellavista virus isolate PRD0552 segment L RNA-dependent RNA polymerase gene, complete cds | NC_043622.1 Bellavista virus isolate PRD0552 segment S nucleocapsid protein and nonstructural protein genes, complete cds | NC_043623.1 Bellavista virus isolate PRD0552 segment M polyprotein gene, complete cds	12675	363	289	61	11	1	1	0	0
910	NC_027140.1 Bhanja virus strain ibAr2709 segment L, complete sequence | NC_027141.1 Bhanja virus strain ibAr2709 segment M, complete sequence | NC_027142.1 Bhanja virus strain ibAr2709 segment S, complete sequence	11511	99	91	8	0	0	0	0	0
911	NC_038723.1 Bimiti virus strain TRVL 8362 polyprotein gene, complete cds | NC_038724.1 Bimiti virus strain TRVL 8362 RNA-dependent RNA polymerase gene, complete cds | NC_038725.1 Bimiti virus strain TRVL 8362 nucleocapsid protein gene, complete cds	12102	178	153	19	5	1	0	0	0
912	NC_043650.1 Birao virus isolate DakArB 2198 segment S, complete sequence | NC_043651.1 Birao virus isolate DakArB 2198 segment L, complete sequence | NC_043652.1 Birao virus isolate DakArB 2198 segment M, complete sequence	12279	145	133	10	0	0	0	0	2
913	NC_004142.1 Boolarra virus RNA 1, complete sequence	3096	5	5	0	0	0	0	0	0
914	NC_043653.1 Bozo virus isolate DakArB 7343 segment M, complete sequence | NC_043654.1 Bozo virus isolate DakArB 7343 segment S, complete sequence | NC_043655.1 Bozo virus isolate DakArB 7343 segment L, complete sequence	12238	246	204	37	5	0	0	0	0
915	NC_022037.1 Brazoran virus segment S, complete sequence | NC_022038.1 Brazoran virus segment M, complete sequence | NC_022039.1 Brazoran virus segment L, complete sequence	13242	176	150	22	4	0	0	0	0
916	NC_033291.1 Wenling crustacean virus 14 strain WLJQ104130 RNA-dependent RNA polymerase gene, complete cds | NC_033292.1 Wenling crustacean virus 14 strain WLJQ104130 putative glycoprotein, hypothetical protein 1, and hypothetical protein 2 genes, complete cds	11314	113	99	11	3	0	0	0	0
917	NC_031284.1 Tacheng Tick Virus 1 strain TC253 RNA-dependent RNA polymerase (L) gene, complete cds | NC_031285.1 Tacheng Tick Virus 1 strain TC253 glycoprotein precursor (G) gene, complete cds | NC_031286.1 Tacheng Tick Virus 1 strain TC253 nucleocapsid protein (N) gene, complete cds	19171	239	221	18	0	0	0	0	0
918	NC_043597.1 Buttonwillow virus isolate BFS 5002 RNA polymerase gene, complete cds | NC_043598.1 Buttonwillow virus isolate BFS 5002 nucleocapsid protein gene, complete cds | NC_043599.1 Buttonwillow virus isolate BFS 5002 membrane glycoprotein polyprotein gene, complete cds	12310	219	182	33	4	0	0	0	0
919	NC_043618.1 Cache Valley virus strain 6V633 segment L, complete sequence | NC_043619.1 Cache Valley virus strain 6V633 segment M, complete sequence | NC_043620.1 Cache Valley virus strain 6V633 segment S, complete sequence	12283	151	132	19	0	0	0	0	0
920	NC_037579.1 UNVERIFIED: Callinectes sapidus reovirus 1 segment 2 VP2-like gene, complete sequence | NC_037580.1 UNVERIFIED: Callinectes sapidus reovirus 1 segment 3 VP3-like gene, complete sequence | NC_029904.1 Callinectes sapidus reovirus 1 segment 1 VP1 gene, complete cds | NC_037581.1 Callinectes sapidus reovirus 1 segment 4 VP4A and VP4B genes, complete cds | NC_037582.1 Callinectes sapidus …	23909	640	474	82	29	32	18	5	0
921	NC_033296.1 Wenzhou qinvirus-like virus 2 strain WZRBX42684 RNA-dependent RNA polymerase gene, complete cds | NC_033297.1 Wenzhou qinvirus-like virus 2 strain WZRBX42684 hypothetical protein gene, complete cds	8052	100	81	14	3	2	0	0	0
922	NC_043434.1 Chim virus strain LEIV-858Uz segment L RNA-dependent RNA-polymerase gene, partial cds | NC_043435.1 Chim virus strain LEIV-858Uz segment S nucleocapsid protein gene, partial cds | NC_043436.1 Chim virus strain LEIV-858Uz segment M glycoprotein precursor, gene, partial cds	18510	364	331	32	1	0	0	0	0
923	NC_040498.1 Chiqui virus strain CoB 38d segment 8, complete sequence | NC_040499.1 Chiqui virus strain CoB 38d segment 7, complete sequence | NC_040500.1 Chiqui virus strain CoB 38d segment 6, complete sequence | NC_040501.1 Chiqui virus strain CoB 38d segment 1, complete sequence | NC_040502.1 Chiqui virus strain CoB 38d segment 3, complete sequence | NC_040503.1 Chiqui virus strain CoB 38d segm…	25028	884	774	105	5	0	0	0	0
924	NC_027553.1 Chobar Gorge virus isolate NEP1970/01 segment 1 RNA-dependent RNA polymerase (VP1) gene, complete cds | NC_027554.1 Chobar Gorge virus isolate NEP1970/01 segment 2 inner core protein (VP2) gene, complete cds | NC_027555.1 Chobar Gorge virus isolate NEP1970/01 segment 3 capping enzyme (VP3) gene, complete cds | NC_027556.1 Chobar Gorge virus isolate NEP1970/01 segment 4 outer capsid pr…	17899	183	157	25	1	0	0	0	0
925	NC_010711.1 Chronic bee paralysis virus RNA 1, complete genome | NC_010712.1 Chronic bee paralysis virus RNA 2, complete genome	5979	36	34	2	0	0	0	0	0
926	NC_023420.2 Cimodo virus strain C74-CI-2004 segment 1, complete sequence | NC_024910.1 Cimodo virus strain C74-CI-2004 segment 7, complete sequence | NC_024911.1 Cimodo virus strain C74-CI-2004 segment 8, complete sequence | NC_024912.1 Cimodo virus strain C74-CI-2004 segment 9, complete sequence | NC_024913.1 Cimodo virus strain C74-CI-2004 segment 10, complete sequence | NC_024914.1 Cimodo viru…	24835	493	425	60	5	3	0	0	0
927	NC_043472.1 Wuchang Cockraoch Virus 3 strain WCZL-1 segment 1, complete sequence | NC_043473.1 Wuchang Cockraoch Virus 3 strain WCZL-1 segment 2, complete sequence	11940	178	157	18	3	0	0	0	0
928	NC_005300.2 Crimean-Congo hemorrhagic fever virus segment M, complete sequence	5366	17	17	0	0	0	0	0	0
929	NC_032143.1 Wenling crustacean virus 9 strain WLJQ100911 RNA-dependent RNA polymerase gene, complete cds | NC_032144.1 Wenling crustacean virus 9 strain WLJQ100911 putative glycoprotein gene, complete cds | NC_032145.1 Wenling crustacean virus 9 strain WLJQ100911 putative nucleoprotein gene, complete cds	10757	167	153	13	1	0	0	0	0
930	NC_033293.1 Wenling crustacean virus 13 strain WLJQ104251 RNA-dependent RNA polymerase gene, complete cds | NC_033294.1 Wenling crustacean virus 13 strain WLJQ104251 putative glycoprotein and hypothetical protein genes, complete cds	10829	85	77	7	1	0	0	0	0
931	NC_043045.1 Cumuto virus strain TR7904 segment L, complete sequence | NC_043046.1 Cumuto virus strain TR7904 segment M, complete sequence | NC_043047.1 Cumuto virus strain TR7904 segment S, complete sequence	10812	150	131	18	1	0	0	0	0
932	NC_003006.1 Cypovirus 14 RNA 1, complete sequence | NC_003007.1 Cypovirus 14 RNA 2, complete sequence | NC_003008.1 Cypovirus 14 RNA 3, complete sequence | NC_003009.1 Cypovirus 14 RNA 4, complete sequence | NC_003010.1 Cypovirus 14 RNA 5, complete sequence | NC_003011.1 Cypovirus 14 RNA 6, complete sequence | NC_003012.1 Cypovirus 14 RNA 7, complete sequence | NC_003013.1 Cypovirus 14 RNA 8, com…	25325	474	436	36	2	0	0	0	0
933	NC_010661.1 Heliothis armigera cypovirus 5 segment 10, complete sequence | NC_010662.1 Heliothis armigera cypovirus 5 segment 7, complete sequence | NC_010663.1 Heliothis armigera cypovirus 5 segment 9, complete sequence | NC_010664.1 Heliothis armigera cypovirus 5 segment 8, complete sequence	5047	19	18	1	0	0	0	0	0
934	NC_032158.1 Hubei diptera virus 3 strain SCM17647 RNA-dependent RNA polymerase gene, complete cds | NC_032159.1 Hubei diptera virus 3 strain SCM17647 putative glycoprotein gene, complete cds | NC_032160.1 Hubei diptera virus 3 strain SCM17647 putative nucleoprotein gene, complete cds	12096	165	130	29	1	1	1	1	2
935	NC_032278.1 Hubei diptera virus 4 strain SCM94992 putative glycoprotein gene, complete cds | NC_032279.1 Hubei diptera virus 4 strain SCM94992 putative nucleoprotein gene, complete cds | NC_032280.1 Hubei diptera virus 4 strain SCM94992 RNA-dependent RNA polymerase gene, complete cds	12369	184	142	25	4	4	2	3	4
936	NC_032276.1 Hubei diptera virus 5 strain SCM245062 RNA-dependent RNA polymerase gene, complete cds | NC_032277.1 Hubei diptera virus 5 strain SCM245062 putative glycoprotein gene, complete cds | NC_032281.1 Hubei diptera virus 5 strain SCM245062 putative nucleoprotein gene, complete cds	12871	201	164	29	8	0	0	0	0
937	NC_043612.1 Enseada virus strain 76V-25880 segment M polyprotein gene, complete cds | NC_043613.1 Enseada virus strain 76V-25880 segment S non-structural protein NSs and nucleocapsid protein N genes, complete cds | NC_043614.1 Enseada virus strain 76V-25880 segment L RNA-dependent RNA polymerase gene, complete cds	12726	266	226	32	6	2	0	0	0
938	NC_043180.1 Eriocheir sinensis reovirus strain WX-2012 segment 1 VP1 gene, partial cds | NC_043181.1 Eriocheir sinensis reovirus strain WX-2012 segment 10 VP10 gene, complete cds | NC_043182.1 Eriocheir sinensis reovirus strain WX-2012 segment 6 VP6 gene, complete cds | NC_043183.1 Eriocheir sinensis reovirus strain WX-2012 segment 3 VP3 gene, complete cds | NC_043184.1 Eriocheir sinensis reoviru…	23913	601	449	81	32	25	10	4	0
939	NC_038584.1 Eubenangee virus isolate AUS1963/01 segment 3, complete sequence | NC_038585.1 Eubenangee virus isolate AUS1963/01 segment 5, complete sequence | NC_038586.1 Eubenangee virus isolate AUS1963/01 segment 6, complete sequence | NC_038587.1 Eubenangee virus isolate AUS1963/01 segment 8, complete sequence | NC_038588.1 Eubenangee virus isolate AUS1963/01 segment 2, complete sequence | NC_0…	19304	266	245	20	1	0	0	0	0
940	NC_025485.1 Fako virus strain CSW77 segment 5 turret protein gene, complete cds | NC_025486.1 Fako virus strain CSW77 segment 2 RNA-dependent RNA polymerase gene, complete cds | NC_025487.1 Fako virus strain CSW77 segment 1 nonstructural protein gene, complete cds | NC_025488.1 Fako virus strain CSW77 segment 4 nonstructural protein gene, complete cds | NC_025489.1 Fako virus strain CSW77 segment…	23170	1076	934	130	12	0	0	0	0
941	NC_043031.1 Ferak virus strain C51-CI-2004 segment L, complete sequence | NC_043032.1 Ferak virus strain C51-CI-2004 segment S, complete sequence | NC_043033.1 Ferak virus strain C51-CI-2004 segment M, complete sequence	12739	245	206	33	5	1	0	0	0
942	NC_031295.1 Wuhan Fly Virus 1 strain SYY1-9 glycoprotein precursor (G) gene, complete cds | NC_031297.1 Wuhan Fly Virus 1 strain SYY1-9 nucleocapsid protein (N) gene, complete cds | NC_031298.1 Wuhan Fly Virus 1 strain SYY1-9 RNA-dependent RNA polymerase (L) gene, complete cds	12349	228	191	32	3	0	0	0	2
943	NC_038729.1 Gamboa virus strain GML 435718 segment L, complete sequence | NC_038730.1 Gamboa virus strain GML 435718 segment M, complete sequence | NC_038731.1 Gamboa virus strain GML 435718 segment S, complete sequence	12866	168	137	24	7	0	0	0	0
944	NC_043642.1 Ganda bee virus RNA-dependent RNA polymerase (RdRp) gene, complete cds | NC_043643.1 Ganda bee virus glycoprotein precursor (GnGc) gene, complete cds | NC_043644.1 Ganda bee virus nucleoprotein (N) gene, complete cds	10460	397	331	60	6	0	0	0	0
945	NC_043049.1 Gouleako virus strain A5/CI/2004 segment M, complete sequence | NC_043050.1 Gouleako virus strain A5/CI/2004 segment S, complete sequence | NC_043051.1 Gouleako virus strain A5/CI/2004 segment L, complete sequence	10633	123	105	17	1	0	0	0	0
946	NC_043609.1 Guertu virus strain DXM segment M, complete sequence | NC_043610.1 Guertu virus strain DXM segment S, complete sequence | NC_043611.1 Guertu virus strain DXM segment L, complete sequence	11481	141	113	27	1	0	0	0	0
947	NC_038709.1 Hazara virus isolate JC280 segment L, complete sequence | NC_038710.1 Hazara virus isolate JC280 segment M, complete sequence | NC_038711.1 Hazara virus isolate JC280 segment S, complete sequence	18232	323	263	48	7	3	2	0	0
948	NC_001981.1 Helicoverpa armigera stunt virus RNA 1, complete sequence	5312	39	30	7	2	0	0	0	0
949	NC_043470.1 Wuhan Louse Fly Virus 7 strain BFJSC-3 segment 2, complete sequence	2343	5	4	1	0	0	0	0	0
950	NC_043471.1 Wuhan Louse Fly Virus 7 strain BFJSC-3 segment 1, complete sequence	6808	23	21	2	0	0	0	0	0
951	NC_012535.1 Homalodisca vitripennis reovirus segment S1, complete genome | NC_012536.1 Homalodisca vitripennis reovirus segment S2, complete genome | NC_012537.1 Homalodisca vitripennis reovirus segment S3, complete genome | NC_012538.1 Homalodisca vitripennis reovirus segment S4, complete genome | NC_012539.1 Homalodisca vitripennis reovirus segment S5, complete genome | NC_012540.1 Homalodisca …	25724	641	567	70	4	0	0	0	0
952	NC_031313.1 Wuhan horsefly Virus strain JJ2-1 RNA-dependent RNA polymerase (L) gene, complete cds | NC_031314.1 Wuhan horsefly Virus strain JJ2-1 nonstructural protein (NSs) gene, complete cds | NC_031315.1 Wuhan horsefly Virus strain JJ2-1 nucleocapsid protein (N) gene, complete cds | NC_031316.1 Wuhan horsefly Virus strain JJ2-1 glycoprotein precursor (G) gene, complete cds	15940	453	368	65	6	3	5	2	4
953	NC_031135.1 Huangpi Tick Virus 1 strain H124-1 RNA-dependent RNA polymerase (L) gene, complete cds | NC_031136.1 Huangpi Tick Virus 1 strain H124-1 glycoprotein precursor (G) gene, complete cds | NC_031137.1 Huangpi Tick Virus 1 strain H124-1 nucleocapsid protein (N) gene, complete cds	18467	255	220	28	7	0	0	0	0
954	NC_031138.1 Huangpi Tick Virus 2 strain H114-17 RNA-dependent RNA polymerase (L) gene, complete cds | NC_031139.1 Huangpi Tick Virus 2 strain H114-17 glycoprotein precursor (G) gene, complete cds | NC_031140.1 Huangpi Tick Virus 2 strain H114-17 nucleocapsid protein (N) and nonstructural protein (NSs) genes, complete cds	11718	511	92	21	8	6	4	92	288
955	NC_033303.1 Hubei diptera virus 12 strain SCM43654 segment 1 hypothetical protein 1 and hypothetical protein 2 genes, complete cds | NC_033330.1 Hubei diptera virus 12 strain SCM245722 segment 2 hypothetical protein gene, complete cds	4805	7	7	0	0	0	0	0	0
956	NC_033331.1 Hubei diptera virus 13 strain SCM94998 segment 1 hypothetical protein 1 and RdRp genes, complete cds | NC_033332.1 Hubei diptera virus 13 strain SCM94998 segment 2 putative capsid protein gene, complete cds	4712	12	12	0	0	0	0	0	0
957	NC_033304.1 Hubei diptera virus 14 strain QTM46268 segment 1 hypothetical protein 1 and hypothetical protein 2 genes, complete cds | NC_033329.1 Hubei diptera virus 14 strain QTM46268 segment 2 hypothetical protein 1 and hypothetical protein 2 genes, complete cds	4257	25	16	3	1	1	1	1	2
958	NC_033301.1 Hubei diptera virus 17 strain SCM172187 segment Seg 1 RdRp gene, complete cds | NC_033302.1 Hubei diptera virus 17 strain SCM172187 segment Seg 2 hypothetical protein gene, complete cds	3333	3	2	1	0	0	0	0	0
959	NC_032156.1 Hubei diptera virus 18 strain SCM37169 segment Seg 1 RdRp gene, complete cds | NC_032157.1 Hubei diptera virus 18 strain SCM37169 segment Seg 2 hypothetical protein gene, complete cds	3436	21	12	2	2	2	3	0	0
960	NC_032161.1 Hubei insect virus 2 strain arthropodmix13736 Major core gene, complete cds | NC_032162.1 Hubei insect virus 2 strain arthropodmix13736 hypothetical protein 1 gene, complete cds | NC_032163.1 Hubei insect virus 2 strain arthropodmix13736 Inner core protein gene, complete cds | NC_032164.1 Hubei insect virus 2 strain arthropodmix13736 hypothetical protein 3 gene, complete cds | NC_0321…	30268	871	764	89	17	1	0	0	0
961	NC_032258.1 Hubei lepidoptera virus 3 strain LCM141729 RNA-dependent RNA polymerase gene, complete cds | NC_032259.1 Hubei lepidoptera virus 3 strain LCM141729 Cypovirus VP2 gene, complete cds | NC_032260.1 Hubei lepidoptera virus 3 strain LCM141729 Cypovirus VP5 gene, complete cds | NC_032261.1 Hubei lepidoptera virus 3 strain LCM141729 Cypovirus VP6 gene, complete cds | NC_032262.1 Hubei lepido…	24514	1780	1553	215	12	0	0	0	0
962	NC_033327.1 Hubei chuvirus-like virus 1 strain QTM26249 RNA-dependent RNA polymerase gene, complete cds | NC_033328.1 Hubei chuvirus-like virus 1 strain QTM26249 putative glycoprotein and hypothetical protein genes, complete cds	10831	324	285	35	4	0	0	0	0
963	NC_033305.1 Hubei mosquito virus 2 strain mosZJ35453 segment 1 hypothetical protein 1 and hypothetical protein 2 genes, complete cds | NC_033306.1 Hubei mosquito virus 2 strain mosZJ35453 segment 2 hypothetical protein 1 gene, complete cds	4811	29	25	3	1	0	0	0	0
964	NC_033762.1 Hubei myriapoda virus 9 strain arthropodmix12082 segment 1 hypothetical protein genes, complete cds | NC_033763.1 Hubei myriapoda virus 9 strain arthropodmix12082 segment 2 hypothetical protein gene, complete cds	4429	10	10	0	0	0	0	0	0
965	NC_033309.1 Hubei noda-like virus 8 strain WHLC5312 RNA-dependent RNA polymerase gene, complete cds | NC_033310.1 Hubei noda-like virus 8 strain WHLC5312 capsid protein gene, complete cds	5619	30	26	4	0	0	0	0	0
966	NC_033307.1 Hubei noda-like virus 9 strain WHLC5367 RNA-dependent RNA polymerase gene, complete cds | NC_033308.1 Hubei noda-like virus 9 strain WHLC5367 capsid protein gene, complete cds	4959	25	18	7	0	0	0	0	0
967	NC_033311.1 Hubei orthoptera virus 4 strain ZCM21011 RNA-dependent RNA polymerase gene, complete cds | NC_033312.1 Hubei orthoptera virus 4 strain ZCM21011 capsid protein gene, complete cds	4700	15	14	1	0	0	0	0	0
968	NC_032138.1 Hubei partiti-like virus 11 strain QTM25188 segment Seg 2 hypothetical protein gene, complete cds | NC_032139.1 Hubei partiti-like virus 11 strain QTM25188 segment Seg 1 RdRp gene, complete cds	3358	72	22	12	3	1	1	1	32
969	NC_032232.1 Hubei sobemo-like virus 48 strain QCM18154 segment 1 hypothetical protein 1 and hypothetical protein 2 genes, complete cds	2654	3	1	2	0	0	0	0	0
970	NC_032268.1 Hubei tetragnatha maxillosa virus 6 strain SSZZ3520 segment 1 hypothetical protein 1 and hypothetical protein 2 genes, complete cds | NC_032269.1 Hubei tetragnatha maxillosa virus 6 strain SSZZ3520 segment 2 hypothetical protein 1 gene, complete cds	4640	23	12	2	1	2	3	1	2
971	NC_033313.1 Hubei tetragnatha maxillosa virus 8 strain arthropodmix13417 segment Seg 1 RdRp gene, complete cds | NC_033314.1 Hubei tetragnatha maxillosa virus 8 strain arthropodmix13417 segment Seg 3 hypothetical protein gene, complete cds | NC_033315.1 Hubei tetragnatha maxillosa virus 8 strain arthropodmix13417 segment Seg 4 hypothetical protein gene, complete cds | NC_033316.1 Hubei tetragnath…	6641	616	65	24	21	21	67	72	346
972	NC_033023.1 Hubei tombus-like virus 28 strain SSZZ1762 hypothetical protein and RNA-dependent RNA polymerase genes, complete cds	2539	10	10	0	0	0	0	0	0
973	NC_033325.1 Hubei Wuhan insect virus 9 strain QTM27230 hypothetical protein genes, complete cds | NC_033326.1 Hubei Wuhan insect virus 9 strain QTM27230 hypothetical protein genes, complete cds	12562	628	297	172	94	33	21	11	0
974	NC_033282.1 Hubei qinvirus-like virus 1 strain SCM49583 RNA-dependent RNA polymerase gene, complete cds | NC_033283.1 Hubei qinvirus-like virus 1 strain SCM49583 hypothetical protein gene, complete cds	7366	50	45	5	0	0	0	0	0
975	NC_034494.1 UNVERIFIED: Farallon virus isolate CalAr846 segment M cRNA sequence | NC_034502.1 UNVERIFIED: Farallon virus isolate CalAr846 segment L cRNA sequence | NC_034503.1 UNVERIFIED: Farallon virus isolate CalAr846 segment S cRNA sequence	18464	326	290	36	0	0	0	0	0
976	NC_043038.1 Shuangao Insect Virus 2 strain QSA03 nucleopasid protein (S1) gene, complete cds | NC_043039.1 Shuangao Insect Virus 2 strain QSA03 RNA-dependent RNA polymerase (L) gene, partial cds | NC_043040.1 Shuangao Insect Virus 2 strain QSA03 glycoprotein precursor (G) gene, complete cds | NC_043041.1 Shuangao Insect Virus 2 strain QSA03 nucleopasid protein (S2) gene, partial cds	10261	166	134	31	1	0	0	0	0
977	NC_031221.1 Shuangao Insect Virus 1 strain QSA02 RNA-dependent RNA polymerase (L) gene, complete cds | NC_031222.1 Shuangao Insect Virus 1 strain QSA02 glycoprotein precursor (G) gene, complete cds | NC_031223.1 Shuangao Insect Virus 1 strain QSA02 nucleocapsid protein (N) gene, complete cds	13309	519	266	45	6	0	0	0	202
978	NC_030750.1 Wuhan Insect virus 2 strain WHDL02 glycoprotein precursor (G) gene, complete cds | NC_030751.1 Wuhan Insect virus 2 strain WHDL02 nucleocapsid protein (N) gene, complete cds | NC_030752.1 Wuhan Insect virus 2 strain WHDL02 RNA-dependent RNA polymerase (L) gene, complete cds	15458	408	351	44	8	1	1	1	2
979	NC_043558.1 Jamestown Canyon virus strain 61V2235 nucleoprotein and NSs protein genes, complete cds | NC_043559.1 Jamestown Canyon virus strain 61V2235 L protein gene, complete cds | NC_043560.1 Jamestown Canyon virus strain 61V2235 M polyprotein gene, complete cds	12461	175	155	17	3	0	0	0	0
980	NC_036604.1 Kabuto mountain virus RdRp gene for RNA-dependent RNA polymerase, complete cds, strain: T32 | NC_036605.1 Kabuto mountain virus GPs gene for envelope glycoproteins, complete cds, strain: T32 | NC_036606.1 Kabuto mountain virus N, NSs genes for nucleocapsid protein, nonstructural protein, complete cds, strain: T32	11449	123	100	21	2	0	0	0	0
981	NC_038738.1 Kairi virus strain BeAr8226 segment L, complete sequence | NC_038739.1 Kairi virus strain BeAr8226 segment M, complete sequence | NC_038740.1 Kairi virus strain BeAr8226 segment S, complete sequence	12497	236	209	24	3	0	0	0	0
982	NC_040492.1 Kaisodi virus isolate G14132 segment S, complete sequence | NC_040493.1 Kaisodi virus isolate G14132 segment M, complete sequence | NC_040494.1 Kaisodi virus isolate G14132 segment L, complete sequence	11464	115	105	10	0	0	0	0	0
983	NC_034388.1 Keterrah virus isolate P61361 envelope glycoprotein gene, complete cds | NC_034389.1 Keterrah virus isolate P61361 nucleoprotein gene, complete cds | NC_034392.1 Keterrah virus isolate P61361 RNA-dependent RNA polymerase gene, complete cds	19471	391	335	51	5	0	0	0	0
984	NC_043627.1 Keystone virus strain B64-5587.05 segment M, complete sequence | NC_043628.1 Keystone virus strain B64-5587.05 segment S, complete sequence | NC_043629.1 Keystone virus strain B64-5587.05 segment L, complete sequence	12455	193	175	17	1	0	0	0	0
985	NC_034458.1 Kibale virus strain P05/UG/2008 segment S nucleocapsid (N) gene, complete cds | NC_034460.1 Kibale virus strain P05/UG/2008 segment L RNA-dependent RNA polymerase (RdRp) gene, complete cds | NC_034468.1 Kibale virus strain P05/UG/2008 segment M glycoprotein precursor (GPC) gene, complete cds	11322	178	162	16	0	0	0	0	0
986	NC_034462.1 Kigluaik phantom virus strain G10N RNA-dependent RNA polymerase (RdRp) gene, complete cds | NC_034463.1 Kigluaik phantom virus strain G10N nucleoprotein (N) gene, complete cds | NC_034469.1 Kigluaik phantom virus strain G10N glycoprotein precursor (GnGc) gene, complete cds	11701	292	254	33	4	1	0	0	0
987	NC_038741.1 Koongol virus strain MRM31 RNA-dependent RNA polymerase gene, complete cds | NC_038742.1 Koongol virus strain MRM31 polyprotein gene, complete cds | NC_038743.1 Koongol virus strain MRM31 nucleocapsid protein gene, complete cds	11202	118	104	11	3	0	0	0	0
988	NC_043679.1 Laurel Lake virus isolate RTS65 RNA-dependent RNA-polymerase gene, complete cds | NC_043680.1 Lake Laurel virus isolate RTS65 segment RNA2 ORF1 gene, complete cds | NC_043681.1 Laurel Lake virus isolate RTS65 nucleocapsid gene, complete cds	10901	155	135	19	1	0	0	0	0
989	NC_043561.1 Leanyer virus isolate AusN16701 segment M, complete sequence | NC_043562.1 Leanyer virus isolate AusN16701 segment S, complete sequence | NC_043563.1 Leanyer virus isolate AusN16701 segment L, complete sequence	12367	185	165	19	1	0	0	0	0
990	NC_032256.1 Hubei lepidoptera virus 1 strain LCM141331 putative nucleoprotein gene, complete cds | NC_032257.1 Hubei lepidoptera virus 1 strain LCM141331 putative glycoprotein gene, complete cds | NC_032282.1 Hubei lepidoptera virus 1 strain LCM141331 RNA-dependent RNA polymerase gene, complete cds	13913	577	471	83	21	2	0	0	0
991	NC_021242.1 Lone Star virus isolate TMA 1381 segment L, complete sequence | NC_021243.1 Lone Star virus isolate TMA 1381 segment M, complete sequence | NC_021244.1 Lone Star virus isolate TMA 1381 segment S, complete sequence	11530	110	96	14	0	0	0	0	0
992	NC_043475.1 Wuhan Louse Fly Virus 6 strain BFJSC-2 segment 2, complete sequence | NC_043476.1 Wuhan Louse Fly Virus 6 strain BFJSC-2 segment 1, complete sequence	9068	62	55	6	1	0	0	0	0
993	NC_043630.1 Lumbo virus strain SAAr 1881 segment M, complete sequence | NC_043631.1 Lumbo virus strain SAAr 1881 segment S, complete sequence | NC_043632.1 Lumbo virus strain SAAr 1881 segment L, complete sequence	12547	206	163	23	11	3	4	2	0
994	NC_027567.1 Lutzomyia reovirus 1 isolate piaui segment RNA-dependent RNA polymerase RNA-dependent RNA polymerase gene, complete cds | NC_027568.1 Lutzomyia reovirus 1 isolate piaui segment VP1 VP1 gene, complete cds | NC_027569.1 Lutzomyia reovirus 1 isolate piaui segment VP4 VP4 gene, complete cds | NC_027570.1 Lutzomyia reovirus 1 isolate piaui segment VP5 VP5 gene, complete cds | NC_027571.1 L…	22115	684	589	84	11	0	0	0	0
995	NC_005094.1 Macrobrachium rosenbergii nodavirus RNA-1, complete genome | NC_005095.1 Macrobrachium rosenbergii nodavirus RNA-2, complete genome	4377	19	14	5	0	0	0	0	0
996	NC_029911.1 Mahlapitsi virus isolate 2511 segment L2, complete sequence | NC_029912.1 Mahlapitsi virus isolate 2511 segment L3, complete sequence | NC_029913.1 Mahlapitsi virus isolate 2511 segment M1, complete sequence | NC_029914.1 Mahlapitsi virus isolate 2511 segment M3, complete sequence | NC_029915.1 Mahlapitsi virus isolate 2511 segment S1, complete sequence | NC_029916.1 Mahlapitsi virus …	23195	471	416	50	5	0	0	0	0
997	NC_024074.1 Cat Que Virus strain VN04-2108 polyprotein gene, complete cds | NC_024075.1 Cat Que Virus strain VN04-2108 nucleoprotein gene, complete cds | NC_024076.1 Cat Que Virus strain VN04-2108 polymerase gene, complete cds	12390	176	138	33	5	0	0	0	0
998	NC_026281.1 Maprik virus isolate MK7532 segment L, complete sequence | NC_026282.1 Maprik virus isolate MK7532 segment S, complete sequence | NC_026283.1 Maprik virus isolate MK7532 segment M, complete sequence	12113	232	209	22	1	0	0	0	0
999	NC_043633.1 Melao virus strain TRVL 9375 segment M, complete sequence | NC_043634.1 Melao virus strain TRVL 9375 segment L, complete sequence | NC_043635.1 Melao virus strain TRVL 9375 segment S, complete sequence	12424	177	156	18	3	0	0	0	0
1000	NC_024111.1 Jingmen Tick Virus isolate SY84 segment 4, complete sequence | NC_024112.1 Jingmen Tick Virus isolate SY84 segment 2, complete sequence | NC_024113.1 Jingmen Tick Virus isolate SY84 segment 1, complete sequence | NC_024114.1 Jingmen Tick Virus isolate SY84 segment 3, complete sequence | NC_034222.1 Mogiana tick virus isolate MGTV/V4/11 segment 1, complete sequence | NC_034223.1 Mogian…	22604	8541	687	598	1055	1589	1910	1650	1052
1001	NC_043477.1 Mothra bunyavirus strain JG1 RNA-dependent RNA polymerase gene, complete cds | NC_043478.1 Mothra bunyavirus strain JG1 nucleocapsid and hypothetical protein genes, complete cds | NC_043479.1 Mothra bunyavirus strain JG1 glycoprotein precursor, gene, partial cds	10463	146	128	16	2	0	0	0	0
1002	NC_043509.1 Mukawa virus cRNA, segment M, complete sequence, isolate: MKW73 | NC_043510.1 Mukawa virus cRNA, segment L, complete sequence, isolate: MKW73 | NC_043511.1 Mukawa virus cRNA, segment S, complete sequence, isolate: MKW73	11677	129	105	23	1	0	0	0	0
1003	NC_022595.1 Murrumbidgee virus isolate 934 segment L, complete sequence | NC_022596.1 Murrumbidgee virus isolate 934 segment M, complete sequence | NC_022597.1 Murrumbidgee virus isolate 934 segment S, complete sequence	12058	221	200	21	0	0	0	0	0
1004	NC_033759.1 Hubei myriapoda virus 5 strain GCM10499 putative glycoprotein gene, complete cds | NC_033760.1 Hubei myriapoda virus 5 strain GCM10499 putative nucleoprotein gene, complete cds | NC_033761.1 Hubei myriapoda virus 5 strain GCM10499 RNA-dependent RNA polymerase gene, complete cds	15977	404	335	64	5	0	0	0	0
1005	NC_034386.1 Nairobi sheep disease virus isolate Jilin segment S nucleocapsid gene, complete cds | NC_034387.1 Nairobi sheep disease virus isolate Jilin segment L RNA-dependent RNA polymerase gene, complete cds | NC_034391.1 Nairobi sheep disease virus isolate Jilin segment M glycoprotein precursor, gene, complete cds	18748	463	373	78	8	4	0	0	0
1006	NC_040472.1 Nephila clavipes virus 6 isolate SC segment RNA 2, complete sequence | NC_040473.1 Nephila clavipes virus 6 isolate SC segment RNA 1, complete sequence	6677	22	22	0	0	0	0	0	0
1007	NC_038745.1 Nome phantom virus strain TE13 RNA-dependent RNA polymerase (RdRp) gene, partial cds | NC_038746.1 Nome phantom virus strain TE13 nucleoprotein (N) gene, complete cds | NC_038747.1 Nome phantom virus strain TE13 glycoprotein precursor (GnGc) gene, complete cds	9657	188	136	32	9	9	2	0	0
1008	NC_034481.1 Nyando virus strain MP401 segment S nucleoprotein and nonstructural protein NSs genes, complete cds | NC_034491.1 Nyando virus strain MP401 segment M glycoprotein precursor gene, complete cds | NC_034492.1 Nyando virus strain MP401 segment L polymerase gene, complete cds	12310	173	147	20	4	1	1	0	0
1009	NC_032151.1 Hubei odonate virus 8 strain QTM19232 RNA-dependent RNA polymerase gene, complete cds | NC_032152.1 Hubei odonate virus 8 strain QTM19232 putative nucleoprotein gene, complete cds | NC_032153.1 Hubei odonate virus 8 strain QTM19232 putative glycoprotein gene, complete cds	10837	214	177	30	1	1	2	1	2
1010	NC_033782.1 Orbivirus SX-2017a VP1 gene, complete cds | NC_033783.1 Orbivirus SX-2017a VP2 gene, complete cds | NC_033784.1 Orbivirus SX-2017a VP3 gene, complete cds | NC_033785.1 Orbivirus SX-2017a VP4 gene, complete cds | NC_033786.1 Orbivirus SX-2017a VP5 gene, complete cds | NC_033787.1 Orbivirus SX-2017a VP6 gene, complete cds | NC_033788.1 Orbivirus SX-2017a VP7 gene, complete cds | NC_0337…	19272	452	376	70	6	0	0	0	0
1011	NC_040730.1 Oz virus viral cRNA, segment 1, complete sequence, strain: EH8 | NC_040731.1 Oz virus viral cRNA, segment 2, complete sequence, strain: EH8 | NC_040732.1 Oz virus viral cRNA, segment 3, complete sequence, strain: EH8 | NC_040733.1 Oz virus viral cRNA, segment 5, complete sequence, strain: EH8 | NC_040734.1 Oz virus viral cRNA, segment 6, complete sequence, strain: EH8 | NC_040735.1 Oz…	10645	76	66	10	0	0	0	0	0
1012	NC_043689.1 Patois virus isolate 63A49 segment S NSs and nucleocapsid genes, complete cds | NC_043690.1 Patois virus isolate 63A49 segment L RNA-dependent RNA polymerase gene, complete cds | NC_043691.1 Patois virus isolate 63A49 segment M glycoprotein precursor, gene, complete cds	12646	268	237	30	1	0	0	0	0
1013	NC_014977.1 Penaeus vannamei nodavirus RNA-2, complete genome | NC_014978.1 Penaeus vannamei nodavirus RNA-1, complete genome	4294	21	13	5	3	0	0	0	0
1014	NC_038261.1 Phasi Charoen-like virus isolate Rio segment M glycoprotein gene, complete cds | NC_038262.1 Phasi Charoen-like virus isolate Rio segment L RNA-dependent RNA polymerase gene, complete cds | NC_038263.1 Phasi Charoen-like virus isolate Rio segment S Nucleocapsid gene, complete cds	12099	149	123	20	6	0	0	0	0
1015	NC_043480.1 Pidgey bunyavirus strain M6 nucleocapsid gene, complete cds | NC_043481.1 Pidgey bunyavirus strain M6 glycoprotein gene, complete cds | NC_043482.1 Pidgey bunyavirus strain M6 RNA-dependent RNA polymerase gene, complete cds	11774	247	225	22	0	0	0	0	0
1016	NC_043645.1 Potosi virus strain IL94-1899 segment M, complete sequence | NC_043646.1 Potosi virus strain IL94-1899 segment L, complete sequence | NC_043647.1 Potosi virus strain IL94-1899 segment S, complete sequence	12348	144	131	13	0	0	0	0	0
1017	NC_034511.1 UNVERIFIED: Qalyub virus isolate ErAg370 segment L cRNA sequence | NC_034512.1 UNVERIFIED: Qalyub virus isolate ErAg370 segment S cRNA sequence | NC_034522.1 UNVERIFIED: Qalyub virus isolate ErAg370 segment M cRNA sequence	19261	328	277	39	9	3	0	0	0
1018	NC_032135.1 Hubei odonate virus 9 strain QTM74767 RNA-dependent RNA polymerase gene, complete cds | NC_032136.1 Hubei odonate virus 9 strain QTM74767 putative glycoprotein gene, complete cds | NC_032137.1 Hubei odonate virus 9 strain QTM74767 putative nucleoprotein gene, complete cds	10542	182	156	23	3	0	0	0	0
1019	NC_043603.1 Rio Preto da Eva virus strain BEAR540870 segment M glycoprotein precursor, gene, complete cds | NC_043604.1 Rio Preto da Eva virus strain BEAR540870 segment S nucleocapsid protein N gene, complete cds | NC_043605.1 Rio Preto da Eva virus strain BEAR540870 segment L RNA-dependent RNA polymerase gene, complete cds	12329	166	143	21	2	0	0	0	0
1020	NC_034554.1 UNVERIFIED: Clo Mor virus isolate ScotAr7 segment M cRNA sequence | NC_034561.1 UNVERIFIED: Clo Mor virus isolate ScotAr7 segment L cRNA sequence | NC_034562.1 UNVERIFIED: Clo Mor virus isolate ScotAr7 segment S cRNA sequence	17833	240	206	34	0	0	0	0	0
1021	NC_043636.1 San Angelo virus strain 20230 segment S, complete sequence | NC_043637.1 San Angelo virus strain 20230 segment L, complete sequence | NC_043638.1 San Angelo virus strain 20230 segment M, complete sequence	12430	183	163	20	0	0	0	0	0
1022	NC_033279.1 Sanxia water strider virus 10 strain SXSSP2571 segment 1 hypothetical protein 1 and hypothetical protein 2 genes, complete cds | NC_033286.1 Sanxia water strider virus 10 strain SXSSP2571 segment 2 hypothetical protein 1 gene, complete cds	4626	18	18	0	0	0	0	0	0
1023	NC_033284.1 Sanxia Qinvirus-like virus 1 strain SXXX11646 RNA-dependent RNA polymerase gene, complete cds | NC_033285.1 Sanxia Qinvirus-like virus 1 strain SXXX11646 hypothetical protein gene, complete cds	8238	40	34	5	1	0	0	0	0
1024	NC_043624.1 Seattle Prectang virus strain UW1 glycoprotein precursor, gene, partial cds | NC_043625.1 Seattle Prectang virus strain UW1 RNA-dependent RNA polymerase gene, partial cds | NC_043626.1 Seattle Prectang virus strain UW1 nucleocapsid gene, partial cds	9720	173	146	21	4	1	1	0	0
1025	NC_043639.1 Serra do Navio virus strain BeAr 103645 segment M, complete sequence | NC_043640.1 Serra do Navio virus strain BeAr 103645 segment S, complete sequence | NC_043641.1 Serra do Navio virus strain BeAr 103645 segment L, complete sequence	12448	226	195	28	3	0	0	0	0
1026	NC_032140.1 Shahe heteroptera virus 3 strain SHWC01c3680 RNA-dependent RNA polymerase gene, complete cds | NC_032141.1 Shahe heteroptera virus 3 strain SHWC01c3680 putative nucleoprotein gene, complete cds | NC_032142.1 Shahe heteroptera virus 3 strain SHWC01c3680 putative glycoprotein gene, complete cds	11076	99	85	13	1	0	0	0	0
1027	NC_033287.1 Shahe qinvirus-like virus 1 strain SHWC0209c11359 RNA-dependent RNA polymerase gene, complete cds | NC_033288.1 Shahe qinvirus-like virus 1 strain SHWC0209c11359 hypothetical protein gene, complete cds	7807	80	72	8	0	0	0	0	0
1028	NC_033289.1 Shahe yuevirus-like virus 1 strain SHWC0209c11789 RNA-dependent RNA polymerase gene, complete cds | NC_033290.1 Shahe yuevirus-like virus 1 strain SHWC0209c11789 hypothetical protein gene, complete cds	7768	119	110	9	0	0	0	0	0
1029	NC_031287.1 Whenzhou Shrimp Virus 1 strain BJDX-5 RNA-dependent RNA polymerase (L) gene, complete cds | NC_031290.1 Wenzhou Shrimp Virus 1 strain BJDX-5 nucleocapsid protein (N) gene, complete cds | NC_031292.1 Whenzhou Shrimp Virus 1 strain BJDX-5 glycoprotein precursor (G) gene, complete cds	10151	182	105	28	25	8	14	2	0
1030	NC_028391.1 Shuangao insect virus 7 strain SKC segment 2, complete sequence | NC_028392.1 Shuangao insect virus 7 strain SKC segment 4, complete sequence | NC_028396.1 Shuangao insect virus 7 strain SKC segment 1, complete sequence | NC_028397.1 Shuangao insect virus 7 strain SKC segment 3, complete sequence	10406	89	55	13	8	5	7	1	0
1031	NC_031218.1 Shayang Spider Virus 1 strain SYZZ-4 glycoprotein precursor (G) gene, complete cds | NC_031219.1 Shayang Spider Virus 1 strain SYZZ-4 nucleocapsid protein (N) gene, complete cds | NC_031220.1 Shayang Spider Virus 1 strain SYZZ-4 RNA-dependent RNA polymerase (L) gene, complete cds	20231	677	547	98	17	4	6	3	2
1032	NC_016874.1 Spissistilus festinus reovirus segment 2, complete genome | NC_016875.1 Spissistilus festinus reovirus segment 4, complete genome | NC_016876.1 Spissistilus festinus reovirus segment 6, complete genome | NC_016877.1 Spissistilus festinus reovirus segment 8, complete genome | NC_016878.1 Spissistilus festinus reovirus segment 10, complete genome | NC_016879.1 Spissistilus festinus reov…	25139	618	398	113	57	33	17	0	0
1033	NC_031141.1 Sanxia Water Strider Virus 1 strain SXSSP08 RNA-dependent RNA polymerase (L) gene, complete cds | NC_031142.1 Sanxia Water Strider Virus 1 strain SXSSP08 glycoprotein precursor (G) gene, complete cds | NC_031143.1 Sanxia Water Strider Virus 1 strain SXSSP08 nucleocapsid protein (N) gene, complete cds	18593	421	353	49	8	2	3	2	4
1034	NC_034457.1 Tai virus strain F47/CI/2004 segment S nucleocapsid (N) gene, complete cds | NC_034459.1 Tai virus strain F47/CI/2004 segment L RNA-dependent RNA polymerase (RdRp) gene, complete cds | NC_034461.1 Tai virus strain F47/CI/2004 segment M glycoprotein precursor (GPC) gene, complete cds	11728	237	196	39	2	0	0	0	0
1035	NC_043437.1 Burana virus strain 760 segment S nucleocapsid protein gene, partial cds | NC_043438.1 Burana virus strain 760 segment M glycoprotein precursor, gene, partial cds | NC_043439.1 Burana virus strain 760 segment L RNA-dependent RNA-polymerase gene, partial cds	17427	261	228	30	3	0	0	0	0
1036	NC_033838.1 Tapara virus strain BeAr413570 segment M, complete sequence | NC_033839.1 Tapara virus strain BeAr413570 segment S, complete sequence | NC_033848.1 Tapara virus strain BeAr413570 segment L, complete sequence	12450	198	177	19	2	0	0	0	0
1037	NC_043546.1 Tensaw virus strain TSV-FE3-66FB segment L, complete sequence | NC_043547.1 Tensaw virus strain TSV-FE3-66FB segment S, complete sequence | NC_043548.1 Tensaw virus strain TSV-FE3-66FB segment M, complete sequence	12270	137	130	6	1	0	0	0	0
1038	NC_027803.1 Fengkai orbivirus isolate D181/2008 segment 1, complete sequence | NC_027804.1 Fengkai orbivirus isolate D181/2008 segment 5, complete sequence | NC_027805.1 Fengkai orbivirus isolate D181/2008 segment 7, complete sequence | NC_027806.1 Fengkai orbivirus isolate D181/2008 segment 8, complete sequence | NC_027807.1 Fengkai orbivirus isolate D181/2008 segment 10, complete sequence | NC_…	19250	325	267	44	10	4	0	0	0
1039	NC_029122.1 Tofla virus viral cRNA, complete genome, segment: S | NC_029123.1 Tofla virus viral cRNA, complete genome, segment: M | NC_029124.1 Tofla virus viral cRNA, complete genome, segment: L	18467	314	266	34	9	3	2	0	0
1040	NC_037614.1 Toros virus strain 213 segment M, complete sequence | NC_037615.1 Toros virus strain 213 segment S, complete sequence	6028	40	36	4	0	0	0	0	0
1041	NC_043035.1 Umbre virus strain IG1424 nucleocapsid protein and NSs protein genes, complete cds | NC_043036.1 Umbre virus strain IG1424 polyprotein gene, complete cds | NC_043037.1 Umbre virus strain IG1424 RNA-dependent RNA polymerase gene, complete cds	12217	145	137	8	0	0	0	0	0
1042	NC_033840.1 Uriurana virus strain BeAr479776 segment M, complete sequence | NC_033849.1 Uriurana virus strain BeAr479776 segment L, complete sequence | NC_033850.1 Uriurana virus strain BeAr479776 segment S, complete sequence	12404	175	151	18	4	2	0	0	0
1043	NC_027533.1 Wad Medani virus isolate SUD1952/01 segment 1 RNA-dependent RNA polymerase (VP1) gene, complete cds | NC_027539.1 Wad Medani virus isolate SUD1952/01 segment 2 inner core protein (VP2) gene, complete cds | NC_027540.1 Wad Medani virus isolate SUD1952/01 segment 3 capping enzyme (VP3) gene, complete cds | NC_027541.1 Wad Medani virus isolate SUD1952/01 segment 4 outer capsid protein (V…	18009	306	261	40	5	0	0	0	0
1044	NC_022553.1 Wallal virus isolate 927 segment 1, complete sequence | NC_022554.1 Wallal virus isolate 927 segment 2, complete sequence | NC_022555.1 Wallal virus isolate 927 segment 3, complete sequence | NC_022556.1 Wallal virus isolate 927 segment 5, complete sequence | NC_022557.1 Wallal virus isolate 927 segment 7, complete sequence | NC_022558.1 Wallal virus isolate 927 segment 9, complete se…	19180	462	384	42	6	1	2	1	26
1045	NC_033295.1 Wenzhou shrimp virus 9 strain shrimp6189 segment 2 putative capsid protein gene, complete cds | NC_033300.1 Wenzhou shrimp virus 9 strain shrimp6189 segment 1 hypothetical protein 1 and RdRp genes, complete cds	4609	18	16	2	0	0	0	0	0
1046	NC_031288.1 Wenzhou Tick Virus strain TS1-2 glycoprotein precursor (G) gene, complete cds | NC_031289.1 Wenzhou Tick Virus strain TS1-2 nucleocapsid protein (N) gene, complete cds | NC_031291.1 Wenzhou Tick Virus strain TS1-2 RNA-dependent RNA polymerase (L) gene, complete cds	18291	308	261	42	5	0	0	0	0
1047	NC_043673.1 Witwatersrand virus strain SAAr 1062 nucleocapsid protein and NSs protein genes, complete cds | NC_043674.1 Witwatersrand virus strain SAAr 1062 RNA-dependent RNA polymerase gene, complete cds | NC_043675.1 Witwatersrand virus strain SAAr 1062 polyprotein gene, complete cds	12251	212	179	30	3	0	0	0	0
1048	NC_031293.1 Wuchang Cockraoch Virus 1 strain WCZL-5 RNA-dependent RNA polymerase (L) gene, complete cds | NC_031294.1 Wuchang Cockraoch Virus 1 strain WCZL-5 glycoprotein precursor (G) gene, complete cds | NC_031296.1 Wuchang Cockroach Virus 1 strain WCZL-5 nucleocapsid protein (N) gene, complete cds	10937	189	166	23	0	0	0	0	0
1049	NC_028384.1 Wuhan aphid virus 1 strain WHYC-1 segment 2, complete sequence | NC_028385.1 Wuhan aphid virus 1 strain WHYC-1 segment 4, complete sequence | NC_028388.1 Wuhan aphid virus 1 strain WHYC-1 segment 1, complete sequence | NC_028389.1 Wuhan aphid virus 1 segment 3, complete sequence	10992	182	102	29	19	12	4	12	4
1050	NC_028382.1 Wuhan aphid virus 2 strain WHYC-2 segment 1, complete sequence | NC_028383.1 Wuhan aphid virus 2 strain WHYC-2 segment 3, complete sequence | NC_028386.1 Wuhan aphid virus 2 strain WHYC-2 segment 2, complete sequence | NC_028387.1 Wuhan aphid virus 2 strain WHYC-2 segment 4, complete sequence	10890	93	82	10	1	0	0	0	0
1051	NC_033446.1 Wuhan arthropod virus 4 strain WHCC117028 segment 1 hypothetical protein 1 and hypothetical protein 2 genes, complete cds | NC_033453.1 Wuhan arthropod virus 4 strain WHCC117028 segment 2 hypothetical protein gene, complete cds	4504	6	6	0	0	0	0	0	0
1052	NC_028395.1 Wuhan cricket virus strain WHXS-1 segment 3, complete sequence | NC_028400.1 Wuhan cricket virus strain WHXS-1 segment 1, complete sequence | NC_028401.1 Wuhan cricket virus strain WHXS-1 segment 2, complete sequence | NC_028402.1 Wuhan cricket virus strain WHXS-1 segment 4, complete sequence	10485	236	142	30	17	16	12	19	0
1053	NC_033764.1 Wuhan cricket virus 2 strain WHXS3745 segment Seg 1 RdRp gene, complete cds | NC_033765.1 Wuhan cricket virus 2 strain WHXS3745 segment Seg 2 hypothetical protein gene, complete cds | NC_033766.1 Wuhan cricket virus 2 strain WHXS3745 segment Seg 3 putative capsid protein gene, complete cds | NC_033767.1 Wuhan cricket virus 2 strain WHXS3745 segment Seg 4 hypothetical protein gene, com…	9105	584	115	84	90	57	83	69	86
1054	NC_028393.1 Wuhan flea virus strain WHZM segment 2, complete sequence | NC_028394.1 Wuhan flea virus strain WHZM segment 4, complete sequence | NC_028398.1 Wuhan flea virus strain WHZM segment 1, complete sequence | NC_028399.1 Wuhan flea virus strain WHZM segment 3, complete sequence	10967	222	100	48	20	26	15	5	8
1055	NC_033485.1 Wuhan fly virus 5 strain fly34516 segment Seg 1 RdRp gene, complete cds | NC_033486.1 Wuhan fly virus 5 strain fly34516 segment Seg 2 hypothetical protein gene, complete cds	3370	17	9	2	4	2	0	0	0
1056	NC_033478.1 Wuhan heteroptera virus 2 strain arthropodmix10101 segment 2 hypothetical protein gene, complete cds | NC_033487.1 Wuhan heteroptera virus 2 strain arthropodmix10101 segment 1 hypothetical protein genes, complete cds	4982	17	13	2	1	1	0	0	0
1057	NC_032504.1 Wuhan heteroptera virus 3 strain WHYCM468 RNA-dependent RNA polymerase gene, complete cds | NC_032505.1 Wuhan heteroptera virus 3 strain WHYCM468 hypothetical protein 1 gene, complete cds | NC_032506.1 Wuhan heteroptera virus 3 strain WHYCM468 Inner core protein gene, complete cds | NC_032507.1 Wuhan heteroptera virus 3 strain WHYCM468 hypothetical protein 3 and hypothetical protein 4…	29566	2203	1880	275	41	4	3	0	0
1058	NC_033480.1 Wuhan house centipede virus 4 strain WHYY19909 segment 1 hypothetical protein 1 and hypothetical protein 2 genes, complete cds | NC_033488.1 Wuhan house centipede virus 4 strain WHYY19909 segment 2 hypothetical protein gene, complete cds	4420	19	13	6	0	0	0	0	0
1059	NC_033479.1 Wuhan house centipede virus 5 strain WHYY23902 segment 2 putative capsid protein gene, complete cds | NC_033489.1 Wuhan house centipede virus 5 strain WHYY23902 segment 1 hypothetical protein 1 and RdRp genes, complete cds	4474	13	12	1	0	0	0	0	0
1060	NC_033482.1 Wuhan house centipede virus 6 strain WHWG55397 RNA-dependent RNA polymerase gene, complete cds | NC_033483.1 Wuhan house centipede virus 6 strain WHWG55397 capsid protein and hypothetical protein genes, complete cds	4746	61	31	16	9	1	1	1	2
1061	NC_033484.1 Wuhan insect virus 15 strain WHCCII13252 hypothetical protein gene, complete cds | NC_033490.1 Wuhan insect virus 15 strain WHCCII13252 RNA-dependent RNA polymerase gene, complete cds	7490	40	29	4	2	1	1	3	0
1062	NC_033481.1 Wuhan insect virus 21 strain WHCCII13077 hypothetical protein and capsid protein genes, complete cds | NC_033491.1 Wuhan insect virus 21 strain WHCCII13077 hypothetical protein 1 and hypothetical protein 2 genes, complete cds	5981	101	57	13	9	17	3	2	0
1063	NC_033851.1 Wuhan insect virus 22 strain arthropodmix13806 segment Seg 1 RdRp gene, complete cds | NC_033852.1 Wuhan insect virus 22 strain arthropodmix13806 segment Seg 2 hypothetical protein gene, complete cds	3635	11	9	2	0	0	0	0	0
1064	NC_032146.1 Wuhan insect virus 23 strain WHCCII13263 segment Seg 1 RdRp gene, complete cds | NC_032147.1 Wuhan insect virus 23 strain WHCCII13263 segment Seg 2 hypothetical protein gene, complete cds	2858	2	2	0	0	0	0	0	0
1065	NC_033749.1 Wuhan insect virus 35 strain WHCCII10556 hypothetical protein 1 and hypothetical protein 2 genes, complete cds | NC_033750.1 Wuhan insect virus 35 strain WHCCII10592 hypothetical protein gene, complete cds	4388	35	27	3	1	2	1	1	0
1066	NC_033447.1 Wuhan Millipede virus 4 strain GCM8225 segment Seg 1 RdRp gene, complete cds | NC_033448.1 Wuhan Millipede virus 4 strain GCM8225 segment Seg 2 hypothetical protein gene, complete cds | NC_033449.1 Wuhan Millipede virus 4 strain GCM8225 segment Seg 3 hypothetical protein gene, complete cds | NC_033454.1 Wuhan Millipede virus 4 strain GCM8225 segment Seg 4 putative capsid protein gene,…	6505	146	45	16	15	9	1	14	46
1067	NC_031307.1 Wuhan Mosquito Virus 1 strain WT3-15 RNA-dependent RNA polymerase (L) gene, complete cds | NC_031308.1 Wuhan Mosquito Virus 1 strain WT3-15 glycoprotein precursor (G) gene, complete cds | NC_031310.1 Wuhan mosquito virus 1 strain WT3-15 nucleocapsid protein (N) gene, complete cds	10802	235	191	39	5	0	0	0	0
1068	NC_031309.1 Wuhan Mosquito Virus 2 strain QN2-7 glycoprotein precursor (G) gene, complete cds | NC_031311.1 Wuhan Mosquito Virus 2 strain QN2-7 nucleocapsid protein (N) gene, complete cds | NC_031312.1 Wuhan Mosquito Virus 2 strain QN2-7 RNA-dependent RNA polymerase (L) gene, complete cds	10855	179	143	30	5	1	0	0	0
1069	NC_032514.1 Wuhan pillworm virus 1 strain WHSFII20185 RNA-dependent RNA polymerase gene, complete cds | NC_032515.1 Wuhan pillworm virus 1 strain WHSFII20185 putative glycoprotein gene, complete cds | NC_032516.1 Wuhan pillworm virus 1 strain WHSFII20185 hypothetical protein genes, complete cds	20843	706	599	85	9	6	2	1	4
1070	NC_033748.1 Wuhan pillworm virus 3 strain WHSFII20254 segment 2 Capsid gene, complete cds | NC_033751.1 Wuhan pillworm virus 3 strain WHSFII20254 segment 1 hypothetical protein 1 and hypothetical protein 2 genes, complete cds	4317	19	17	2	0	0	0	0	0
1071	NC_031317.1 Wutai Mosquito Virus strain QN3-5 RNA-dependent RNA polymerase (L) gene, complete cds | NC_031318.1 Wutai Mosquito Virus strain QN3-5 glycoprotein precursor (G) gene, complete cds | NC_031319.1 Wutai mosquito phasivirus strain QN3-5 nucleocapsid protein (N) gene, complete cds	12072	149	129	12	8	0	0	0	0
1072	NC_031320.1 Yichang Insect virus strain YCYC01 RNA-dependent RNA polymerase (L) gene, complete cds | NC_031321.1 Yichang Insect virus strain YCYC01 glycoprotein precursor (G) gene, complete cds | NC_031322.1 Yichang Insect virus strain YCYC01 nucleocapsid protein (N) gene, complete cds	10729	87	73	6	3	3	2	0	0
1073	NC_040758.1 Yongsan bunyavirus 1 strain YBV1/16-0052/ROK/2016 nucleocapsid protein gene, complete cds | NC_040759.1 Yongsan bunyavirus 1 strain YBV1/16-0052/ROK/2016 RNA-dependent RNA polymerase gene, complete cds	8324	100	93	7	0	0	0	0	0
1074	NC_037612.1 Zerdali virus strain 37 segment M, complete sequence | NC_037613.1 Zerdali virus strain 37 segment S, complete sequence	6109	38	31	2	4	1	0	0	0
Host: Higher plants / embrophyta
Virus #	Virus Name	Total Genome Length (nt)	Total # of Pairs (>16/23 nt identity)	# of Pairs with 17 nt homology	# of Pairs with 18 nt homology	# of Pairs with 19 nt homology	# of Pairs with 20 nt homology	# of Pairs with 21 nt homology	# of Pairs with 22 nt homology	# of Pairs with 23 nt homology
1	NC_000874.1 Sugarcane yellow leaf virus complete genome	5899	16	16	0	0	0	0	0	0
2	NC_001634.1 Peanut chlorotic streak virus, complete genome	8174	103	83	20	0	0	0	0	0
3	NC_001696.2 Lucerne transient streak virus isolate LTSV-Can, complete genome	4279	4	4	0	0	0	0	0	0
4	NC_001725.1 Strawberry vein banding virus, complete genome	7876	79	69	9	1	0	0	0	0
5	NC_001800.1 Garlic virus X, complete genome	8106	50	49	1	0	0	0	0	0
6	NC_001839.2 Petunia vein clearing virus, complete genome	7206	132	66	13	2	2	1	2	46
7	NC_001873.1 Turnip vein-clearing virus, complete genome	6311	41	30	7	2	2	0	0	0
8	NC_002187.1 Japanese iris necrotic ring virus, complete genome	4014	20	15	4	1	0	0	0	0
9	NC_002500.1 Cherry mottle leaf virus, complete genome	8018	65	56	8	1	0	0	0	0
10	NC_002588.1 Chayote mosaic virus, complete genome	6364	87	76	11	0	0	0	0	0
11	NC_002692.1 Tomato mosaic virus, complete genome	6383	66	36	15	7	6	2	0	0
12	NC_002792.2 Ribgrass mosaic virus, complete genome	6311	31	28	3	0	0	0	0	0
13	NC_002795.1 Aconitum latent virus, complete genome	8657	59	46	11	2	0	0	0	0
14	NC_002815.2 Cactus virus X, complete genome	6614	31	23	7	1	0	0	0	0
15	NC_003093.1 Indian citrus ringspot virus, complete genome	7560	40	36	4	0	0	0	0	0
16	NC_003224.1 Zucchini yellow mosaic virus, complete genome	9591	71	57	13	1	0	0	0	0
17	NC_003375.1 Garlic virus A, complete genome	8660	88	47	20	15	1	5	0	0
18	NC_003376.1 Garlic virus C, complete genome	8405	54	43	11	0	0	0	0	0
19	NC_003378.1 Tobacco vein clearing virus, complete genome	7767	695	354	98	55	39	12	41	96
20	NC_003397.1 Bean common mosaic virus, complete genome	9992	63	58	4	1	0	0	0	0
21	NC_003398.1 Sugarcane mosaic virus, complete genome	9596	76	70	5	1	0	0	0	0
22	NC_003399.1 Scallion mosaic virus, complete genome	9324	84	77	6	1	0	0	0	0
23	NC_003400.1 Scallion virus X, complete genome	6985	34	29	5	0	0	0	0	0
24	NC_003535.1 Cowpea mottle virus, complete genome	4029	13	10	3	0	0	0	0	0
25	NC_003537.1 Dasheen mosaic virus, complete genome	10038	74	62	10	2	0	0	0	0
26	NC_003557.1 Garlic latent virus, complete genome	8363	19	12	4	2	1	0	0	0
27	NC_003569.1 Elm mottle virus replicase gene, complete cds | NC_003570.1 Elm mottle virus movement protein and coat protein genes, complete cds	5746	230	23	5	2	1	2	67	130
28	NC_003602.1 Grapevine virus B, complete genome	7599	58	36	7	2	11	2	0	0
29	NC_003604.2 Grapevine virus A, complete genome	7351	60	55	5	0	0	0	0	0
30	NC_003605.1 Lettuce mosaic virus, complete genome	10080	59	55	4	0	0	0	0	0
31	NC_003747.2 Ryegrass mottle virus isolate MAFF. No. 307043 from Japan, complete genome	4212	20	10	7	2	1	0	0	0
32	NC_003808.1 Spinach latent virus putative replicase gene, complete cds | NC_003809.1 Spinach latent virus putative polymerase and putative 2b protein genes, complete cds | NC_003810.1 Spinach latent virus putative movement protein and putative coat protein genes, complete cds	8688	804	66	17	12	15	53	91	550
33	NC_003842.1 Tobacco streak virus putative viral polymerase and putative 2b protein genes, complete cds	2926	3	3	0	0	0	0	0	0
34	NC_003853.1 Pea enation mosaic virus-2, complete genome	4253	13	10	2	1	0	0	0	0
35	NC_004011.1 Leek yellow stripe virus, complete genome	10142	93	83	10	0	0	0	0	0
36	NC_004012.1 Garlic virus E, complete genome	8451	57	49	8	0	0	0	0	0
37	NC_004035.1 Sorghum mosaic virus, complete genome	9624	110	86	13	2	2	2	1	4
38	NC_004039.1 Potato virus A, complete genome	9585	104	91	11	2	0	0	0	0
39	NC_004047.1 Bean common mosaic necrosis virus, complete genome	9612	55	52	3	0	0	0	0	0
40	NC_004067.1 Pepino mosaic virus, complete genome	6450	27	19	8	0	0	0	0	0
41	NC_004346.1 Subterranean clover mottle virus, complete genome	4258	19	11	7	1	0	0	0	0
42	NC_004422.1 Youcai mosaic virus, complete genome	6303	45	41	4	0	0	0	0	0
43	NC_004540.1 Kalanchoe top-spotting virus, complete genome	7591	53	44	9	0	0	0	0	0
44	NC_004553.3 Turnip rosette virus isolate TRoV-1, complete genome	4086	2	2	0	0	0	0	0	0
45	NC_004995.1 Pea stem necrosis virus, complete genome	4048	5	5	0	0	0	0	0	0
46	NC_005029.1 Onion yellow dwarf virus, complete genome	10538	143	119	20	4	0	0	0	0
47	NC_005286.1 Pelargonium flower break virus, complete genome	3923	17	16	1	0	0	0	0	0
48	NC_005288.1 Lily mottle virus, complete genome	9644	73	66	7	0	0	0	0	0
49	NC_005304.1 Beet mosaic virus, complete genome	9591	68	61	7	0	0	0	0	0
50	NC_005778.1 Chilli veinal mottle virus, complete genome	9711	95	80	15	0	0	0	0	0
51	NC_006939.1 Olive mild mosaic virus, complete genome	3683	6	4	2	0	0	0	0	0
52	NC_006941.1 Cucumber vein yellowing virus, complete genome	9751	80	58	16	6	0	0	0	0
53	NC_006942.1 Taro vein chlorosis virus, complete genome	12020	74	68	6	0	0	0	0	0
54	NC_006946.1 Apricot pseudo-chlorotic leaf spot virus, complete genome	7494	46	43	3	0	0	0	0	0
55	NC_006955.1 Banana streak Mysore virus, complete genome	7650	36	33	2	1	0	0	0	0
56	NC_007002.1 Banana streak GF virus, complete genome	7263	55	48	6	1	0	0	0	0
57	NC_007003.1 Banana streak virus strain Acuminata Vietnam, complete genome	7801	57	52	4	1	0	0	0	0
58	NC_007017.2 Pelargonium line pattern virus isolate PV-0193, complete genome	3883	25	20	4	1	0	0	0	0
59	NC_007180.1 Thunberg fritillary virus, complete genome	9723	81	77	4	0	0	0	0	0
60	NC_007216.1 Wisteria vein mosaic virus, complete genome	9695	144	118	24	2	0	0	0	0
61	NC_007289.1 Potato virus S, complete genome	8478	58	46	11	1	0	0	0	0
62	NC_007433.1 Shallot yellow stripe virus, complete genome	10429	109	92	15	2	0	0	0	0
63	NC_007642.1 Lettuce necrotic yellows virus, complete genome	12807	155	136	15	4	0	0	0	0
64	NC_007647.1 Oryza sativa endornavirus, complete genome	13952	350	292	47	9	2	0	0	0
65	NC_007648.1 Vicia faba endornavirus, complete genome	17635	372	235	40	12	12	10	17	46
66	NC_007649.1 Oryza rufipogon endornavirus, complete genome	13936	335	289	40	3	2	1	0	0
67	NC_007729.1 Maize necrotic streak virus isolate Arizona, complete genome	4094	5	5	0	0	0	0	0	0
68	NC_007731.1 Alternanthera mosaic virus, complete genome	6607	7	7	0	0	0	0	0	0
69	NC_007913.1 Konjac mosaic virus, complete genome	9544	80	70	8	2	0	0	0	0
70	NC_008018.1 Banana streak virus Acuminata Yunnan, complete genome	7722	70	56	14	0	0	0	0	0
71	NC_008020.1 Daphne virus S, complete genome	8739	47	45	2	0	0	0	0	0
72	NC_008028.1 Daphne mosaic virus, complete genome	9548	99	84	15	0	0	0	0	0
73	NC_008034.1 Dracaena mottle virus, complete genome	7531	89	54	7	0	0	0	0	28
74	NC_008249.1 Chickpea chlorotic stunt virus, complete genome	5900	20	19	1	0	0	0	0	0
75	NC_008266.1 Narcissus common latent virus, complete genome	8539	39	33	5	1	0	0	0	0
76	NC_008310.2 Hibiscus latent Singapore virus, complete genome	6485	11	11	0	0	0	0	0	0
77	NC_008366.1 Strawberry chlorotic fleck associated virus, complete genome	17039	182	163	18	1	0	0	0	0
78	NC_008552.1 Narcissus symptomless virus, complete genome	8281	49	46	3	0	0	0	0	0
79	NC_008558.1 Blackberry virus Y, complete genome	10851	116	103	13	0	0	0	0	0
80	NC_008716.1 Maracuja mosaic virus, complete genome	6794	40	36	4	0	0	0	0	0
81	NC_008824.1 Narcissus degeneration virus, complete genome	9816	62	55	7	0	0	0	0	0
82	NC_009010.1 Dioscorea bacilliform virus, complete genome	7261	55	44	11	0	0	0	0	0
83	NC_009017.1 Nootka lupine vein-clearing virus, complete genome	4172	11	8	3	0	0	0	0	0
84	NC_009041.1 Rehmannia mosaic virus, complete genome	6395	35	31	4	0	0	0	0	0
85	NC_009087.2 Chrysanthemum virus B, complete genome	8855	57	43	5	3	5	1	0	0
86	NC_009383.1 Phlox virus S, complete genome	8590	63	44	12	5	2	0	0	0
87	NC_009533.1 Maize white line mosaic virus, complete genome	4293	67	18	4	4	2	3	2	34
88	NC_009642.1 Bell pepper mottle tobamovirus, complete genome	6375	33	29	4	0	0	0	0	0
89	NC_009741.1 Basella rugose mosaic virus, complete genome	9804	102	89	12	1	0	0	0	0
90	NC_009742.1 Telosma mosaic virus, complete genome	9689	93	87	6	0	0	0	0	0
91	NC_009744.1 Wild tomato mosaic virus, complete genome	9659	87	80	7	0	0	0	0	0
92	NC_009745.1 Banana bract mosaic virus, complete genome	9711	59	51	7	1	0	0	0	0
93	NC_009759.1 Potato rough dwarf virus, complete genome	8404	53	48	4	1	0	0	0	0
94	NC_009764.1 Coleus vein necrosis virus, complete genome	8727	27	22	5	0	0	0	0	0
95	NC_009892.1 Peach chlorotic mottle virus, complete genome	9005	157	111	40	6	0	0	0	0
96	NC_009991.1 Phlox Virus B, complete genome	9058	62	52	9	1	0	0	0	0
97	NC_009992.1 Plum bark necrosis and stem pitting-associated virus, complete genome	14214	186	166	20	0	0	0	0	0
98	NC_009994.1 Tobacco vein banding mosaic virus, complete genome	9570	84	70	9	3	2	0	0	0
99	NC_009995.1 Moroccan watermelon mosaic virus, complete genome	9730	76	68	8	0	0	0	0	0
100	NC_010295.1 Phaius virus X, complete genome	5816	23	19	3	1	0	0	0	0
101	NC_010308.1 Persimmon viroid, complete genome	396	0	0	0	0	0	0	0	0
102	NC_010434.1 Lolium latent virus, complete genome	7674	63	53	7	2	1	0	0	0
103	NC_010521.1 Squash vein yellowing virus, complete genome	9836	114	96	13	5	0	0	0	0
104	NC_010538.1 Hop mosaic virus, complete genome	8550	57	48	8	1	0	0	0	0
105	NC_010732.1 Tobacco vein distorting virus, complete genome	5920	24	20	3	1	0	0	0	0
106	NC_010735.1 Verbena virus Y, complete genome	9742	107	97	10	0	0	0	0	0
107	NC_010736.1 Algerian watermelon mosaic virus, complete genome	9842	78	74	4	0	0	0	0	0
108	NC_010737.1 Lamium leaf distortion associated virus, complete genome	7713	45	42	3	0	0	0	0	0
109	NC_010806.1 Rose spring dwarf-associated virus, complete genome	5808	28	23	5	0	0	0	0	0
110	NC_010809.1 Melon aphid-borne yellows virus, complete genome	5674	21	21	0	0	0	0	0	0
111	NC_010832.1 Lettuce virus X, complete genome	7212	90	80	9	1	0	0	0	0
112	NC_010944.1 Brugmansia mild mottle virus, complete genome	6381	41	36	5	0	0	0	0	0
113	NC_010954.1 Fritillary virus Y, complete genome	9656	58	55	3	0	0	0	0	0
114	NC_011062.1 Potato virus T, complete genome	6539	70	48	16	3	3	0	0	0
115	NC_011086.1 Diascia yellow mottle virus, complete genome	6290	79	61	9	7	2	0	0	0
116	NC_011097.1 Cycad leaf necrosis virus, complete genome	9205	446	77	46	27	18	25	33	220
117	NC_011106.1 Grapevine virus E, complete genome	7564	50	50	0	0	0	0	0	0
118	NC_011108.1 Cocksfoot mild mosaic virus, complete genome	4198	9	6	3	0	0	0	0	0
119	NC_011187.1 Rubus chlorotic mottle virus, complete genome	3983	8	8	0	0	0	0	0	0
120	NC_011362.1 Mulberry small circular viroid-like RNA 1, complete genome	356	0	0	0	0	0	0	0	0
121	NC_011515.1 Carrot mottle virus isolate Weddel, complete genome	4193	6	6	0	0	0	0	0	0
122	NC_011525.1 Potato latent virus, complete genome	7890	70	64	5	1	0	0	0	0
123	NC_011532.1 Lettuce yellow mottle virus, complete genome	12926	116	105	9	2	0	0	0	0
124	NC_011536.1 Imperata yellow mottle virus, complete genome	4547	55	12	2	2	2	2	3	32
125	NC_011538.1 Nemesia ring necrosis virus, complete genome	6285	87	61	19	4	3	0	0	0
126	NC_011540.1 Hippeastrum latent virus, complete genome	8500	32	30	2	0	0	0	0	0
127	NC_011541.1 Narcissus yellow stripe virus, complete genome	9650	89	74	8	6	1	0	0	0
128	NC_011543.1 Poinsettia cryptic virus, complete genome	4652	5	4	1	0	0	0	0	0
129	NC_011552.1 Peach mosaic virus, complete genome	7988	44	35	5	4	0	0	0	0
130	NC_011560.1 Zantedeschia mild mosaic virus, complete genome	9973	523	214	168	107	29	5	0	0
131	NC_011591.1 Southern tomato virus, complete genome	3437	22	17	5	0	0	0	0	0
132	NC_011643.1 Soybean yellow mottle mosaic virus, complete genome	4009	16	13	3	0	0	0	0	0
133	NC_011702.1 Grapevine leafroll-associated virus 10, complete genome, genomic RNA	13696	144	124	17	3	0	0	0	0
134	NC_011803.1 Cactus mild mottle virus, complete genome	6449	39	36	3	0	0	0	0	0
135	NC_011920.1 Rudbeckia flower distortion virus, complete genome	8222	109	73	28	4	2	1	1	0
136	NC_012038.1 Helleborus net necrosis virus, complete genome	8542	28	25	3	0	0	0	0	0
137	NC_012210.1 Red clover vein mosaic virus, complete genome	8604	30	29	1	0	0	0	0	0
138	NC_012211.2 Allium virus X, complete genome	7118	61	52	9	0	0	0	0	0
139	NC_012484.1 Grapevine Syrah Virus-1, complete genome	6506	73	64	9	0	0	0	0	0
140	NC_012698.2 Cassava brown streak virus, complete genome	8995	88	73	15	0	0	0	0	0
141	NC_012728.1 Sweetpotato badnavirus B, complete genome	7961	37	36	1	0	0	0	0	0
142	NC_012799.1 Triticum mosaic virus, complete genome	10282	106	86	18	2	0	0	0	0
143	NC_012869.1 Hydrangea chlorotic mottle virus, complete genome	8433	51	45	6	0	0	0	0	0
144	NC_012931.1 Wheat yellow dwarf virus-GPV, complete genome	5673	20	19	1	0	0	0	0	0
145	NC_013006.1 Kalanchoe latent virus, complete genome	8517	66	61	5	0	0	0	0	0
146	NC_013007.1 Carrot yellow leaf virus, complete genome	16354	108	96	12	0	0	0	0	0
147	NC_013261.1 Canna Yellow Streak Virus, complete genome	9502	85	73	11	1	0	0	0	0
148	NC_013262.1 Pelargonium vein banding virus, complete genome	7586	106	78	23	3	2	0	0	0
149	NC_013455.1 Sugarcane bacilliform Guadeloupe D virus isolate BataviaD, complete genome	7317	94	85	9	0	0	0	0	0
150	NC_014037.1 Sugarcane streak mosaic virus, complete genome	9782	89	74	12	3	0	0	0	0
151	NC_014038.1 Sunflower chlorotic mottle virus, complete genome	9965	120	103	15	2	0	0	0	0
152	NC_014064.1 Freesia mosaic virus, complete genome	9489	76	64	2	2	4	1	3	0
153	NC_014129.1 Rubber viroid India/2009, complete genome	361	0	0	0	0	0	0	0	0
154	NC_014252.1 Panax virus Y, complete genome	9750	80	70	10	0	0	0	0	0
155	NC_014325.1 Bidens mottle virus, complete genome	9741	176	88	31	26	12	19	0	0
156	NC_014327.1 Pepper yellow mosaic virus RNA, complete genome, strain: DF	9745	63	56	7	0	0	0	0	0
157	NC_014481.1 Rhododendron virus A, complete genome	3427	2	2	0	0	0	0	0	0
158	NC_014509.2 Velvet tobacco mottle virus, complete genome	4247	20	19	1	0	0	0	0	0
159	NC_014545.1 Cotton leafroll dwarf virus, complete genome	5866	21	16	5	0	0	0	0	0
160	NC_014546.1 Frangipani mosaic virus, complete genome	6643	37	33	4	0	0	0	0	0
161	NC_014593.1 Blueberry latent virus, complete genome	3431	6	6	0	0	0	0	0	0
162	NC_014648.1 Pineapple bacilliform comosus virus, complete genome	7543	176	60	19	13	4	8	10	62
163	NC_014730.1 Cowpea mild mottle virus, complete genome	8127	80	70	10	0	0	0	0	0
164	NC_014790.2 Passion fruit woodiness virus, complete genome	9682	79	78	1	0	0	0	0	0
165	NC_014791.1 Ugandan cassava brown streak virus, complete genome	9070	119	98	19	2	0	0	0	0
166	NC_014821.1 Apricot latent virus, complete genome	9311	88	75	10	3	0	0	0	0
167	NC_014898.1 Lupine mosaic virus, complete genome	10113	154	136	18	0	0	0	0	0
168	NC_014905.1 Apium virus Y, complete genome	9917	124	97	23	4	0	0	0	0
169	NC_014967.1 Honeysuckle ringspot virus, complete genome	3956	12	10	2	0	0	0	0	0
170	NC_015050.1 Pepper vein yellows virus genomic RNA, complete genome	6244	242	41	14	11	11	19	24	122
171	NC_015227.2 Trailing lespedeza virus 1 isolate 06TGP01091, complete genome	3929	5	5	0	0	0	0	0	0
172	NC_015228.1 Sweet potato vein clearing virus, complete genome	8837	222	194	25	3	0	0	0	0
173	NC_015229.1 Fig fleck-associated virus, complete genome	6704	91	72	17	2	0	0	0	0
174	NC_015328.1 Sweet potato caulimo-like virus, complete genome	7723	548	450	85	13	0	0	0	0
175	NC_015393.1 Celery mosaic virus, complete genome	9999	90	81	9	0	0	0	0	0
176	NC_015394.2 Hardenbergia mosaic virus, complete genome	9682	103	94	9	0	0	0	0	0
177	NC_015395.1 Hardenbergia virus A, complete genome	6942	56	51	5	0	0	0	0	0
178	NC_015502.1 Banana streak UA virus, complete genome	7519	119	95	23	1	0	0	0	0
179	NC_015503.1 Banana streak UI virus, complete genome	7458	139	79	17	5	6	13	15	4
180	NC_015504.1 Banana streak UL virus, complete genome	7401	105	87	18	0	0	0	0	0
181	NC_015505.1 Banana streak UM virus, complete genome	7532	105	61	18	4	14	5	3	0
182	NC_015506.1 Banana streak CA virus, complete genome	7408	154	131	20	3	0	0	0	0
183	NC_015507.1 Banana streak IM virus, complete genome	7769	199	76	18	10	10	25	8	52
184	NC_015522.1 Switchgrass mosaic virus, complete genome	6423	125	97	24	4	0	0	0	0
185	NC_015523.1 Asclepias asymptomatic virus, complete genome	6175	69	58	11	0	0	0	0	0
186	NC_015552.1 Passion fruit mosaic virus, complete genome	6791	22	18	3	1	0	0	0	0
187	NC_015655.1 Sweet potato pakakuy virus, complete genome	8082	61	54	7	0	0	0	0	0
188	NC_015706.1 Blackberry virus E, complete genome	7718	86	76	10	0	0	0	0	0
189	NC_015784.2 Grapevine vein-clearing virus, complete genome	7753	41	38	3	0	0	0	0	0
190	NC_016003.1 Tamus red mosaic virus isolate IT, complete genome	6495	20	18	2	0	0	0	0	0
191	NC_016033.1 Soybean yellow common mosaic virus, complete genome	4152	11	11	0	0	0	0	0	0
192	NC_016044.1 Chilli ringspot virus, complete genome	9595	92	75	14	3	0	0	0	0
193	NC_016080.1 Mirabilis jalapa mottle virus, complete genome	8315	48	38	9	1	0	0	0	0
194	NC_016081.1 Grapevine leafroll-associated virus 5, complete genome	13384	114	103	11	0	0	0	0	0
195	NC_016159.1 Keunjorong mosaic virus isolate Cheongwon, complete genome	9626	70	59	6	4	1	0	0	0
196	NC_016404.1 Actinidia virus B, complete genome	7488	35	34	1	0	0	0	0	0
197	NC_016440.1 Garlic common latent virus, complete genome	8638	26	24	2	0	0	0	0	0
198	NC_016441.1 Yam bean mosaic virus, complete genome	9649	92	84	8	0	0	0	0	0
199	NC_016442.1 Rattail cactus necrosis associated virus, complete genome	6506	31	23	6	2	0	0	0	0
200	NC_016519.1 Clitoria yellow mottle virus, complete genome	6514	18	17	1	0	0	0	0	0
201	NC_016648.1 Persea americana endornavirus, complete genome	13459	259	231	27	1	0	0	0	0
202	NC_017824.1 Tomato necrotic stunt virus, complete genome	10057	171	141	28	2	0	0	0	0
203	NC_017830.1 Fig badnavirus 1, complete genome	7140	59	51	7	1	0	0	0	0
204	NC_017859.1 American hop latent virus, complete genome	8601	44	37	7	0	0	0	0	0
205	NC_017914.1 Artemisia virus A, complete genome	4138	15	15	0	0	0	0	0	0
206	NC_017967.1 Hippeastrum mosaic virus, complete genome	9660	44	43	1	0	0	0	0	0
207	NC_017970.1 Sweet potato virus 2, complete genome	10731	122	106	12	4	0	0	0	0
208	NC_017977.1 Vallota speciosa virus, complete genome	9908	115	98	15	2	0	0	0	0
209	NC_018093.1 Sweet potato virus G isolate Jesus Maria, complete genome	10798	95	87	8	0	0	0	0	0
210	NC_018105.1 Gooseberry vein banding virus, complete genome	7659	78	69	9	0	0	0	0	0
211	NC_018175.1 Potato virus H isolate YN, complete genome	8410	54	50	4	0	0	0	0	0
212	NC_018176.1 Arracacha mottle virus, complete genome	9630	160	55	12	6	2	2	5	78
213	NC_018381.2 Persimmon virus A viral cRNA, complete genome, clone: Kaki13-14	13467	134	116	15	1	2	0	0	0
214	NC_018448.1 Sweet potato virus C-6, complete genome	8857	50	47	3	0	0	0	0	0
215	NC_018449.1 Papaya lethal yellowing virus, complete genome	4145	26	16	10	0	0	0	0	0
216	NC_018455.1 Chinese yam necrotic mosaic virus, complete genome	8224	60	51	7	2	0	0	0	0
217	NC_018458.1 Grapevine virus F, complete genome	7551	52	50	2	0	0	0	0	0
218	NC_018505.1 Soybean mild mottle pararetrovirus, complete genome	7757	89	67	14	5	3	0	0	0
219	NC_018519.1 Blueberry virus A genomic RNA, complete genome	17798	200	180	19	1	0	0	0	0
[truncated: 472 more rows]
