# Supplementary material for: Polyvalent guide RNAs for CRISPR antivirals
Source: iScience. 2022 Oct 13;25(11):105333. doi: 10.1016/j.isci.2022.105333 (PMC9618770; doi:10.1016/j.isci.2022.105333)
Supplement: Table S2. Homeologous Cas13 Target Pairs (>16/23 or 70% sequence identity) of Human-hosted RNA viruses, related to Figure 1 [file mmc3.xlsx]

## Sheet: Table S2
Supplementary Table S2: Homeologous Cas13 Target Pairs (>16/23 or 70% sequence identity) of Human-hosted RNA viruses. Related to Figure 1.
Pair	VirusNumber	VirusPair	Virus	Matches	Site1	Site2	Site1Start	Site1End	Site1GenBankName	Site1Accession	Site2Start	Site2End	Site2GenBankName	Site2Accession	Site1Features	Site1Gene	Site1LocusTag	Site1Product	Site1ProteinID	Site2Features	Site2Gene	Site2LocusTag	Site2Product	Site2ProteinID
1	1	1	Severe acute respiratory syndrome coronavirus 2 (SARS-CoV-2)	17	TTCCCAGGTAACAAACCAACCAA	TTTACAGGTAACCTACAAAGCAA	17	39	Severe acute respiratory syndrome coronavirus 2 isolate Wuhan-Hu-1, complete genome.	NC_045512	18784	18806	Severe acute respiratory syndrome coronavirus 2 isolate Wuhan-Hu-1, complete genome.	NC_045512	5'UTR 1..265 |					gene 266..21555 | CDS join(266..13468,13468..21555) | mat_peptide 18040..19620 |	ORF1ab	GU280_gp01		YP_009725309.1
2	1	2	Severe acute respiratory syndrome coronavirus 2 (SARS-CoV-2)	17	TCCCAGGTAACAAACCAACCAAC	TTACAGGTAACCTACAAAGCAAC	18	40	Severe acute respiratory syndrome coronavirus 2 isolate Wuhan-Hu-1, complete genome.	NC_045512	18785	18807	Severe acute respiratory syndrome coronavirus 2 isolate Wuhan-Hu-1, complete genome.	NC_045512	5'UTR 1..265 |					gene 266..21555 | CDS join(266..13468,13468..21555) | mat_peptide 18040..19620 |	ORF1ab	GU280_gp01		YP_009725309.1
3	1	3	Severe acute respiratory syndrome coronavirus 2 (SARS-CoV-2)	17	CAGGTAACAAACCAACCAACTTT	CAGGTAACCTACAAAGCAACCAT	21	43	Severe acute respiratory syndrome coronavirus 2 isolate Wuhan-Hu-1, complete genome.	NC_045512	18788	18810	Severe acute respiratory syndrome coronavirus 2 isolate Wuhan-Hu-1, complete genome.	NC_045512	5'UTR 1..265 |					gene 266..21555 | CDS join(266..13468,13468..21555) | mat_peptide 18040..19620 |	ORF1ab	GU280_gp01		YP_009725309.1
4	1	4	Severe acute respiratory syndrome coronavirus 2 (SARS-CoV-2)	17	GCACTCACGCAGTATAATTAATA	CCTCTTACGCAATATAATAGATA	116	138	Severe acute respiratory syndrome coronavirus 2 isolate Wuhan-Hu-1, complete genome.	NC_045512	9863	9885	Severe acute respiratory syndrome coronavirus 2 isolate Wuhan-Hu-1, complete genome.	NC_045512	5'UTR 1..265 |					gene 266..21555 | CDS join(266..13468,13468..21555) | mat_peptide 8555..10054 | CDS 266..13483 | mat_peptide 8555..10054 |	ORF1ab	GU280_gp01		YP_009742611.1
5	1	5	Severe acute respiratory syndrome coronavirus 2 (SARS-CoV-2)	17	CACTCACGCAGTATAATTAATAA	CTCTTACGCAATATAATAGATAC	117	139	Severe acute respiratory syndrome coronavirus 2 isolate Wuhan-Hu-1, complete genome.	NC_045512	9864	9886	Severe acute respiratory syndrome coronavirus 2 isolate Wuhan-Hu-1, complete genome.	NC_045512	5'UTR 1..265 |					gene 266..21555 | CDS join(266..13468,13468..21555) | mat_peptide 8555..10054 | CDS 266..13483 | mat_peptide 8555..10054 |	ORF1ab	GU280_gp01		YP_009742611.1
6	1	6	Severe acute respiratory syndrome coronavirus 2 (SARS-CoV-2)	17	CTCACGCAGTATAATTAATAACT	CTTACGCAATATAATAGATACTT	119	141	Severe acute respiratory syndrome coronavirus 2 isolate Wuhan-Hu-1, complete genome.	NC_045512	9866	9888	Severe acute respiratory syndrome coronavirus 2 isolate Wuhan-Hu-1, complete genome.	NC_045512	5'UTR 1..265 |					gene 266..21555 | CDS join(266..13468,13468..21555) | mat_peptide 8555..10054 | CDS 266..13483 | mat_peptide 8555..10054 |	ORF1ab	GU280_gp01		YP_009742611.1
7	1	7	Severe acute respiratory syndrome coronavirus 2 (SARS-CoV-2)	17	TCACGCAGTATAATTAATAACTA	TTACGCAATATAATAGATACTTA	120	142	Severe acute respiratory syndrome coronavirus 2 isolate Wuhan-Hu-1, complete genome.	NC_045512	9867	9889	Severe acute respiratory syndrome coronavirus 2 isolate Wuhan-Hu-1, complete genome.	NC_045512	5'UTR 1..265 |					gene 266..21555 | CDS join(266..13468,13468..21555) | mat_peptide 8555..10054 | CDS 266..13483 | mat_peptide 8555..10054 |	ORF1ab	GU280_gp01		YP_009742611.1
8	1	8	Severe acute respiratory syndrome coronavirus 2 (SARS-CoV-2)	17	ACGCAGTATAATTAATAACTAAT	ATGCTGTAAATTTACTTACTAAT	122	144	Severe acute respiratory syndrome coronavirus 2 isolate Wuhan-Hu-1, complete genome.	NC_045512	9330	9352	Severe acute respiratory syndrome coronavirus 2 isolate Wuhan-Hu-1, complete genome.	NC_045512	5'UTR 1..265 |					gene 266..21555 | CDS join(266..13468,13468..21555) | mat_peptide 8555..10054 | CDS 266..13483 | mat_peptide 8555..10054 |	ORF1ab	GU280_gp01		YP_009742611.1
9	1	9	Severe acute respiratory syndrome coronavirus 2 (SARS-CoV-2)	17	AACTAATTACTGTCGTTGACAGG	AACTAATTGTTGTCGCTTCCAAG	138	160	Severe acute respiratory syndrome coronavirus 2 isolate Wuhan-Hu-1, complete genome.	NC_045512	13590	13612	Severe acute respiratory syndrome coronavirus 2 isolate Wuhan-Hu-1, complete genome.	NC_045512	5'UTR 1..265 |					gene 266..21555 | CDS join(266..13468,13468..21555) |	ORF1ab	GU280_gp01		YP_009724389.1
10	1	10	Severe acute respiratory syndrome coronavirus 2 (SARS-CoV-2)	17	ACTAATTACTGTCGTTGACAGGA	ACTAATTGTTGTCGCTTCCAAGA	139	161	Severe acute respiratory syndrome coronavirus 2 isolate Wuhan-Hu-1, complete genome.	NC_045512	13591	13613	Severe acute respiratory syndrome coronavirus 2 isolate Wuhan-Hu-1, complete genome.	NC_045512	5'UTR 1..265 |					gene 266..21555 | CDS join(266..13468,13468..21555) |	ORF1ab	GU280_gp01		YP_009724389.1
11	1	11	Severe acute respiratory syndrome coronavirus 2 (SARS-CoV-2)	17	CACGAGTAACTCGTCTATCTTCT	CACAAGTTAATGGTTTAACTTCT	162	184	Severe acute respiratory syndrome coronavirus 2 isolate Wuhan-Hu-1, complete genome.	NC_045512	5241	5263	Severe acute respiratory syndrome coronavirus 2 isolate Wuhan-Hu-1, complete genome.	NC_045512	5'UTR 1..265 |					gene 266..21555 | CDS join(266..13468,13468..21555) | mat_peptide 2720..8554 | CDS 266..13483 | mat_peptide 2720..8554 |	ORF1ab	GU280_gp01		YP_009742610.1
12	1	12	Severe acute respiratory syndrome coronavirus 2 (SARS-CoV-2)	17	AGTAACTCGTCTATCTTCTGCAG	TGTGACTCTTCTTCCTGCTGCAG	166	188	Severe acute respiratory syndrome coronavirus 2 isolate Wuhan-Hu-1, complete genome.	NC_045512	29446	29468	Severe acute respiratory syndrome coronavirus 2 isolate Wuhan-Hu-1, complete genome.	NC_045512	5'UTR 1..265 |					gene 28274..29533 | CDS 28274..29533 |	N	GU280_gp10		YP_009724397.2
13	1	13	Severe acute respiratory syndrome coronavirus 2 (SARS-CoV-2)	17	GTAACTCGTCTATCTTCTGCAGG	GTGACTCTTCTTCCTGCTGCAGA	167	189	Severe acute respiratory syndrome coronavirus 2 isolate Wuhan-Hu-1, complete genome.	NC_045512	29447	29469	Severe acute respiratory syndrome coronavirus 2 isolate Wuhan-Hu-1, complete genome.	NC_045512	5'UTR 1..265 |					gene 28274..29533 | CDS 28274..29533 |	N	GU280_gp10		YP_009724397.2
14	1	14	Severe acute respiratory syndrome coronavirus 2 (SARS-CoV-2)	17	CGTCTATCTTCTGCAGGCTGCTT	CGTCTGTTTACTACAGTCAGCTT	173	195	Severe acute respiratory syndrome coronavirus 2 isolate Wuhan-Hu-1, complete genome.	NC_045512	7935	7957	Severe acute respiratory syndrome coronavirus 2 isolate Wuhan-Hu-1, complete genome.	NC_045512	5'UTR 1..265 |					gene 266..21555 | CDS join(266..13468,13468..21555) | mat_peptide 2720..8554 | CDS 266..13483 | mat_peptide 2720..8554 |	ORF1ab	GU280_gp01		YP_009742610.1
15	1	15	Severe acute respiratory syndrome coronavirus 2 (SARS-CoV-2)	17	GTCTATCTTCTGCAGGCTGCTTA	GTCTGTTTACTACAGTCAGCTTA	174	196	Severe acute respiratory syndrome coronavirus 2 isolate Wuhan-Hu-1, complete genome.	NC_045512	7936	7958	Severe acute respiratory syndrome coronavirus 2 isolate Wuhan-Hu-1, complete genome.	NC_045512	5'UTR 1..265 |					gene 266..21555 | CDS join(266..13468,13468..21555) | mat_peptide 2720..8554 | CDS 266..13483 | mat_peptide 2720..8554 |	ORF1ab	GU280_gp01		YP_009742610.1
16	1	16	Severe acute respiratory syndrome coronavirus 2 (SARS-CoV-2)	17	TTCGTCCGTGTTGCAGCCGATCA	TTTGACCGTGATGCAGCCATGCA	201	223	Severe acute respiratory syndrome coronavirus 2 isolate Wuhan-Hu-1, complete genome.	NC_045512	12236	12258	Severe acute respiratory syndrome coronavirus 2 isolate Wuhan-Hu-1, complete genome.	NC_045512	5'UTR 1..265 |					gene 266..21555 | CDS join(266..13468,13468..21555) | mat_peptide 12092..12685 | CDS 266..13483 | mat_peptide 12092..12685 |	ORF1ab	GU280_gp01		YP_009742615.1
17	1	17	Severe acute respiratory syndrome coronavirus 2 (SARS-CoV-2)	17	AACACACGTCCAACTCAGTTTGC	AATACAAATCCAATTCAGTTGTC	298	320	Severe acute respiratory syndrome coronavirus 2 isolate Wuhan-Hu-1, complete genome.	NC_045512	21355	21377	Severe acute respiratory syndrome coronavirus 2 isolate Wuhan-Hu-1, complete genome.	NC_045512	gene 266..21555 | CDS join(266..13468,13468..21555) | mat_peptide 266..805 | CDS 266..13483 | mat_peptide 266..805 |	ORF1ab	GU280_gp01	leader protein	YP_009742608.1	gene 266..21555 | CDS join(266..13468,13468..21555) | mat_peptide 20659..21552 |	ORF1ab	GU280_gp01		YP_009725311.1
18	1	18	Severe acute respiratory syndrome coronavirus 2 (SARS-CoV-2)	17	CTTGTGGCTTAGTAGAAGTTGAA	GTAGTGCTTTATTAGAAGATGAA	414	436	Severe acute respiratory syndrome coronavirus 2 isolate Wuhan-Hu-1, complete genome.	NC_045512	10902	10924	Severe acute respiratory syndrome coronavirus 2 isolate Wuhan-Hu-1, complete genome.	NC_045512	gene 266..21555 | CDS join(266..13468,13468..21555) | mat_peptide 266..805 | CDS 266..13483 | mat_peptide 266..805 |	ORF1ab	GU280_gp01	leader protein	YP_009742608.1	gene 266..21555 | CDS join(266..13468,13468..21555) | mat_peptide 10055..10972 | CDS 266..13483 | mat_peptide 10055..10972 |	ORF1ab	GU280_gp01		YP_009742612.1
19	1	19	Severe acute respiratory syndrome coronavirus 2 (SARS-CoV-2)	17	TTGTGGCTTAGTAGAAGTTGAAA	TAGTGCTTTATTAGAAGATGAAT	415	437	Severe acute respiratory syndrome coronavirus 2 isolate Wuhan-Hu-1, complete genome.	NC_045512	10903	10925	Severe acute respiratory syndrome coronavirus 2 isolate Wuhan-Hu-1, complete genome.	NC_045512	gene 266..21555 | CDS join(266..13468,13468..21555) | mat_peptide 266..805 | CDS 266..13483 | mat_peptide 266..805 |	ORF1ab	GU280_gp01	leader protein	YP_009742608.1	gene 266..21555 | CDS join(266..13468,13468..21555) | mat_peptide 10055..10972 | CDS 266..13483 | mat_peptide 10055..10972 |	ORF1ab	GU280_gp01		YP_009742612.1
20	1	20	Severe acute respiratory syndrome coronavirus 2 (SARS-CoV-2)	17	ACTTGAACAGCCCTATGTGTTCA	ACGTGCTAAGCACTATGTGTACA	454	476	Severe acute respiratory syndrome coronavirus 2 isolate Wuhan-Hu-1, complete genome.	NC_045512	17409	17431	Severe acute respiratory syndrome coronavirus 2 isolate Wuhan-Hu-1, complete genome.	NC_045512	gene 266..21555 | CDS join(266..13468,13468..21555) | mat_peptide 266..805 | CDS 266..13483 | mat_peptide 266..805 |	ORF1ab	GU280_gp01	leader protein	YP_009742608.1	gene 266..21555 | CDS join(266..13468,13468..21555) | mat_peptide 16237..18039 |	ORF1ab	GU280_gp01		YP_009725308.1
21	1	21	Severe acute respiratory syndrome coronavirus 2 (SARS-CoV-2)	17	CTTGAACAGCCCTATGTGTTCAT	CGTGCTAAGCACTATGTGTACAT	455	477	Severe acute respiratory syndrome coronavirus 2 isolate Wuhan-Hu-1, complete genome.	NC_045512	17410	17432	Severe acute respiratory syndrome coronavirus 2 isolate Wuhan-Hu-1, complete genome.	NC_045512	gene 266..21555 | CDS join(266..13468,13468..21555) | mat_peptide 266..805 | CDS 266..13483 | mat_peptide 266..805 |	ORF1ab	GU280_gp01	leader protein	YP_009742608.1	gene 266..21555 | CDS join(266..13468,13468..21555) | mat_peptide 16237..18039 |	ORF1ab	GU280_gp01		YP_009725308.1
22	1	22	Severe acute respiratory syndrome coronavirus 2 (SARS-CoV-2)	17	CTTCTTCGTAAGAACGGTAATAA	CTTATTGTTAATAACGCTACTAA	629	651	Severe acute respiratory syndrome coronavirus 2 isolate Wuhan-Hu-1, complete genome.	NC_045512	21914	21936	Severe acute respiratory syndrome coronavirus 2 isolate Wuhan-Hu-1, complete genome.	NC_045512	gene 266..21555 | CDS join(266..13468,13468..21555) | mat_peptide 266..805 | CDS 266..13483 | mat_peptide 266..805 |	ORF1ab	GU280_gp01	leader protein	YP_009742608.1	gene 21563..25384 | CDS 21563..25384 |	spike glycoprotein	GU280_gp02		YP_009724390.1
23	1	23	Severe acute respiratory syndrome coronavirus 2 (SARS-CoV-2)	17	GGCACTGATCCTTATGAAGATTT	GGCACACTTTCTTATGAACAATT	713	735	Severe acute respiratory syndrome coronavirus 2 isolate Wuhan-Hu-1, complete genome.	NC_045512	5579	5601	Severe acute respiratory syndrome coronavirus 2 isolate Wuhan-Hu-1, complete genome.	NC_045512	gene 266..21555 | CDS join(266..13468,13468..21555) | mat_peptide 266..805 | CDS 266..13483 | mat_peptide 266..805 |	ORF1ab	GU280_gp01	leader protein	YP_009742608.1	gene 266..21555 | CDS join(266..13468,13468..21555) | mat_peptide 2720..8554 | CDS 266..13483 | mat_peptide 2720..8554 |	ORF1ab	GU280_gp01		YP_009742610.1
24	1	24	Severe acute respiratory syndrome coronavirus 2 (SARS-CoV-2)	17	GGCACTGATCCTTATGAAGATTT	GGTTCTGTTGCTTATGAAAGTTT	713	735	Severe acute respiratory syndrome coronavirus 2 isolate Wuhan-Hu-1, complete genome.	NC_045512	9086	9108	Severe acute respiratory syndrome coronavirus 2 isolate Wuhan-Hu-1, complete genome.	NC_045512	gene 266..21555 | CDS join(266..13468,13468..21555) | mat_peptide 266..805 | CDS 266..13483 | mat_peptide 266..805 |	ORF1ab	GU280_gp01	leader protein	YP_009742608.1	gene 266..21555 | CDS join(266..13468,13468..21555) | mat_peptide 8555..10054 | CDS 266..13483 | mat_peptide 8555..10054 |	ORF1ab	GU280_gp01		YP_009742611.1
25	1	25	Severe acute respiratory syndrome coronavirus 2 (SARS-CoV-2)	17	ACACTAAACATAGCAGTGGTGTT	ACCTTAAACATGGAGGAGGTGTT	750	772	Severe acute respiratory syndrome coronavirus 2 isolate Wuhan-Hu-1, complete genome.	NC_045512	3456	3478	Severe acute respiratory syndrome coronavirus 2 isolate Wuhan-Hu-1, complete genome.	NC_045512	gene 266..21555 | CDS join(266..13468,13468..21555) | mat_peptide 266..805 | CDS 266..13483 | mat_peptide 266..805 |	ORF1ab	GU280_gp01	leader protein	YP_009742608.1	gene 266..21555 | CDS join(266..13468,13468..21555) | mat_peptide 2720..8554 | CDS 266..13483 | mat_peptide 2720..8554 |	ORF1ab	GU280_gp01		YP_009742610.1
26	1	26	Severe acute respiratory syndrome coronavirus 2 (SARS-CoV-2)	17	TATGTCGATAACAACTTCTGTGG	TGTGTCAATTTCAACTTCAATGG	818	840	Severe acute respiratory syndrome coronavirus 2 isolate Wuhan-Hu-1, complete genome.	NC_045512	23174	23196	Severe acute respiratory syndrome coronavirus 2 isolate Wuhan-Hu-1, complete genome.	NC_045512	gene 266..21555 | CDS join(266..13468,13468..21555) | mat_peptide 806..2719 | CDS 266..13483 | mat_peptide 806..2719 |	ORF1ab	GU280_gp01	nsp2	YP_009742609.1	gene 21563..25384 | CDS 21563..25384 |	spike glycoprotein	GU280_gp02		YP_009724390.1
27	1	27	Severe acute respiratory syndrome coronavirus 2 (SARS-CoV-2)	17	GGCCCTGATGGCTACCCTCTTGA	GGTCTTAATGACAACCTTCTTGA	839	861	Severe acute respiratory syndrome coronavirus 2 isolate Wuhan-Hu-1, complete genome.	NC_045512	1598	1620	Severe acute respiratory syndrome coronavirus 2 isolate Wuhan-Hu-1, complete genome.	NC_045512	gene 266..21555 | CDS join(266..13468,13468..21555) | mat_peptide 806..2719 | CDS 266..13483 | mat_peptide 806..2719 |	ORF1ab	GU280_gp01	nsp2	YP_009742609.1	gene 266..21555 | CDS join(266..13468,13468..21555) | mat_peptide 806..2719 | CDS 266..13483 | mat_peptide 806..2719 |	ORF1ab	GU280_gp01		YP_009742609.1
28	1	28	Severe acute respiratory syndrome coronavirus 2 (SARS-CoV-2)	17	CTAGCACGTGCTGGTAAAGCTTC	AGAGCAAGGGCTGGTGAAGCTGC	878	900	Severe acute respiratory syndrome coronavirus 2 isolate Wuhan-Hu-1, complete genome.	NC_045512	5366	5388	Severe acute respiratory syndrome coronavirus 2 isolate Wuhan-Hu-1, complete genome.	NC_045512	gene 266..21555 | CDS join(266..13468,13468..21555) | mat_peptide 806..2719 | CDS 266..13483 | mat_peptide 806..2719 |	ORF1ab	GU280_gp01	nsp2	YP_009742609.1	gene 266..21555 | CDS join(266..13468,13468..21555) | mat_peptide 2720..8554 | CDS 266..13483 | mat_peptide 2720..8554 |	ORF1ab	GU280_gp01		YP_009742610.1
29	1	29	Severe acute respiratory syndrome coronavirus 2 (SARS-CoV-2)	17	TAGCACGTGCTGGTAAAGCTTCA	GAGCAAGGGCTGGTGAAGCTGCT	879	901	Severe acute respiratory syndrome coronavirus 2 isolate Wuhan-Hu-1, complete genome.	NC_045512	5367	5389	Severe acute respiratory syndrome coronavirus 2 isolate Wuhan-Hu-1, complete genome.	NC_045512	gene 266..21555 | CDS join(266..13468,13468..21555) | mat_peptide 806..2719 | CDS 266..13483 | mat_peptide 806..2719 |	ORF1ab	GU280_gp01	nsp2	YP_009742609.1	gene 266..21555 | CDS join(266..13468,13468..21555) | mat_peptide 2720..8554 | CDS 266..13483 | mat_peptide 2720..8554 |	ORF1ab	GU280_gp01		YP_009742610.1
30	1	30	Severe acute respiratory syndrome coronavirus 2 (SARS-CoV-2)	17	AGCACGTGCTGGTAAAGCTTCAT	AGCAAGGGCTGGTGAAGCTGCTA	880	902	Severe acute respiratory syndrome coronavirus 2 isolate Wuhan-Hu-1, complete genome.	NC_045512	5368	5390	Severe acute respiratory syndrome coronavirus 2 isolate Wuhan-Hu-1, complete genome.	NC_045512	gene 266..21555 | CDS join(266..13468,13468..21555) | mat_peptide 806..2719 | CDS 266..13483 | mat_peptide 806..2719 |	ORF1ab	GU280_gp01	nsp2	YP_009742609.1	gene 266..21555 | CDS join(266..13468,13468..21555) | mat_peptide 2720..8554 | CDS 266..13483 | mat_peptide 2720..8554 |	ORF1ab	GU280_gp01		YP_009742610.1
31	1	31	Severe acute respiratory syndrome coronavirus 2 (SARS-CoV-2)	17	GAACATGAGCATGAAATTGCTTG	CTAAACGAACATGAAATTTCTTG	962	984	Severe acute respiratory syndrome coronavirus 2 isolate Wuhan-Hu-1, complete genome.	NC_045512	27884	27906	Severe acute respiratory syndrome coronavirus 2 isolate Wuhan-Hu-1, complete genome.	NC_045512	gene 266..21555 | CDS join(266..13468,13468..21555) | mat_peptide 806..2719 | CDS 266..13483 | mat_peptide 806..2719 |	ORF1ab	GU280_gp01	nsp2	YP_009742609.1	gene 27756..27887 | CDS 27756..27887 | gene 27894..28259 | CDS 27894..28259 |	ORF8	GU280_gp09		YP_009724396.1
32	1	32	Severe acute respiratory syndrome coronavirus 2 (SARS-CoV-2)	17	AACATGAGCATGAAATTGCTTGG	TAAACGAACATGAAATTTCTTGT	963	985	Severe acute respiratory syndrome coronavirus 2 isolate Wuhan-Hu-1, complete genome.	NC_045512	27885	27907	Severe acute respiratory syndrome coronavirus 2 isolate Wuhan-Hu-1, complete genome.	NC_045512	gene 266..21555 | CDS join(266..13468,13468..21555) | mat_peptide 806..2719 | CDS 266..13483 | mat_peptide 806..2719 |	ORF1ab	GU280_gp01	nsp2	YP_009742609.1	gene 27756..27887 | CDS 27756..27887 | gene 27894..28259 | CDS 27894..28259 |	ORF8	GU280_gp09		YP_009724396.1
33	1	33	Severe acute respiratory syndrome coronavirus 2 (SARS-CoV-2)	18	ACATGAGCATGAAATTGCTTGGT	AAACGAACATGAAATTTCTTGTT	964	986	Severe acute respiratory syndrome coronavirus 2 isolate Wuhan-Hu-1, complete genome.	NC_045512	27886	27908	Severe acute respiratory syndrome coronavirus 2 isolate Wuhan-Hu-1, complete genome.	NC_045512	gene 266..21555 | CDS join(266..13468,13468..21555) | mat_peptide 806..2719 | CDS 266..13483 | mat_peptide 806..2719 |	ORF1ab	GU280_gp01	nsp2	YP_009742609.1	gene 27756..27887 | CDS 27756..27887 | gene 27894..28259 | CDS 27894..28259 |	ORF8	GU280_gp09		YP_009724396.1
34	1	34	Severe acute respiratory syndrome coronavirus 2 (SARS-CoV-2)	17	CATGAGCATGAAATTGCTTGGTA	AACGAACATGAAATTTCTTGTTT	965	987	Severe acute respiratory syndrome coronavirus 2 isolate Wuhan-Hu-1, complete genome.	NC_045512	27887	27909	Severe acute respiratory syndrome coronavirus 2 isolate Wuhan-Hu-1, complete genome.	NC_045512	gene 266..21555 | CDS join(266..13468,13468..21555) | mat_peptide 806..2719 | CDS 266..13483 | mat_peptide 806..2719 |	ORF1ab	GU280_gp01	nsp2	YP_009742609.1	gene 27756..27887 | CDS 27756..27887 | gene 27894..28259 | CDS 27894..28259 |	ORF8	GU280_gp09		YP_009724396.1
35	1	35	Severe acute respiratory syndrome coronavirus 2 (SARS-CoV-2)	17	ATTAAATTGGCAAAGAAATTTGA	CTTAAATTGTCACATCAATCTGA	1034	1056	Severe acute respiratory syndrome coronavirus 2 isolate Wuhan-Hu-1, complete genome.	NC_045512	8228	8250	Severe acute respiratory syndrome coronavirus 2 isolate Wuhan-Hu-1, complete genome.	NC_045512	gene 266..21555 | CDS join(266..13468,13468..21555) | mat_peptide 806..2719 | CDS 266..13483 | mat_peptide 806..2719 |	ORF1ab	GU280_gp01	nsp2	YP_009742609.1	gene 266..21555 | CDS join(266..13468,13468..21555) | mat_peptide 2720..8554 | CDS 266..13483 | mat_peptide 2720..8554 |	ORF1ab	GU280_gp01		YP_009742610.1
36	1	36	Severe acute respiratory syndrome coronavirus 2 (SARS-CoV-2)	18	TTAAATTGGCAAAGAAATTTGAC	TTAAATTGTCACATCAATCTGAC	1035	1057	Severe acute respiratory syndrome coronavirus 2 isolate Wuhan-Hu-1, complete genome.	NC_045512	8229	8251	Severe acute respiratory syndrome coronavirus 2 isolate Wuhan-Hu-1, complete genome.	NC_045512	gene 266..21555 | CDS join(266..13468,13468..21555) | mat_peptide 806..2719 | CDS 266..13483 | mat_peptide 806..2719 |	ORF1ab	GU280_gp01	nsp2	YP_009742609.1	gene 266..21555 | CDS join(266..13468,13468..21555) | mat_peptide 2720..8554 | CDS 266..13483 | mat_peptide 2720..8554 |	ORF1ab	GU280_gp01		YP_009742610.1
37	1	37	Severe acute respiratory syndrome coronavirus 2 (SARS-CoV-2)	18	TAAATTGGCAAAGAAATTTGACA	TAAATTGTCACATCAATCTGACA	1036	1058	Severe acute respiratory syndrome coronavirus 2 isolate Wuhan-Hu-1, complete genome.	NC_045512	8230	8252	Severe acute respiratory syndrome coronavirus 2 isolate Wuhan-Hu-1, complete genome.	NC_045512	gene 266..21555 | CDS join(266..13468,13468..21555) | mat_peptide 806..2719 | CDS 266..13483 | mat_peptide 806..2719 |	ORF1ab	GU280_gp01	nsp2	YP_009742609.1	gene 266..21555 | CDS join(266..13468,13468..21555) | mat_peptide 2720..8554 | CDS 266..13483 | mat_peptide 2720..8554 |	ORF1ab	GU280_gp01		YP_009742610.1
38	1	38	Severe acute respiratory syndrome coronavirus 2 (SARS-CoV-2)	17	AAATTGGCAAAGAAATTTGACAC	AAATTGTCACATCAATCTGACAT	1037	1059	Severe acute respiratory syndrome coronavirus 2 isolate Wuhan-Hu-1, complete genome.	NC_045512	8231	8253	Severe acute respiratory syndrome coronavirus 2 isolate Wuhan-Hu-1, complete genome.	NC_045512	gene 266..21555 | CDS join(266..13468,13468..21555) | mat_peptide 806..2719 | CDS 266..13483 | mat_peptide 806..2719 |	ORF1ab	GU280_gp01	nsp2	YP_009742609.1	gene 266..21555 | CDS join(266..13468,13468..21555) | mat_peptide 2720..8554 | CDS 266..13483 | mat_peptide 2720..8554 |	ORF1ab	GU280_gp01		YP_009742610.1
39	1	39	Severe acute respiratory syndrome coronavirus 2 (SARS-CoV-2)	17	TTTGTATTTCCCTTAAATTCCAT	TTTCTATTACTCTGACAGTCCAT	1082	1104	Severe acute respiratory syndrome coronavirus 2 isolate Wuhan-Hu-1, complete genome.	NC_045512	19371	19393	Severe acute respiratory syndrome coronavirus 2 isolate Wuhan-Hu-1, complete genome.	NC_045512	gene 266..21555 | CDS join(266..13468,13468..21555) | mat_peptide 806..2719 | CDS 266..13483 | mat_peptide 806..2719 |	ORF1ab	GU280_gp01	nsp2	YP_009742609.1	gene 266..21555 | CDS join(266..13468,13468..21555) | mat_peptide 18040..19620 |	ORF1ab	GU280_gp01		YP_009725309.1
40	1	40	Severe acute respiratory syndrome coronavirus 2 (SARS-CoV-2)	17	CAAGACTATTCAACCAAGGGTTG	AACTACTATTCAAACAATTGTTG	1108	1130	Severe acute respiratory syndrome coronavirus 2 isolate Wuhan-Hu-1, complete genome.	NC_045512	3262	3284	Severe acute respiratory syndrome coronavirus 2 isolate Wuhan-Hu-1, complete genome.	NC_045512	gene 266..21555 | CDS join(266..13468,13468..21555) | mat_peptide 806..2719 | CDS 266..13483 | mat_peptide 806..2719 |	ORF1ab	GU280_gp01	nsp2	YP_009742609.1	gene 266..21555 | CDS join(266..13468,13468..21555) | mat_peptide 2720..8554 | CDS 266..13483 | mat_peptide 2720..8554 |	ORF1ab	GU280_gp01		YP_009742610.1
41	1	41	Severe acute respiratory syndrome coronavirus 2 (SARS-CoV-2)	18	AAGACTATTCAACCAAGGGTTGA	ACTACTATTCAAACAATTGTTGA	1109	1131	Severe acute respiratory syndrome coronavirus 2 isolate Wuhan-Hu-1, complete genome.	NC_045512	3263	3285	Severe acute respiratory syndrome coronavirus 2 isolate Wuhan-Hu-1, complete genome.	NC_045512	gene 266..21555 | CDS join(266..13468,13468..21555) | mat_peptide 806..2719 | CDS 266..13483 | mat_peptide 806..2719 |	ORF1ab	GU280_gp01	nsp2	YP_009742609.1	gene 266..21555 | CDS join(266..13468,13468..21555) | mat_peptide 2720..8554 | CDS 266..13483 | mat_peptide 2720..8554 |	ORF1ab	GU280_gp01		YP_009742610.1
42	1	42	Severe acute respiratory syndrome coronavirus 2 (SARS-CoV-2)	17	AGACTATTCAACCAAGGGTTGAA	CTACTATTCAAACAATTGTTGAG	1110	1132	Severe acute respiratory syndrome coronavirus 2 isolate Wuhan-Hu-1, complete genome.	NC_045512	3264	3286	Severe acute respiratory syndrome coronavirus 2 isolate Wuhan-Hu-1, complete genome.	NC_045512	gene 266..21555 | CDS join(266..13468,13468..21555) | mat_peptide 806..2719 | CDS 266..13483 | mat_peptide 806..2719 |	ORF1ab	GU280_gp01	nsp2	YP_009742609.1	gene 266..21555 | CDS join(266..13468,13468..21555) | mat_peptide 2720..8554 | CDS 266..13483 | mat_peptide 2720..8554 |	ORF1ab	GU280_gp01		YP_009742610.1
43	1	43	Severe acute respiratory syndrome coronavirus 2 (SARS-CoV-2)	17	GACTATTCAACCAAGGGTTGAAA	TACTATTCAAACAATTGTTGAGG	1111	1133	Severe acute respiratory syndrome coronavirus 2 isolate Wuhan-Hu-1, complete genome.	NC_045512	3265	3287	Severe acute respiratory syndrome coronavirus 2 isolate Wuhan-Hu-1, complete genome.	NC_045512	gene 266..21555 | CDS join(266..13468,13468..21555) | mat_peptide 806..2719 | CDS 266..13483 | mat_peptide 806..2719 |	ORF1ab	GU280_gp01	nsp2	YP_009742609.1	gene 266..21555 | CDS join(266..13468,13468..21555) | mat_peptide 2720..8554 | CDS 266..13483 | mat_peptide 2720..8554 |	ORF1ab	GU280_gp01		YP_009742610.1
44	1	44	Severe acute respiratory syndrome coronavirus 2 (SARS-CoV-2)	17	ATTCAGAAGTAGGACCTGAGCAT	ATTCAGATGTAGAAACTAAAGAT	1389	1411	Severe acute respiratory syndrome coronavirus 2 isolate Wuhan-Hu-1, complete genome.	NC_045512	8193	8215	Severe acute respiratory syndrome coronavirus 2 isolate Wuhan-Hu-1, complete genome.	NC_045512	gene 266..21555 | CDS join(266..13468,13468..21555) | mat_peptide 806..2719 | CDS 266..13483 | mat_peptide 806..2719 |	ORF1ab	GU280_gp01	nsp2	YP_009742609.1	gene 266..21555 | CDS join(266..13468,13468..21555) | mat_peptide 2720..8554 | CDS 266..13483 | mat_peptide 2720..8554 |	ORF1ab	GU280_gp01		YP_009742610.1
45	1	45	Severe acute respiratory syndrome coronavirus 2 (SARS-CoV-2)	17	AAGGGTGGTCGCACTATTGCCTT	AAGGCTGGTGGCACTACTGAAAT	1460	1482	Severe acute respiratory syndrome coronavirus 2 isolate Wuhan-Hu-1, complete genome.	NC_045512	4178	4200	Severe acute respiratory syndrome coronavirus 2 isolate Wuhan-Hu-1, complete genome.	NC_045512	gene 266..21555 | CDS join(266..13468,13468..21555) | mat_peptide 806..2719 | CDS 266..13483 | mat_peptide 806..2719 |	ORF1ab	GU280_gp01	nsp2	YP_009742609.1	gene 266..21555 | CDS join(266..13468,13468..21555) | mat_peptide 2720..8554 | CDS 266..13483 | mat_peptide 2720..8554 |	ORF1ab	GU280_gp01		YP_009742610.1
46	1	46	Severe acute respiratory syndrome coronavirus 2 (SARS-CoV-2)	17	TTGGAGGCTGTGTGTTCTCTTAT	TCTAAGTGTGTGTGTTCTGTTAT	1482	1504	Severe acute respiratory syndrome coronavirus 2 isolate Wuhan-Hu-1, complete genome.	NC_045512	20482	20504	Severe acute respiratory syndrome coronavirus 2 isolate Wuhan-Hu-1, complete genome.	NC_045512	gene 266..21555 | CDS join(266..13468,13468..21555) | mat_peptide 806..2719 | CDS 266..13483 | mat_peptide 806..2719 |	ORF1ab	GU280_gp01	nsp2	YP_009742609.1	gene 266..21555 | CDS join(266..13468,13468..21555) | mat_peptide 19621..20658 |	ORF1ab	GU280_gp01		YP_009725310.1
47	1	47	Severe acute respiratory syndrome coronavirus 2 (SARS-CoV-2)	17	CTCTTATGTTGGTTGCCATAACA	ATTCTATGGTGGTTGGCACAACA	1498	1520	Severe acute respiratory syndrome coronavirus 2 isolate Wuhan-Hu-1, complete genome.	NC_045512	15219	15241	Severe acute respiratory syndrome coronavirus 2 isolate Wuhan-Hu-1, complete genome.	NC_045512	gene 266..21555 | CDS join(266..13468,13468..21555) | mat_peptide 806..2719 | CDS 266..13483 | mat_peptide 806..2719 |	ORF1ab	GU280_gp01	nsp2	YP_009742609.1	gene 266..21555 | CDS join(266..13468,13468..21555) |	ORF1ab	GU280_gp01		YP_009724389.1
48	1	48	Severe acute respiratory syndrome coronavirus 2 (SARS-CoV-2)	17	TCTTATGTTGGTTGCCATAACAA	TTCTATGGTGGTTGGCACAACAT	1499	1521	Severe acute respiratory syndrome coronavirus 2 isolate Wuhan-Hu-1, complete genome.	NC_045512	15220	15242	Severe acute respiratory syndrome coronavirus 2 isolate Wuhan-Hu-1, complete genome.	NC_045512	gene 266..21555 | CDS join(266..13468,13468..21555) | mat_peptide 806..2719 | CDS 266..13483 | mat_peptide 806..2719 |	ORF1ab	GU280_gp01	nsp2	YP_009742609.1	gene 266..21555 | CDS join(266..13468,13468..21555) |	ORF1ab	GU280_gp01		YP_009724389.1
49	1	49	Severe acute respiratory syndrome coronavirus 2 (SARS-CoV-2)	17	CTTATGTTGGTTGCCATAACAAG	TCTATGGTGGTTGGCACAACATG	1500	1522	Severe acute respiratory syndrome coronavirus 2 isolate Wuhan-Hu-1, complete genome.	NC_045512	15221	15243	Severe acute respiratory syndrome coronavirus 2 isolate Wuhan-Hu-1, complete genome.	NC_045512	gene 266..21555 | CDS join(266..13468,13468..21555) | mat_peptide 806..2719 | CDS 266..13483 | mat_peptide 806..2719 |	ORF1ab	GU280_gp01	nsp2	YP_009742609.1	gene 266..21555 | CDS join(266..13468,13468..21555) |	ORF1ab	GU280_gp01		YP_009724389.1
50	1	50	Severe acute respiratory syndrome coronavirus 2 (SARS-CoV-2)	18	TTATGTTGGTTGCCATAACAAGT	CTATGGTGGTTGGCACAACATGT	1501	1523	Severe acute respiratory syndrome coronavirus 2 isolate Wuhan-Hu-1, complete genome.	NC_045512	15222	15244	Severe acute respiratory syndrome coronavirus 2 isolate Wuhan-Hu-1, complete genome.	NC_045512	gene 266..21555 | CDS join(266..13468,13468..21555) | mat_peptide 806..2719 | CDS 266..13483 | mat_peptide 806..2719 |	ORF1ab	GU280_gp01	nsp2	YP_009742609.1	gene 266..21555 | CDS join(266..13468,13468..21555) |	ORF1ab	GU280_gp01		YP_009724389.1
51	1	51	Severe acute respiratory syndrome coronavirus 2 (SARS-CoV-2)	18	TATGTTGGTTGCCATAACAAGTG	TATGGTGGTTGGCACAACATGTT	1502	1524	Severe acute respiratory syndrome coronavirus 2 isolate Wuhan-Hu-1, complete genome.	NC_045512	15223	15245	Severe acute respiratory syndrome coronavirus 2 isolate Wuhan-Hu-1, complete genome.	NC_045512	gene 266..21555 | CDS join(266..13468,13468..21555) | mat_peptide 806..2719 | CDS 266..13483 | mat_peptide 806..2719 |	ORF1ab	GU280_gp01	nsp2	YP_009742609.1	gene 266..21555 | CDS join(266..13468,13468..21555) |	ORF1ab	GU280_gp01		YP_009724389.1
52	1	52	Severe acute respiratory syndrome coronavirus 2 (SARS-CoV-2)	17	ATGTTGGTTGCCATAACAAGTGT	ATGGTGGTTGGCACAACATGTTA	1503	1525	Severe acute respiratory syndrome coronavirus 2 isolate Wuhan-Hu-1, complete genome.	NC_045512	15224	15246	Severe acute respiratory syndrome coronavirus 2 isolate Wuhan-Hu-1, complete genome.	NC_045512	gene 266..21555 | CDS join(266..13468,13468..21555) | mat_peptide 806..2719 | CDS 266..13483 | mat_peptide 806..2719 |	ORF1ab	GU280_gp01	nsp2	YP_009742609.1	gene 266..21555 | CDS join(266..13468,13468..21555) |	ORF1ab	GU280_gp01		YP_009724389.1
53	1	53	Severe acute respiratory syndrome coronavirus 2 (SARS-CoV-2)	17	TTGGTTGCCATAACAAGTGTGCC	TTGATTGCCATAGTAATGGTGAC	1506	1528	Severe acute respiratory syndrome coronavirus 2 isolate Wuhan-Hu-1, complete genome.	NC_045512	25232	25254	Severe acute respiratory syndrome coronavirus 2 isolate Wuhan-Hu-1, complete genome.	NC_045512	gene 266..21555 | CDS join(266..13468,13468..21555) | mat_peptide 806..2719 | CDS 266..13483 | mat_peptide 806..2719 |	ORF1ab	GU280_gp01	nsp2	YP_009742609.1	gene 21563..25384 | CDS 21563..25384 |	spike glycoprotein	GU280_gp02		YP_009724390.1
54	1	54	Severe acute respiratory syndrome coronavirus 2 (SARS-CoV-2)	17	TTGCCATAACAAGTGTGCCTATT	TTGCCATAGTAATGGTGACAATT	1510	1532	Severe acute respiratory syndrome coronavirus 2 isolate Wuhan-Hu-1, complete genome.	NC_045512	25236	25258	Severe acute respiratory syndrome coronavirus 2 isolate Wuhan-Hu-1, complete genome.	NC_045512	gene 266..21555 | CDS join(266..13468,13468..21555) | mat_peptide 806..2719 | CDS 266..13483 | mat_peptide 806..2719 |	ORF1ab	GU280_gp01	nsp2	YP_009742609.1	gene 21563..25384 | CDS 21563..25384 |	spike glycoprotein	GU280_gp02		YP_009724390.1
55	1	55	Severe acute respiratory syndrome coronavirus 2 (SARS-CoV-2)	17	GTTGTAACCATACAGGTGTTGTT	CTTCTAACTACTCAGGTGTAGTT	1560	1582	Severe acute respiratory syndrome coronavirus 2 isolate Wuhan-Hu-1, complete genome.	NC_045512	11487	11509	Severe acute respiratory syndrome coronavirus 2 isolate Wuhan-Hu-1, complete genome.	NC_045512	gene 266..21555 | CDS join(266..13468,13468..21555) | mat_peptide 806..2719 | CDS 266..13483 | mat_peptide 806..2719 |	ORF1ab	GU280_gp01	nsp2	YP_009742609.1	gene 266..21555 | CDS join(266..13468,13468..21555) | mat_peptide 10973..11842 | CDS 266..13483 | mat_peptide 10973..11842 |	ORF1ab	GU280_gp01		YP_009742613.1
56	1	56	Severe acute respiratory syndrome coronavirus 2 (SARS-CoV-2)	17	TTGTAACCATACAGGTGTTGTTG	TTCTAACTACTCAGGTGTAGTTA	1561	1583	Severe acute respiratory syndrome coronavirus 2 isolate Wuhan-Hu-1, complete genome.	NC_045512	11488	11510	Severe acute respiratory syndrome coronavirus 2 isolate Wuhan-Hu-1, complete genome.	NC_045512	gene 266..21555 | CDS join(266..13468,13468..21555) | mat_peptide 806..2719 | CDS 266..13483 | mat_peptide 806..2719 |	ORF1ab	GU280_gp01	nsp2	YP_009742609.1	gene 266..21555 | CDS join(266..13468,13468..21555) | mat_peptide 10973..11842 | CDS 266..13483 | mat_peptide 10973..11842 |	ORF1ab	GU280_gp01		YP_009742613.1
57	1	57	Severe acute respiratory syndrome coronavirus 2 (SARS-CoV-2)	17	TAACCATACAGGTGTTGTTGGAG	TAAACATGGAGGAGGTGTTGCAG	1564	1586	Severe acute respiratory syndrome coronavirus 2 isolate Wuhan-Hu-1, complete genome.	NC_045512	3460	3482	Severe acute respiratory syndrome coronavirus 2 isolate Wuhan-Hu-1, complete genome.	NC_045512	gene 266..21555 | CDS join(266..13468,13468..21555) | mat_peptide 806..2719 | CDS 266..13483 | mat_peptide 806..2719 |	ORF1ab	GU280_gp01	nsp2	YP_009742609.1	gene 266..21555 | CDS join(266..13468,13468..21555) | mat_peptide 2720..8554 | CDS 266..13483 | mat_peptide 2720..8554 |	ORF1ab	GU280_gp01		YP_009742610.1
58	1	58	Severe acute respiratory syndrome coronavirus 2 (SARS-CoV-2)	17	TGTTGTTGGAGAAGGTTCCGAAG	TGATGTTGGTGATAGTGCGGAAG	1576	1598	Severe acute respiratory syndrome coronavirus 2 isolate Wuhan-Hu-1, complete genome.	NC_045512	7999	8021	Severe acute respiratory syndrome coronavirus 2 isolate Wuhan-Hu-1, complete genome.	NC_045512	gene 266..21555 | CDS join(266..13468,13468..21555) | mat_peptide 806..2719 | CDS 266..13483 | mat_peptide 806..2719 |	ORF1ab	GU280_gp01	nsp2	YP_009742609.1	gene 266..21555 | CDS join(266..13468,13468..21555) | mat_peptide 2720..8554 | CDS 266..13483 | mat_peptide 2720..8554 |	ORF1ab	GU280_gp01		YP_009742610.1
59	1	59	Severe acute respiratory syndrome coronavirus 2 (SARS-CoV-2)	17	TCTTAATGACAACCTTCTTGAAA	TCTCTATGACAAACTTGTTTCAA	1600	1622	Severe acute respiratory syndrome coronavirus 2 isolate Wuhan-Hu-1, complete genome.	NC_045512	3808	3830	Severe acute respiratory syndrome coronavirus 2 isolate Wuhan-Hu-1, complete genome.	NC_045512	gene 266..21555 | CDS join(266..13468,13468..21555) | mat_peptide 806..2719 | CDS 266..13483 | mat_peptide 806..2719 |	ORF1ab	GU280_gp01	nsp2	YP_009742609.1	gene 266..21555 | CDS join(266..13468,13468..21555) | mat_peptide 2720..8554 | CDS 266..13483 | mat_peptide 2720..8554 |	ORF1ab	GU280_gp01		YP_009742610.1
60	1	60	Severe acute respiratory syndrome coronavirus 2 (SARS-CoV-2)	17	AAAGTCAACATCAATATTGTTGG	AGAATCATCATCTAAATTGTGGG	1637	1659	Severe acute respiratory syndrome coronavirus 2 isolate Wuhan-Hu-1, complete genome.	NC_045512	11908	11930	Severe acute respiratory syndrome coronavirus 2 isolate Wuhan-Hu-1, complete genome.	NC_045512	gene 266..21555 | CDS join(266..13468,13468..21555) | mat_peptide 806..2719 | CDS 266..13483 | mat_peptide 806..2719 |	ORF1ab	GU280_gp01	nsp2	YP_009742609.1	gene 266..21555 | CDS join(266..13468,13468..21555) | mat_peptide 11843..12091 | CDS 266..13483 | mat_peptide 11843..12091 |	ORF1ab	GU280_gp01		YP_009742614.1
61	1	61	Severe acute respiratory syndrome coronavirus 2 (SARS-CoV-2)	17	AACATCAATATTGTTGGTGACTT	AATATCAAATTTGCTGATGATTT	1643	1665	Severe acute respiratory syndrome coronavirus 2 isolate Wuhan-Hu-1, complete genome.	NC_045512	6065	6087	Severe acute respiratory syndrome coronavirus 2 isolate Wuhan-Hu-1, complete genome.	NC_045512	gene 266..21555 | CDS join(266..13468,13468..21555) | mat_peptide 806..2719 | CDS 266..13483 | mat_peptide 806..2719 |	ORF1ab	GU280_gp01	nsp2	YP_009742609.1	gene 266..21555 | CDS join(266..13468,13468..21555) | mat_peptide 2720..8554 | CDS 266..13483 | mat_peptide 2720..8554 |	ORF1ab	GU280_gp01		YP_009742610.1
62	1	62	Severe acute respiratory syndrome coronavirus 2 (SARS-CoV-2)	17	CATCAATATTGTTGGTGACTTTA	TAGCGATAATGTTACTGACTTTA	1645	1667	Severe acute respiratory syndrome coronavirus 2 isolate Wuhan-Hu-1, complete genome.	NC_045512	16533	16555	Severe acute respiratory syndrome coronavirus 2 isolate Wuhan-Hu-1, complete genome.	NC_045512	gene 266..21555 | CDS join(266..13468,13468..21555) | mat_peptide 806..2719 | CDS 266..13483 | mat_peptide 806..2719 |	ORF1ab	GU280_gp01	nsp2	YP_009742609.1	gene 266..21555 | CDS join(266..13468,13468..21555) | mat_peptide 16237..18039 |	ORF1ab	GU280_gp01		YP_009725308.1
63	1	63	Severe acute respiratory syndrome coronavirus 2 (SARS-CoV-2)	17	ATCAATATTGTTGGTGACTTTAA	ATCAAATTTGCTGATGATTTAAA	1646	1668	Severe acute respiratory syndrome coronavirus 2 isolate Wuhan-Hu-1, complete genome.	NC_045512	6068	6090	Severe acute respiratory syndrome coronavirus 2 isolate Wuhan-Hu-1, complete genome.	NC_045512	gene 266..21555 | CDS join(266..13468,13468..21555) | mat_peptide 806..2719 | CDS 266..13483 | mat_peptide 806..2719 |	ORF1ab	GU280_gp01	nsp2	YP_009742609.1	gene 266..21555 | CDS join(266..13468,13468..21555) | mat_peptide 2720..8554 | CDS 266..13483 | mat_peptide 2720..8554 |	ORF1ab	GU280_gp01		YP_009742610.1
64	1	64	Severe acute respiratory syndrome coronavirus 2 (SARS-CoV-2)	18	ATCAATATTGTTGGTGACTTTAA	AGCGATAATGTTACTGACTTTAA	1646	1668	Severe acute respiratory syndrome coronavirus 2 isolate Wuhan-Hu-1, complete genome.	NC_045512	16534	16556	Severe acute respiratory syndrome coronavirus 2 isolate Wuhan-Hu-1, complete genome.	NC_045512	gene 266..21555 | CDS join(266..13468,13468..21555) | mat_peptide 806..2719 | CDS 266..13483 | mat_peptide 806..2719 |	ORF1ab	GU280_gp01	nsp2	YP_009742609.1	gene 266..21555 | CDS join(266..13468,13468..21555) | mat_peptide 16237..18039 |	ORF1ab	GU280_gp01		YP_009725308.1
65	1	65	Severe acute respiratory syndrome coronavirus 2 (SARS-CoV-2)	17	TCAATATTGTTGGTGACTTTAAA	GCGATAATGTTACTGACTTTAAT	1647	1669	Severe acute respiratory syndrome coronavirus 2 isolate Wuhan-Hu-1, complete genome.	NC_045512	16535	16557	Severe acute respiratory syndrome coronavirus 2 isolate Wuhan-Hu-1, complete genome.	NC_045512	gene 266..21555 | CDS join(266..13468,13468..21555) | mat_peptide 806..2719 | CDS 266..13483 | mat_peptide 806..2719 |	ORF1ab	GU280_gp01	nsp2	YP_009742609.1	gene 266..21555 | CDS join(266..13468,13468..21555) | mat_peptide 16237..18039 |	ORF1ab	GU280_gp01		YP_009725308.1
66	1	66	Severe acute respiratory syndrome coronavirus 2 (SARS-CoV-2)	17	CAATATTGTTGGTGACTTTAAAC	CGATAATGTTACTGACTTTAATG	1648	1670	Severe acute respiratory syndrome coronavirus 2 isolate Wuhan-Hu-1, complete genome.	NC_045512	16536	16558	Severe acute respiratory syndrome coronavirus 2 isolate Wuhan-Hu-1, complete genome.	NC_045512	gene 266..21555 | CDS join(266..13468,13468..21555) | mat_peptide 806..2719 | CDS 266..13483 | mat_peptide 806..2719 |	ORF1ab	GU280_gp01	nsp2	YP_009742609.1	gene 266..21555 | CDS join(266..13468,13468..21555) | mat_peptide 16237..18039 |	ORF1ab	GU280_gp01		YP_009725308.1
67	1	67	Severe acute respiratory syndrome coronavirus 2 (SARS-CoV-2)	17	ATATTGTTGGTGACTTTAAACTT	AAGTTGTAGGAGACATTATACTT	1650	1672	Severe acute respiratory syndrome coronavirus 2 isolate Wuhan-Hu-1, complete genome.	NC_045512	6474	6496	Severe acute respiratory syndrome coronavirus 2 isolate Wuhan-Hu-1, complete genome.	NC_045512	gene 266..21555 | CDS join(266..13468,13468..21555) | mat_peptide 806..2719 | CDS 266..13483 | mat_peptide 806..2719 |	ORF1ab	GU280_gp01	nsp2	YP_009742609.1	gene 266..21555 | CDS join(266..13468,13468..21555) | mat_peptide 2720..8554 | CDS 266..13483 | mat_peptide 2720..8554 |	ORF1ab	GU280_gp01		YP_009742610.1
68	1	68	Severe acute respiratory syndrome coronavirus 2 (SARS-CoV-2)	17	TATTGTTGGTGACTTTAAACTTA	CATTATTGGTGGAGCTAAACTTA	1651	1673	Severe acute respiratory syndrome coronavirus 2 isolate Wuhan-Hu-1, complete genome.	NC_045512	2344	2366	Severe acute respiratory syndrome coronavirus 2 isolate Wuhan-Hu-1, complete genome.	NC_045512	gene 266..21555 | CDS join(266..13468,13468..21555) | mat_peptide 806..2719 | CDS 266..13483 | mat_peptide 806..2719 |	ORF1ab	GU280_gp01	nsp2	YP_009742609.1	gene 266..21555 | CDS join(266..13468,13468..21555) | mat_peptide 806..2719 | CDS 266..13483 | mat_peptide 806..2719 |	ORF1ab	GU280_gp01		YP_009742609.1
69	1	69	Severe acute respiratory syndrome coronavirus 2 (SARS-CoV-2)	17	TATTGTTGGTGACTTTAAACTTA	AGTTGTAGGAGACATTATACTTA	1651	1673	Severe acute respiratory syndrome coronavirus 2 isolate Wuhan-Hu-1, complete genome.	NC_045512	6475	6497	Severe acute respiratory syndrome coronavirus 2 isolate Wuhan-Hu-1, complete genome.	NC_045512	gene 266..21555 | CDS join(266..13468,13468..21555) | mat_peptide 806..2719 | CDS 266..13483 | mat_peptide 806..2719 |	ORF1ab	GU280_gp01	nsp2	YP_009742609.1	gene 266..21555 | CDS join(266..13468,13468..21555) | mat_peptide 2720..8554 | CDS 266..13483 | mat_peptide 2720..8554 |	ORF1ab	GU280_gp01		YP_009742610.1
70	1	70	Severe acute respiratory syndrome coronavirus 2 (SARS-CoV-2)	18	ATTGTTGGTGACTTTAAACTTAA	ATTATTGGTGGAGCTAAACTTAA	1652	1674	Severe acute respiratory syndrome coronavirus 2 isolate Wuhan-Hu-1, complete genome.	NC_045512	2345	2367	Severe acute respiratory syndrome coronavirus 2 isolate Wuhan-Hu-1, complete genome.	NC_045512	gene 266..21555 | CDS join(266..13468,13468..21555) | mat_peptide 806..2719 | CDS 266..13483 | mat_peptide 806..2719 |	ORF1ab	GU280_gp01	nsp2	YP_009742609.1	gene 266..21555 | CDS join(266..13468,13468..21555) | mat_peptide 806..2719 | CDS 266..13483 | mat_peptide 806..2719 |	ORF1ab	GU280_gp01		YP_009742609.1
71	1	71	Severe acute respiratory syndrome coronavirus 2 (SARS-CoV-2)	18	ATTGTTGGTGACTTTAAACTTAA	GTTGTAGGAGACATTATACTTAA	1652	1674	Severe acute respiratory syndrome coronavirus 2 isolate Wuhan-Hu-1, complete genome.	NC_045512	6476	6498	Severe acute respiratory syndrome coronavirus 2 isolate Wuhan-Hu-1, complete genome.	NC_045512	gene 266..21555 | CDS join(266..13468,13468..21555) | mat_peptide 806..2719 | CDS 266..13483 | mat_peptide 806..2719 |	ORF1ab	GU280_gp01	nsp2	YP_009742609.1	gene 266..21555 | CDS join(266..13468,13468..21555) | mat_peptide 2720..8554 | CDS 266..13483 | mat_peptide 2720..8554 |	ORF1ab	GU280_gp01		YP_009742610.1
72	1	72	Severe acute respiratory syndrome coronavirus 2 (SARS-CoV-2)	17	TTGTTGGTGACTTTAAACTTAAT	TTATTGGTGGAGCTAAACTTAAA	1653	1675	Severe acute respiratory syndrome coronavirus 2 isolate Wuhan-Hu-1, complete genome.	NC_045512	2346	2368	Severe acute respiratory syndrome coronavirus 2 isolate Wuhan-Hu-1, complete genome.	NC_045512	gene 266..21555 | CDS join(266..13468,13468..21555) | mat_peptide 806..2719 | CDS 266..13483 | mat_peptide 806..2719 |	ORF1ab	GU280_gp01	nsp2	YP_009742609.1	gene 266..21555 | CDS join(266..13468,13468..21555) | mat_peptide 806..2719 | CDS 266..13483 | mat_peptide 806..2719 |	ORF1ab	GU280_gp01		YP_009742609.1
73	1	73	Severe acute respiratory syndrome coronavirus 2 (SARS-CoV-2)	18	TTGTTGGTGACTTTAAACTTAAT	TTGTAGGAGACATTATACTTAAA	1653	1675	Severe acute respiratory syndrome coronavirus 2 isolate Wuhan-Hu-1, complete genome.	NC_045512	6477	6499	Severe acute respiratory syndrome coronavirus 2 isolate Wuhan-Hu-1, complete genome.	NC_045512	gene 266..21555 | CDS join(266..13468,13468..21555) | mat_peptide 806..2719 | CDS 266..13483 | mat_peptide 806..2719 |	ORF1ab	GU280_gp01	nsp2	YP_009742609.1	gene 266..21555 | CDS join(266..13468,13468..21555) | mat_peptide 2720..8554 | CDS 266..13483 | mat_peptide 2720..8554 |	ORF1ab	GU280_gp01		YP_009742610.1
74	1	74	Severe acute respiratory syndrome coronavirus 2 (SARS-CoV-2)	17	TGTTGGTGACTTTAAACTTAATG	TATTGGTGGAGCTAAACTTAAAG	1654	1676	Severe acute respiratory syndrome coronavirus 2 isolate Wuhan-Hu-1, complete genome.	NC_045512	2347	2369	Severe acute respiratory syndrome coronavirus 2 isolate Wuhan-Hu-1, complete genome.	NC_045512	gene 266..21555 | CDS join(266..13468,13468..21555) | mat_peptide 806..2719 | CDS 266..13483 | mat_peptide 806..2719 |	ORF1ab	GU280_gp01	nsp2	YP_009742609.1	gene 266..21555 | CDS join(266..13468,13468..21555) | mat_peptide 806..2719 | CDS 266..13483 | mat_peptide 806..2719 |	ORF1ab	GU280_gp01		YP_009742609.1
75	1	75	Severe acute respiratory syndrome coronavirus 2 (SARS-CoV-2)	17	TGTTGGTGACTTTAAACTTAATG	TGTAGGAGACATTATACTTAAAC	1654	1676	Severe acute respiratory syndrome coronavirus 2 isolate Wuhan-Hu-1, complete genome.	NC_045512	6478	6500	Severe acute respiratory syndrome coronavirus 2 isolate Wuhan-Hu-1, complete genome.	NC_045512	gene 266..21555 | CDS join(266..13468,13468..21555) | mat_peptide 806..2719 | CDS 266..13483 | mat_peptide 806..2719 |	ORF1ab	GU280_gp01	nsp2	YP_009742609.1	gene 266..21555 | CDS join(266..13468,13468..21555) | mat_peptide 2720..8554 | CDS 266..13483 | mat_peptide 2720..8554 |	ORF1ab	GU280_gp01		YP_009742610.1
76	1	76	Severe acute respiratory syndrome coronavirus 2 (SARS-CoV-2)	17	TTTAAACTTAATGAAGAGATCGC	TTTGAACTTGATGAAAGGATTGA	1664	1686	Severe acute respiratory syndrome coronavirus 2 isolate Wuhan-Hu-1, complete genome.	NC_045512	2792	2814	Severe acute respiratory syndrome coronavirus 2 isolate Wuhan-Hu-1, complete genome.	NC_045512	gene 266..21555 | CDS join(266..13468,13468..21555) | mat_peptide 806..2719 | CDS 266..13483 | mat_peptide 806..2719 |	ORF1ab	GU280_gp01	nsp2	YP_009742609.1	gene 266..21555 | CDS join(266..13468,13468..21555) | mat_peptide 2720..8554 | CDS 266..13483 | mat_peptide 2720..8554 |	ORF1ab	GU280_gp01		YP_009742610.1
77	1	77	Severe acute respiratory syndrome coronavirus 2 (SARS-CoV-2)	17	TTTGTGGAAACTGTGAAAGGTTT	ATTGTTGACACTGTGAGTGCTTT	1724	1746	Severe acute respiratory syndrome coronavirus 2 isolate Wuhan-Hu-1, complete genome.	NC_045512	17578	17600	Severe acute respiratory syndrome coronavirus 2 isolate Wuhan-Hu-1, complete genome.	NC_045512	gene 266..21555 | CDS join(266..13468,13468..21555) | mat_peptide 806..2719 | CDS 266..13483 | mat_peptide 806..2719 |	ORF1ab	GU280_gp01	nsp2	YP_009742609.1	gene 266..21555 | CDS join(266..13468,13468..21555) | mat_peptide 16237..18039 |	ORF1ab	GU280_gp01		YP_009725308.1
78	1	78	Severe acute respiratory syndrome coronavirus 2 (SARS-CoV-2)	18	TTGTGGAAACTGTGAAAGGTTTG	TTGTTGACACTGTGAGTGCTTTG	1725	1747	Severe acute respiratory syndrome coronavirus 2 isolate Wuhan-Hu-1, complete genome.	NC_045512	17579	17601	Severe acute respiratory syndrome coronavirus 2 isolate Wuhan-Hu-1, complete genome.	NC_045512	gene 266..21555 | CDS join(266..13468,13468..21555) | mat_peptide 806..2719 | CDS 266..13483 | mat_peptide 806..2719 |	ORF1ab	GU280_gp01	nsp2	YP_009742609.1	gene 266..21555 | CDS join(266..13468,13468..21555) | mat_peptide 16237..18039 |	ORF1ab	GU280_gp01		YP_009725308.1
79	1	79	Severe acute respiratory syndrome coronavirus 2 (SARS-CoV-2)	18	TGTGGAAACTGTGAAAGGTTTGG	TGTTGACACTGTGAGTGCTTTGG	1726	1748	Severe acute respiratory syndrome coronavirus 2 isolate Wuhan-Hu-1, complete genome.	NC_045512	17580	17602	Severe acute respiratory syndrome coronavirus 2 isolate Wuhan-Hu-1, complete genome.	NC_045512	gene 266..21555 | CDS join(266..13468,13468..21555) | mat_peptide 806..2719 | CDS 266..13483 | mat_peptide 806..2719 |	ORF1ab	GU280_gp01	nsp2	YP_009742609.1	gene 266..21555 | CDS join(266..13468,13468..21555) | mat_peptide 16237..18039 |	ORF1ab	GU280_gp01		YP_009725308.1
80	1	80	Severe acute respiratory syndrome coronavirus 2 (SARS-CoV-2)	17	GTGGAAACTGTGAAAGGTTTGGA	GTTGACACTGTGAGTGCTTTGGT	1727	1749	Severe acute respiratory syndrome coronavirus 2 isolate Wuhan-Hu-1, complete genome.	NC_045512	17581	17603	Severe acute respiratory syndrome coronavirus 2 isolate Wuhan-Hu-1, complete genome.	NC_045512	gene 266..21555 | CDS join(266..13468,13468..21555) | mat_peptide 806..2719 | CDS 266..13483 | mat_peptide 806..2719 |	ORF1ab	GU280_gp01	nsp2	YP_009742609.1	gene 266..21555 | CDS join(266..13468,13468..21555) | mat_peptide 16237..18039 |	ORF1ab	GU280_gp01		YP_009725308.1
81	1	81	Severe acute respiratory syndrome coronavirus 2 (SARS-CoV-2)	17	TGGAAACTGTGAAAGGTTTGGAT	TTGACACTGTGAGTGCTTTGGTT	1728	1750	Severe acute respiratory syndrome coronavirus 2 isolate Wuhan-Hu-1, complete genome.	NC_045512	17582	17604	Severe acute respiratory syndrome coronavirus 2 isolate Wuhan-Hu-1, complete genome.	NC_045512	gene 266..21555 | CDS join(266..13468,13468..21555) | mat_peptide 806..2719 | CDS 266..13483 | mat_peptide 806..2719 |	ORF1ab	GU280_gp01	nsp2	YP_009742609.1	gene 266..21555 | CDS join(266..13468,13468..21555) | mat_peptide 16237..18039 |	ORF1ab	GU280_gp01		YP_009725308.1
82	1	82	Severe acute respiratory syndrome coronavirus 2 (SARS-CoV-2)	17	GGAAACTGTGAAAGGTTTGGATT	TGACACTGTGAGTGCTTTGGTTT	1729	1751	Severe acute respiratory syndrome coronavirus 2 isolate Wuhan-Hu-1, complete genome.	NC_045512	17583	17605	Severe acute respiratory syndrome coronavirus 2 isolate Wuhan-Hu-1, complete genome.	NC_045512	gene 266..21555 | CDS join(266..13468,13468..21555) | mat_peptide 806..2719 | CDS 266..13483 | mat_peptide 806..2719 |	ORF1ab	GU280_gp01	nsp2	YP_009742609.1	gene 266..21555 | CDS join(266..13468,13468..21555) | mat_peptide 16237..18039 |	ORF1ab	GU280_gp01		YP_009725308.1
83	1	83	Severe acute respiratory syndrome coronavirus 2 (SARS-CoV-2)	18	GAAACTGTGAAAGGTTTGGATTA	GACACTGTGAGTGCTTTGGTTTA	1730	1752	Severe acute respiratory syndrome coronavirus 2 isolate Wuhan-Hu-1, complete genome.	NC_045512	17584	17606	Severe acute respiratory syndrome coronavirus 2 isolate Wuhan-Hu-1, complete genome.	NC_045512	gene 266..21555 | CDS join(266..13468,13468..21555) | mat_peptide 806..2719 | CDS 266..13483 | mat_peptide 806..2719 |	ORF1ab	GU280_gp01	nsp2	YP_009742609.1	gene 266..21555 | CDS join(266..13468,13468..21555) | mat_peptide 16237..18039 |	ORF1ab	GU280_gp01		YP_009725308.1
84	1	84	Severe acute respiratory syndrome coronavirus 2 (SARS-CoV-2)	18	AAACTGTGAAAGGTTTGGATTAT	ACACTGTGAGTGCTTTGGTTTAT	1731	1753	Severe acute respiratory syndrome coronavirus 2 isolate Wuhan-Hu-1, complete genome.	NC_045512	17585	17607	Severe acute respiratory syndrome coronavirus 2 isolate Wuhan-Hu-1, complete genome.	NC_045512	gene 266..21555 | CDS join(266..13468,13468..21555) | mat_peptide 806..2719 | CDS 266..13483 | mat_peptide 806..2719 |	ORF1ab	GU280_gp01	nsp2	YP_009742609.1	gene 266..21555 | CDS join(266..13468,13468..21555) | mat_peptide 16237..18039 |	ORF1ab	GU280_gp01		YP_009725308.1
85	1	85	Severe acute respiratory syndrome coronavirus 2 (SARS-CoV-2)	17	AACTGTGAAAGGTTTGGATTATA	CACTGTGAGTGCTTTGGTTTATG	1732	1754	Severe acute respiratory syndrome coronavirus 2 isolate Wuhan-Hu-1, complete genome.	NC_045512	17586	17608	Severe acute respiratory syndrome coronavirus 2 isolate Wuhan-Hu-1, complete genome.	NC_045512	gene 266..21555 | CDS join(266..13468,13468..21555) | mat_peptide 806..2719 | CDS 266..13483 | mat_peptide 806..2719 |	ORF1ab	GU280_gp01	nsp2	YP_009742609.1	gene 266..21555 | CDS join(266..13468,13468..21555) | mat_peptide 16237..18039 |	ORF1ab	GU280_gp01		YP_009725308.1
86	1	86	Severe acute respiratory syndrome coronavirus 2 (SARS-CoV-2)	18	ACTGTGAAAGGTTTGGATTATAA	ACTGTGAGTGCTTTGGTTTATGA	1733	1755	Severe acute respiratory syndrome coronavirus 2 isolate Wuhan-Hu-1, complete genome.	NC_045512	17587	17609	Severe acute respiratory syndrome coronavirus 2 isolate Wuhan-Hu-1, complete genome.	NC_045512	gene 266..21555 | CDS join(266..13468,13468..21555) | mat_peptide 806..2719 | CDS 266..13483 | mat_peptide 806..2719 |	ORF1ab	GU280_gp01	nsp2	YP_009742609.1	gene 266..21555 | CDS join(266..13468,13468..21555) | mat_peptide 16237..18039 |	ORF1ab	GU280_gp01		YP_009725308.1
87	1	87	Severe acute respiratory syndrome coronavirus 2 (SARS-CoV-2)	17	CTGTGAAAGGTTTGGATTATAAA	CTGTGAGTGCTTTGGTTTATGAT	1734	1756	Severe acute respiratory syndrome coronavirus 2 isolate Wuhan-Hu-1, complete genome.	NC_045512	17588	17610	Severe acute respiratory syndrome coronavirus 2 isolate Wuhan-Hu-1, complete genome.	NC_045512	gene 266..21555 | CDS join(266..13468,13468..21555) | mat_peptide 806..2719 | CDS 266..13483 | mat_peptide 806..2719 |	ORF1ab	GU280_gp01	nsp2	YP_009742609.1	gene 266..21555 | CDS join(266..13468,13468..21555) | mat_peptide 16237..18039 |	ORF1ab	GU280_gp01		YP_009725308.1
88	1	88	Severe acute respiratory syndrome coronavirus 2 (SARS-CoV-2)	17	TTGGATTATAAAGCATTCAAACA	TTGGATAATGATGCACTCAACAA	1745	1767	Severe acute respiratory syndrome coronavirus 2 isolate Wuhan-Hu-1, complete genome.	NC_045512	12383	12405	Severe acute respiratory syndrome coronavirus 2 isolate Wuhan-Hu-1, complete genome.	NC_045512	gene 266..21555 | CDS join(266..13468,13468..21555) | mat_peptide 806..2719 | CDS 266..13483 | mat_peptide 806..2719 |	ORF1ab	GU280_gp01	nsp2	YP_009742609.1	gene 266..21555 | CDS join(266..13468,13468..21555) | mat_peptide 12092..12685 | CDS 266..13483 | mat_peptide 12092..12685 |	ORF1ab	GU280_gp01		YP_009742615.1
89	1	89	Severe acute respiratory syndrome coronavirus 2 (SARS-CoV-2)	17	TAAAGCATTCAAACAAATTGTTG	AACAGCAGCCAAACTAATGGTTG	1753	1775	Severe acute respiratory syndrome coronavirus 2 isolate Wuhan-Hu-1, complete genome.	NC_045512	12460	12482	Severe acute respiratory syndrome coronavirus 2 isolate Wuhan-Hu-1, complete genome.	NC_045512	gene 266..21555 | CDS join(266..13468,13468..21555) | mat_peptide 806..2719 | CDS 266..13483 | mat_peptide 806..2719 |	ORF1ab	GU280_gp01	nsp2	YP_009742609.1	gene 266..21555 | CDS join(266..13468,13468..21555) | mat_peptide 12092..12685 | CDS 266..13483 | mat_peptide 12092..12685 |	ORF1ab	GU280_gp01		YP_009742615.1
90	1	90	Severe acute respiratory syndrome coronavirus 2 (SARS-CoV-2)	17	AAAGCATTCAAACAAATTGTTGA	ACAGCAGCCAAACTAATGGTTGT	1754	1776	Severe acute respiratory syndrome coronavirus 2 isolate Wuhan-Hu-1, complete genome.	NC_045512	12461	12483	Severe acute respiratory syndrome coronavirus 2 isolate Wuhan-Hu-1, complete genome.	NC_045512	gene 266..21555 | CDS join(266..13468,13468..21555) | mat_peptide 806..2719 | CDS 266..13483 | mat_peptide 806..2719 |	ORF1ab	GU280_gp01	nsp2	YP_009742609.1	gene 266..21555 | CDS join(266..13468,13468..21555) | mat_peptide 12092..12685 | CDS 266..13483 | mat_peptide 12092..12685 |	ORF1ab	GU280_gp01		YP_009742615.1
91	1	91	Severe acute respiratory syndrome coronavirus 2 (SARS-CoV-2)	17	ATAACAATACTAGATGGAATTTC	ATCTCAGTCCAAGATGGTATTTC	1964	1986	Severe acute respiratory syndrome coronavirus 2 isolate Wuhan-Hu-1, complete genome.	NC_045512	28581	28603	Severe acute respiratory syndrome coronavirus 2 isolate Wuhan-Hu-1, complete genome.	NC_045512	gene 266..21555 | CDS join(266..13468,13468..21555) | mat_peptide 806..2719 | CDS 266..13483 | mat_peptide 806..2719 |	ORF1ab	GU280_gp01	nsp2	YP_009742609.1	gene 28274..29533 | CDS 28274..29533 |	N	GU280_gp10		YP_009724397.2
92	1	92	Severe acute respiratory syndrome coronavirus 2 (SARS-CoV-2)	17	ATACTAGATGGAATTTCACAGTA	ATTCTAAATGGTATATTAGAGTA	1970	1992	Severe acute respiratory syndrome coronavirus 2 isolate Wuhan-Hu-1, complete genome.	NC_045512	28018	28040	Severe acute respiratory syndrome coronavirus 2 isolate Wuhan-Hu-1, complete genome.	NC_045512	gene 266..21555 | CDS join(266..13468,13468..21555) | mat_peptide 806..2719 | CDS 266..13483 | mat_peptide 806..2719 |	ORF1ab	GU280_gp01	nsp2	YP_009742609.1	gene 27894..28259 | CDS 27894..28259 |	ORF8	GU280_gp09		YP_009724396.1
93	1	93	Severe acute respiratory syndrome coronavirus 2 (SARS-CoV-2)	17	GAATTTCACAGTATTCACTGAGA	GCAATTCACAGACTTCATTAAGA	1980	2002	Severe acute respiratory syndrome coronavirus 2 isolate Wuhan-Hu-1, complete genome.	NC_045512	16259	16281	Severe acute respiratory syndrome coronavirus 2 isolate Wuhan-Hu-1, complete genome.	NC_045512	gene 266..21555 | CDS join(266..13468,13468..21555) | mat_peptide 806..2719 | CDS 266..13483 | mat_peptide 806..2719 |	ORF1ab	GU280_gp01	nsp2	YP_009742609.1	gene 266..21555 | CDS join(266..13468,13468..21555) | mat_peptide 16237..18039 |	ORF1ab	GU280_gp01		YP_009725308.1
94	1	94	Severe acute respiratory syndrome coronavirus 2 (SARS-CoV-2)	17	TCATTGATGCTATGATGTTCACA	TCATTTATGCTTTGGTGTAAAGA	2004	2026	Severe acute respiratory syndrome coronavirus 2 isolate Wuhan-Hu-1, complete genome.	NC_045512	20602	20624	Severe acute respiratory syndrome coronavirus 2 isolate Wuhan-Hu-1, complete genome.	NC_045512	gene 266..21555 | CDS join(266..13468,13468..21555) | mat_peptide 806..2719 | CDS 266..13483 | mat_peptide 806..2719 |	ORF1ab	GU280_gp01	nsp2	YP_009742609.1	gene 266..21555 | CDS join(266..13468,13468..21555) | mat_peptide 19621..20658 |	ORF1ab	GU280_gp01		YP_009725310.1
95	1	95	Severe acute respiratory syndrome coronavirus 2 (SARS-CoV-2)	17	CATTGATGCTATGATGTTCACAT	CATTTATGCTTTGGTGTAAAGAT	2005	2027	Severe acute respiratory syndrome coronavirus 2 isolate Wuhan-Hu-1, complete genome.	NC_045512	20603	20625	Severe acute respiratory syndrome coronavirus 2 isolate Wuhan-Hu-1, complete genome.	NC_045512	gene 266..21555 | CDS join(266..13468,13468..21555) | mat_peptide 806..2719 | CDS 266..13483 | mat_peptide 806..2719 |	ORF1ab	GU280_gp01	nsp2	YP_009742609.1	gene 266..21555 | CDS join(266..13468,13468..21555) | mat_peptide 19621..20658 |	ORF1ab	GU280_gp01		YP_009725310.1
96	1	96	Severe acute respiratory syndrome coronavirus 2 (SARS-CoV-2)	17	CATCTGATTTGGCTACTAACAAT	CCTTAAATAAGGCTACTAACAAT	2025	2047	Severe acute respiratory syndrome coronavirus 2 isolate Wuhan-Hu-1, complete genome.	NC_045512	3486	3508	Severe acute respiratory syndrome coronavirus 2 isolate Wuhan-Hu-1, complete genome.	NC_045512	gene 266..21555 | CDS join(266..13468,13468..21555) | mat_peptide 806..2719 | CDS 266..13483 | mat_peptide 806..2719 |	ORF1ab	GU280_gp01	nsp2	YP_009742609.1	gene 266..21555 | CDS join(266..13468,13468..21555) | mat_peptide 2720..8554 | CDS 266..13483 | mat_peptide 2720..8554 |	ORF1ab	GU280_gp01		YP_009742610.1
97	1	97	Severe acute respiratory syndrome coronavirus 2 (SARS-CoV-2)	17	TACTAACAATCTAGTTGTAATGG	CCCAAACAAGCTAGTCTTAATGG	2038	2060	Severe acute respiratory syndrome coronavirus 2 isolate Wuhan-Hu-1, complete genome.	NC_045512	20089	20111	Severe acute respiratory syndrome coronavirus 2 isolate Wuhan-Hu-1, complete genome.	NC_045512	gene 266..21555 | CDS join(266..13468,13468..21555) | mat_peptide 806..2719 | CDS 266..13483 | mat_peptide 806..2719 |	ORF1ab	GU280_gp01	nsp2	YP_009742609.1	gene 266..21555 | CDS join(266..13468,13468..21555) | mat_peptide 19621..20658 |	ORF1ab	GU280_gp01		YP_009725310.1
98	1	98	Severe acute respiratory syndrome coronavirus 2 (SARS-CoV-2)	17	ACTAACAATCTAGTTGTAATGGC	CCAAACAAGCTAGTCTTAATGGA	2039	2061	Severe acute respiratory syndrome coronavirus 2 isolate Wuhan-Hu-1, complete genome.	NC_045512	20090	20112	Severe acute respiratory syndrome coronavirus 2 isolate Wuhan-Hu-1, complete genome.	NC_045512	gene 266..21555 | CDS join(266..13468,13468..21555) | mat_peptide 806..2719 | CDS 266..13483 | mat_peptide 806..2719 |	ORF1ab	GU280_gp01	nsp2	YP_009742609.1	gene 266..21555 | CDS join(266..13468,13468..21555) | mat_peptide 19621..20658 |	ORF1ab	GU280_gp01		YP_009725310.1
99	1	99	Severe acute respiratory syndrome coronavirus 2 (SARS-CoV-2)	17	CTAACAATCTAGTTGTAATGGCC	CAAACAAGCTAGTCTTAATGGAG	2040	2062	Severe acute respiratory syndrome coronavirus 2 isolate Wuhan-Hu-1, complete genome.	NC_045512	20091	20113	Severe acute respiratory syndrome coronavirus 2 isolate Wuhan-Hu-1, complete genome.	NC_045512	gene 266..21555 | CDS join(266..13468,13468..21555) | mat_peptide 806..2719 | CDS 266..13483 | mat_peptide 806..2719 |	ORF1ab	GU280_gp01	nsp2	YP_009742609.1	gene 266..21555 | CDS join(266..13468,13468..21555) | mat_peptide 19621..20658 |	ORF1ab	GU280_gp01		YP_009725310.1
100	1	100	Severe acute respiratory syndrome coronavirus 2 (SARS-CoV-2)	17	TAACAATCTAGTTGTAATGGCCT	AAACAAGCTAGTCTTAATGGAGT	2041	2063	Severe acute respiratory syndrome coronavirus 2 isolate Wuhan-Hu-1, complete genome.	NC_045512	20092	20114	Severe acute respiratory syndrome coronavirus 2 isolate Wuhan-Hu-1, complete genome.	NC_045512	gene 266..21555 | CDS join(266..13468,13468..21555) | mat_peptide 806..2719 | CDS 266..13483 | mat_peptide 806..2719 |	ORF1ab	GU280_gp01	nsp2	YP_009742609.1	gene 266..21555 | CDS join(266..13468,13468..21555) | mat_peptide 19621..20658 |	ORF1ab	GU280_gp01		YP_009725310.1
101	1	101	Severe acute respiratory syndrome coronavirus 2 (SARS-CoV-2)	17	AACAATCTAGTTGTAATGGCCTA	AACAAGCTAGTCTTAATGGAGTC	2042	2064	Severe acute respiratory syndrome coronavirus 2 isolate Wuhan-Hu-1, complete genome.	NC_045512	20093	20115	Severe acute respiratory syndrome coronavirus 2 isolate Wuhan-Hu-1, complete genome.	NC_045512	gene 266..21555 | CDS join(266..13468,13468..21555) | mat_peptide 806..2719 | CDS 266..13483 | mat_peptide 806..2719 |	ORF1ab	GU280_gp01	nsp2	YP_009742609.1	gene 266..21555 | CDS join(266..13468,13468..21555) | mat_peptide 19621..20658 |	ORF1ab	GU280_gp01		YP_009725310.1
102	1	102	Severe acute respiratory syndrome coronavirus 2 (SARS-CoV-2)	17	TACATTACAGGTGGTGTTGTTCA	TATATAGTGGGTGATGTTGTTCA	2063	2085	Severe acute respiratory syndrome coronavirus 2 isolate Wuhan-Hu-1, complete genome.	NC_045512	4118	4140	Severe acute respiratory syndrome coronavirus 2 isolate Wuhan-Hu-1, complete genome.	NC_045512	gene 266..21555 | CDS join(266..13468,13468..21555) | mat_peptide 806..2719 | CDS 266..13483 | mat_peptide 806..2719 |	ORF1ab	GU280_gp01	nsp2	YP_009742609.1	gene 266..21555 | CDS join(266..13468,13468..21555) | mat_peptide 2720..8554 | CDS 266..13483 | mat_peptide 2720..8554 |	ORF1ab	GU280_gp01		YP_009742610.1
103	1	103	Severe acute respiratory syndrome coronavirus 2 (SARS-CoV-2)	17	TGAAGAGAAGTTTAAGGAAGGTG	TTATGAACAATTTAAGAAAGGTG	2158	2180	Severe acute respiratory syndrome coronavirus 2 isolate Wuhan-Hu-1, complete genome.	NC_045512	5590	5612	Severe acute respiratory syndrome coronavirus 2 isolate Wuhan-Hu-1, complete genome.	NC_045512	gene 266..21555 | CDS join(266..13468,13468..21555) | mat_peptide 806..2719 | CDS 266..13483 | mat_peptide 806..2719 |	ORF1ab	GU280_gp01	nsp2	YP_009742609.1	gene 266..21555 | CDS join(266..13468,13468..21555) | mat_peptide 2720..8554 | CDS 266..13483 | mat_peptide 2720..8554 |	ORF1ab	GU280_gp01		YP_009742610.1
104	1	104	Severe acute respiratory syndrome coronavirus 2 (SARS-CoV-2)	17	GAAGAGAAGTTTAAGGAAGGTGT	TATGAACAATTTAAGAAAGGTGT	2159	2181	Severe acute respiratory syndrome coronavirus 2 isolate Wuhan-Hu-1, complete genome.	NC_045512	5591	5613	Severe acute respiratory syndrome coronavirus 2 isolate Wuhan-Hu-1, complete genome.	NC_045512	gene 266..21555 | CDS join(266..13468,13468..21555) | mat_peptide 806..2719 | CDS 266..13483 | mat_peptide 806..2719 |	ORF1ab	GU280_gp01	nsp2	YP_009742609.1	gene 266..21555 | CDS join(266..13468,13468..21555) | mat_peptide 2720..8554 | CDS 266..13483 | mat_peptide 2720..8554 |	ORF1ab	GU280_gp01		YP_009742610.1
105	1	105	Severe acute respiratory syndrome coronavirus 2 (SARS-CoV-2)	17	AAGAGAAGTTTAAGGAAGGTGTA	ATGAACAATTTAAGAAAGGTGTT	2160	2182	Severe acute respiratory syndrome coronavirus 2 isolate Wuhan-Hu-1, complete genome.	NC_045512	5592	5614	Severe acute respiratory syndrome coronavirus 2 isolate Wuhan-Hu-1, complete genome.	NC_045512	gene 266..21555 | CDS join(266..13468,13468..21555) | mat_peptide 806..2719 | CDS 266..13483 | mat_peptide 806..2719 |	ORF1ab	GU280_gp01	nsp2	YP_009742609.1	gene 266..21555 | CDS join(266..13468,13468..21555) | mat_peptide 2720..8554 | CDS 266..13483 | mat_peptide 2720..8554 |	ORF1ab	GU280_gp01		YP_009742610.1
106	1	106	Severe acute respiratory syndrome coronavirus 2 (SARS-CoV-2)	17	GAGAAGTTTAAGGAAGGTGTAGA	GAACAATTTAAGAAAGGTGTTCA	2162	2184	Severe acute respiratory syndrome coronavirus 2 isolate Wuhan-Hu-1, complete genome.	NC_045512	5594	5616	Severe acute respiratory syndrome coronavirus 2 isolate Wuhan-Hu-1, complete genome.	NC_045512	gene 266..21555 | CDS join(266..13468,13468..21555) | mat_peptide 806..2719 | CDS 266..13483 | mat_peptide 806..2719 |	ORF1ab	GU280_gp01	nsp2	YP_009742609.1	gene 266..21555 | CDS join(266..13468,13468..21555) | mat_peptide 2720..8554 | CDS 266..13483 | mat_peptide 2720..8554 |	ORF1ab	GU280_gp01		YP_009742610.1
107	1	107	Severe acute respiratory syndrome coronavirus 2 (SARS-CoV-2)	17	AGAAGTTTAAGGAAGGTGTAGAG	AACAATTTAAGAAAGGTGTTCAG	2163	2185	Severe acute respiratory syndrome coronavirus 2 isolate Wuhan-Hu-1, complete genome.	NC_045512	5595	5617	Severe acute respiratory syndrome coronavirus 2 isolate Wuhan-Hu-1, complete genome.	NC_045512	gene 266..21555 | CDS join(266..13468,13468..21555) | mat_peptide 806..2719 | CDS 266..13483 | mat_peptide 806..2719 |	ORF1ab	GU280_gp01	nsp2	YP_009742609.1	gene 266..21555 | CDS join(266..13468,13468..21555) | mat_peptide 2720..8554 | CDS 266..13483 | mat_peptide 2720..8554 |	ORF1ab	GU280_gp01		YP_009742610.1
108	1	108	Severe acute respiratory syndrome coronavirus 2 (SARS-CoV-2)	17	AAGTTTAAGGAAGGTGTAGAGTT	CAATTTAAGAAAGGTGTTCAGAT	2165	2187	Severe acute respiratory syndrome coronavirus 2 isolate Wuhan-Hu-1, complete genome.	NC_045512	5597	5619	Severe acute respiratory syndrome coronavirus 2 isolate Wuhan-Hu-1, complete genome.	NC_045512	gene 266..21555 | CDS join(266..13468,13468..21555) | mat_peptide 806..2719 | CDS 266..13483 | mat_peptide 806..2719 |	ORF1ab	GU280_gp01	nsp2	YP_009742609.1	gene 266..21555 | CDS join(266..13468,13468..21555) | mat_peptide 2720..8554 | CDS 266..13483 | mat_peptide 2720..8554 |	ORF1ab	GU280_gp01		YP_009742610.1
109	1	109	Severe acute respiratory syndrome coronavirus 2 (SARS-CoV-2)	17	AGTTTAAGGAAGGTGTAGAGTTT	AATTTAAGAAAGGTGTTCAGATA	2166	2188	Severe acute respiratory syndrome coronavirus 2 isolate Wuhan-Hu-1, complete genome.	NC_045512	5598	5620	Severe acute respiratory syndrome coronavirus 2 isolate Wuhan-Hu-1, complete genome.	NC_045512	gene 266..21555 | CDS join(266..13468,13468..21555) | mat_peptide 806..2719 | CDS 266..13483 | mat_peptide 806..2719 |	ORF1ab	GU280_gp01	nsp2	YP_009742609.1	gene 266..21555 | CDS join(266..13468,13468..21555) | mat_peptide 2720..8554 | CDS 266..13483 | mat_peptide 2720..8554 |	ORF1ab	GU280_gp01		YP_009742610.1
110	1	110	Severe acute respiratory syndrome coronavirus 2 (SARS-CoV-2)	17	GTTTAAGGAAGGTGTAGAGTTTC	ATTTAAGAAAGGTGTTCAGATAC	2167	2189	Severe acute respiratory syndrome coronavirus 2 isolate Wuhan-Hu-1, complete genome.	NC_045512	5599	5621	Severe acute respiratory syndrome coronavirus 2 isolate Wuhan-Hu-1, complete genome.	NC_045512	gene 266..21555 | CDS join(266..13468,13468..21555) | mat_peptide 806..2719 | CDS 266..13483 | mat_peptide 806..2719 |	ORF1ab	GU280_gp01	nsp2	YP_009742609.1	gene 266..21555 | CDS join(266..13468,13468..21555) | mat_peptide 2720..8554 | CDS 266..13483 | mat_peptide 2720..8554 |	ORF1ab	GU280_gp01		YP_009742610.1
111	1	111	Severe acute respiratory syndrome coronavirus 2 (SARS-CoV-2)	17	TTTAAGGAAGGTGTAGAGTTTCT	TTTAAGAAAGGTGTTCAGATACC	2168	2190	Severe acute respiratory syndrome coronavirus 2 isolate Wuhan-Hu-1, complete genome.	NC_045512	5600	5622	Severe acute respiratory syndrome coronavirus 2 isolate Wuhan-Hu-1, complete genome.	NC_045512	gene 266..21555 | CDS join(266..13468,13468..21555) | mat_peptide 806..2719 | CDS 266..13483 | mat_peptide 806..2719 |	ORF1ab	GU280_gp01	nsp2	YP_009742609.1	gene 266..21555 | CDS join(266..13468,13468..21555) | mat_peptide 2720..8554 | CDS 266..13483 | mat_peptide 2720..8554 |	ORF1ab	GU280_gp01		YP_009742610.1
112	1	112	Severe acute respiratory syndrome coronavirus 2 (SARS-CoV-2)	17	TTAAGGAAGGTGTAGAGTTTCTT	TTAAGAAAGGTGTTCAGATACCT	2169	2191	Severe acute respiratory syndrome coronavirus 2 isolate Wuhan-Hu-1, complete genome.	NC_045512	5601	5623	Severe acute respiratory syndrome coronavirus 2 isolate Wuhan-Hu-1, complete genome.	NC_045512	gene 266..21555 | CDS join(266..13468,13468..21555) | mat_peptide 806..2719 | CDS 266..13483 | mat_peptide 806..2719 |	ORF1ab	GU280_gp01	nsp2	YP_009742609.1	gene 266..21555 | CDS join(266..13468,13468..21555) | mat_peptide 2720..8554 | CDS 266..13483 | mat_peptide 2720..8554 |	ORF1ab	GU280_gp01		YP_009742610.1
113	1	113	Severe acute respiratory syndrome coronavirus 2 (SARS-CoV-2)	17	TAAGGAAGGTGTAGAGTTTCTTA	TAAAGATGTTGTTGAATGTCTTA	2170	2192	Severe acute respiratory syndrome coronavirus 2 isolate Wuhan-Hu-1, complete genome.	NC_045512	8209	8231	Severe acute respiratory syndrome coronavirus 2 isolate Wuhan-Hu-1, complete genome.	NC_045512	gene 266..21555 | CDS join(266..13468,13468..21555) | mat_peptide 806..2719 | CDS 266..13483 | mat_peptide 806..2719 |	ORF1ab	GU280_gp01	nsp2	YP_009742609.1	gene 266..21555 | CDS join(266..13468,13468..21555) | mat_peptide 2720..8554 | CDS 266..13483 | mat_peptide 2720..8554 |	ORF1ab	GU280_gp01		YP_009742610.1
114	1	114	Severe acute respiratory syndrome coronavirus 2 (SARS-CoV-2)	17	ACCTGTGCTTGTGAAATTGTCGG	ACATGTTCCTCGGAACTTGTCGG	2225	2247	Severe acute respiratory syndrome coronavirus 2 isolate Wuhan-Hu-1, complete genome.	NC_045512	17540	17562	Severe acute respiratory syndrome coronavirus 2 isolate Wuhan-Hu-1, complete genome.	NC_045512	gene 266..21555 | CDS join(266..13468,13468..21555) | mat_peptide 806..2719 | CDS 266..13483 | mat_peptide 806..2719 |	ORF1ab	GU280_gp01	nsp2	YP_009742609.1	gene 266..21555 | CDS join(266..13468,13468..21555) | mat_peptide 16237..18039 |	ORF1ab	GU280_gp01		YP_009725308.1
115	1	115	Severe acute respiratory syndrome coronavirus 2 (SARS-CoV-2)	17	AGGAAATTAAGGAGAGTGTTCAG	AACAATTTAAGAAAGGTGTTCAG	2271	2293	Severe acute respiratory syndrome coronavirus 2 isolate Wuhan-Hu-1, complete genome.	NC_045512	5595	5617	Severe acute respiratory syndrome coronavirus 2 isolate Wuhan-Hu-1, complete genome.	NC_045512	gene 266..21555 | CDS join(266..13468,13468..21555) | mat_peptide 806..2719 | CDS 266..13483 | mat_peptide 806..2719 |	ORF1ab	GU280_gp01	nsp2	YP_009742609.1	gene 266..21555 | CDS join(266..13468,13468..21555) | mat_peptide 2720..8554 | CDS 266..13483 | mat_peptide 2720..8554 |	ORF1ab	GU280_gp01		YP_009742610.1
116	1	116	Severe acute respiratory syndrome coronavirus 2 (SARS-CoV-2)	17	GGAAATTAAGGAGAGTGTTCAGA	ACAATTTAAGAAAGGTGTTCAGA	2272	2294	Severe acute respiratory syndrome coronavirus 2 isolate Wuhan-Hu-1, complete genome.	NC_045512	5596	5618	Severe acute respiratory syndrome coronavirus 2 isolate Wuhan-Hu-1, complete genome.	NC_045512	gene 266..21555 | CDS join(266..13468,13468..21555) | mat_peptide 806..2719 | CDS 266..13483 | mat_peptide 806..2719 |	ORF1ab	GU280_gp01	nsp2	YP_009742609.1	gene 266..21555 | CDS join(266..13468,13468..21555) | mat_peptide 2720..8554 | CDS 266..13483 | mat_peptide 2720..8554 |	ORF1ab	GU280_gp01		YP_009742610.1
117	1	117	Severe acute respiratory syndrome coronavirus 2 (SARS-CoV-2)	17	GAAATTAAGGAGAGTGTTCAGAC	CAATTTAAGAAAGGTGTTCAGAT	2273	2295	Severe acute respiratory syndrome coronavirus 2 isolate Wuhan-Hu-1, complete genome.	NC_045512	5597	5619	Severe acute respiratory syndrome coronavirus 2 isolate Wuhan-Hu-1, complete genome.	NC_045512	gene 266..21555 | CDS join(266..13468,13468..21555) | mat_peptide 806..2719 | CDS 266..13483 | mat_peptide 806..2719 |	ORF1ab	GU280_gp01	nsp2	YP_009742609.1	gene 266..21555 | CDS join(266..13468,13468..21555) | mat_peptide 2720..8554 | CDS 266..13483 | mat_peptide 2720..8554 |	ORF1ab	GU280_gp01		YP_009742610.1
118	1	118	Severe acute respiratory syndrome coronavirus 2 (SARS-CoV-2)	18	AAATTAAGGAGAGTGTTCAGACA	AATTTAAGAAAGGTGTTCAGATA	2274	2296	Severe acute respiratory syndrome coronavirus 2 isolate Wuhan-Hu-1, complete genome.	NC_045512	5598	5620	Severe acute respiratory syndrome coronavirus 2 isolate Wuhan-Hu-1, complete genome.	NC_045512	gene 266..21555 | CDS join(266..13468,13468..21555) | mat_peptide 806..2719 | CDS 266..13483 | mat_peptide 806..2719 |	ORF1ab	GU280_gp01	nsp2	YP_009742609.1	gene 266..21555 | CDS join(266..13468,13468..21555) | mat_peptide 2720..8554 | CDS 266..13483 | mat_peptide 2720..8554 |	ORF1ab	GU280_gp01		YP_009742610.1
119	1	119	Severe acute respiratory syndrome coronavirus 2 (SARS-CoV-2)	17	AATTAAGGAGAGTGTTCAGACAT	ATTTAAGAAAGGTGTTCAGATAC	2275	2297	Severe acute respiratory syndrome coronavirus 2 isolate Wuhan-Hu-1, complete genome.	NC_045512	5599	5621	Severe acute respiratory syndrome coronavirus 2 isolate Wuhan-Hu-1, complete genome.	NC_045512	gene 266..21555 | CDS join(266..13468,13468..21555) | mat_peptide 806..2719 | CDS 266..13483 | mat_peptide 806..2719 |	ORF1ab	GU280_gp01	nsp2	YP_009742609.1	gene 266..21555 | CDS join(266..13468,13468..21555) | mat_peptide 2720..8554 | CDS 266..13483 | mat_peptide 2720..8554 |	ORF1ab	GU280_gp01		YP_009742610.1
120	1	120	Severe acute respiratory syndrome coronavirus 2 (SARS-CoV-2)	17	CAGACATTCTTTAAGCTTGTAAA	CAGACAACCCTTAAGGGTGTAGA	2291	2313	Severe acute respiratory syndrome coronavirus 2 isolate Wuhan-Hu-1, complete genome.	NC_045512	5540	5562	Severe acute respiratory syndrome coronavirus 2 isolate Wuhan-Hu-1, complete genome.	NC_045512	gene 266..21555 | CDS join(266..13468,13468..21555) | mat_peptide 806..2719 | CDS 266..13483 | mat_peptide 806..2719 |	ORF1ab	GU280_gp01	nsp2	YP_009742609.1	gene 266..21555 | CDS join(266..13468,13468..21555) | mat_peptide 2720..8554 | CDS 266..13483 | mat_peptide 2720..8554 |	ORF1ab	GU280_gp01		YP_009742610.1
121	1	121	Severe acute respiratory syndrome coronavirus 2 (SARS-CoV-2)	17	TGAAACATTTGTCACGCACTCAA	TTTAACATTTGTCAAGCTGTCAC	2383	2405	Severe acute respiratory syndrome coronavirus 2 isolate Wuhan-Hu-1, complete genome.	NC_045512	15520	15542	Severe acute respiratory syndrome coronavirus 2 isolate Wuhan-Hu-1, complete genome.	NC_045512	gene 266..21555 | CDS join(266..13468,13468..21555) | mat_peptide 806..2719 | CDS 266..13483 | mat_peptide 806..2719 |	ORF1ab	GU280_gp01	nsp2	YP_009742609.1	gene 266..21555 | CDS join(266..13468,13468..21555) |	ORF1ab	GU280_gp01		YP_009724389.1
122	1	122	Severe acute respiratory syndrome coronavirus 2 (SARS-CoV-2)	17	AAACATTTGTCACGCACTCAAAG	TAACATTTGTCAAGCTGTCACGG	2385	2407	Severe acute respiratory syndrome coronavirus 2 isolate Wuhan-Hu-1, complete genome.	NC_045512	15522	15544	Severe acute respiratory syndrome coronavirus 2 isolate Wuhan-Hu-1, complete genome.	NC_045512	gene 266..21555 | CDS join(266..13468,13468..21555) | mat_peptide 806..2719 | CDS 266..13483 | mat_peptide 806..2719 |	ORF1ab	GU280_gp01	nsp2	YP_009742609.1	gene 266..21555 | CDS join(266..13468,13468..21555) |	ORF1ab	GU280_gp01		YP_009724389.1
123	1	123	Severe acute respiratory syndrome coronavirus 2 (SARS-CoV-2)	17	AACATTTGTCACGCACTCAAAGG	AACATTTGTCAAGCTGTCACGGC	2386	2408	Severe acute respiratory syndrome coronavirus 2 isolate Wuhan-Hu-1, complete genome.	NC_045512	15523	15545	Severe acute respiratory syndrome coronavirus 2 isolate Wuhan-Hu-1, complete genome.	NC_045512	gene 266..21555 | CDS join(266..13468,13468..21555) | mat_peptide 806..2719 | CDS 266..13483 | mat_peptide 806..2719 |	ORF1ab	GU280_gp01	nsp2	YP_009742609.1	gene 266..21555 | CDS join(266..13468,13468..21555) |	ORF1ab	GU280_gp01		YP_009724389.1
124	1	124	Severe acute respiratory syndrome coronavirus 2 (SARS-CoV-2)	17	TGTTAAATCCAGAGAAGAAACTG	TGTTAACTGCACAGAAGTCCCTG	2425	2447	Severe acute respiratory syndrome coronavirus 2 isolate Wuhan-Hu-1, complete genome.	NC_045512	23404	23426	Severe acute respiratory syndrome coronavirus 2 isolate Wuhan-Hu-1, complete genome.	NC_045512	gene 266..21555 | CDS join(266..13468,13468..21555) | mat_peptide 806..2719 | CDS 266..13483 | mat_peptide 806..2719 |	ORF1ab	GU280_gp01	nsp2	YP_009742609.1	gene 21563..25384 | CDS 21563..25384 |	spike glycoprotein	GU280_gp02		YP_009724390.1
125	1	125	Severe acute respiratory syndrome coronavirus 2 (SARS-CoV-2)	17	AGAAGAAACTGGCCTACTCATGC	AGAAGAAACACGCAAATTAATGC	2437	2459	Severe acute respiratory syndrome coronavirus 2 isolate Wuhan-Hu-1, complete genome.	NC_045512	4411	4433	Severe acute respiratory syndrome coronavirus 2 isolate Wuhan-Hu-1, complete genome.	NC_045512	gene 266..21555 | CDS join(266..13468,13468..21555) | mat_peptide 806..2719 | CDS 266..13483 | mat_peptide 806..2719 |	ORF1ab	GU280_gp01	nsp2	YP_009742609.1	gene 266..21555 | CDS join(266..13468,13468..21555) | mat_peptide 2720..8554 | CDS 266..13483 | mat_peptide 2720..8554 |	ORF1ab	GU280_gp01		YP_009742610.1
126	1	126	Severe acute respiratory syndrome coronavirus 2 (SARS-CoV-2)	17	GAAGAAACTGGCCTACTCATGCC	GAAGAAACACGCAAATTAATGCC	2438	2460	Severe acute respiratory syndrome coronavirus 2 isolate Wuhan-Hu-1, complete genome.	NC_045512	4412	4434	Severe acute respiratory syndrome coronavirus 2 isolate Wuhan-Hu-1, complete genome.	NC_045512	gene 266..21555 | CDS join(266..13468,13468..21555) | mat_peptide 806..2719 | CDS 266..13483 | mat_peptide 806..2719 |	ORF1ab	GU280_gp01	nsp2	YP_009742609.1	gene 266..21555 | CDS join(266..13468,13468..21555) | mat_peptide 2720..8554 | CDS 266..13483 | mat_peptide 2720..8554 |	ORF1ab	GU280_gp01		YP_009742610.1
127	1	127	Severe acute respiratory syndrome coronavirus 2 (SARS-CoV-2)	17	AAGAAACTGGCCTACTCATGCCT	AAGAAACACGCAAATTAATGCCT	2439	2461	Severe acute respiratory syndrome coronavirus 2 isolate Wuhan-Hu-1, complete genome.	NC_045512	4413	4435	Severe acute respiratory syndrome coronavirus 2 isolate Wuhan-Hu-1, complete genome.	NC_045512	gene 266..21555 | CDS join(266..13468,13468..21555) | mat_peptide 806..2719 | CDS 266..13483 | mat_peptide 806..2719 |	ORF1ab	GU280_gp01	nsp2	YP_009742609.1	gene 266..21555 | CDS join(266..13468,13468..21555) | mat_peptide 2720..8554 | CDS 266..13483 | mat_peptide 2720..8554 |	ORF1ab	GU280_gp01		YP_009742610.1
128	1	128	Severe acute respiratory syndrome coronavirus 2 (SARS-CoV-2)	17	CACTTCCCACAGAAGTGTTAACA	ATCTTGCCACTGCATTGTTAACA	2502	2524	Severe acute respiratory syndrome coronavirus 2 isolate Wuhan-Hu-1, complete genome.	NC_045512	5289	5311	Severe acute respiratory syndrome coronavirus 2 isolate Wuhan-Hu-1, complete genome.	NC_045512	gene 266..21555 | CDS join(266..13468,13468..21555) | mat_peptide 806..2719 | CDS 266..13483 | mat_peptide 806..2719 |	ORF1ab	GU280_gp01	nsp2	YP_009742609.1	gene 266..21555 | CDS join(266..13468,13468..21555) | mat_peptide 2720..8554 | CDS 266..13483 | mat_peptide 2720..8554 |	ORF1ab	GU280_gp01		YP_009742610.1
129	1	129	Severe acute respiratory syndrome coronavirus 2 (SARS-CoV-2)	17	ACTTCCCACAGAAGTGTTAACAG	TCTTGCCACTGCATTGTTAACAC	2503	2525	Severe acute respiratory syndrome coronavirus 2 isolate Wuhan-Hu-1, complete genome.	NC_045512	5290	5312	Severe acute respiratory syndrome coronavirus 2 isolate Wuhan-Hu-1, complete genome.	NC_045512	gene 266..21555 | CDS join(266..13468,13468..21555) | mat_peptide 806..2719 | CDS 266..13483 | mat_peptide 806..2719 |	ORF1ab	GU280_gp01	nsp2	YP_009742609.1	gene 266..21555 | CDS join(266..13468,13468..21555) | mat_peptide 2720..8554 | CDS 266..13483 | mat_peptide 2720..8554 |	ORF1ab	GU280_gp01		YP_009742610.1
130	1	130	Severe acute respiratory syndrome coronavirus 2 (SARS-CoV-2)	17	CTTCCCACAGAAGTGTTAACAGA	CTTGCCACTGCATTGTTAACACT	2504	2526	Severe acute respiratory syndrome coronavirus 2 isolate Wuhan-Hu-1, complete genome.	NC_045512	5291	5313	Severe acute respiratory syndrome coronavirus 2 isolate Wuhan-Hu-1, complete genome.	NC_045512	gene 266..21555 | CDS join(266..13468,13468..21555) | mat_peptide 806..2719 | CDS 266..13483 | mat_peptide 806..2719 |	ORF1ab	GU280_gp01	nsp2	YP_009742609.1	gene 266..21555 | CDS join(266..13468,13468..21555) | mat_peptide 2720..8554 | CDS 266..13483 | mat_peptide 2720..8554 |	ORF1ab	GU280_gp01		YP_009742610.1
131	1	131	Severe acute respiratory syndrome coronavirus 2 (SARS-CoV-2)	17	TTCCCACAGAAGTGTTAACAGAG	TTACCACAGAAATTCTACCAGTG	2505	2527	Severe acute respiratory syndrome coronavirus 2 isolate Wuhan-Hu-1, complete genome.	NC_045512	23727	23749	Severe acute respiratory syndrome coronavirus 2 isolate Wuhan-Hu-1, complete genome.	NC_045512	gene 266..21555 | CDS join(266..13468,13468..21555) | mat_peptide 806..2719 | CDS 266..13483 | mat_peptide 806..2719 |	ORF1ab	GU280_gp01	nsp2	YP_009742609.1	gene 21563..25384 | CDS 21563..25384 |	spike glycoprotein	GU280_gp02		YP_009724390.1
132	1	132	Severe acute respiratory syndrome coronavirus 2 (SARS-CoV-2)	17	CCACAGAAGTGTTAACAGAGGAA	CTACCGAAGAGCTACCAGACGAA	2508	2530	Severe acute respiratory syndrome coronavirus 2 isolate Wuhan-Hu-1, complete genome.	NC_045512	28531	28553	Severe acute respiratory syndrome coronavirus 2 isolate Wuhan-Hu-1, complete genome.	NC_045512	gene 266..21555 | CDS join(266..13468,13468..21555) | mat_peptide 806..2719 | CDS 266..13483 | mat_peptide 806..2719 |	ORF1ab	GU280_gp01	nsp2	YP_009742609.1	gene 28274..29533 | CDS 28274..29533 |	N	GU280_gp10		YP_009724397.2
133	1	133	Severe acute respiratory syndrome coronavirus 2 (SARS-CoV-2)	17	ACAGAAGTGTTAACAGAGGAAGT	ACCGAAGAGCTACCAGACGAATT	2510	2532	Severe acute respiratory syndrome coronavirus 2 isolate Wuhan-Hu-1, complete genome.	NC_045512	28533	28555	Severe acute respiratory syndrome coronavirus 2 isolate Wuhan-Hu-1, complete genome.	NC_045512	gene 266..21555 | CDS join(266..13468,13468..21555) | mat_peptide 806..2719 | CDS 266..13483 | mat_peptide 806..2719 |	ORF1ab	GU280_gp01	nsp2	YP_009742609.1	gene 28274..29533 | CDS 28274..29533 |	N	GU280_gp10		YP_009724397.2
134	1	134	Severe acute respiratory syndrome coronavirus 2 (SARS-CoV-2)	17	GAAGTGTTAACAGAGGAAGTTGT	GAAGAGCTACCAGACGAATTCGT	2513	2535	Severe acute respiratory syndrome coronavirus 2 isolate Wuhan-Hu-1, complete genome.	NC_045512	28536	28558	Severe acute respiratory syndrome coronavirus 2 isolate Wuhan-Hu-1, complete genome.	NC_045512	gene 266..21555 | CDS join(266..13468,13468..21555) | mat_peptide 806..2719 | CDS 266..13483 | mat_peptide 806..2719 |	ORF1ab	GU280_gp01	nsp2	YP_009742609.1	gene 28274..29533 | CDS 28274..29533 |	N	GU280_gp10		YP_009724397.2
135	1	135	Severe acute respiratory syndrome coronavirus 2 (SARS-CoV-2)	17	GTTAACAGAGGAAGTTGTCTTGA	TTTAAGGAAGGAAGTTCTGTTGA	2518	2540	Severe acute respiratory syndrome coronavirus 2 isolate Wuhan-Hu-1, complete genome.	NC_045512	14725	14747	Severe acute respiratory syndrome coronavirus 2 isolate Wuhan-Hu-1, complete genome.	NC_045512	gene 266..21555 | CDS join(266..13468,13468..21555) | mat_peptide 806..2719 | CDS 266..13483 | mat_peptide 806..2719 |	ORF1ab	GU280_gp01	nsp2	YP_009742609.1	gene 266..21555 | CDS join(266..13468,13468..21555) |	ORF1ab	GU280_gp01		YP_009724389.1
136	1	136	Severe acute respiratory syndrome coronavirus 2 (SARS-CoV-2)	18	TTAACAGAGGAAGTTGTCTTGAA	TTAAGGAAGGAAGTTCTGTTGAA	2519	2541	Severe acute respiratory syndrome coronavirus 2 isolate Wuhan-Hu-1, complete genome.	NC_045512	14726	14748	Severe acute respiratory syndrome coronavirus 2 isolate Wuhan-Hu-1, complete genome.	NC_045512	gene 266..21555 | CDS join(266..13468,13468..21555) | mat_peptide 806..2719 | CDS 266..13483 | mat_peptide 806..2719 |	ORF1ab	GU280_gp01	nsp2	YP_009742609.1	gene 266..21555 | CDS join(266..13468,13468..21555) |	ORF1ab	GU280_gp01		YP_009724389.1
137	1	137	Severe acute respiratory syndrome coronavirus 2 (SARS-CoV-2)	17	TAACAGAGGAAGTTGTCTTGAAA	TAAGGAAGGAAGTTCTGTTGAAT	2520	2542	Severe acute respiratory syndrome coronavirus 2 isolate Wuhan-Hu-1, complete genome.	NC_045512	14727	14749	Severe acute respiratory syndrome coronavirus 2 isolate Wuhan-Hu-1, complete genome.	NC_045512	gene 266..21555 | CDS join(266..13468,13468..21555) | mat_peptide 806..2719 | CDS 266..13483 | mat_peptide 806..2719 |	ORF1ab	GU280_gp01	nsp2	YP_009742609.1	gene 266..21555 | CDS join(266..13468,13468..21555) |	ORF1ab	GU280_gp01		YP_009724389.1
138	1	138	Severe acute respiratory syndrome coronavirus 2 (SARS-CoV-2)	17	ACCATTAGAACAACCTACTAGTG	ACCACTAATTCAACCTATTGGTG	2557	2579	Severe acute respiratory syndrome coronavirus 2 isolate Wuhan-Hu-1, complete genome.	NC_045512	9361	9383	Severe acute respiratory syndrome coronavirus 2 isolate Wuhan-Hu-1, complete genome.	NC_045512	gene 266..21555 | CDS join(266..13468,13468..21555) | mat_peptide 806..2719 | CDS 266..13483 | mat_peptide 806..2719 |	ORF1ab	GU280_gp01	nsp2	YP_009742609.1	gene 266..21555 | CDS join(266..13468,13468..21555) | mat_peptide 8555..10054 | CDS 266..13483 | mat_peptide 8555..10054 |	ORF1ab	GU280_gp01		YP_009742611.1
139	1	139	Severe acute respiratory syndrome coronavirus 2 (SARS-CoV-2)	17	TTAGAACAACCTACTAGTGAAGC	TTAGCTAAAGATACTACTGAAGC	2561	2583	Severe acute respiratory syndrome coronavirus 2 isolate Wuhan-Hu-1, complete genome.	NC_045512	11963	11985	Severe acute respiratory syndrome coronavirus 2 isolate Wuhan-Hu-1, complete genome.	NC_045512	gene 266..21555 | CDS join(266..13468,13468..21555) | mat_peptide 806..2719 | CDS 266..13483 | mat_peptide 806..2719 |	ORF1ab	GU280_gp01	nsp2	YP_009742609.1	gene 266..21555 | CDS join(266..13468,13468..21555) | mat_peptide 11843..12091 | CDS 266..13483 | mat_peptide 11843..12091 |	ORF1ab	GU280_gp01		YP_009742614.1
140	1	140	Severe acute respiratory syndrome coronavirus 2 (SARS-CoV-2)	17	GAACAACCTACTAGTGAAGCTGT	TGTCATGCTACTAGAGAAGCTGT	2564	2586	Severe acute respiratory syndrome coronavirus 2 isolate Wuhan-Hu-1, complete genome.	NC_045512	18319	18341	Severe acute respiratory syndrome coronavirus 2 isolate Wuhan-Hu-1, complete genome.	NC_045512	gene 266..21555 | CDS join(266..13468,13468..21555) | mat_peptide 806..2719 | CDS 266..13483 | mat_peptide 806..2719 |	ORF1ab	GU280_gp01	nsp2	YP_009742609.1	gene 266..21555 | CDS join(266..13468,13468..21555) | mat_peptide 18040..19620 |	ORF1ab	GU280_gp01		YP_009725309.1
141	1	141	Severe acute respiratory syndrome coronavirus 2 (SARS-CoV-2)	18	AACAACCTACTAGTGAAGCTGTT	GTCATGCTACTAGAGAAGCTGTT	2565	2587	Severe acute respiratory syndrome coronavirus 2 isolate Wuhan-Hu-1, complete genome.	NC_045512	18320	18342	Severe acute respiratory syndrome coronavirus 2 isolate Wuhan-Hu-1, complete genome.	NC_045512	gene 266..21555 | CDS join(266..13468,13468..21555) | mat_peptide 806..2719 | CDS 266..13483 | mat_peptide 806..2719 |	ORF1ab	GU280_gp01	nsp2	YP_009742609.1	gene 266..21555 | CDS join(266..13468,13468..21555) | mat_peptide 18040..19620 |	ORF1ab	GU280_gp01		YP_009725309.1
142	1	142	Severe acute respiratory syndrome coronavirus 2 (SARS-CoV-2)	19	ACAACCTACTAGTGAAGCTGTTG	TCATGCTACTAGAGAAGCTGTTG	2566	2588	Severe acute respiratory syndrome coronavirus 2 isolate Wuhan-Hu-1, complete genome.	NC_045512	18321	18343	Severe acute respiratory syndrome coronavirus 2 isolate Wuhan-Hu-1, complete genome.	NC_045512	gene 266..21555 | CDS join(266..13468,13468..21555) | mat_peptide 806..2719 | CDS 266..13483 | mat_peptide 806..2719 |	ORF1ab	GU280_gp01	nsp2	YP_009742609.1	gene 266..21555 | CDS join(266..13468,13468..21555) | mat_peptide 18040..19620 |	ORF1ab	GU280_gp01		YP_009725309.1
143	1	143	Severe acute respiratory syndrome coronavirus 2 (SARS-CoV-2)	17	CAACCTACTAGTGAAGCTGTTGA	AAAGATACTACTGAAGCCTTTGA	2567	2589	Severe acute respiratory syndrome coronavirus 2 isolate Wuhan-Hu-1, complete genome.	NC_045512	11969	11991	Severe acute respiratory syndrome coronavirus 2 isolate Wuhan-Hu-1, complete genome.	NC_045512	gene 266..21555 | CDS join(266..13468,13468..21555) | mat_peptide 806..2719 | CDS 266..13483 | mat_peptide 806..2719 |	ORF1ab	GU280_gp01	nsp2	YP_009742609.1	gene 266..21555 | CDS join(266..13468,13468..21555) | mat_peptide 11843..12091 | CDS 266..13483 | mat_peptide 11843..12091 |	ORF1ab	GU280_gp01		YP_009742614.1
144	1	144	Severe acute respiratory syndrome coronavirus 2 (SARS-CoV-2)	19	CAACCTACTAGTGAAGCTGTTGA	CATGCTACTAGAGAAGCTGTTGG	2567	2589	Severe acute respiratory syndrome coronavirus 2 isolate Wuhan-Hu-1, complete genome.	NC_045512	18322	18344	Severe acute respiratory syndrome coronavirus 2 isolate Wuhan-Hu-1, complete genome.	NC_045512	gene 266..21555 | CDS join(266..13468,13468..21555) | mat_peptide 806..2719 | CDS 266..13483 | mat_peptide 806..2719 |	ORF1ab	GU280_gp01	nsp2	YP_009742609.1	gene 266..21555 | CDS join(266..13468,13468..21555) | mat_peptide 18040..19620 |	ORF1ab	GU280_gp01		YP_009725309.1
145	1	145	Severe acute respiratory syndrome coronavirus 2 (SARS-CoV-2)	18	AACCTACTAGTGAAGCTGTTGAA	AAGATACTACTGAAGCCTTTGAA	2568	2590	Severe acute respiratory syndrome coronavirus 2 isolate Wuhan-Hu-1, complete genome.	NC_045512	11970	11992	Severe acute respiratory syndrome coronavirus 2 isolate Wuhan-Hu-1, complete genome.	NC_045512	gene 266..21555 | CDS join(266..13468,13468..21555) | mat_peptide 806..2719 | CDS 266..13483 | mat_peptide 806..2719 |	ORF1ab	GU280_gp01	nsp2	YP_009742609.1	gene 266..21555 | CDS join(266..13468,13468..21555) | mat_peptide 11843..12091 | CDS 266..13483 | mat_peptide 11843..12091 |	ORF1ab	GU280_gp01		YP_009742614.1
146	1	146	Severe acute respiratory syndrome coronavirus 2 (SARS-CoV-2)	18	AACCTACTAGTGAAGCTGTTGAA	ATGCTACTAGAGAAGCTGTTGGT	2568	2590	Severe acute respiratory syndrome coronavirus 2 isolate Wuhan-Hu-1, complete genome.	NC_045512	18323	18345	Severe acute respiratory syndrome coronavirus 2 isolate Wuhan-Hu-1, complete genome.	NC_045512	gene 266..21555 | CDS join(266..13468,13468..21555) | mat_peptide 806..2719 | CDS 266..13483 | mat_peptide 806..2719 |	ORF1ab	GU280_gp01	nsp2	YP_009742609.1	gene 266..21555 | CDS join(266..13468,13468..21555) | mat_peptide 18040..19620 |	ORF1ab	GU280_gp01		YP_009725309.1
147	1	147	Severe acute respiratory syndrome coronavirus 2 (SARS-CoV-2)	17	ACCTACTAGTGAAGCTGTTGAAG	AACTACTAGACAAGTTGTTAATG	2569	2591	Severe acute respiratory syndrome coronavirus 2 isolate Wuhan-Hu-1, complete genome.	NC_045512	8500	8522	Severe acute respiratory syndrome coronavirus 2 isolate Wuhan-Hu-1, complete genome.	NC_045512	gene 266..21555 | CDS join(266..13468,13468..21555) | mat_peptide 806..2719 | CDS 266..13483 | mat_peptide 806..2719 |	ORF1ab	GU280_gp01	nsp2	YP_009742609.1	gene 266..21555 | CDS join(266..13468,13468..21555) | mat_peptide 2720..8554 | CDS 266..13483 | mat_peptide 2720..8554 |	ORF1ab	GU280_gp01		YP_009742610.1
148	1	148	Severe acute respiratory syndrome coronavirus 2 (SARS-CoV-2)	17	ACCTACTAGTGAAGCTGTTGAAG	AGATACTACTGAAGCCTTTGAAA	2569	2591	Severe acute respiratory syndrome coronavirus 2 isolate Wuhan-Hu-1, complete genome.	NC_045512	11971	11993	Severe acute respiratory syndrome coronavirus 2 isolate Wuhan-Hu-1, complete genome.	NC_045512	gene 266..21555 | CDS join(266..13468,13468..21555) | mat_peptide 806..2719 | CDS 266..13483 | mat_peptide 806..2719 |	ORF1ab	GU280_gp01	nsp2	YP_009742609.1	gene 266..21555 | CDS join(266..13468,13468..21555) | mat_peptide 11843..12091 | CDS 266..13483 | mat_peptide 11843..12091 |	ORF1ab	GU280_gp01		YP_009742614.1
149	1	149	Severe acute respiratory syndrome coronavirus 2 (SARS-CoV-2)	17	ACCTACTAGTGAAGCTGTTGAAG	TGCTACTAGAGAAGCTGTTGGTA	2569	2591	Severe acute respiratory syndrome coronavirus 2 isolate Wuhan-Hu-1, complete genome.	NC_045512	18324	18346	Severe acute respiratory syndrome coronavirus 2 isolate Wuhan-Hu-1, complete genome.	NC_045512	gene 266..21555 | CDS join(266..13468,13468..21555) | mat_peptide 806..2719 | CDS 266..13483 | mat_peptide 806..2719 |	ORF1ab	GU280_gp01	nsp2	YP_009742609.1	gene 266..21555 | CDS join(266..13468,13468..21555) | mat_peptide 18040..19620 |	ORF1ab	GU280_gp01		YP_009725309.1
150	1	150	Severe acute respiratory syndrome coronavirus 2 (SARS-CoV-2)	18	CCTACTAGTGAAGCTGTTGAAGC	GCTACTAGAGAAGCTGTTGGTAC	2570	2592	Severe acute respiratory syndrome coronavirus 2 isolate Wuhan-Hu-1, complete genome.	NC_045512	18325	18347	Severe acute respiratory syndrome coronavirus 2 isolate Wuhan-Hu-1, complete genome.	NC_045512	gene 266..21555 | CDS join(266..13468,13468..21555) | mat_peptide 806..2719 | CDS 266..13483 | mat_peptide 806..2719 |	ORF1ab	GU280_gp01	nsp2	YP_009742609.1	gene 266..21555 | CDS join(266..13468,13468..21555) | mat_peptide 18040..19620 |	ORF1ab	GU280_gp01		YP_009725309.1
151	1	151	Severe acute respiratory syndrome coronavirus 2 (SARS-CoV-2)	17	CTACTAGTGAAGCTGTTGAAGCT	CTACTAGACAAGTTGTTAATGTT	2571	2593	Severe acute respiratory syndrome coronavirus 2 isolate Wuhan-Hu-1, complete genome.	NC_045512	8502	8524	Severe acute respiratory syndrome coronavirus 2 isolate Wuhan-Hu-1, complete genome.	NC_045512	gene 266..21555 | CDS join(266..13468,13468..21555) | mat_peptide 806..2719 | CDS 266..13483 | mat_peptide 806..2719 |	ORF1ab	GU280_gp01	nsp2	YP_009742609.1	gene 266..21555 | CDS join(266..13468,13468..21555) | mat_peptide 2720..8554 | CDS 266..13483 | mat_peptide 2720..8554 |	ORF1ab	GU280_gp01		YP_009742610.1
152	1	152	Severe acute respiratory syndrome coronavirus 2 (SARS-CoV-2)	18	CTACTAGTGAAGCTGTTGAAGCT	CTACTAGAGAAGCTGTTGGTACC	2571	2593	Severe acute respiratory syndrome coronavirus 2 isolate Wuhan-Hu-1, complete genome.	NC_045512	18326	18348	Severe acute respiratory syndrome coronavirus 2 isolate Wuhan-Hu-1, complete genome.	NC_045512	gene 266..21555 | CDS join(266..13468,13468..21555) | mat_peptide 806..2719 | CDS 266..13483 | mat_peptide 806..2719 |	ORF1ab	GU280_gp01	nsp2	YP_009742609.1	gene 266..21555 | CDS join(266..13468,13468..21555) | mat_peptide 18040..19620 |	ORF1ab	GU280_gp01		YP_009725309.1
153	1	153	Severe acute respiratory syndrome coronavirus 2 (SARS-CoV-2)	17	TACTAGTGAAGCTGTTGAAGCTC	TACTAGAGAAGCTGTTGGTACCA	2572	2594	Severe acute respiratory syndrome coronavirus 2 isolate Wuhan-Hu-1, complete genome.	NC_045512	18327	18349	Severe acute respiratory syndrome coronavirus 2 isolate Wuhan-Hu-1, complete genome.	NC_045512	gene 266..21555 | CDS join(266..13468,13468..21555) | mat_peptide 806..2719 | CDS 266..13483 | mat_peptide 806..2719 |	ORF1ab	GU280_gp01	nsp2	YP_009742609.1	gene 266..21555 | CDS join(266..13468,13468..21555) | mat_peptide 18040..19620 |	ORF1ab	GU280_gp01		YP_009725309.1
154	1	154	Severe acute respiratory syndrome coronavirus 2 (SARS-CoV-2)	17	AGTACTGTGCCCTTGCACCTAAT	GGTTGTGTTCCCTTGAACATAAT	2658	2680	Severe acute respiratory syndrome coronavirus 2 isolate Wuhan-Hu-1, complete genome.	NC_045512	12428	12450	Severe acute respiratory syndrome coronavirus 2 isolate Wuhan-Hu-1, complete genome.	NC_045512	gene 266..21555 | CDS join(266..13468,13468..21555) | mat_peptide 806..2719 | CDS 266..13483 | mat_peptide 806..2719 |	ORF1ab	GU280_gp01	nsp2	YP_009742609.1	gene 266..21555 | CDS join(266..13468,13468..21555) | mat_peptide 12092..12685 | CDS 266..13483 | mat_peptide 12092..12685 |	ORF1ab	GU280_gp01		YP_009742615.1
155	1	155	Severe acute respiratory syndrome coronavirus 2 (SARS-CoV-2)	18	GTACTGTGCCCTTGCACCTAATA	GTTGTGTTCCCTTGAACATAATA	2659	2681	Severe acute respiratory syndrome coronavirus 2 isolate Wuhan-Hu-1, complete genome.	NC_045512	12429	12451	Severe acute respiratory syndrome coronavirus 2 isolate Wuhan-Hu-1, complete genome.	NC_045512	gene 266..21555 | CDS join(266..13468,13468..21555) | mat_peptide 806..2719 | CDS 266..13483 | mat_peptide 806..2719 |	ORF1ab	GU280_gp01	nsp2	YP_009742609.1	gene 266..21555 | CDS join(266..13468,13468..21555) | mat_peptide 12092..12685 | CDS 266..13483 | mat_peptide 12092..12685 |	ORF1ab	GU280_gp01		YP_009742615.1
156	1	156	Severe acute respiratory syndrome coronavirus 2 (SARS-CoV-2)	17	TACTGTGCCCTTGCACCTAATAT	TTGTGTTCCCTTGAACATAATAC	2660	2682	Severe acute respiratory syndrome coronavirus 2 isolate Wuhan-Hu-1, complete genome.	NC_045512	12430	12452	Severe acute respiratory syndrome coronavirus 2 isolate Wuhan-Hu-1, complete genome.	NC_045512	gene 266..21555 | CDS join(266..13468,13468..21555) | mat_peptide 806..2719 | CDS 266..13483 | mat_peptide 806..2719 |	ORF1ab	GU280_gp01	nsp2	YP_009742609.1	gene 266..21555 | CDS join(266..13468,13468..21555) | mat_peptide 12092..12685 | CDS 266..13483 | mat_peptide 12092..12685 |	ORF1ab	GU280_gp01		YP_009742615.1
157	1	157	Severe acute respiratory syndrome coronavirus 2 (SARS-CoV-2)	17	CACCTAATATGATGGTAACAAAC	CAACTCATATGAGTGTGACATAC	2673	2695	Severe acute respiratory syndrome coronavirus 2 isolate Wuhan-Hu-1, complete genome.	NC_045512	23533	23555	Severe acute respiratory syndrome coronavirus 2 isolate Wuhan-Hu-1, complete genome.	NC_045512	gene 266..21555 | CDS join(266..13468,13468..21555) | mat_peptide 806..2719 | CDS 266..13483 | mat_peptide 806..2719 |	ORF1ab	GU280_gp01	nsp2	YP_009742609.1	gene 21563..25384 | CDS 21563..25384 |	spike glycoprotein	GU280_gp02		YP_009724390.1
158	1	158	Severe acute respiratory syndrome coronavirus 2 (SARS-CoV-2)	17	TTTGGTGATGACACTGTGATAGA	TTTGGTGGTGTCAGTGTTATAAC	2738	2760	Severe acute respiratory syndrome coronavirus 2 isolate Wuhan-Hu-1, complete genome.	NC_045512	23336	23358	Severe acute respiratory syndrome coronavirus 2 isolate Wuhan-Hu-1, complete genome.	NC_045512	gene 266..21555 | CDS join(266..13468,13468..21555) | mat_peptide 2720..8554 | CDS 266..13483 | mat_peptide 2720..8554 |	ORF1ab	GU280_gp01	nsp3	YP_009742610.1	gene 21563..25384 | CDS 21563..25384 |	spike glycoprotein	GU280_gp02		YP_009724390.1
159	1	159	Severe acute respiratory syndrome coronavirus 2 (SARS-CoV-2)	17	TTGGTGATGACACTGTGATAGAA	TTGGTGGTGTCAGTGTTATAACA	2739	2761	Severe acute respiratory syndrome coronavirus 2 isolate Wuhan-Hu-1, complete genome.	NC_045512	23337	23359	Severe acute respiratory syndrome coronavirus 2 isolate Wuhan-Hu-1, complete genome.	NC_045512	gene 266..21555 | CDS join(266..13468,13468..21555) | mat_peptide 2720..8554 | CDS 266..13483 | mat_peptide 2720..8554 |	ORF1ab	GU280_gp01	nsp3	YP_009742610.1	gene 21563..25384 | CDS 21563..25384 |	spike glycoprotein	GU280_gp02		YP_009724390.1
160	1	160	Severe acute respiratory syndrome coronavirus 2 (SARS-CoV-2)	17	GTGATGACACTGTGATAGAAGTG	CTGTTGTCTATGTGATAGACGTG	2742	2764	Severe acute respiratory syndrome coronavirus 2 isolate Wuhan-Hu-1, complete genome.	NC_045512	18657	18679	Severe acute respiratory syndrome coronavirus 2 isolate Wuhan-Hu-1, complete genome.	NC_045512	gene 266..21555 | CDS join(266..13468,13468..21555) | mat_peptide 2720..8554 | CDS 266..13483 | mat_peptide 2720..8554 |	ORF1ab	GU280_gp01	nsp3	YP_009742610.1	gene 266..21555 | CDS join(266..13468,13468..21555) | mat_peptide 18040..19620 |	ORF1ab	GU280_gp01		YP_009725309.1
161	1	161	Severe acute respiratory syndrome coronavirus 2 (SARS-CoV-2)	18	TGATGACACTGTGATAGAAGTGC	TGTTGTCTATGTGATAGACGTGC	2743	2765	Severe acute respiratory syndrome coronavirus 2 isolate Wuhan-Hu-1, complete genome.	NC_045512	18658	18680	Severe acute respiratory syndrome coronavirus 2 isolate Wuhan-Hu-1, complete genome.	NC_045512	gene 266..21555 | CDS join(266..13468,13468..21555) | mat_peptide 2720..8554 | CDS 266..13483 | mat_peptide 2720..8554 |	ORF1ab	GU280_gp01	nsp3	YP_009742610.1	gene 266..21555 | CDS join(266..13468,13468..21555) | mat_peptide 18040..19620 |	ORF1ab	GU280_gp01		YP_009725309.1
162	1	162	Severe acute respiratory syndrome coronavirus 2 (SARS-CoV-2)	17	GATGACACTGTGATAGAAGTGCA	GTTGTCTATGTGATAGACGTGCC	2744	2766	Severe acute respiratory syndrome coronavirus 2 isolate Wuhan-Hu-1, complete genome.	NC_045512	18659	18681	Severe acute respiratory syndrome coronavirus 2 isolate Wuhan-Hu-1, complete genome.	NC_045512	gene 266..21555 | CDS join(266..13468,13468..21555) | mat_peptide 2720..8554 | CDS 266..13483 | mat_peptide 2720..8554 |	ORF1ab	GU280_gp01	nsp3	YP_009742610.1	gene 266..21555 | CDS join(266..13468,13468..21555) | mat_peptide 18040..19620 |	ORF1ab	GU280_gp01		YP_009725309.1
163	1	163	Severe acute respiratory syndrome coronavirus 2 (SARS-CoV-2)	17	ATGACACTGTGATAGAAGTGCAA	TTGTCTATGTGATAGACGTGCCA	2745	2767	Severe acute respiratory syndrome coronavirus 2 isolate Wuhan-Hu-1, complete genome.	NC_045512	18660	18682	Severe acute respiratory syndrome coronavirus 2 isolate Wuhan-Hu-1, complete genome.	NC_045512	gene 266..21555 | CDS join(266..13468,13468..21555) | mat_peptide 2720..8554 | CDS 266..13483 | mat_peptide 2720..8554 |	ORF1ab	GU280_gp01	nsp3	YP_009742610.1	gene 266..21555 | CDS join(266..13468,13468..21555) | mat_peptide 18040..19620 |	ORF1ab	GU280_gp01		YP_009725309.1
164	1	164	Severe acute respiratory syndrome coronavirus 2 (SARS-CoV-2)	17	TGACACTGTGATAGAAGTGCAAG	TGTCTATGTGATAGACGTGCCAC	2746	2768	Severe acute respiratory syndrome coronavirus 2 isolate Wuhan-Hu-1, complete genome.	NC_045512	18661	18683	Severe acute respiratory syndrome coronavirus 2 isolate Wuhan-Hu-1, complete genome.	NC_045512	gene 266..21555 | CDS join(266..13468,13468..21555) | mat_peptide 2720..8554 | CDS 266..13483 | mat_peptide 2720..8554 |	ORF1ab	GU280_gp01	nsp3	YP_009742610.1	gene 266..21555 | CDS join(266..13468,13468..21555) | mat_peptide 18040..19620 |	ORF1ab	GU280_gp01		YP_009725309.1
165	1	165	Severe acute respiratory syndrome coronavirus 2 (SARS-CoV-2)	17	TACAAGAGTGTGAATATCACTTT	TTAAAGTCTGTGAATTTCAATTT	2771	2793	Severe acute respiratory syndrome coronavirus 2 isolate Wuhan-Hu-1, complete genome.	NC_045512	21945	21967	Severe acute respiratory syndrome coronavirus 2 isolate Wuhan-Hu-1, complete genome.	NC_045512	gene 266..21555 | CDS join(266..13468,13468..21555) | mat_peptide 2720..8554 | CDS 266..13483 | mat_peptide 2720..8554 |	ORF1ab	GU280_gp01	nsp3	YP_009742610.1	gene 21563..25384 | CDS 21563..25384 |	spike glycoprotein	GU280_gp02		YP_009724390.1
166	1	166	Severe acute respiratory syndrome coronavirus 2 (SARS-CoV-2)	17	TACAAGAGTGTGAATATCACTTT	GGCAATAGTGTTTATAACACTTT	2771	2793	Severe acute respiratory syndrome coronavirus 2 isolate Wuhan-Hu-1, complete genome.	NC_045512	27708	27730	Severe acute respiratory syndrome coronavirus 2 isolate Wuhan-Hu-1, complete genome.	NC_045512	gene 266..21555 | CDS join(266..13468,13468..21555) | mat_peptide 2720..8554 | CDS 266..13483 | mat_peptide 2720..8554 |	ORF1ab	GU280_gp01	nsp3	YP_009742610.1	gene 27394..27759 | CDS 27394..27759 |	ORF7a	GU280_gp07		YP_009724395.1
167	1	167	Severe acute respiratory syndrome coronavirus 2 (SARS-CoV-2)	18	TTTGAACTTGATGAAAGGATTGA	TTTATACTTTATTAAAGGATTAA	2792	2814	Severe acute respiratory syndrome coronavirus 2 isolate Wuhan-Hu-1, complete genome.	NC_045512	12946	12968	Severe acute respiratory syndrome coronavirus 2 isolate Wuhan-Hu-1, complete genome.	NC_045512	gene 266..21555 | CDS join(266..13468,13468..21555) | mat_peptide 2720..8554 | CDS 266..13483 | mat_peptide 2720..8554 |	ORF1ab	GU280_gp01	nsp3	YP_009742610.1	gene 266..21555 | CDS join(266..13468,13468..21555) | mat_peptide 12686..13024 | CDS 266..13483 | mat_peptide 12686..13024 |	ORF1ab	GU280_gp01		YP_009742616.1
168	1	168	Severe acute respiratory syndrome coronavirus 2 (SARS-CoV-2)	17	TTGAACTTGATGAAAGGATTGAT	TTATACTTTATTAAAGGATTAAA	2793	2815	Severe acute respiratory syndrome coronavirus 2 isolate Wuhan-Hu-1, complete genome.	NC_045512	12947	12969	Severe acute respiratory syndrome coronavirus 2 isolate Wuhan-Hu-1, complete genome.	NC_045512	gene 266..21555 | CDS join(266..13468,13468..21555) | mat_peptide 2720..8554 | CDS 266..13483 | mat_peptide 2720..8554 |	ORF1ab	GU280_gp01	nsp3	YP_009742610.1	gene 266..21555 | CDS join(266..13468,13468..21555) | mat_peptide 12686..13024 | CDS 266..13483 | mat_peptide 12686..13024 |	ORF1ab	GU280_gp01		YP_009742616.1
169	1	169	Severe acute respiratory syndrome coronavirus 2 (SARS-CoV-2)	17	GAACTTGATGAAAGGATTGATAA	CAACATGAAGAAACAATTTATAA	2795	2817	Severe acute respiratory syndrome coronavirus 2 isolate Wuhan-Hu-1, complete genome.	NC_045512	13681	13703	Severe acute respiratory syndrome coronavirus 2 isolate Wuhan-Hu-1, complete genome.	NC_045512	gene 266..21555 | CDS join(266..13468,13468..21555) | mat_peptide 2720..8554 | CDS 266..13483 | mat_peptide 2720..8554 |	ORF1ab	GU280_gp01	nsp3	YP_009742610.1	gene 266..21555 | CDS join(266..13468,13468..21555) |	ORF1ab	GU280_gp01		YP_009724389.1
170	1	170	Severe acute respiratory syndrome coronavirus 2 (SARS-CoV-2)	17	AACTTGATGAAAGGATTGATAAA	TACTTTATTAAAGGATTAAACAA	2796	2818	Severe acute respiratory syndrome coronavirus 2 isolate Wuhan-Hu-1, complete genome.	NC_045512	12950	12972	Severe acute respiratory syndrome coronavirus 2 isolate Wuhan-Hu-1, complete genome.	NC_045512	gene 266..21555 | CDS join(266..13468,13468..21555) | mat_peptide 2720..8554 | CDS 266..13483 | mat_peptide 2720..8554 |	ORF1ab	GU280_gp01	nsp3	YP_009742610.1	gene 266..21555 | CDS join(266..13468,13468..21555) | mat_peptide 12686..13024 | CDS 266..13483 | mat_peptide 12686..13024 |	ORF1ab	GU280_gp01		YP_009742616.1
171	1	171	Severe acute respiratory syndrome coronavirus 2 (SARS-CoV-2)	17	AACTTGATGAAAGGATTGATAAA	AACATGAAGAAACAATTTATAAT	2796	2818	Severe acute respiratory syndrome coronavirus 2 isolate Wuhan-Hu-1, complete genome.	NC_045512	13682	13704	Severe acute respiratory syndrome coronavirus 2 isolate Wuhan-Hu-1, complete genome.	NC_045512	gene 266..21555 | CDS join(266..13468,13468..21555) | mat_peptide 2720..8554 | CDS 266..13483 | mat_peptide 2720..8554 |	ORF1ab	GU280_gp01	nsp3	YP_009742610.1	gene 266..21555 | CDS join(266..13468,13468..21555) |	ORF1ab	GU280_gp01		YP_009724389.1
172	1	172	Severe acute respiratory syndrome coronavirus 2 (SARS-CoV-2)	17	ACTTGATGAAAGGATTGATAAAG	ACTTTATTAAAGGATTAAACAAC	2797	2819	Severe acute respiratory syndrome coronavirus 2 isolate Wuhan-Hu-1, complete genome.	NC_045512	12951	12973	Severe acute respiratory syndrome coronavirus 2 isolate Wuhan-Hu-1, complete genome.	NC_045512	gene 266..21555 | CDS join(266..13468,13468..21555) | mat_peptide 2720..8554 | CDS 266..13483 | mat_peptide 2720..8554 |	ORF1ab	GU280_gp01	nsp3	YP_009742610.1	gene 266..21555 | CDS join(266..13468,13468..21555) | mat_peptide 12686..13024 | CDS 266..13483 | mat_peptide 12686..13024 |	ORF1ab	GU280_gp01		YP_009742616.1
173	1	173	Severe acute respiratory syndrome coronavirus 2 (SARS-CoV-2)	17	TGATGAAAGGATTGATAAAGTAC	TGAAGAAACAATTTATAATTTAC	2800	2822	Severe acute respiratory syndrome coronavirus 2 isolate Wuhan-Hu-1, complete genome.	NC_045512	13686	13708	Severe acute respiratory syndrome coronavirus 2 isolate Wuhan-Hu-1, complete genome.	NC_045512	gene 266..21555 | CDS join(266..13468,13468..21555) | mat_peptide 2720..8554 | CDS 266..13483 | mat_peptide 2720..8554 |	ORF1ab	GU280_gp01	nsp3	YP_009742610.1	gene 266..21555 | CDS join(266..13468,13468..21555) |	ORF1ab	GU280_gp01		YP_009724389.1
174	1	174	Severe acute respiratory syndrome coronavirus 2 (SARS-CoV-2)	17	GATGAAAGGATTGATAAAGTACT	GAAGAAACAATTTATAATTTACT	2801	2823	Severe acute respiratory syndrome coronavirus 2 isolate Wuhan-Hu-1, complete genome.	NC_045512	13687	13709	Severe acute respiratory syndrome coronavirus 2 isolate Wuhan-Hu-1, complete genome.	NC_045512	gene 266..21555 | CDS join(266..13468,13468..21555) | mat_peptide 2720..8554 | CDS 266..13483 | mat_peptide 2720..8554 |	ORF1ab	GU280_gp01	nsp3	YP_009742610.1	gene 266..21555 | CDS join(266..13468,13468..21555) |	ORF1ab	GU280_gp01		YP_009724389.1
175	1	175	Severe acute respiratory syndrome coronavirus 2 (SARS-CoV-2)	17	ATGAAAGGATTGATAAAGTACTT	AAGAAACAATTTATAATTTACTT	2802	2824	Severe acute respiratory syndrome coronavirus 2 isolate Wuhan-Hu-1, complete genome.	NC_045512	13688	13710	Severe acute respiratory syndrome coronavirus 2 isolate Wuhan-Hu-1, complete genome.	NC_045512	gene 266..21555 | CDS join(266..13468,13468..21555) | mat_peptide 2720..8554 | CDS 266..13483 | mat_peptide 2720..8554 |	ORF1ab	GU280_gp01	nsp3	YP_009742610.1	gene 266..21555 | CDS join(266..13468,13468..21555) |	ORF1ab	GU280_gp01		YP_009724389.1
176	1	176	Severe acute respiratory syndrome coronavirus 2 (SARS-CoV-2)	17	TGAAAGGATTGATAAAGTACTTA	AGAAACAATTTATAATTTACTTA	2803	2825	Severe acute respiratory syndrome coronavirus 2 isolate Wuhan-Hu-1, complete genome.	NC_045512	13689	13711	Severe acute respiratory syndrome coronavirus 2 isolate Wuhan-Hu-1, complete genome.	NC_045512	gene 266..21555 | CDS join(266..13468,13468..21555) | mat_peptide 2720..8554 | CDS 266..13483 | mat_peptide 2720..8554 |	ORF1ab	GU280_gp01	nsp3	YP_009742610.1	gene 266..21555 | CDS join(266..13468,13468..21555) |	ORF1ab	GU280_gp01		YP_009724389.1
177	1	177	Severe acute respiratory syndrome coronavirus 2 (SARS-CoV-2)	18	GAAAGGATTGATAAAGTACTTAA	GAAACAATTTATAATTTACTTAA	2804	2826	Severe acute respiratory syndrome coronavirus 2 isolate Wuhan-Hu-1, complete genome.	NC_045512	13690	13712	Severe acute respiratory syndrome coronavirus 2 isolate Wuhan-Hu-1, complete genome.	NC_045512	gene 266..21555 | CDS join(266..13468,13468..21555) | mat_peptide 2720..8554 | CDS 266..13483 | mat_peptide 2720..8554 |	ORF1ab	GU280_gp01	nsp3	YP_009742610.1	gene 266..21555 | CDS join(266..13468,13468..21555) |	ORF1ab	GU280_gp01		YP_009724389.1
178	1	178	Severe acute respiratory syndrome coronavirus 2 (SARS-CoV-2)	17	AAAGGATTGATAAAGTACTTAAT	AAACAATTTATAATTTACTTAAG	2805	2827	Severe acute respiratory syndrome coronavirus 2 isolate Wuhan-Hu-1, complete genome.	NC_045512	13691	13713	Severe acute respiratory syndrome coronavirus 2 isolate Wuhan-Hu-1, complete genome.	NC_045512	gene 266..21555 | CDS join(266..13468,13468..21555) | mat_peptide 2720..8554 | CDS 266..13483 | mat_peptide 2720..8554 |	ORF1ab	GU280_gp01	nsp3	YP_009742610.1	gene 266..21555 | CDS join(266..13468,13468..21555) |	ORF1ab	GU280_gp01		YP_009724389.1
179	1	179	Severe acute respiratory syndrome coronavirus 2 (SARS-CoV-2)	17	AAGGATTGATAAAGTACTTAATG	AACAATTTATAATTTACTTAAGG	2806	2828	Severe acute respiratory syndrome coronavirus 2 isolate Wuhan-Hu-1, complete genome.	NC_045512	13692	13714	Severe acute respiratory syndrome coronavirus 2 isolate Wuhan-Hu-1, complete genome.	NC_045512	gene 266..21555 | CDS join(266..13468,13468..21555) | mat_peptide 2720..8554 | CDS 266..13483 | mat_peptide 2720..8554 |	ORF1ab	GU280_gp01	nsp3	YP_009742610.1	gene 266..21555 | CDS join(266..13468,13468..21555) |	ORF1ab	GU280_gp01		YP_009724389.1
180	1	180	Severe acute respiratory syndrome coronavirus 2 (SARS-CoV-2)	17	AGGATTGATAAAGTACTTAATGA	ACAATTTATAATTTACTTAAGGA	2807	2829	Severe acute respiratory syndrome coronavirus 2 isolate Wuhan-Hu-1, complete genome.	NC_045512	13693	13715	Severe acute respiratory syndrome coronavirus 2 isolate Wuhan-Hu-1, complete genome.	NC_045512	gene 266..21555 | CDS join(266..13468,13468..21555) | mat_peptide 2720..8554 | CDS 266..13483 | mat_peptide 2720..8554 |	ORF1ab	GU280_gp01	nsp3	YP_009742610.1	gene 266..21555 | CDS join(266..13468,13468..21555) |	ORF1ab	GU280_gp01		YP_009724389.1
181	1	181	Severe acute respiratory syndrome coronavirus 2 (SARS-CoV-2)	17	TTGATAAAGTACTTAATGAGAAG	CTGATAGAGACCTTTATGACAAG	2811	2833	Severe acute respiratory syndrome coronavirus 2 isolate Wuhan-Hu-1, complete genome.	NC_045512	17966	17988	Severe acute respiratory syndrome coronavirus 2 isolate Wuhan-Hu-1, complete genome.	NC_045512	gene 266..21555 | CDS join(266..13468,13468..21555) | mat_peptide 2720..8554 | CDS 266..13483 | mat_peptide 2720..8554 |	ORF1ab	GU280_gp01	nsp3	YP_009742610.1	gene 266..21555 | CDS join(266..13468,13468..21555) | mat_peptide 16237..18039 |	ORF1ab	GU280_gp01		YP_009725308.1
182	1	182	Severe acute respiratory syndrome coronavirus 2 (SARS-CoV-2)	18	TGATAAAGTACTTAATGAGAAGT	TGATAGAGACCTTTATGACAAGT	2812	2834	Severe acute respiratory syndrome coronavirus 2 isolate Wuhan-Hu-1, complete genome.	NC_045512	17967	17989	Severe acute respiratory syndrome coronavirus 2 isolate Wuhan-Hu-1, complete genome.	NC_045512	gene 266..21555 | CDS join(266..13468,13468..21555) | mat_peptide 2720..8554 | CDS 266..13483 | mat_peptide 2720..8554 |	ORF1ab	GU280_gp01	nsp3	YP_009742610.1	gene 266..21555 | CDS join(266..13468,13468..21555) | mat_peptide 16237..18039 |	ORF1ab	GU280_gp01		YP_009725308.1
183	1	183	Severe acute respiratory syndrome coronavirus 2 (SARS-CoV-2)	17	GATAAAGTACTTAATGAGAAGTG	GATAGAGACCTTTATGACAAGTT	2813	2835	Severe acute respiratory syndrome coronavirus 2 isolate Wuhan-Hu-1, complete genome.	NC_045512	17968	17990	Severe acute respiratory syndrome coronavirus 2 isolate Wuhan-Hu-1, complete genome.	NC_045512	gene 266..21555 | CDS join(266..13468,13468..21555) | mat_peptide 2720..8554 | CDS 266..13483 | mat_peptide 2720..8554 |	ORF1ab	GU280_gp01	nsp3	YP_009742610.1	gene 266..21555 | CDS join(266..13468,13468..21555) | mat_peptide 16237..18039 |	ORF1ab	GU280_gp01		YP_009725308.1
184	1	184	Severe acute respiratory syndrome coronavirus 2 (SARS-CoV-2)	17	ACTTTGCAACCAGTATCTGAATT	ACAAAGCAACCATGATCTGTATT	2909	2931	Severe acute respiratory syndrome coronavirus 2 isolate Wuhan-Hu-1, complete genome.	NC_045512	18798	18820	Severe acute respiratory syndrome coronavirus 2 isolate Wuhan-Hu-1, complete genome.	NC_045512	gene 266..21555 | CDS join(266..13468,13468..21555) | mat_peptide 2720..8554 | CDS 266..13483 | mat_peptide 2720..8554 |	ORF1ab	GU280_gp01	nsp3	YP_009742610.1	gene 266..21555 | CDS join(266..13468,13468..21555) | mat_peptide 18040..19620 |	ORF1ab	GU280_gp01		YP_009725309.1
185	1	185	Severe acute respiratory syndrome coronavirus 2 (SARS-CoV-2)	17	CTTTGCAACCAGTATCTGAATTA	CTTTGCAACCTGAATTAGACTCA	2910	2932	Severe acute respiratory syndrome coronavirus 2 isolate Wuhan-Hu-1, complete genome.	NC_045512	24981	25003	Severe acute respiratory syndrome coronavirus 2 isolate Wuhan-Hu-1, complete genome.	NC_045512	gene 266..21555 | CDS join(266..13468,13468..21555) | mat_peptide 2720..8554 | CDS 266..13483 | mat_peptide 2720..8554 |	ORF1ab	GU280_gp01	nsp3	YP_009742610.1	gene 21563..25384 | CDS 21563..25384 |	spike glycoprotein	GU280_gp02		YP_009724390.1
186	1	186	Severe acute respiratory syndrome coronavirus 2 (SARS-CoV-2)	17	TACACCACTGGGCATTGATTTAG	TACATCACCAGATGTTGATTTAG	2935	2957	Severe acute respiratory syndrome coronavirus 2 isolate Wuhan-Hu-1, complete genome.	NC_045512	25039	25061	Severe acute respiratory syndrome coronavirus 2 isolate Wuhan-Hu-1, complete genome.	NC_045512	gene 266..21555 | CDS join(266..13468,13468..21555) | mat_peptide 2720..8554 | CDS 266..13483 | mat_peptide 2720..8554 |	ORF1ab	GU280_gp01	nsp3	YP_009742610.1	gene 21563..25384 | CDS 21563..25384 |	spike glycoprotein	GU280_gp02		YP_009724390.1
187	1	187	Severe acute respiratory syndrome coronavirus 2 (SARS-CoV-2)	17	ACTACTTATTTGATGAGTCTGGT	ACTTCTTCTTTGCTCAGGATGGT	2979	3001	Severe acute respiratory syndrome coronavirus 2 isolate Wuhan-Hu-1, complete genome.	NC_045512	14756	14778	Severe acute respiratory syndrome coronavirus 2 isolate Wuhan-Hu-1, complete genome.	NC_045512	gene 266..21555 | CDS join(266..13468,13468..21555) | mat_peptide 2720..8554 | CDS 266..13483 | mat_peptide 2720..8554 |	ORF1ab	GU280_gp01	nsp3	YP_009742610.1	gene 266..21555 | CDS join(266..13468,13468..21555) |	ORF1ab	GU280_gp01		YP_009724389.1
188	1	188	Severe acute respiratory syndrome coronavirus 2 (SARS-CoV-2)	17	ACCCTCCAGATGAGGATGAAGAA	AACCTGAAGAAGAGCAAGAAGAA	3039	3061	Severe acute respiratory syndrome coronavirus 2 isolate Wuhan-Hu-1, complete genome.	NC_045512	3174	3196	Severe acute respiratory syndrome coronavirus 2 isolate Wuhan-Hu-1, complete genome.	NC_045512	gene 266..21555 | CDS join(266..13468,13468..21555) | mat_peptide 2720..8554 | CDS 266..13483 | mat_peptide 2720..8554 |	ORF1ab	GU280_gp01	nsp3	YP_009742610.1	gene 266..21555 | CDS join(266..13468,13468..21555) | mat_peptide 2720..8554 | CDS 266..13483 | mat_peptide 2720..8554 |	ORF1ab	GU280_gp01		YP_009742610.1
189	1	189	Severe acute respiratory syndrome coronavirus 2 (SARS-CoV-2)	17	CCCTCCAGATGAGGATGAAGAAG	ACCTGAAGAAGAGCAAGAAGAAG	3040	3062	Severe acute respiratory syndrome coronavirus 2 isolate Wuhan-Hu-1, complete genome.	NC_045512	3175	3197	Severe acute respiratory syndrome coronavirus 2 isolate Wuhan-Hu-1, complete genome.	NC_045512	gene 266..21555 | CDS join(266..13468,13468..21555) | mat_peptide 2720..8554 | CDS 266..13483 | mat_peptide 2720..8554 |	ORF1ab	GU280_gp01	nsp3	YP_009742610.1	gene 266..21555 | CDS join(266..13468,13468..21555) | mat_peptide 2720..8554 | CDS 266..13483 | mat_peptide 2720..8554 |	ORF1ab	GU280_gp01		YP_009742610.1
190	1	190	Severe acute respiratory syndrome coronavirus 2 (SARS-CoV-2)	18	CCTCCAGATGAGGATGAAGAAGA	CCTGAAGAAGAGCAAGAAGAAGA	3041	3063	Severe acute respiratory syndrome coronavirus 2 isolate Wuhan-Hu-1, complete genome.	NC_045512	3176	3198	Severe acute respiratory syndrome coronavirus 2 isolate Wuhan-Hu-1, complete genome.	NC_045512	gene 266..21555 | CDS join(266..13468,13468..21555) | mat_peptide 2720..8554 | CDS 266..13483 | mat_peptide 2720..8554 |	ORF1ab	GU280_gp01	nsp3	YP_009742610.1	gene 266..21555 | CDS join(266..13468,13468..21555) | mat_peptide 2720..8554 | CDS 266..13483 | mat_peptide 2720..8554 |	ORF1ab	GU280_gp01		YP_009742610.1
191	1	191	Severe acute respiratory syndrome coronavirus 2 (SARS-CoV-2)	17	CTCCAGATGAGGATGAAGAAGAA	CTGAAGAAGAGCAAGAAGAAGAT	3042	3064	Severe acute respiratory syndrome coronavirus 2 isolate Wuhan-Hu-1, complete genome.	NC_045512	3177	3199	Severe acute respiratory syndrome coronavirus 2 isolate Wuhan-Hu-1, complete genome.	NC_045512	gene 266..21555 | CDS join(266..13468,13468..21555) | mat_peptide 2720..8554 | CDS 266..13483 | mat_peptide 2720..8554 |	ORF1ab	GU280_gp01	nsp3	YP_009742610.1	gene 266..21555 | CDS join(266..13468,13468..21555) | mat_peptide 2720..8554 | CDS 266..13483 | mat_peptide 2720..8554 |	ORF1ab	GU280_gp01		YP_009742610.1
192	1	192	Severe acute respiratory syndrome coronavirus 2 (SARS-CoV-2)	17	TCCAGATGAGGATGAAGAAGAAG	ACCTGAAGAAGAGCAAGAAGAAG	3043	3065	Severe acute respiratory syndrome coronavirus 2 isolate Wuhan-Hu-1, complete genome.	NC_045512	3175	3197	Severe acute respiratory syndrome coronavirus 2 isolate Wuhan-Hu-1, complete genome.	NC_045512	gene 266..21555 | CDS join(266..13468,13468..21555) | mat_peptide 2720..8554 | CDS 266..13483 | mat_peptide 2720..8554 |	ORF1ab	GU280_gp01	nsp3	YP_009742610.1	gene 266..21555 | CDS join(266..13468,13468..21555) | mat_peptide 2720..8554 | CDS 266..13483 | mat_peptide 2720..8554 |	ORF1ab	GU280_gp01		YP_009742610.1
193	1	193	Severe acute respiratory syndrome coronavirus 2 (SARS-CoV-2)	17	CCAGATGAGGATGAAGAAGAAGG	CCTGAAGAAGAGCAAGAAGAAGA	3044	3066	Severe acute respiratory syndrome coronavirus 2 isolate Wuhan-Hu-1, complete genome.	NC_045512	3176	3198	Severe acute respiratory syndrome coronavirus 2 isolate Wuhan-Hu-1, complete genome.	NC_045512	gene 266..21555 | CDS join(266..13468,13468..21555) | mat_peptide 2720..8554 | CDS 266..13483 | mat_peptide 2720..8554 |	ORF1ab	GU280_gp01	nsp3	YP_009742610.1	gene 266..21555 | CDS join(266..13468,13468..21555) | mat_peptide 2720..8554 | CDS 266..13483 | mat_peptide 2720..8554 |	ORF1ab	GU280_gp01		YP_009742610.1
194	1	194	Severe acute respiratory syndrome coronavirus 2 (SARS-CoV-2)	17	CAGATGAGGATGAAGAAGAAGGT	CTGAAGAAGAGCAAGAAGAAGAT	3045	3067	Severe acute respiratory syndrome coronavirus 2 isolate Wuhan-Hu-1, complete genome.	NC_045512	3177	3199	Severe acute respiratory syndrome coronavirus 2 isolate Wuhan-Hu-1, complete genome.	NC_045512	gene 266..21555 | CDS join(266..13468,13468..21555) | mat_peptide 2720..8554 | CDS 266..13483 | mat_peptide 2720..8554 |	ORF1ab	GU280_gp01	nsp3	YP_009742610.1	gene 266..21555 | CDS join(266..13468,13468..21555) | mat_peptide 2720..8554 | CDS 266..13483 | mat_peptide 2720..8554 |	ORF1ab	GU280_gp01		YP_009742610.1
195	1	195	Severe acute respiratory syndrome coronavirus 2 (SARS-CoV-2)	17	GATGAGGATGAAGAAGAAGGTGA	GATGAAGAAGAAGGTGATTGTGA	3047	3069	Severe acute respiratory syndrome coronavirus 2 isolate Wuhan-Hu-1, complete genome.	NC_045512	3053	3075	Severe acute respiratory syndrome coronavirus 2 isolate Wuhan-Hu-1, complete genome.	NC_045512	gene 266..21555 | CDS join(266..13468,13468..21555) | mat_peptide 2720..8554 | CDS 266..13483 | mat_peptide 2720..8554 |	ORF1ab	GU280_gp01	nsp3	YP_009742610.1	gene 266..21555 | CDS join(266..13468,13468..21555) | mat_peptide 2720..8554 | CDS 266..13483 | mat_peptide 2720..8554 |	ORF1ab	GU280_gp01		YP_009742610.1
196	1	196	Severe acute respiratory syndrome coronavirus 2 (SARS-CoV-2)	17	TGAGGATGAAGAAGAAGGTGATT	TGAAGAAGAGCAAGAAGAAGATT	3049	3071	Severe acute respiratory syndrome coronavirus 2 isolate Wuhan-Hu-1, complete genome.	NC_045512	3178	3200	Severe acute respiratory syndrome coronavirus 2 isolate Wuhan-Hu-1, complete genome.	NC_045512	gene 266..21555 | CDS join(266..13468,13468..21555) | mat_peptide 2720..8554 | CDS 266..13483 | mat_peptide 2720..8554 |	ORF1ab	GU280_gp01	nsp3	YP_009742610.1	gene 266..21555 | CDS join(266..13468,13468..21555) | mat_peptide 2720..8554 | CDS 266..13483 | mat_peptide 2720..8554 |	ORF1ab	GU280_gp01		YP_009742610.1
197	1	197	Severe acute respiratory syndrome coronavirus 2 (SARS-CoV-2)	17	GAGGATGAAGAAGAAGGTGATTG	GAAGAAGAGCAAGAAGAAGATTG	3050	3072	Severe acute respiratory syndrome coronavirus 2 isolate Wuhan-Hu-1, complete genome.	NC_045512	3179	3201	Severe acute respiratory syndrome coronavirus 2 isolate Wuhan-Hu-1, complete genome.	NC_045512	gene 266..21555 | CDS join(266..13468,13468..21555) | mat_peptide 2720..8554 | CDS 266..13483 | mat_peptide 2720..8554 |	ORF1ab	GU280_gp01	nsp3	YP_009742610.1	gene 266..21555 | CDS join(266..13468,13468..21555) | mat_peptide 2720..8554 | CDS 266..13483 | mat_peptide 2720..8554 |	ORF1ab	GU280_gp01		YP_009742610.1
198	1	198	Severe acute respiratory syndrome coronavirus 2 (SARS-CoV-2)	17	ATTGTGAAGAAGAAGAGTTTGAG	AATTTGATGAAGACGACTCTGAG	3069	3091	Severe acute respiratory syndrome coronavirus 2 isolate Wuhan-Hu-1, complete genome.	NC_045512	25326	25348	Severe acute respiratory syndrome coronavirus 2 isolate Wuhan-Hu-1, complete genome.	NC_045512	gene 266..21555 | CDS join(266..13468,13468..21555) | mat_peptide 2720..8554 | CDS 266..13483 | mat_peptide 2720..8554 |	ORF1ab	GU280_gp01	nsp3	YP_009742610.1	gene 21563..25384 | CDS 21563..25384 |	spike glycoprotein	GU280_gp02		YP_009724390.1
199	1	199	Severe acute respiratory syndrome coronavirus 2 (SARS-CoV-2)	17	TTGTGAAGAAGAAGAGTTTGAGC	ATTTGATGAAGACGACTCTGAGC	3070	3092	Severe acute respiratory syndrome coronavirus 2 isolate Wuhan-Hu-1, complete genome.	NC_045512	25327	25349	Severe acute respiratory syndrome coronavirus 2 isolate Wuhan-Hu-1, complete genome.	NC_045512	gene 266..21555 | CDS join(266..13468,13468..21555) | mat_peptide 2720..8554 | CDS 266..13483 | mat_peptide 2720..8554 |	ORF1ab	GU280_gp01	nsp3	YP_009742610.1	gene 21563..25384 | CDS 21563..25384 |	spike glycoprotein	GU280_gp02		YP_009724390.1
200	1	200	Severe acute respiratory syndrome coronavirus 2 (SARS-CoV-2)	18	TGTGAAGAAGAAGAGTTTGAGCC	TTTGATGAAGACGACTCTGAGCC	3071	3093	Severe acute respiratory syndrome coronavirus 2 isolate Wuhan-Hu-1, complete genome.	NC_045512	25328	25350	Severe acute respiratory syndrome coronavirus 2 isolate Wuhan-Hu-1, complete genome.	NC_045512	gene 266..21555 | CDS join(266..13468,13468..21555) | mat_peptide 2720..8554 | CDS 266..13483 | mat_peptide 2720..8554 |	ORF1ab	GU280_gp01	nsp3	YP_009742610.1	gene 21563..25384 | CDS 21563..25384 |	spike glycoprotein	GU280_gp02		YP_009724390.1
201	1	201	Severe acute respiratory syndrome coronavirus 2 (SARS-CoV-2)	18	GTGAAGAAGAAGAGTTTGAGCCA	TTGATGAAGACGACTCTGAGCCA	3072	3094	Severe acute respiratory syndrome coronavirus 2 isolate Wuhan-Hu-1, complete genome.	NC_045512	25329	25351	Severe acute respiratory syndrome coronavirus 2 isolate Wuhan-Hu-1, complete genome.	NC_045512	gene 266..21555 | CDS join(266..13468,13468..21555) | mat_peptide 2720..8554 | CDS 266..13483 | mat_peptide 2720..8554 |	ORF1ab	GU280_gp01	nsp3	YP_009742610.1	gene 21563..25384 | CDS 21563..25384 |	spike glycoprotein	GU280_gp02		YP_009724390.1
202	1	202	Severe acute respiratory syndrome coronavirus 2 (SARS-CoV-2)	18	TGAAGAAGAAGAGTTTGAGCCAT	TGATGAAGACGACTCTGAGCCAG	3073	3095	Severe acute respiratory syndrome coronavirus 2 isolate Wuhan-Hu-1, complete genome.	NC_045512	25330	25352	Severe acute respiratory syndrome coronavirus 2 isolate Wuhan-Hu-1, complete genome.	NC_045512	gene 266..21555 | CDS join(266..13468,13468..21555) | mat_peptide 2720..8554 | CDS 266..13483 | mat_peptide 2720..8554 |	ORF1ab	GU280_gp01	nsp3	YP_009742610.1	gene 21563..25384 | CDS 21563..25384 |	spike glycoprotein	GU280_gp02		YP_009724390.1
203	1	203	Severe acute respiratory syndrome coronavirus 2 (SARS-CoV-2)	17	GAAGAAGAAGAGTTTGAGCCATC	GATGAAGACGACTCTGAGCCAGT	3074	3096	Severe acute respiratory syndrome coronavirus 2 isolate Wuhan-Hu-1, complete genome.	NC_045512	25331	25353	Severe acute respiratory syndrome coronavirus 2 isolate Wuhan-Hu-1, complete genome.	NC_045512	gene 266..21555 | CDS join(266..13468,13468..21555) | mat_peptide 2720..8554 | CDS 266..13483 | mat_peptide 2720..8554 |	ORF1ab	GU280_gp01	nsp3	YP_009742610.1	gene 21563..25384 | CDS 21563..25384 |	spike glycoprotein	GU280_gp02		YP_009724390.1
204	1	204	Severe acute respiratory syndrome coronavirus 2 (SARS-CoV-2)	17	CAACTCAATATGAGTATGGTACT	AACCTAAATAGAGGTATGGTACT	3096	3118	Severe acute respiratory syndrome coronavirus 2 isolate Wuhan-Hu-1, complete genome.	NC_045512	12971	12993	Severe acute respiratory syndrome coronavirus 2 isolate Wuhan-Hu-1, complete genome.	NC_045512	gene 266..21555 | CDS join(266..13468,13468..21555) | mat_peptide 2720..8554 | CDS 266..13483 | mat_peptide 2720..8554 |	ORF1ab	GU280_gp01	nsp3	YP_009742610.1	gene 266..21555 | CDS join(266..13468,13468..21555) | mat_peptide 12686..13024 | CDS 266..13483 | mat_peptide 12686..13024 |	ORF1ab	GU280_gp01		YP_009742616.1
205	1	205	Severe acute respiratory syndrome coronavirus 2 (SARS-CoV-2)	17	AACTCAATATGAGTATGGTACTG	ACCTAAATAGAGGTATGGTACTT	3097	3119	Severe acute respiratory syndrome coronavirus 2 isolate Wuhan-Hu-1, complete genome.	NC_045512	12972	12994	Severe acute respiratory syndrome coronavirus 2 isolate Wuhan-Hu-1, complete genome.	NC_045512	gene 266..21555 | CDS join(266..13468,13468..21555) | mat_peptide 2720..8554 | CDS 266..13483 | mat_peptide 2720..8554 |	ORF1ab	GU280_gp01	nsp3	YP_009742610.1	gene 266..21555 | CDS join(266..13468,13468..21555) | mat_peptide 12686..13024 | CDS 266..13483 | mat_peptide 12686..13024 |	ORF1ab	GU280_gp01		YP_009742616.1
206	1	206	Severe acute respiratory syndrome coronavirus 2 (SARS-CoV-2)	17	GAATTTGGTGCCACTTCTGCTGC	GACATTGCTGACACTACTGATGC	3146	3168	Severe acute respiratory syndrome coronavirus 2 isolate Wuhan-Hu-1, complete genome.	NC_045512	23264	23286	Severe acute respiratory syndrome coronavirus 2 isolate Wuhan-Hu-1, complete genome.	NC_045512	gene 266..21555 | CDS join(266..13468,13468..21555) | mat_peptide 2720..8554 | CDS 266..13483 | mat_peptide 2720..8554 |	ORF1ab	GU280_gp01	nsp3	YP_009742610.1	gene 21563..25384 | CDS 21563..25384 |	spike glycoprotein	GU280_gp02		YP_009724390.1
207	1	207	Severe acute respiratory syndrome coronavirus 2 (SARS-CoV-2)	17	AATTTGGTGCCACTTCTGCTGCT	ACATTGCTGACACTACTGATGCT	3147	3169	Severe acute respiratory syndrome coronavirus 2 isolate Wuhan-Hu-1, complete genome.	NC_045512	23265	23287	Severe acute respiratory syndrome coronavirus 2 isolate Wuhan-Hu-1, complete genome.	NC_045512	gene 266..21555 | CDS join(266..13468,13468..21555) | mat_peptide 2720..8554 | CDS 266..13483 | mat_peptide 2720..8554 |	ORF1ab	GU280_gp01	nsp3	YP_009742610.1	gene 21563..25384 | CDS 21563..25384 |	spike glycoprotein	GU280_gp02		YP_009724390.1
208	1	208	Severe acute respiratory syndrome coronavirus 2 (SARS-CoV-2)	17	TTTGGTGCCACTTCTGCTGCTCT	ATTGCTGACACTACTGATGCTGT	3149	3171	Severe acute respiratory syndrome coronavirus 2 isolate Wuhan-Hu-1, complete genome.	NC_045512	23267	23289	Severe acute respiratory syndrome coronavirus 2 isolate Wuhan-Hu-1, complete genome.	NC_045512	gene 266..21555 | CDS join(266..13468,13468..21555) | mat_peptide 2720..8554 | CDS 266..13483 | mat_peptide 2720..8554 |	ORF1ab	GU280_gp01	nsp3	YP_009742610.1	gene 21563..25384 | CDS 21563..25384 |	spike glycoprotein	GU280_gp02		YP_009724390.1
209	1	209	Severe acute respiratory syndrome coronavirus 2 (SARS-CoV-2)	17	TTGGTGCCACTTCTGCTGCTCTT	TTGCTGACACTACTGATGCTGTC	3150	3172	Severe acute respiratory syndrome coronavirus 2 isolate Wuhan-Hu-1, complete genome.	NC_045512	23268	23290	Severe acute respiratory syndrome coronavirus 2 isolate Wuhan-Hu-1, complete genome.	NC_045512	gene 266..21555 | CDS join(266..13468,13468..21555) | mat_peptide 2720..8554 | CDS 266..13483 | mat_peptide 2720..8554 |	ORF1ab	GU280_gp01	nsp3	YP_009742610.1	gene 21563..25384 | CDS 21563..25384 |	spike glycoprotein	GU280_gp02		YP_009724390.1
210	1	210	Severe acute respiratory syndrome coronavirus 2 (SARS-CoV-2)	17	TGGTGCCACTTCTGCTGCTCTTC	TGCTGACACTACTGATGCTGTCC	3151	3173	Severe acute respiratory syndrome coronavirus 2 isolate Wuhan-Hu-1, complete genome.	NC_045512	23269	23291	Severe acute respiratory syndrome coronavirus 2 isolate Wuhan-Hu-1, complete genome.	NC_045512	gene 266..21555 | CDS join(266..13468,13468..21555) | mat_peptide 2720..8554 | CDS 266..13483 | mat_peptide 2720..8554 |	ORF1ab	GU280_gp01	nsp3	YP_009742610.1	gene 21563..25384 | CDS 21563..25384 |	spike glycoprotein	GU280_gp02		YP_009724390.1
211	1	211	Severe acute respiratory syndrome coronavirus 2 (SARS-CoV-2)	17	CTTCTGCTGCTCTTCAACCTGAA	TTTATGATCCTTTGCAACCTGAA	3159	3181	Severe acute respiratory syndrome coronavirus 2 isolate Wuhan-Hu-1, complete genome.	NC_045512	24972	24994	Severe acute respiratory syndrome coronavirus 2 isolate Wuhan-Hu-1, complete genome.	NC_045512	gene 266..21555 | CDS join(266..13468,13468..21555) | mat_peptide 2720..8554 | CDS 266..13483 | mat_peptide 2720..8554 |	ORF1ab	GU280_gp01	nsp3	YP_009742610.1	gene 21563..25384 | CDS 21563..25384 |	spike glycoprotein	GU280_gp02		YP_009724390.1
212	1	212	Severe acute respiratory syndrome coronavirus 2 (SARS-CoV-2)	17	TTCTGCTGCTCTTCAACCTGAAG	TTATGATCCTTTGCAACCTGAAT	3160	3182	Severe acute respiratory syndrome coronavirus 2 isolate Wuhan-Hu-1, complete genome.	NC_045512	24973	24995	Severe acute respiratory syndrome coronavirus 2 isolate Wuhan-Hu-1, complete genome.	NC_045512	gene 266..21555 | CDS join(266..13468,13468..21555) | mat_peptide 2720..8554 | CDS 266..13483 | mat_peptide 2720..8554 |	ORF1ab	GU280_gp01	nsp3	YP_009742610.1	gene 21563..25384 | CDS 21563..25384 |	spike glycoprotein	GU280_gp02		YP_009724390.1
213	1	213	Severe acute respiratory syndrome coronavirus 2 (SARS-CoV-2)	17	TGCTGCTCTTCAACCTGAAGAAG	TGATCCTTTGCAACCTGAATTAG	3163	3185	Severe acute respiratory syndrome coronavirus 2 isolate Wuhan-Hu-1, complete genome.	NC_045512	24976	24998	Severe acute respiratory syndrome coronavirus 2 isolate Wuhan-Hu-1, complete genome.	NC_045512	gene 266..21555 | CDS join(266..13468,13468..21555) | mat_peptide 2720..8554 | CDS 266..13483 | mat_peptide 2720..8554 |	ORF1ab	GU280_gp01	nsp3	YP_009742610.1	gene 21563..25384 | CDS 21563..25384 |	spike glycoprotein	GU280_gp02		YP_009724390.1
214	1	214	Severe acute respiratory syndrome coronavirus 2 (SARS-CoV-2)	17	GCTGCTCTTCAACCTGAAGAAGA	GATCCTTTGCAACCTGAATTAGA	3164	3186	Severe acute respiratory syndrome coronavirus 2 isolate Wuhan-Hu-1, complete genome.	NC_045512	24977	24999	Severe acute respiratory syndrome coronavirus 2 isolate Wuhan-Hu-1, complete genome.	NC_045512	gene 266..21555 | CDS join(266..13468,13468..21555) | mat_peptide 2720..8554 | CDS 266..13483 | mat_peptide 2720..8554 |	ORF1ab	GU280_gp01	nsp3	YP_009742610.1	gene 21563..25384 | CDS 21563..25384 |	spike glycoprotein	GU280_gp02		YP_009724390.1
215	1	215	Severe acute respiratory syndrome coronavirus 2 (SARS-CoV-2)	17	TTCAACCTGAAGAAGAGCAAGAA	TTCAACCTCAATTAGAGATGGAA	3171	3193	Severe acute respiratory syndrome coronavirus 2 isolate Wuhan-Hu-1, complete genome.	NC_045512	3288	3310	Severe acute respiratory syndrome coronavirus 2 isolate Wuhan-Hu-1, complete genome.	NC_045512	gene 266..21555 | CDS join(266..13468,13468..21555) | mat_peptide 2720..8554 | CDS 266..13483 | mat_peptide 2720..8554 |	ORF1ab	GU280_gp01	nsp3	YP_009742610.1	gene 266..21555 | CDS join(266..13468,13468..21555) | mat_peptide 2720..8554 | CDS 266..13483 | mat_peptide 2720..8554 |	ORF1ab	GU280_gp01		YP_009742610.1
216	1	216	Severe acute respiratory syndrome coronavirus 2 (SARS-CoV-2)	17	AGAAGATTGGTTAGATGATGATA	AGTAGGTGAGTTAGGTGATGTTA	3193	3215	Severe acute respiratory syndrome coronavirus 2 isolate Wuhan-Hu-1, complete genome.	NC_045512	5428	5450	Severe acute respiratory syndrome coronavirus 2 isolate Wuhan-Hu-1, complete genome.	NC_045512	gene 266..21555 | CDS join(266..13468,13468..21555) | mat_peptide 2720..8554 | CDS 266..13483 | mat_peptide 2720..8554 |	ORF1ab	GU280_gp01	nsp3	YP_009742610.1	gene 266..21555 | CDS join(266..13468,13468..21555) | mat_peptide 2720..8554 | CDS 266..13483 | mat_peptide 2720..8554 |	ORF1ab	GU280_gp01		YP_009742610.1
217	1	217	Severe acute respiratory syndrome coronavirus 2 (SARS-CoV-2)	17	GAAGATTGGTTAGATGATGATAG	GTAGGTGAGTTAGGTGATGTTAG	3194	3216	Severe acute respiratory syndrome coronavirus 2 isolate Wuhan-Hu-1, complete genome.	NC_045512	5429	5451	Severe acute respiratory syndrome coronavirus 2 isolate Wuhan-Hu-1, complete genome.	NC_045512	gene 266..21555 | CDS join(266..13468,13468..21555) | mat_peptide 2720..8554 | CDS 266..13483 | mat_peptide 2720..8554 |	ORF1ab	GU280_gp01	nsp3	YP_009742610.1	gene 266..21555 | CDS join(266..13468,13468..21555) | mat_peptide 2720..8554 | CDS 266..13483 | mat_peptide 2720..8554 |	ORF1ab	GU280_gp01		YP_009742610.1
218	1	218	Severe acute respiratory syndrome coronavirus 2 (SARS-CoV-2)	17	GTTAGATGATGATAGTCAACAAA	GTTAGGTGATGTTAGAGAAACAA	3202	3224	Severe acute respiratory syndrome coronavirus 2 isolate Wuhan-Hu-1, complete genome.	NC_045512	5437	5459	Severe acute respiratory syndrome coronavirus 2 isolate Wuhan-Hu-1, complete genome.	NC_045512	gene 266..21555 | CDS join(266..13468,13468..21555) | mat_peptide 2720..8554 | CDS 266..13483 | mat_peptide 2720..8554 |	ORF1ab	GU280_gp01	nsp3	YP_009742610.1	gene 266..21555 | CDS join(266..13468,13468..21555) | mat_peptide 2720..8554 | CDS 266..13483 | mat_peptide 2720..8554 |	ORF1ab	GU280_gp01		YP_009742610.1
219	1	219	Severe acute respiratory syndrome coronavirus 2 (SARS-CoV-2)	17	ATGATAGTCAACAAACTGTTGGT	ATGCTACTAGAGAAGCTGTTGGT	3210	3232	Severe acute respiratory syndrome coronavirus 2 isolate Wuhan-Hu-1, complete genome.	NC_045512	18323	18345	Severe acute respiratory syndrome coronavirus 2 isolate Wuhan-Hu-1, complete genome.	NC_045512	gene 266..21555 | CDS join(266..13468,13468..21555) | mat_peptide 2720..8554 | CDS 266..13483 | mat_peptide 2720..8554 |	ORF1ab	GU280_gp01	nsp3	YP_009742610.1	gene 266..21555 | CDS join(266..13468,13468..21555) | mat_peptide 18040..19620 |	ORF1ab	GU280_gp01		YP_009725309.1
220	1	220	Severe acute respiratory syndrome coronavirus 2 (SARS-CoV-2)	17	CAGTGAGGACAATCAGACAACTA	CAATGTGTGATATCAGACAACTA	3244	3266	Severe acute respiratory syndrome coronavirus 2 isolate Wuhan-Hu-1, complete genome.	NC_045512	14825	14847	Severe acute respiratory syndrome coronavirus 2 isolate Wuhan-Hu-1, complete genome.	NC_045512	gene 266..21555 | CDS join(266..13468,13468..21555) | mat_peptide 2720..8554 | CDS 266..13483 | mat_peptide 2720..8554 |	ORF1ab	GU280_gp01	nsp3	YP_009742610.1	gene 266..21555 | CDS join(266..13468,13468..21555) |	ORF1ab	GU280_gp01		YP_009724389.1
221	1	221	Severe acute respiratory syndrome coronavirus 2 (SARS-CoV-2)	17	AGTGAGGACAATCAGACAACTAC	AATGTGTGATATCAGACAACTAC	3245	3267	Severe acute respiratory syndrome coronavirus 2 isolate Wuhan-Hu-1, complete genome.	NC_045512	14826	14848	Severe acute respiratory syndrome coronavirus 2 isolate Wuhan-Hu-1, complete genome.	NC_045512	gene 266..21555 | CDS join(266..13468,13468..21555) | mat_peptide 2720..8554 | CDS 266..13483 | mat_peptide 2720..8554 |	ORF1ab	GU280_gp01	nsp3	YP_009742610.1	gene 266..21555 | CDS join(266..13468,13468..21555) |	ORF1ab	GU280_gp01		YP_009724389.1
222	1	222	Severe acute respiratory syndrome coronavirus 2 (SARS-CoV-2)	17	GTGAGGACAATCAGACAACTACT	ATGTGTGATATCAGACAACTACT	3246	3268	Severe acute respiratory syndrome coronavirus 2 isolate Wuhan-Hu-1, complete genome.	NC_045512	14827	14849	Severe acute respiratory syndrome coronavirus 2 isolate Wuhan-Hu-1, complete genome.	NC_045512	gene 266..21555 | CDS join(266..13468,13468..21555) | mat_peptide 2720..8554 | CDS 266..13483 | mat_peptide 2720..8554 |	ORF1ab	GU280_gp01	nsp3	YP_009742610.1	gene 266..21555 | CDS join(266..13468,13468..21555) |	ORF1ab	GU280_gp01		YP_009724389.1
223	1	223	Severe acute respiratory syndrome coronavirus 2 (SARS-CoV-2)	18	TGAGGACAATCAGACAACTACTA	TGTGTGATATCAGACAACTACTA	3247	3269	Severe acute respiratory syndrome coronavirus 2 isolate Wuhan-Hu-1, complete genome.	NC_045512	14828	14850	Severe acute respiratory syndrome coronavirus 2 isolate Wuhan-Hu-1, complete genome.	NC_045512	gene 266..21555 | CDS join(266..13468,13468..21555) | mat_peptide 2720..8554 | CDS 266..13483 | mat_peptide 2720..8554 |	ORF1ab	GU280_gp01	nsp3	YP_009742610.1	gene 266..21555 | CDS join(266..13468,13468..21555) |	ORF1ab	GU280_gp01		YP_009724389.1
224	1	224	Severe acute respiratory syndrome coronavirus 2 (SARS-CoV-2)	18	GAGGACAATCAGACAACTACTAT	GTGTGATATCAGACAACTACTAT	3248	3270	Severe acute respiratory syndrome coronavirus 2 isolate Wuhan-Hu-1, complete genome.	NC_045512	14829	14851	Severe acute respiratory syndrome coronavirus 2 isolate Wuhan-Hu-1, complete genome.	NC_045512	gene 266..21555 | CDS join(266..13468,13468..21555) | mat_peptide 2720..8554 | CDS 266..13483 | mat_peptide 2720..8554 |	ORF1ab	GU280_gp01	nsp3	YP_009742610.1	gene 266..21555 | CDS join(266..13468,13468..21555) |	ORF1ab	GU280_gp01		YP_009724389.1
225	1	225	Severe acute respiratory syndrome coronavirus 2 (SARS-CoV-2)	18	AGGACAATCAGACAACTACTATT	TGTGATATCAGACAACTACTATT	3249	3271	Severe acute respiratory syndrome coronavirus 2 isolate Wuhan-Hu-1, complete genome.	NC_045512	14830	14852	Severe acute respiratory syndrome coronavirus 2 isolate Wuhan-Hu-1, complete genome.	NC_045512	gene 266..21555 | CDS join(266..13468,13468..21555) | mat_peptide 2720..8554 | CDS 266..13483 | mat_peptide 2720..8554 |	ORF1ab	GU280_gp01	nsp3	YP_009742610.1	gene 266..21555 | CDS join(266..13468,13468..21555) |	ORF1ab	GU280_gp01		YP_009724389.1
226	1	226	Severe acute respiratory syndrome coronavirus 2 (SARS-CoV-2)	18	GGACAATCAGACAACTACTATTC	GTGATATCAGACAACTACTATTT	3250	3272	Severe acute respiratory syndrome coronavirus 2 isolate Wuhan-Hu-1, complete genome.	NC_045512	14831	14853	Severe acute respiratory syndrome coronavirus 2 isolate Wuhan-Hu-1, complete genome.	NC_045512	gene 266..21555 | CDS join(266..13468,13468..21555) | mat_peptide 2720..8554 | CDS 266..13483 | mat_peptide 2720..8554 |	ORF1ab	GU280_gp01	nsp3	YP_009742610.1	gene 266..21555 | CDS join(266..13468,13468..21555) |	ORF1ab	GU280_gp01		YP_009724389.1
227	1	227	Severe acute respiratory syndrome coronavirus 2 (SARS-CoV-2)	17	GACAATCAGACAACTACTATTCA	TGATATCAGACAACTACTATTTG	3251	3273	Severe acute respiratory syndrome coronavirus 2 isolate Wuhan-Hu-1, complete genome.	NC_045512	14832	14854	Severe acute respiratory syndrome coronavirus 2 isolate Wuhan-Hu-1, complete genome.	NC_045512	gene 266..21555 | CDS join(266..13468,13468..21555) | mat_peptide 2720..8554 | CDS 266..13483 | mat_peptide 2720..8554 |	ORF1ab	GU280_gp01	nsp3	YP_009742610.1	gene 266..21555 | CDS join(266..13468,13468..21555) |	ORF1ab	GU280_gp01		YP_009724389.1
228	1	228	Severe acute respiratory syndrome coronavirus 2 (SARS-CoV-2)	17	ACAATCAGACAACTACTATTCAA	GATATCAGACAACTACTATTTGT	3252	3274	Severe acute respiratory syndrome coronavirus 2 isolate Wuhan-Hu-1, complete genome.	NC_045512	14833	14855	Severe acute respiratory syndrome coronavirus 2 isolate Wuhan-Hu-1, complete genome.	NC_045512	gene 266..21555 | CDS join(266..13468,13468..21555) | mat_peptide 2720..8554 | CDS 266..13483 | mat_peptide 2720..8554 |	ORF1ab	GU280_gp01	nsp3	YP_009742610.1	gene 266..21555 | CDS join(266..13468,13468..21555) |	ORF1ab	GU280_gp01		YP_009724389.1
229	1	229	Severe acute respiratory syndrome coronavirus 2 (SARS-CoV-2)	18	CAATCAGACAACTACTATTCAAA	ATATCAGACAACTACTATTTGTA	3253	3275	Severe acute respiratory syndrome coronavirus 2 isolate Wuhan-Hu-1, complete genome.	NC_045512	14834	14856	Severe acute respiratory syndrome coronavirus 2 isolate Wuhan-Hu-1, complete genome.	NC_045512	gene 266..21555 | CDS join(266..13468,13468..21555) | mat_peptide 2720..8554 | CDS 266..13483 | mat_peptide 2720..8554 |	ORF1ab	GU280_gp01	nsp3	YP_009742610.1	gene 266..21555 | CDS join(266..13468,13468..21555) |	ORF1ab	GU280_gp01		YP_009724389.1
230	1	230	Severe acute respiratory syndrome coronavirus 2 (SARS-CoV-2)	18	AATCAGACAACTACTATTCAAAC	TATCAGACAACTACTATTTGTAG	3254	3276	Severe acute respiratory syndrome coronavirus 2 isolate Wuhan-Hu-1, complete genome.	NC_045512	14835	14857	Severe acute respiratory syndrome coronavirus 2 isolate Wuhan-Hu-1, complete genome.	NC_045512	gene 266..21555 | CDS join(266..13468,13468..21555) | mat_peptide 2720..8554 | CDS 266..13483 | mat_peptide 2720..8554 |	ORF1ab	GU280_gp01	nsp3	YP_009742610.1	gene 266..21555 | CDS join(266..13468,13468..21555) |	ORF1ab	GU280_gp01		YP_009724389.1
231	1	231	Severe acute respiratory syndrome coronavirus 2 (SARS-CoV-2)	18	ATCAGACAACTACTATTCAAACA	ATCAGACAACTACTATTTGTAGT	3255	3277	Severe acute respiratory syndrome coronavirus 2 isolate Wuhan-Hu-1, complete genome.	NC_045512	14836	14858	Severe acute respiratory syndrome coronavirus 2 isolate Wuhan-Hu-1, complete genome.	NC_045512	gene 266..21555 | CDS join(266..13468,13468..21555) | mat_peptide 2720..8554 | CDS 266..13483 | mat_peptide 2720..8554 |	ORF1ab	GU280_gp01	nsp3	YP_009742610.1	gene 266..21555 | CDS join(266..13468,13468..21555) |	ORF1ab	GU280_gp01		YP_009724389.1
232	1	232	Severe acute respiratory syndrome coronavirus 2 (SARS-CoV-2)	17	TCAGACAACTACTATTCAAACAA	TCAGACAACTACTATTTGTAGTT	3256	3278	Severe acute respiratory syndrome coronavirus 2 isolate Wuhan-Hu-1, complete genome.	NC_045512	14837	14859	Severe acute respiratory syndrome coronavirus 2 isolate Wuhan-Hu-1, complete genome.	NC_045512	gene 266..21555 | CDS join(266..13468,13468..21555) | mat_peptide 2720..8554 | CDS 266..13483 | mat_peptide 2720..8554 |	ORF1ab	GU280_gp01	nsp3	YP_009742610.1	gene 266..21555 | CDS join(266..13468,13468..21555) |	ORF1ab	GU280_gp01		YP_009724389.1
233	1	233	Severe acute respiratory syndrome coronavirus 2 (SARS-CoV-2)	17	AACTACTATTCAAACAATTGTTG	AACAACTAAACGAACAATGTTTG	3262	3284	Severe acute respiratory syndrome coronavirus 2 isolate Wuhan-Hu-1, complete genome.	NC_045512	21547	21569	Severe acute respiratory syndrome coronavirus 2 isolate Wuhan-Hu-1, complete genome.	NC_045512	gene 266..21555 | CDS join(266..13468,13468..21555) | mat_peptide 2720..8554 | CDS 266..13483 | mat_peptide 2720..8554 |	ORF1ab	GU280_gp01	nsp3	YP_009742610.1	gene 266..21555 | CDS join(266..13468,13468..21555) | mat_peptide 20659..21552 | gene 21563..25384 | CDS 21563..25384 |	spike glycoprotein	GU280_gp02		YP_009724390.1
234	1	234	Severe acute respiratory syndrome coronavirus 2 (SARS-CoV-2)	17	AGGTTCAACCTCAATTAGAGATG	AGGTGGAACCTCATCAGGAGATG	3285	3307	Severe acute respiratory syndrome coronavirus 2 isolate Wuhan-Hu-1, complete genome.	NC_045512	15471	15493	Severe acute respiratory syndrome coronavirus 2 isolate Wuhan-Hu-1, complete genome.	NC_045512	gene 266..21555 | CDS join(266..13468,13468..21555) | mat_peptide 2720..8554 | CDS 266..13483 | mat_peptide 2720..8554 |	ORF1ab	GU280_gp01	nsp3	YP_009742610.1	gene 266..21555 | CDS join(266..13468,13468..21555) |	ORF1ab	GU280_gp01		YP_009724389.1
235	1	235	Severe acute respiratory syndrome coronavirus 2 (SARS-CoV-2)	17	ACCTCAATTAGAGATGGAACTTA	ACATCAATCTGACATAGAAGTTA	3292	3314	Severe acute respiratory syndrome coronavirus 2 isolate Wuhan-Hu-1, complete genome.	NC_045512	8239	8261	Severe acute respiratory syndrome coronavirus 2 isolate Wuhan-Hu-1, complete genome.	NC_045512	gene 266..21555 | CDS join(266..13468,13468..21555) | mat_peptide 2720..8554 | CDS 266..13483 | mat_peptide 2720..8554 |	ORF1ab	GU280_gp01	nsp3	YP_009742610.1	gene 266..21555 | CDS join(266..13468,13468..21555) | mat_peptide 2720..8554 | CDS 266..13483 | mat_peptide 2720..8554 |	ORF1ab	GU280_gp01		YP_009742610.1
236	1	236	Severe acute respiratory syndrome coronavirus 2 (SARS-CoV-2)	17	CCTCAATTAGAGATGGAACTTAC	CATCAATCTGACATAGAAGTTAC	3293	3315	Severe acute respiratory syndrome coronavirus 2 isolate Wuhan-Hu-1, complete genome.	NC_045512	8240	8262	Severe acute respiratory syndrome coronavirus 2 isolate Wuhan-Hu-1, complete genome.	NC_045512	gene 266..21555 | CDS join(266..13468,13468..21555) | mat_peptide 2720..8554 | CDS 266..13483 | mat_peptide 2720..8554 |	ORF1ab	GU280_gp01	nsp3	YP_009742610.1	gene 266..21555 | CDS join(266..13468,13468..21555) | mat_peptide 2720..8554 | CDS 266..13483 | mat_peptide 2720..8554 |	ORF1ab	GU280_gp01		YP_009742610.1
237	1	237	Severe acute respiratory syndrome coronavirus 2 (SARS-CoV-2)	17	CTTACACCAGTTGTTCAGACTAT	TTTACACCACTAATTCAACCTAT	3311	3333	Severe acute respiratory syndrome coronavirus 2 isolate Wuhan-Hu-1, complete genome.	NC_045512	9356	9378	Severe acute respiratory syndrome coronavirus 2 isolate Wuhan-Hu-1, complete genome.	NC_045512	gene 266..21555 | CDS join(266..13468,13468..21555) | mat_peptide 2720..8554 | CDS 266..13483 | mat_peptide 2720..8554 |	ORF1ab	GU280_gp01	nsp3	YP_009742610.1	gene 266..21555 | CDS join(266..13468,13468..21555) | mat_peptide 8555..10054 | CDS 266..13483 | mat_peptide 8555..10054 |	ORF1ab	GU280_gp01		YP_009742611.1
238	1	238	Severe acute respiratory syndrome coronavirus 2 (SARS-CoV-2)	18	TTACACCAGTTGTTCAGACTATT	TTACACCACTAATTCAACCTATT	3312	3334	Severe acute respiratory syndrome coronavirus 2 isolate Wuhan-Hu-1, complete genome.	NC_045512	9357	9379	Severe acute respiratory syndrome coronavirus 2 isolate Wuhan-Hu-1, complete genome.	NC_045512	gene 266..21555 | CDS join(266..13468,13468..21555) | mat_peptide 2720..8554 | CDS 266..13483 | mat_peptide 2720..8554 |	ORF1ab	GU280_gp01	nsp3	YP_009742610.1	gene 266..21555 | CDS join(266..13468,13468..21555) | mat_peptide 8555..10054 | CDS 266..13483 | mat_peptide 8555..10054 |	ORF1ab	GU280_gp01		YP_009742611.1
239	1	239	Severe acute respiratory syndrome coronavirus 2 (SARS-CoV-2)	18	TACACCAGTTGTTCAGACTATTG	TACACCACTAATTCAACCTATTG	3313	3335	Severe acute respiratory syndrome coronavirus 2 isolate Wuhan-Hu-1, complete genome.	NC_045512	9358	9380	Severe acute respiratory syndrome coronavirus 2 isolate Wuhan-Hu-1, complete genome.	NC_045512	gene 266..21555 | CDS join(266..13468,13468..21555) | mat_peptide 2720..8554 | CDS 266..13483 | mat_peptide 2720..8554 |	ORF1ab	GU280_gp01	nsp3	YP_009742610.1	gene 266..21555 | CDS join(266..13468,13468..21555) | mat_peptide 8555..10054 | CDS 266..13483 | mat_peptide 8555..10054 |	ORF1ab	GU280_gp01		YP_009742611.1
240	1	240	Severe acute respiratory syndrome coronavirus 2 (SARS-CoV-2)	17	TACACCAGTTGTTCAGACTATTG	CATACTAATTGTTACGACTATTG	3313	3335	Severe acute respiratory syndrome coronavirus 2 isolate Wuhan-Hu-1, complete genome.	NC_045512	25840	25862	Severe acute respiratory syndrome coronavirus 2 isolate Wuhan-Hu-1, complete genome.	NC_045512	gene 266..21555 | CDS join(266..13468,13468..21555) | mat_peptide 2720..8554 | CDS 266..13483 | mat_peptide 2720..8554 |	ORF1ab	GU280_gp01	nsp3	YP_009742610.1	gene 25393..26220 | CDS 25393..26220 |	ORF3a	GU280_gp03		YP_009724391.1
241	1	241	Severe acute respiratory syndrome coronavirus 2 (SARS-CoV-2)	17	ACACCAGTTGTTCAGACTATTGA	ACACCACTAATTCAACCTATTGG	3314	3336	Severe acute respiratory syndrome coronavirus 2 isolate Wuhan-Hu-1, complete genome.	NC_045512	9359	9381	Severe acute respiratory syndrome coronavirus 2 isolate Wuhan-Hu-1, complete genome.	NC_045512	gene 266..21555 | CDS join(266..13468,13468..21555) | mat_peptide 2720..8554 | CDS 266..13483 | mat_peptide 2720..8554 |	ORF1ab	GU280_gp01	nsp3	YP_009742610.1	gene 266..21555 | CDS join(266..13468,13468..21555) | mat_peptide 8555..10054 | CDS 266..13483 | mat_peptide 8555..10054 |	ORF1ab	GU280_gp01		YP_009742611.1
242	1	242	Severe acute respiratory syndrome coronavirus 2 (SARS-CoV-2)	17	ACACCAGTTGTTCAGACTATTGA	ATACTAATTGTTACGACTATTGT	3314	3336	Severe acute respiratory syndrome coronavirus 2 isolate Wuhan-Hu-1, complete genome.	NC_045512	25841	25863	Severe acute respiratory syndrome coronavirus 2 isolate Wuhan-Hu-1, complete genome.	NC_045512	gene 266..21555 | CDS join(266..13468,13468..21555) | mat_peptide 2720..8554 | CDS 266..13483 | mat_peptide 2720..8554 |	ORF1ab	GU280_gp01	nsp3	YP_009742610.1	gene 25393..26220 | CDS 25393..26220 |	ORF3a	GU280_gp03		YP_009724391.1
243	1	243	Severe acute respiratory syndrome coronavirus 2 (SARS-CoV-2)	17	CACCAGTTGTTCAGACTATTGAA	TACTAATTGTTACGACTATTGTA	3315	3337	Severe acute respiratory syndrome coronavirus 2 isolate Wuhan-Hu-1, complete genome.	NC_045512	25842	25864	Severe acute respiratory syndrome coronavirus 2 isolate Wuhan-Hu-1, complete genome.	NC_045512	gene 266..21555 | CDS join(266..13468,13468..21555) | mat_peptide 2720..8554 | CDS 266..13483 | mat_peptide 2720..8554 |	ORF1ab	GU280_gp01	nsp3	YP_009742610.1	gene 25393..26220 | CDS 25393..26220 |	ORF3a	GU280_gp03		YP_009724391.1
244	1	244	Severe acute respiratory syndrome coronavirus 2 (SARS-CoV-2)	17	ACCAGTTGTTCAGACTATTGAAG	ACTAATTGTTACGACTATTGTAT	3316	3338	Severe acute respiratory syndrome coronavirus 2 isolate Wuhan-Hu-1, complete genome.	NC_045512	25843	25865	Severe acute respiratory syndrome coronavirus 2 isolate Wuhan-Hu-1, complete genome.	NC_045512	gene 266..21555 | CDS join(266..13468,13468..21555) | mat_peptide 2720..8554 | CDS 266..13483 | mat_peptide 2720..8554 |	ORF1ab	GU280_gp01	nsp3	YP_009742610.1	gene 25393..26220 | CDS 25393..26220 |	ORF3a	GU280_gp03		YP_009724391.1
245	1	245	Severe acute respiratory syndrome coronavirus 2 (SARS-CoV-2)	17	TTACTGACAATGTATACATTAAA	ATGCAGCCAATGTTTACCTTAAA	3366	3388	Severe acute respiratory syndrome coronavirus 2 isolate Wuhan-Hu-1, complete genome.	NC_045512	3441	3463	Severe acute respiratory syndrome coronavirus 2 isolate Wuhan-Hu-1, complete genome.	NC_045512	gene 266..21555 | CDS join(266..13468,13468..21555) | mat_peptide 2720..8554 | CDS 266..13483 | mat_peptide 2720..8554 |	ORF1ab	GU280_gp01	nsp3	YP_009742610.1	gene 266..21555 | CDS join(266..13468,13468..21555) | mat_peptide 2720..8554 | CDS 266..13483 | mat_peptide 2720..8554 |	ORF1ab	GU280_gp01		YP_009742610.1
246	1	246	Severe acute respiratory syndrome coronavirus 2 (SARS-CoV-2)	17	AACCAACAGTGGTTGTTAATGCA	AAACAACATTACCTGTTAATGTA	3423	3445	Severe acute respiratory syndrome coronavirus 2 isolate Wuhan-Hu-1, complete genome.	NC_045512	19757	19779	Severe acute respiratory syndrome coronavirus 2 isolate Wuhan-Hu-1, complete genome.	NC_045512	gene 266..21555 | CDS join(266..13468,13468..21555) | mat_peptide 2720..8554 | CDS 266..13483 | mat_peptide 2720..8554 |	ORF1ab	GU280_gp01	nsp3	YP_009742610.1	gene 266..21555 | CDS join(266..13468,13468..21555) | mat_peptide 19621..20658 |	ORF1ab	GU280_gp01		YP_009725310.1
247	1	247	Severe acute respiratory syndrome coronavirus 2 (SARS-CoV-2)	17	ACCAACAGTGGTTGTTAATGCAG	AACAACATTACCTGTTAATGTAG	3424	3446	Severe acute respiratory syndrome coronavirus 2 isolate Wuhan-Hu-1, complete genome.	NC_045512	19758	19780	Severe acute respiratory syndrome coronavirus 2 isolate Wuhan-Hu-1, complete genome.	NC_045512	gene 266..21555 | CDS join(266..13468,13468..21555) | mat_peptide 2720..8554 | CDS 266..13483 | mat_peptide 2720..8554 |	ORF1ab	GU280_gp01	nsp3	YP_009742610.1	gene 266..21555 | CDS join(266..13468,13468..21555) | mat_peptide 19621..20658 |	ORF1ab	GU280_gp01		YP_009725310.1
248	1	248	Severe acute respiratory syndrome coronavirus 2 (SARS-CoV-2)	17	CCAACAGTGGTTGTTAATGCAGC	ACAACATTACCTGTTAATGTAGC	3425	3447	Severe acute respiratory syndrome coronavirus 2 isolate Wuhan-Hu-1, complete genome.	NC_045512	19759	19781	Severe acute respiratory syndrome coronavirus 2 isolate Wuhan-Hu-1, complete genome.	NC_045512	gene 266..21555 | CDS join(266..13468,13468..21555) | mat_peptide 2720..8554 | CDS 266..13483 | mat_peptide 2720..8554 |	ORF1ab	GU280_gp01	nsp3	YP_009742610.1	gene 266..21555 | CDS join(266..13468,13468..21555) | mat_peptide 19621..20658 |	ORF1ab	GU280_gp01		YP_009725310.1
249	1	249	Severe acute respiratory syndrome coronavirus 2 (SARS-CoV-2)	17	CAACAGTGGTTGTTAATGCAGCC	CAACATTACCTGTTAATGTAGCA	3426	3448	Severe acute respiratory syndrome coronavirus 2 isolate Wuhan-Hu-1, complete genome.	NC_045512	19760	19782	Severe acute respiratory syndrome coronavirus 2 isolate Wuhan-Hu-1, complete genome.	NC_045512	gene 266..21555 | CDS join(266..13468,13468..21555) | mat_peptide 2720..8554 | CDS 266..13483 | mat_peptide 2720..8554 |	ORF1ab	GU280_gp01	nsp3	YP_009742610.1	gene 266..21555 | CDS join(266..13468,13468..21555) | mat_peptide 19621..20658 |	ORF1ab	GU280_gp01		YP_009725310.1
250	1	250	Severe acute respiratory syndrome coronavirus 2 (SARS-CoV-2)	17	GCCAATGTTTACCTTAAACATGG	GCCTATATTAACCTTGACCAGGG	3446	3468	Severe acute respiratory syndrome coronavirus 2 isolate Wuhan-Hu-1, complete genome.	NC_045512	14166	14188	Severe acute respiratory syndrome coronavirus 2 isolate Wuhan-Hu-1, complete genome.	NC_045512	gene 266..21555 | CDS join(266..13468,13468..21555) | mat_peptide 2720..8554 | CDS 266..13483 | mat_peptide 2720..8554 |	ORF1ab	GU280_gp01	nsp3	YP_009742610.1	gene 266..21555 | CDS join(266..13468,13468..21555) |	ORF1ab	GU280_gp01		YP_009724389.1
251	1	251	Severe acute respiratory syndrome coronavirus 2 (SARS-CoV-2)	17	TAAATAAGGCTACTAACAATGCC	TTAACAATGCAACTAATAAAGCC	3489	3511	Severe acute respiratory syndrome coronavirus 2 isolate Wuhan-Hu-1, complete genome.	NC_045512	6246	6268	Severe acute respiratory syndrome coronavirus 2 isolate Wuhan-Hu-1, complete genome.	NC_045512	gene 266..21555 | CDS join(266..13468,13468..21555) | mat_peptide 2720..8554 | CDS 266..13483 | mat_peptide 2720..8554 |	ORF1ab	GU280_gp01	nsp3	YP_009742610.1	gene 266..21555 | CDS join(266..13468,13468..21555) | mat_peptide 2720..8554 | CDS 266..13483 | mat_peptide 2720..8554 |	ORF1ab	GU280_gp01		YP_009742610.1
252	1	252	Severe acute respiratory syndrome coronavirus 2 (SARS-CoV-2)	17	AAATAAGGCTACTAACAATGCCA	TAACAATGCAACTAATAAAGCCA	3490	3512	Severe acute respiratory syndrome coronavirus 2 isolate Wuhan-Hu-1, complete genome.	NC_045512	6247	6269	Severe acute respiratory syndrome coronavirus 2 isolate Wuhan-Hu-1, complete genome.	NC_045512	gene 266..21555 | CDS join(266..13468,13468..21555) | mat_peptide 2720..8554 | CDS 266..13483 | mat_peptide 2720..8554 |	ORF1ab	GU280_gp01	nsp3	YP_009742610.1	gene 266..21555 | CDS join(266..13468,13468..21555) | mat_peptide 2720..8554 | CDS 266..13483 | mat_peptide 2720..8554 |	ORF1ab	GU280_gp01		YP_009742610.1
253	1	253	Severe acute respiratory syndrome coronavirus 2 (SARS-CoV-2)	17	AATAAGGCTACTAACAATGCCAT	AACAATGCAACTAATAAAGCCAC	3491	3513	Severe acute respiratory syndrome coronavirus 2 isolate Wuhan-Hu-1, complete genome.	NC_045512	6248	6270	Severe acute respiratory syndrome coronavirus 2 isolate Wuhan-Hu-1, complete genome.	NC_045512	gene 266..21555 | CDS join(266..13468,13468..21555) | mat_peptide 2720..8554 | CDS 266..13483 | mat_peptide 2720..8554 |	ORF1ab	GU280_gp01	nsp3	YP_009742610.1	gene 266..21555 | CDS join(266..13468,13468..21555) | mat_peptide 2720..8554 | CDS 266..13483 | mat_peptide 2720..8554 |	ORF1ab	GU280_gp01		YP_009742610.1
254	1	254	Severe acute respiratory syndrome coronavirus 2 (SARS-CoV-2)	17	AATAAGGCTACTAACAATGCCAT	AATAACGCTACTAATGTTGTTAT	3491	3513	Severe acute respiratory syndrome coronavirus 2 isolate Wuhan-Hu-1, complete genome.	NC_045512	21923	21945	Severe acute respiratory syndrome coronavirus 2 isolate Wuhan-Hu-1, complete genome.	NC_045512	gene 266..21555 | CDS join(266..13468,13468..21555) | mat_peptide 2720..8554 | CDS 266..13483 | mat_peptide 2720..8554 |	ORF1ab	GU280_gp01	nsp3	YP_009742610.1	gene 21563..25384 | CDS 21563..25384 |	spike glycoprotein	GU280_gp02		YP_009724390.1
255	1	255	Severe acute respiratory syndrome coronavirus 2 (SARS-CoV-2)	17	ATAAGGCTACTAACAATGCCATG	ACAATGCAACTAATAAAGCCACG	3492	3514	Severe acute respiratory syndrome coronavirus 2 isolate Wuhan-Hu-1, complete genome.	NC_045512	6249	6271	Severe acute respiratory syndrome coronavirus 2 isolate Wuhan-Hu-1, complete genome.	NC_045512	gene 266..21555 | CDS join(266..13468,13468..21555) | mat_peptide 2720..8554 | CDS 266..13483 | mat_peptide 2720..8554 |	ORF1ab	GU280_gp01	nsp3	YP_009742610.1	gene 266..21555 | CDS join(266..13468,13468..21555) | mat_peptide 2720..8554 | CDS 266..13483 | mat_peptide 2720..8554 |	ORF1ab	GU280_gp01		YP_009742610.1
256	1	256	Severe acute respiratory syndrome coronavirus 2 (SARS-CoV-2)	17	AAGGCTACTAACAATGCCATGCA	AATGCAACTAATAAAGCCACGTA	3494	3516	Severe acute respiratory syndrome coronavirus 2 isolate Wuhan-Hu-1, complete genome.	NC_045512	6251	6273	Severe acute respiratory syndrome coronavirus 2 isolate Wuhan-Hu-1, complete genome.	NC_045512	gene 266..21555 | CDS join(266..13468,13468..21555) | mat_peptide 2720..8554 | CDS 266..13483 | mat_peptide 2720..8554 |	ORF1ab	GU280_gp01	nsp3	YP_009742610.1	gene 266..21555 | CDS join(266..13468,13468..21555) | mat_peptide 2720..8554 | CDS 266..13483 | mat_peptide 2720..8554 |	ORF1ab	GU280_gp01		YP_009742610.1
257	1	257	Severe acute respiratory syndrome coronavirus 2 (SARS-CoV-2)	17	TGCAAGTTGAATCTGATGATTAC	TGTAAGCACAAGCTGATGAGTAC	3513	3535	Severe acute respiratory syndrome coronavirus 2 isolate Wuhan-Hu-1, complete genome.	NC_045512	26216	26238	Severe acute respiratory syndrome coronavirus 2 isolate Wuhan-Hu-1, complete genome.	NC_045512	gene 266..21555 | CDS join(266..13468,13468..21555) | mat_peptide 2720..8554 | CDS 266..13483 | mat_peptide 2720..8554 |	ORF1ab	GU280_gp01	nsp3	YP_009742610.1	gene 25393..26220 | CDS 25393..26220 |	ORF3a	GU280_gp03		YP_009724391.1
258	1	258	Severe acute respiratory syndrome coronavirus 2 (SARS-CoV-2)	17	GCTACTAATGGACCACTTAAAGT	GCTACTAATGTTGTTATTAAAGT	3539	3561	Severe acute respiratory syndrome coronavirus 2 isolate Wuhan-Hu-1, complete genome.	NC_045512	21929	21951	Severe acute respiratory syndrome coronavirus 2 isolate Wuhan-Hu-1, complete genome.	NC_045512	gene 266..21555 | CDS join(266..13468,13468..21555) | mat_peptide 2720..8554 | CDS 266..13483 | mat_peptide 2720..8554 |	ORF1ab	GU280_gp01	nsp3	YP_009742610.1	gene 21563..25384 | CDS 21563..25384 |	spike glycoprotein	GU280_gp02		YP_009724390.1
259	1	259	Severe acute respiratory syndrome coronavirus 2 (SARS-CoV-2)	17	ATGGACCACTTAAAGTGGGTGGT	ATGCTCCATATATAGTGGGTGAT	3546	3568	Severe acute respiratory syndrome coronavirus 2 isolate Wuhan-Hu-1, complete genome.	NC_045512	4110	4132	Severe acute respiratory syndrome coronavirus 2 isolate Wuhan-Hu-1, complete genome.	NC_045512	gene 266..21555 | CDS join(266..13468,13468..21555) | mat_peptide 2720..8554 | CDS 266..13483 | mat_peptide 2720..8554 |	ORF1ab	GU280_gp01	nsp3	YP_009742610.1	gene 266..21555 | CDS join(266..13468,13468..21555) | mat_peptide 2720..8554 | CDS 266..13483 | mat_peptide 2720..8554 |	ORF1ab	GU280_gp01		YP_009742610.1
260	1	260	Severe acute respiratory syndrome coronavirus 2 (SARS-CoV-2)	17	TAAAGTGGGTGGTAGTTGTGTTT	TAAGGTTGGTGGTAATTATAATT	3556	3578	Severe acute respiratory syndrome coronavirus 2 isolate Wuhan-Hu-1, complete genome.	NC_045512	22891	22913	Severe acute respiratory syndrome coronavirus 2 isolate Wuhan-Hu-1, complete genome.	NC_045512	gene 266..21555 | CDS join(266..13468,13468..21555) | mat_peptide 2720..8554 | CDS 266..13483 | mat_peptide 2720..8554 |	ORF1ab	GU280_gp01	nsp3	YP_009742610.1	gene 21563..25384 | CDS 21563..25384 |	spike glycoprotein	GU280_gp02		YP_009724390.1
261	1	261	Severe acute respiratory syndrome coronavirus 2 (SARS-CoV-2)	17	CAAAGGTGAAGACATTCAACTTC	AACAGTTCAAGAAATTCAACTCC	3634	3656	Severe acute respiratory syndrome coronavirus 2 isolate Wuhan-Hu-1, complete genome.	NC_045512	28847	28869	Severe acute respiratory syndrome coronavirus 2 isolate Wuhan-Hu-1, complete genome.	NC_045512	gene 266..21555 | CDS join(266..13468,13468..21555) | mat_peptide 2720..8554 | CDS 266..13483 | mat_peptide 2720..8554 |	ORF1ab	GU280_gp01	nsp3	YP_009742610.1	gene 28274..29533 | CDS 28274..29533 |	N	GU280_gp10		YP_009724397.2
262	1	262	Severe acute respiratory syndrome coronavirus 2 (SARS-CoV-2)	17	AAAGGTGAAGACATTCAACTTCT	ACAGTTCAAGAAATTCAACTCCA	3635	3657	Severe acute respiratory syndrome coronavirus 2 isolate Wuhan-Hu-1, complete genome.	NC_045512	28848	28870	Severe acute respiratory syndrome coronavirus 2 isolate Wuhan-Hu-1, complete genome.	NC_045512	gene 266..21555 | CDS join(266..13468,13468..21555) | mat_peptide 2720..8554 | CDS 266..13483 | mat_peptide 2720..8554 |	ORF1ab	GU280_gp01	nsp3	YP_009742610.1	gene 28274..29533 | CDS 28274..29533 |	N	GU280_gp10		YP_009724397.2
263	1	263	Severe acute respiratory syndrome coronavirus 2 (SARS-CoV-2)	17	TGAAGACATTCAACTTCTTAAGA	TATAAACATATAACTTCTAAAGA	3640	3662	Severe acute respiratory syndrome coronavirus 2 isolate Wuhan-Hu-1, complete genome.	NC_045512	5771	5793	Severe acute respiratory syndrome coronavirus 2 isolate Wuhan-Hu-1, complete genome.	NC_045512	gene 266..21555 | CDS join(266..13468,13468..21555) | mat_peptide 2720..8554 | CDS 266..13483 | mat_peptide 2720..8554 |	ORF1ab	GU280_gp01	nsp3	YP_009742610.1	gene 266..21555 | CDS join(266..13468,13468..21555) | mat_peptide 2720..8554 | CDS 266..13483 | mat_peptide 2720..8554 |	ORF1ab	GU280_gp01		YP_009742610.1
264	1	264	Severe acute respiratory syndrome coronavirus 2 (SARS-CoV-2)	17	AGACATTCAACTTCTTAAGAGTG	AGGTATAGAATTTCTTAAGAGAG	3643	3665	Severe acute respiratory syndrome coronavirus 2 isolate Wuhan-Hu-1, complete genome.	NC_045512	4834	4856	Severe acute respiratory syndrome coronavirus 2 isolate Wuhan-Hu-1, complete genome.	NC_045512	gene 266..21555 | CDS join(266..13468,13468..21555) | mat_peptide 2720..8554 | CDS 266..13483 | mat_peptide 2720..8554 |	ORF1ab	GU280_gp01	nsp3	YP_009742610.1	gene 266..21555 | CDS join(266..13468,13468..21555) | mat_peptide 2720..8554 | CDS 266..13483 | mat_peptide 2720..8554 |	ORF1ab	GU280_gp01		YP_009742610.1
265	1	265	Severe acute respiratory syndrome coronavirus 2 (SARS-CoV-2)	17	ATTCAACTTCTTAAGAGTGCTTA	ATAGAATTTCTTAAGAGAGGTGA	3647	3669	Severe acute respiratory syndrome coronavirus 2 isolate Wuhan-Hu-1, complete genome.	NC_045512	4838	4860	Severe acute respiratory syndrome coronavirus 2 isolate Wuhan-Hu-1, complete genome.	NC_045512	gene 266..21555 | CDS join(266..13468,13468..21555) | mat_peptide 2720..8554 | CDS 266..13483 | mat_peptide 2720..8554 |	ORF1ab	GU280_gp01	nsp3	YP_009742610.1	gene 266..21555 | CDS join(266..13468,13468..21555) | mat_peptide 2720..8554 | CDS 266..13483 | mat_peptide 2720..8554 |	ORF1ab	GU280_gp01		YP_009742610.1
266	1	266	Severe acute respiratory syndrome coronavirus 2 (SARS-CoV-2)	17	TTCAACTTCTTAAGAGTGCTTAT	TAGAATTTCTTAAGAGAGGTGAT	3648	3670	Severe acute respiratory syndrome coronavirus 2 isolate Wuhan-Hu-1, complete genome.	NC_045512	4839	4861	Severe acute respiratory syndrome coronavirus 2 isolate Wuhan-Hu-1, complete genome.	NC_045512	gene 266..21555 | CDS join(266..13468,13468..21555) | mat_peptide 2720..8554 | CDS 266..13483 | mat_peptide 2720..8554 |	ORF1ab	GU280_gp01	nsp3	YP_009742610.1	gene 266..21555 | CDS join(266..13468,13468..21555) | mat_peptide 2720..8554 | CDS 266..13483 | mat_peptide 2720..8554 |	ORF1ab	GU280_gp01		YP_009742610.1
267	1	267	Severe acute respiratory syndrome coronavirus 2 (SARS-CoV-2)	17	CAACTTCTTAAGAGTGCTTATGA	GAATTTCTTAAGAGAGGTGATAA	3650	3672	Severe acute respiratory syndrome coronavirus 2 isolate Wuhan-Hu-1, complete genome.	NC_045512	4841	4863	Severe acute respiratory syndrome coronavirus 2 isolate Wuhan-Hu-1, complete genome.	NC_045512	gene 266..21555 | CDS join(266..13468,13468..21555) | mat_peptide 2720..8554 | CDS 266..13483 | mat_peptide 2720..8554 |	ORF1ab	GU280_gp01	nsp3	YP_009742610.1	gene 266..21555 | CDS join(266..13468,13468..21555) | mat_peptide 2720..8554 | CDS 266..13483 | mat_peptide 2720..8554 |	ORF1ab	GU280_gp01		YP_009742610.1
268	1	268	Severe acute respiratory syndrome coronavirus 2 (SARS-CoV-2)	18	AACTTCTTAAGAGTGCTTATGAA	AATTTCTTAAGAGAGGTGATAAA	3651	3673	Severe acute respiratory syndrome coronavirus 2 isolate Wuhan-Hu-1, complete genome.	NC_045512	4842	4864	Severe acute respiratory syndrome coronavirus 2 isolate Wuhan-Hu-1, complete genome.	NC_045512	gene 266..21555 | CDS join(266..13468,13468..21555) | mat_peptide 2720..8554 | CDS 266..13483 | mat_peptide 2720..8554 |	ORF1ab	GU280_gp01	nsp3	YP_009742610.1	gene 266..21555 | CDS join(266..13468,13468..21555) | mat_peptide 2720..8554 | CDS 266..13483 | mat_peptide 2720..8554 |	ORF1ab	GU280_gp01		YP_009742610.1
269	1	269	Severe acute respiratory syndrome coronavirus 2 (SARS-CoV-2)	17	ACGAAGTTCTACTTGCACCATTA	TTGAACTTCTACATGCACCAGCA	3687	3709	Severe acute respiratory syndrome coronavirus 2 isolate Wuhan-Hu-1, complete genome.	NC_045512	23106	23128	Severe acute respiratory syndrome coronavirus 2 isolate Wuhan-Hu-1, complete genome.	NC_045512	gene 266..21555 | CDS join(266..13468,13468..21555) | mat_peptide 2720..8554 | CDS 266..13483 | mat_peptide 2720..8554 |	ORF1ab	GU280_gp01	nsp3	YP_009742610.1	gene 21563..25384 | CDS 21563..25384 |	spike glycoprotein	GU280_gp02		YP_009724390.1
270	1	270	Severe acute respiratory syndrome coronavirus 2 (SARS-CoV-2)	17	CGAAGTTCTACTTGCACCATTAT	TGAACTTCTACATGCACCAGCAA	3688	3710	Severe acute respiratory syndrome coronavirus 2 isolate Wuhan-Hu-1, complete genome.	NC_045512	23107	23129	Severe acute respiratory syndrome coronavirus 2 isolate Wuhan-Hu-1, complete genome.	NC_045512	gene 266..21555 | CDS join(266..13468,13468..21555) | mat_peptide 2720..8554 | CDS 266..13483 | mat_peptide 2720..8554 |	ORF1ab	GU280_gp01	nsp3	YP_009742610.1	gene 21563..25384 | CDS 21563..25384 |	spike glycoprotein	GU280_gp02		YP_009724390.1
271	1	271	Severe acute respiratory syndrome coronavirus 2 (SARS-CoV-2)	17	GAAGTTCTACTTGCACCATTATT	GAACTTCTACATGCACCAGCAAC	3689	3711	Severe acute respiratory syndrome coronavirus 2 isolate Wuhan-Hu-1, complete genome.	NC_045512	23108	23130	Severe acute respiratory syndrome coronavirus 2 isolate Wuhan-Hu-1, complete genome.	NC_045512	gene 266..21555 | CDS join(266..13468,13468..21555) | mat_peptide 2720..8554 | CDS 266..13483 | mat_peptide 2720..8554 |	ORF1ab	GU280_gp01	nsp3	YP_009742610.1	gene 21563..25384 | CDS 21563..25384 |	spike glycoprotein	GU280_gp02		YP_009724390.1
272	1	272	Severe acute respiratory syndrome coronavirus 2 (SARS-CoV-2)	17	TTAAGAGTTTGTGTAGATACTGT	TTAAGTGTTTGCCTAGGTTCTTT	3749	3771	Severe acute respiratory syndrome coronavirus 2 isolate Wuhan-Hu-1, complete genome.	NC_045512	6971	6993	Severe acute respiratory syndrome coronavirus 2 isolate Wuhan-Hu-1, complete genome.	NC_045512	gene 266..21555 | CDS join(266..13468,13468..21555) | mat_peptide 2720..8554 | CDS 266..13483 | mat_peptide 2720..8554 |	ORF1ab	GU280_gp01	nsp3	YP_009742610.1	gene 266..21555 | CDS join(266..13468,13468..21555) | mat_peptide 2720..8554 | CDS 266..13483 | mat_peptide 2720..8554 |	ORF1ab	GU280_gp01		YP_009742610.1
273	1	273	Severe acute respiratory syndrome coronavirus 2 (SARS-CoV-2)	17	TTAAGAGTTTGTGTAGATACTGT	TTAAGATGTTGTGTACACACACT	3749	3771	Severe acute respiratory syndrome coronavirus 2 isolate Wuhan-Hu-1, complete genome.	NC_045512	13149	13171	Severe acute respiratory syndrome coronavirus 2 isolate Wuhan-Hu-1, complete genome.	NC_045512	gene 266..21555 | CDS join(266..13468,13468..21555) | mat_peptide 2720..8554 | CDS 266..13483 | mat_peptide 2720..8554 |	ORF1ab	GU280_gp01	nsp3	YP_009742610.1	gene 266..21555 | CDS join(266..13468,13468..21555) | mat_peptide 13025..13441 | mat_peptide join(13442..13468,13468..16236) | CDS 266..13483 | mat_peptide 13025..13441 |	ORF1ab	GU280_gp01		YP_009742617.1
274	1	274	Severe acute respiratory syndrome coronavirus 2 (SARS-CoV-2)	18	AAATCTCTATGACAAACTTGTTT	AAATCTCTCTGACAGAGTCGTAT	3805	3827	Severe acute respiratory syndrome coronavirus 2 isolate Wuhan-Hu-1, complete genome.	NC_045512	18564	18586	Severe acute respiratory syndrome coronavirus 2 isolate Wuhan-Hu-1, complete genome.	NC_045512	gene 266..21555 | CDS join(266..13468,13468..21555) | mat_peptide 2720..8554 | CDS 266..13483 | mat_peptide 2720..8554 |	ORF1ab	GU280_gp01	nsp3	YP_009742610.1	gene 266..21555 | CDS join(266..13468,13468..21555) | mat_peptide 18040..19620 |	ORF1ab	GU280_gp01		YP_009725309.1
275	1	275	Severe acute respiratory syndrome coronavirus 2 (SARS-CoV-2)	17	AATCTCTATGACAAACTTGTTTC	AATCTCTCTGACAGAGTCGTATT	3806	3828	Severe acute respiratory syndrome coronavirus 2 isolate Wuhan-Hu-1, complete genome.	NC_045512	18565	18587	Severe acute respiratory syndrome coronavirus 2 isolate Wuhan-Hu-1, complete genome.	NC_045512	gene 266..21555 | CDS join(266..13468,13468..21555) | mat_peptide 2720..8554 | CDS 266..13483 | mat_peptide 2720..8554 |	ORF1ab	GU280_gp01	nsp3	YP_009742610.1	gene 266..21555 | CDS join(266..13468,13468..21555) | mat_peptide 18040..19620 |	ORF1ab	GU280_gp01		YP_009725309.1
276	1	276	Severe acute respiratory syndrome coronavirus 2 (SARS-CoV-2)	17	ATCTCTATGACAAACTTGTTTCA	ATCTAAATGAAACTCTTGTTACA	3807	3829	Severe acute respiratory syndrome coronavirus 2 isolate Wuhan-Hu-1, complete genome.	NC_045512	4584	4606	Severe acute respiratory syndrome coronavirus 2 isolate Wuhan-Hu-1, complete genome.	NC_045512	gene 266..21555 | CDS join(266..13468,13468..21555) | mat_peptide 2720..8554 | CDS 266..13483 | mat_peptide 2720..8554 |	ORF1ab	GU280_gp01	nsp3	YP_009742610.1	gene 266..21555 | CDS join(266..13468,13468..21555) | mat_peptide 2720..8554 | CDS 266..13483 | mat_peptide 2720..8554 |	ORF1ab	GU280_gp01		YP_009742610.1
277	1	277	Severe acute respiratory syndrome coronavirus 2 (SARS-CoV-2)	17	TCTCTATGACAAACTTGTTTCAA	TCTAAATGAAACTCTTGTTACAA	3808	3830	Severe acute respiratory syndrome coronavirus 2 isolate Wuhan-Hu-1, complete genome.	NC_045512	4585	4607	Severe acute respiratory syndrome coronavirus 2 isolate Wuhan-Hu-1, complete genome.	NC_045512	gene 266..21555 | CDS join(266..13468,13468..21555) | mat_peptide 2720..8554 | CDS 266..13483 | mat_peptide 2720..8554 |	ORF1ab	GU280_gp01	nsp3	YP_009742610.1	gene 266..21555 | CDS join(266..13468,13468..21555) | mat_peptide 2720..8554 | CDS 266..13483 | mat_peptide 2720..8554 |	ORF1ab	GU280_gp01		YP_009742610.1
278	1	278	Severe acute respiratory syndrome coronavirus 2 (SARS-CoV-2)	17	CTATGACAAACTTGTTTCAAGCT	CAATGAGTTACTTGTTTCAACAT	3811	3833	Severe acute respiratory syndrome coronavirus 2 isolate Wuhan-Hu-1, complete genome.	NC_045512	5457	5479	Severe acute respiratory syndrome coronavirus 2 isolate Wuhan-Hu-1, complete genome.	NC_045512	gene 266..21555 | CDS join(266..13468,13468..21555) | mat_peptide 2720..8554 | CDS 266..13483 | mat_peptide 2720..8554 |	ORF1ab	GU280_gp01	nsp3	YP_009742610.1	gene 266..21555 | CDS join(266..13468,13468..21555) | mat_peptide 2720..8554 | CDS 266..13483 | mat_peptide 2720..8554 |	ORF1ab	GU280_gp01		YP_009742610.1
279	1	279	Severe acute respiratory syndrome coronavirus 2 (SARS-CoV-2)	17	CTGAAAGTAAACCTTCAGTTGAA	CTGGCATTAATGCTTCAGTTGTA	3912	3934	Severe acute respiratory syndrome coronavirus 2 isolate Wuhan-Hu-1, complete genome.	NC_045512	25071	25093	Severe acute respiratory syndrome coronavirus 2 isolate Wuhan-Hu-1, complete genome.	NC_045512	gene 266..21555 | CDS join(266..13468,13468..21555) | mat_peptide 2720..8554 | CDS 266..13483 | mat_peptide 2720..8554 |	ORF1ab	GU280_gp01	nsp3	YP_009742610.1	gene 21563..25384 | CDS 21563..25384 |	spike glycoprotein	GU280_gp02		YP_009724390.1
280	1	280	Severe acute respiratory syndrome coronavirus 2 (SARS-CoV-2)	17	AAAGCTTGTGTTGAAGAAGTTAC	GACACTGGTGTTGAACATGTTAC	3962	3984	Severe acute respiratory syndrome coronavirus 2 isolate Wuhan-Hu-1, complete genome.	NC_045512	26056	26078	Severe acute respiratory syndrome coronavirus 2 isolate Wuhan-Hu-1, complete genome.	NC_045512	gene 266..21555 | CDS join(266..13468,13468..21555) | mat_peptide 2720..8554 | CDS 266..13483 | mat_peptide 2720..8554 |	ORF1ab	GU280_gp01	nsp3	YP_009742610.1	gene 25393..26220 | CDS 25393..26220 |	ORF3a	GU280_gp03		YP_009724391.1
281	1	281	Severe acute respiratory syndrome coronavirus 2 (SARS-CoV-2)	17	AAGCTTGTGTTGAAGAAGTTACA	AAGCTAGTCTTAATGGAGTCACA	3963	3985	Severe acute respiratory syndrome coronavirus 2 isolate Wuhan-Hu-1, complete genome.	NC_045512	20096	20118	Severe acute respiratory syndrome coronavirus 2 isolate Wuhan-Hu-1, complete genome.	NC_045512	gene 266..21555 | CDS join(266..13468,13468..21555) | mat_peptide 2720..8554 | CDS 266..13483 | mat_peptide 2720..8554 |	ORF1ab	GU280_gp01	nsp3	YP_009742610.1	gene 266..21555 | CDS join(266..13468,13468..21555) | mat_peptide 19621..20658 |	ORF1ab	GU280_gp01		YP_009725310.1
282	1	282	Severe acute respiratory syndrome coronavirus 2 (SARS-CoV-2)	17	AAGCTTGTGTTGAAGAAGTTACA	ACACTGGTGTTGAACATGTTACC	3963	3985	Severe acute respiratory syndrome coronavirus 2 isolate Wuhan-Hu-1, complete genome.	NC_045512	26057	26079	Severe acute respiratory syndrome coronavirus 2 isolate Wuhan-Hu-1, complete genome.	NC_045512	gene 266..21555 | CDS join(266..13468,13468..21555) | mat_peptide 2720..8554 | CDS 266..13483 | mat_peptide 2720..8554 |	ORF1ab	GU280_gp01	nsp3	YP_009742610.1	gene 25393..26220 | CDS 25393..26220 |	ORF3a	GU280_gp03		YP_009724391.1
283	1	283	Severe acute respiratory syndrome coronavirus 2 (SARS-CoV-2)	17	GTGTTGAAGAAGTTACAACAACT	TTGTTTACCGAGGTACAACAACT	3969	3991	Severe acute respiratory syndrome coronavirus 2 isolate Wuhan-Hu-1, complete genome.	NC_045512	16862	16884	Severe acute respiratory syndrome coronavirus 2 isolate Wuhan-Hu-1, complete genome.	NC_045512	gene 266..21555 | CDS join(266..13468,13468..21555) | mat_peptide 2720..8554 | CDS 266..13483 | mat_peptide 2720..8554 |	ORF1ab	GU280_gp01	nsp3	YP_009742610.1	gene 266..21555 | CDS join(266..13468,13468..21555) | mat_peptide 16237..18039 |	ORF1ab	GU280_gp01		YP_009725308.1
284	1	284	Severe acute respiratory syndrome coronavirus 2 (SARS-CoV-2)	17	TGTTGAAGAAGTTACAACAACTC	TGTTTACCGAGGTACAACAACTT	3970	3992	Severe acute respiratory syndrome coronavirus 2 isolate Wuhan-Hu-1, complete genome.	NC_045512	16863	16885	Severe acute respiratory syndrome coronavirus 2 isolate Wuhan-Hu-1, complete genome.	NC_045512	gene 266..21555 | CDS join(266..13468,13468..21555) | mat_peptide 2720..8554 | CDS 266..13483 | mat_peptide 2720..8554 |	ORF1ab	GU280_gp01	nsp3	YP_009742610.1	gene 266..21555 | CDS join(266..13468,13468..21555) | mat_peptide 16237..18039 |	ORF1ab	GU280_gp01		YP_009725308.1
285	1	285	Severe acute respiratory syndrome coronavirus 2 (SARS-CoV-2)	17	AAACTTGTTACTTTATATTGACA	AAACCCATTACTTTATGATGCCA	4018	4040	Severe acute respiratory syndrome coronavirus 2 isolate Wuhan-Hu-1, complete genome.	NC_045512	25800	25822	Severe acute respiratory syndrome coronavirus 2 isolate Wuhan-Hu-1, complete genome.	NC_045512	gene 266..21555 | CDS join(266..13468,13468..21555) | mat_peptide 2720..8554 | CDS 266..13483 | mat_peptide 2720..8554 |	ORF1ab	GU280_gp01	nsp3	YP_009742610.1	gene 25393..26220 | CDS 25393..26220 |	ORF3a	GU280_gp03		YP_009724391.1
286	1	286	Severe acute respiratory syndrome coronavirus 2 (SARS-CoV-2)	17	TCCATATATAGTGGGTGATGTTG	TACTTATAAATTGGATGGTGTTG	4114	4136	Severe acute respiratory syndrome coronavirus 2 isolate Wuhan-Hu-1, complete genome.	NC_045512	5905	5927	Severe acute respiratory syndrome coronavirus 2 isolate Wuhan-Hu-1, complete genome.	NC_045512	gene 266..21555 | CDS join(266..13468,13468..21555) | mat_peptide 2720..8554 | CDS 266..13483 | mat_peptide 2720..8554 |	ORF1ab	GU280_gp01	nsp3	YP_009742610.1	gene 266..21555 | CDS join(266..13468,13468..21555) | mat_peptide 2720..8554 | CDS 266..13483 | mat_peptide 2720..8554 |	ORF1ab	GU280_gp01		YP_009742610.1
287	1	287	Severe acute respiratory syndrome coronavirus 2 (SARS-CoV-2)	17	CCATATATAGTGGGTGATGTTGT	ACTTATAAATTGGATGGTGTTGT	4115	4137	Severe acute respiratory syndrome coronavirus 2 isolate Wuhan-Hu-1, complete genome.	NC_045512	5906	5928	Severe acute respiratory syndrome coronavirus 2 isolate Wuhan-Hu-1, complete genome.	NC_045512	gene 266..21555 | CDS join(266..13468,13468..21555) | mat_peptide 2720..8554 | CDS 266..13483 | mat_peptide 2720..8554 |	ORF1ab	GU280_gp01	nsp3	YP_009742610.1	gene 266..21555 | CDS join(266..13468,13468..21555) | mat_peptide 2720..8554 | CDS 266..13483 | mat_peptide 2720..8554 |	ORF1ab	GU280_gp01		YP_009742610.1
288	1	288	Severe acute respiratory syndrome coronavirus 2 (SARS-CoV-2)	18	CATATATAGTGGGTGATGTTGTT	CTTATAAATTGGATGGTGTTGTT	4116	4138	Severe acute respiratory syndrome coronavirus 2 isolate Wuhan-Hu-1, complete genome.	NC_045512	5907	5929	Severe acute respiratory syndrome coronavirus 2 isolate Wuhan-Hu-1, complete genome.	NC_045512	gene 266..21555 | CDS join(266..13468,13468..21555) | mat_peptide 2720..8554 | CDS 266..13483 | mat_peptide 2720..8554 |	ORF1ab	GU280_gp01	nsp3	YP_009742610.1	gene 266..21555 | CDS join(266..13468,13468..21555) | mat_peptide 2720..8554 | CDS 266..13483 | mat_peptide 2720..8554 |	ORF1ab	GU280_gp01		YP_009742610.1
289	1	289	Severe acute respiratory syndrome coronavirus 2 (SARS-CoV-2)	17	CATATATAGTGGGTGATGTTGTT	CATCTATAGTAGCTGGTGGTATT	4116	4138	Severe acute respiratory syndrome coronavirus 2 isolate Wuhan-Hu-1, complete genome.	NC_045512	9399	9421	Severe acute respiratory syndrome coronavirus 2 isolate Wuhan-Hu-1, complete genome.	NC_045512	gene 266..21555 | CDS join(266..13468,13468..21555) | mat_peptide 2720..8554 | CDS 266..13483 | mat_peptide 2720..8554 |	ORF1ab	GU280_gp01	nsp3	YP_009742610.1	gene 266..21555 | CDS join(266..13468,13468..21555) | mat_peptide 8555..10054 | CDS 266..13483 | mat_peptide 8555..10054 |	ORF1ab	GU280_gp01		YP_009742611.1
290	1	290	Severe acute respiratory syndrome coronavirus 2 (SARS-CoV-2)	17	CATATATAGTGGGTGATGTTGTT	CATATTCAGTGGATGGTTATGTT	4116	4138	Severe acute respiratory syndrome coronavirus 2 isolate Wuhan-Hu-1, complete genome.	NC_045512	9638	9660	Severe acute respiratory syndrome coronavirus 2 isolate Wuhan-Hu-1, complete genome.	NC_045512	gene 266..21555 | CDS join(266..13468,13468..21555) | mat_peptide 2720..8554 | CDS 266..13483 | mat_peptide 2720..8554 |	ORF1ab	GU280_gp01	nsp3	YP_009742610.1	gene 266..21555 | CDS join(266..13468,13468..21555) | mat_peptide 8555..10054 | CDS 266..13483 | mat_peptide 8555..10054 |	ORF1ab	GU280_gp01		YP_009742611.1
291	1	291	Severe acute respiratory syndrome coronavirus 2 (SARS-CoV-2)	17	ATATATAGTGGGTGATGTTGTTC	TTATAAATTGGATGGTGTTGTTT	4117	4139	Severe acute respiratory syndrome coronavirus 2 isolate Wuhan-Hu-1, complete genome.	NC_045512	5908	5930	Severe acute respiratory syndrome coronavirus 2 isolate Wuhan-Hu-1, complete genome.	NC_045512	gene 266..21555 | CDS join(266..13468,13468..21555) | mat_peptide 2720..8554 | CDS 266..13483 | mat_peptide 2720..8554 |	ORF1ab	GU280_gp01	nsp3	YP_009742610.1	gene 266..21555 | CDS join(266..13468,13468..21555) | mat_peptide 2720..8554 | CDS 266..13483 | mat_peptide 2720..8554 |	ORF1ab	GU280_gp01		YP_009742610.1
292	1	292	Severe acute respiratory syndrome coronavirus 2 (SARS-CoV-2)	17	ATATATAGTGGGTGATGTTGTTC	ATATTCAGTGGATGGTTATGTTC	4117	4139	Severe acute respiratory syndrome coronavirus 2 isolate Wuhan-Hu-1, complete genome.	NC_045512	9639	9661	Severe acute respiratory syndrome coronavirus 2 isolate Wuhan-Hu-1, complete genome.	NC_045512	gene 266..21555 | CDS join(266..13468,13468..21555) | mat_peptide 2720..8554 | CDS 266..13483 | mat_peptide 2720..8554 |	ORF1ab	GU280_gp01	nsp3	YP_009742610.1	gene 266..21555 | CDS join(266..13468,13468..21555) | mat_peptide 8555..10054 | CDS 266..13483 | mat_peptide 8555..10054 |	ORF1ab	GU280_gp01		YP_009742611.1
293	1	293	Severe acute respiratory syndrome coronavirus 2 (SARS-CoV-2)	17	TATATAGTGGGTGATGTTGTTCA	TATAAATTGGATGGTGTTGTTTG	4118	4140	Severe acute respiratory syndrome coronavirus 2 isolate Wuhan-Hu-1, complete genome.	NC_045512	5909	5931	Severe acute respiratory syndrome coronavirus 2 isolate Wuhan-Hu-1, complete genome.	NC_045512	gene 266..21555 | CDS join(266..13468,13468..21555) | mat_peptide 2720..8554 | CDS 266..13483 | mat_peptide 2720..8554 |	ORF1ab	GU280_gp01	nsp3	YP_009742610.1	gene 266..21555 | CDS join(266..13468,13468..21555) | mat_peptide 2720..8554 | CDS 266..13483 | mat_peptide 2720..8554 |	ORF1ab	GU280_gp01		YP_009742610.1
294	1	294	Severe acute respiratory syndrome coronavirus 2 (SARS-CoV-2)	17	TATATAGTGGGTGATGTTGTTCA	TATTCAGTGGATGGTTATGTTCA	4118	4140	Severe acute respiratory syndrome coronavirus 2 isolate Wuhan-Hu-1, complete genome.	NC_045512	9640	9662	Severe acute respiratory syndrome coronavirus 2 isolate Wuhan-Hu-1, complete genome.	NC_045512	gene 266..21555 | CDS join(266..13468,13468..21555) | mat_peptide 2720..8554 | CDS 266..13483 | mat_peptide 2720..8554 |	ORF1ab	GU280_gp01	nsp3	YP_009742610.1	gene 266..21555 | CDS join(266..13468,13468..21555) | mat_peptide 8555..10054 | CDS 266..13483 | mat_peptide 8555..10054 |	ORF1ab	GU280_gp01		YP_009742611.1
295	1	295	Severe acute respiratory syndrome coronavirus 2 (SARS-CoV-2)	17	ATATAGTGGGTGATGTTGTTCAA	AAATATTTGTTGATGGTGTTCCA	4119	4141	Severe acute respiratory syndrome coronavirus 2 isolate Wuhan-Hu-1, complete genome.	NC_045512	14435	14457	Severe acute respiratory syndrome coronavirus 2 isolate Wuhan-Hu-1, complete genome.	NC_045512	gene 266..21555 | CDS join(266..13468,13468..21555) | mat_peptide 2720..8554 | CDS 266..13483 | mat_peptide 2720..8554 |	ORF1ab	GU280_gp01	nsp3	YP_009742610.1	gene 266..21555 | CDS join(266..13468,13468..21555) |	ORF1ab	GU280_gp01		YP_009724389.1
296	1	296	Severe acute respiratory syndrome coronavirus 2 (SARS-CoV-2)	17	ATATAGTGGGTGATGTTGTTCAA	AGAAAGTTGATGGTGTTGTCCAA	4119	4141	Severe acute respiratory syndrome coronavirus 2 isolate Wuhan-Hu-1, complete genome.	NC_045512	20159	20181	Severe acute respiratory syndrome coronavirus 2 isolate Wuhan-Hu-1, complete genome.	NC_045512	gene 266..21555 | CDS join(266..13468,13468..21555) | mat_peptide 2720..8554 | CDS 266..13483 | mat_peptide 2720..8554 |	ORF1ab	GU280_gp01	nsp3	YP_009742610.1	gene 266..21555 | CDS join(266..13468,13468..21555) | mat_peptide 19621..20658 |	ORF1ab	GU280_gp01		YP_009725310.1
297	1	297	Severe acute respiratory syndrome coronavirus 2 (SARS-CoV-2)	17	ATAGTGGGTGATGTTGTTCAAGA	AAAGTTGATGGTGTTGTCCAACA	4121	4143	Severe acute respiratory syndrome coronavirus 2 isolate Wuhan-Hu-1, complete genome.	NC_045512	20161	20183	Severe acute respiratory syndrome coronavirus 2 isolate Wuhan-Hu-1, complete genome.	NC_045512	gene 266..21555 | CDS join(266..13468,13468..21555) | mat_peptide 2720..8554 | CDS 266..13483 | mat_peptide 2720..8554 |	ORF1ab	GU280_gp01	nsp3	YP_009742610.1	gene 266..21555 | CDS join(266..13468,13468..21555) | mat_peptide 19621..20658 |	ORF1ab	GU280_gp01		YP_009725310.1
298	1	298	Severe acute respiratory syndrome coronavirus 2 (SARS-CoV-2)	17	TGGCACTACTGAAATGCTAGCGA	TCGCGCTACTGCAACGATACCGA	4186	4208	Severe acute respiratory syndrome coronavirus 2 isolate Wuhan-Hu-1, complete genome.	NC_045512	25479	25501	Severe acute respiratory syndrome coronavirus 2 isolate Wuhan-Hu-1, complete genome.	NC_045512	gene 266..21555 | CDS join(266..13468,13468..21555) | mat_peptide 2720..8554 | CDS 266..13483 | mat_peptide 2720..8554 |	ORF1ab	GU280_gp01	nsp3	YP_009742610.1	gene 25393..26220 | CDS 25393..26220 |	ORF3a	GU280_gp03		YP_009724391.1
299	1	299	Severe acute respiratory syndrome coronavirus 2 (SARS-CoV-2)	17	GCACTACTGAAATGCTAGCGAAA	GCGCTACTGCAACGATACCGATA	4188	4210	Severe acute respiratory syndrome coronavirus 2 isolate Wuhan-Hu-1, complete genome.	NC_045512	25481	25503	Severe acute respiratory syndrome coronavirus 2 isolate Wuhan-Hu-1, complete genome.	NC_045512	gene 266..21555 | CDS join(266..13468,13468..21555) | mat_peptide 2720..8554 | CDS 266..13483 | mat_peptide 2720..8554 |	ORF1ab	GU280_gp01	nsp3	YP_009742610.1	gene 25393..26220 | CDS 25393..26220 |	ORF3a	GU280_gp03		YP_009724391.1
300	1	300	Severe acute respiratory syndrome coronavirus 2 (SARS-CoV-2)	17	ATTCTTGGAACTGTTTCTTGGAA	ACAATTGGAACTGTAACTTTGAA	4364	4386	Severe acute respiratory syndrome coronavirus 2 isolate Wuhan-Hu-1, complete genome.	NC_045512	25417	25439	Severe acute respiratory syndrome coronavirus 2 isolate Wuhan-Hu-1, complete genome.	NC_045512	gene 266..21555 | CDS join(266..13468,13468..21555) | mat_peptide 2720..8554 | CDS 266..13483 | mat_peptide 2720..8554 |	ORF1ab	GU280_gp01	nsp3	YP_009742610.1	gene 25393..26220 | CDS 25393..26220 |	ORF3a	GU280_gp03		YP_009724391.1
301	1	301	Severe acute respiratory syndrome coronavirus 2 (SARS-CoV-2)	17	TTTCTTGGAATTTGCGAGAAATG	TTTCTTAGAATTAGCTATGGATG	4377	4399	Severe acute respiratory syndrome coronavirus 2 isolate Wuhan-Hu-1, complete genome.	NC_045512	20256	20278	Severe acute respiratory syndrome coronavirus 2 isolate Wuhan-Hu-1, complete genome.	NC_045512	gene 266..21555 | CDS join(266..13468,13468..21555) | mat_peptide 2720..8554 | CDS 266..13483 | mat_peptide 2720..8554 |	ORF1ab	GU280_gp01	nsp3	YP_009742610.1	gene 266..21555 | CDS join(266..13468,13468..21555) | mat_peptide 19621..20658 |	ORF1ab	GU280_gp01		YP_009725310.1
302	1	302	Severe acute respiratory syndrome coronavirus 2 (SARS-CoV-2)	17	GCACATGCAGAAGAAACACGCAA	GCAGAGACAGAAGAAACAGCAAA	4403	4425	Severe acute respiratory syndrome coronavirus 2 isolate Wuhan-Hu-1, complete genome.	NC_045512	29422	29444	Severe acute respiratory syndrome coronavirus 2 isolate Wuhan-Hu-1, complete genome.	NC_045512	gene 266..21555 | CDS join(266..13468,13468..21555) | mat_peptide 2720..8554 | CDS 266..13483 | mat_peptide 2720..8554 |	ORF1ab	GU280_gp01	nsp3	YP_009742610.1	gene 28274..29533 | CDS 28274..29533 |	N	GU280_gp10		YP_009724397.2
303	1	303	Severe acute respiratory syndrome coronavirus 2 (SARS-CoV-2)	17	TGCAGAAGAAACACGCAAATTAA	TGCAGCAGAAACGCTCAAAGCTA	4408	4430	Severe acute respiratory syndrome coronavirus 2 isolate Wuhan-Hu-1, complete genome.	NC_045512	16635	16657	Severe acute respiratory syndrome coronavirus 2 isolate Wuhan-Hu-1, complete genome.	NC_045512	gene 266..21555 | CDS join(266..13468,13468..21555) | mat_peptide 2720..8554 | CDS 266..13483 | mat_peptide 2720..8554 |	ORF1ab	GU280_gp01	nsp3	YP_009742610.1	gene 266..21555 | CDS join(266..13468,13468..21555) | mat_peptide 16237..18039 |	ORF1ab	GU280_gp01		YP_009725308.1
304	1	304	Severe acute respiratory syndrome coronavirus 2 (SARS-CoV-2)	17	TCTGTGTGGAAACTAAAGCCATA	TCAGTGTTGACACTAAATTCAAA	4437	4459	Severe acute respiratory syndrome coronavirus 2 isolate Wuhan-Hu-1, complete genome.	NC_045512	18119	18141	Severe acute respiratory syndrome coronavirus 2 isolate Wuhan-Hu-1, complete genome.	NC_045512	gene 266..21555 | CDS join(266..13468,13468..21555) | mat_peptide 2720..8554 | CDS 266..13483 | mat_peptide 2720..8554 |	ORF1ab	GU280_gp01	nsp3	YP_009742610.1	gene 266..21555 | CDS join(266..13468,13468..21555) | mat_peptide 18040..19620 |	ORF1ab	GU280_gp01		YP_009725309.1
305	1	305	Severe acute respiratory syndrome coronavirus 2 (SARS-CoV-2)	17	GTGTGGAAACTAAAGCCATAGTT	ATGTAGAAACTAAAGATGTTGTT	4440	4462	Severe acute respiratory syndrome coronavirus 2 isolate Wuhan-Hu-1, complete genome.	NC_045512	8199	8221	Severe acute respiratory syndrome coronavirus 2 isolate Wuhan-Hu-1, complete genome.	NC_045512	gene 266..21555 | CDS join(266..13468,13468..21555) | mat_peptide 2720..8554 | CDS 266..13483 | mat_peptide 2720..8554 |	ORF1ab	GU280_gp01	nsp3	YP_009742610.1	gene 266..21555 | CDS join(266..13468,13468..21555) | mat_peptide 2720..8554 | CDS 266..13483 | mat_peptide 2720..8554 |	ORF1ab	GU280_gp01		YP_009742610.1
306	1	306	Severe acute respiratory syndrome coronavirus 2 (SARS-CoV-2)	17	TGTGGAAACTAAAGCCATAGTTT	TGTAGAAACTAAAGATGTTGTTG	4441	4463	Severe acute respiratory syndrome coronavirus 2 isolate Wuhan-Hu-1, complete genome.	NC_045512	8200	8222	Severe acute respiratory syndrome coronavirus 2 isolate Wuhan-Hu-1, complete genome.	NC_045512	gene 266..21555 | CDS join(266..13468,13468..21555) | mat_peptide 2720..8554 | CDS 266..13483 | mat_peptide 2720..8554 |	ORF1ab	GU280_gp01	nsp3	YP_009742610.1	gene 266..21555 | CDS join(266..13468,13468..21555) | mat_peptide 2720..8554 | CDS 266..13483 | mat_peptide 2720..8554 |	ORF1ab	GU280_gp01		YP_009742610.1
307	1	307	Severe acute respiratory syndrome coronavirus 2 (SARS-CoV-2)	17	TACAAGAGGGTGTGGTTGATTAT	TACTAGAAGGTTCTGTTGCTTAT	4497	4519	Severe acute respiratory syndrome coronavirus 2 isolate Wuhan-Hu-1, complete genome.	NC_045512	9078	9100	Severe acute respiratory syndrome coronavirus 2 isolate Wuhan-Hu-1, complete genome.	NC_045512	gene 266..21555 | CDS join(266..13468,13468..21555) | mat_peptide 2720..8554 | CDS 266..13483 | mat_peptide 2720..8554 |	ORF1ab	GU280_gp01	nsp3	YP_009742610.1	gene 266..21555 | CDS join(266..13468,13468..21555) | mat_peptide 8555..10054 | CDS 266..13483 | mat_peptide 8555..10054 |	ORF1ab	GU280_gp01		YP_009742611.1
308	1	308	Severe acute respiratory syndrome coronavirus 2 (SARS-CoV-2)	17	ACAAGAGGGTGTGGTTGATTATG	ACTAGAAGGTTCTGTTGCTTATG	4498	4520	Severe acute respiratory syndrome coronavirus 2 isolate Wuhan-Hu-1, complete genome.	NC_045512	9079	9101	Severe acute respiratory syndrome coronavirus 2 isolate Wuhan-Hu-1, complete genome.	NC_045512	gene 266..21555 | CDS join(266..13468,13468..21555) | mat_peptide 2720..8554 | CDS 266..13483 | mat_peptide 2720..8554 |	ORF1ab	GU280_gp01	nsp3	YP_009742610.1	gene 266..21555 | CDS join(266..13468,13468..21555) | mat_peptide 8555..10054 | CDS 266..13483 | mat_peptide 8555..10054 |	ORF1ab	GU280_gp01		YP_009742611.1
309	1	309	Severe acute respiratory syndrome coronavirus 2 (SARS-CoV-2)	17	GGGTGTGGTTGATTATGGTGCTA	AACTGTGTATGATGATGGTGCTA	4504	4526	Severe acute respiratory syndrome coronavirus 2 isolate Wuhan-Hu-1, complete genome.	NC_045512	11359	11381	Severe acute respiratory syndrome coronavirus 2 isolate Wuhan-Hu-1, complete genome.	NC_045512	gene 266..21555 | CDS join(266..13468,13468..21555) | mat_peptide 2720..8554 | CDS 266..13483 | mat_peptide 2720..8554 |	ORF1ab	GU280_gp01	nsp3	YP_009742610.1	gene 266..21555 | CDS join(266..13468,13468..21555) | mat_peptide 10973..11842 | CDS 266..13483 | mat_peptide 10973..11842 |	ORF1ab	GU280_gp01		YP_009742613.1
310	1	310	Severe acute respiratory syndrome coronavirus 2 (SARS-CoV-2)	18	GGTGTGGTTGATTATGGTGCTAG	ACTGTGTATGATGATGGTGCTAG	4505	4527	Severe acute respiratory syndrome coronavirus 2 isolate Wuhan-Hu-1, complete genome.	NC_045512	11360	11382	Severe acute respiratory syndrome coronavirus 2 isolate Wuhan-Hu-1, complete genome.	NC_045512	gene 266..21555 | CDS join(266..13468,13468..21555) | mat_peptide 2720..8554 | CDS 266..13483 | mat_peptide 2720..8554 |	ORF1ab	GU280_gp01	nsp3	YP_009742610.1	gene 266..21555 | CDS join(266..13468,13468..21555) | mat_peptide 10973..11842 | CDS 266..13483 | mat_peptide 10973..11842 |	ORF1ab	GU280_gp01		YP_009742613.1
311	1	311	Severe acute respiratory syndrome coronavirus 2 (SARS-CoV-2)	18	GTGTGGTTGATTATGGTGCTAGA	CTGTGTATGATGATGGTGCTAGG	4506	4528	Severe acute respiratory syndrome coronavirus 2 isolate Wuhan-Hu-1, complete genome.	NC_045512	11361	11383	Severe acute respiratory syndrome coronavirus 2 isolate Wuhan-Hu-1, complete genome.	NC_045512	gene 266..21555 | CDS join(266..13468,13468..21555) | mat_peptide 2720..8554 | CDS 266..13483 | mat_peptide 2720..8554 |	ORF1ab	GU280_gp01	nsp3	YP_009742610.1	gene 266..21555 | CDS join(266..13468,13468..21555) | mat_peptide 10973..11842 | CDS 266..13483 | mat_peptide 10973..11842 |	ORF1ab	GU280_gp01		YP_009742613.1
312	1	312	Severe acute respiratory syndrome coronavirus 2 (SARS-CoV-2)	18	TGTGGTTGATTATGGTGCTAGAT	TGTGTATGATGATGGTGCTAGGA	4507	4529	Severe acute respiratory syndrome coronavirus 2 isolate Wuhan-Hu-1, complete genome.	NC_045512	11362	11384	Severe acute respiratory syndrome coronavirus 2 isolate Wuhan-Hu-1, complete genome.	NC_045512	gene 266..21555 | CDS join(266..13468,13468..21555) | mat_peptide 2720..8554 | CDS 266..13483 | mat_peptide 2720..8554 |	ORF1ab	GU280_gp01	nsp3	YP_009742610.1	gene 266..21555 | CDS join(266..13468,13468..21555) | mat_peptide 10973..11842 | CDS 266..13483 | mat_peptide 10973..11842 |	ORF1ab	GU280_gp01		YP_009742613.1
313	1	313	Severe acute respiratory syndrome coronavirus 2 (SARS-CoV-2)	17	GTGGTTGATTATGGTGCTAGATT	GTGTATGATGATGGTGCTAGGAG	4508	4530	Severe acute respiratory syndrome coronavirus 2 isolate Wuhan-Hu-1, complete genome.	NC_045512	11363	11385	Severe acute respiratory syndrome coronavirus 2 isolate Wuhan-Hu-1, complete genome.	NC_045512	gene 266..21555 | CDS join(266..13468,13468..21555) | mat_peptide 2720..8554 | CDS 266..13483 | mat_peptide 2720..8554 |	ORF1ab	GU280_gp01	nsp3	YP_009742610.1	gene 266..21555 | CDS join(266..13468,13468..21555) | mat_peptide 10973..11842 | CDS 266..13483 | mat_peptide 10973..11842 |	ORF1ab	GU280_gp01		YP_009742613.1
314	1	314	Severe acute respiratory syndrome coronavirus 2 (SARS-CoV-2)	17	AAACAACTGTAGCGTCACTTATC	CATCAGCTGTAGTGTTACTAATC	4548	4570	Severe acute respiratory syndrome coronavirus 2 isolate Wuhan-Hu-1, complete genome.	NC_045512	11322	11344	Severe acute respiratory syndrome coronavirus 2 isolate Wuhan-Hu-1, complete genome.	NC_045512	gene 266..21555 | CDS join(266..13468,13468..21555) | mat_peptide 2720..8554 | CDS 266..13483 | mat_peptide 2720..8554 |	ORF1ab	GU280_gp01	nsp3	YP_009742610.1	gene 266..21555 | CDS join(266..13468,13468..21555) | mat_peptide 10973..11842 | CDS 266..13483 | mat_peptide 10973..11842 |	ORF1ab	GU280_gp01		YP_009742613.1
315	1	315	Severe acute respiratory syndrome coronavirus 2 (SARS-CoV-2)	17	AACAACTGTAGCGTCACTTATCA	ATCAGCTGTAGTGTTACTAATCC	4549	4571	Severe acute respiratory syndrome coronavirus 2 isolate Wuhan-Hu-1, complete genome.	NC_045512	11323	11345	Severe acute respiratory syndrome coronavirus 2 isolate Wuhan-Hu-1, complete genome.	NC_045512	gene 266..21555 | CDS join(266..13468,13468..21555) | mat_peptide 2720..8554 | CDS 266..13483 | mat_peptide 2720..8554 |	ORF1ab	GU280_gp01	nsp3	YP_009742610.1	gene 266..21555 | CDS join(266..13468,13468..21555) | mat_peptide 10973..11842 | CDS 266..13483 | mat_peptide 10973..11842 |	ORF1ab	GU280_gp01		YP_009742613.1
316	1	316	Severe acute respiratory syndrome coronavirus 2 (SARS-CoV-2)	17	ACAACTGTAGCGTCACTTATCAA	ACAACTGTAGCTGCATTTCACCA	4550	4572	Severe acute respiratory syndrome coronavirus 2 isolate Wuhan-Hu-1, complete genome.	NC_045512	27924	27946	Severe acute respiratory syndrome coronavirus 2 isolate Wuhan-Hu-1, complete genome.	NC_045512	gene 266..21555 | CDS join(266..13468,13468..21555) | mat_peptide 2720..8554 | CDS 266..13483 | mat_peptide 2720..8554 |	ORF1ab	GU280_gp01	nsp3	YP_009742610.1	gene 27894..28259 | CDS 27894..28259 |	ORF8	GU280_gp09		YP_009724396.1
317	1	317	Severe acute respiratory syndrome coronavirus 2 (SARS-CoV-2)	17	AACTGTAGCGTCACTTATCAACA	AACTGCAGAGTCACATGTTGACA	4552	4574	Severe acute respiratory syndrome coronavirus 2 isolate Wuhan-Hu-1, complete genome.	NC_045512	14193	14215	Severe acute respiratory syndrome coronavirus 2 isolate Wuhan-Hu-1, complete genome.	NC_045512	gene 266..21555 | CDS join(266..13468,13468..21555) | mat_peptide 2720..8554 | CDS 266..13483 | mat_peptide 2720..8554 |	ORF1ab	GU280_gp01	nsp3	YP_009742610.1	gene 266..21555 | CDS join(266..13468,13468..21555) |	ORF1ab	GU280_gp01		YP_009724389.1
318	1	318	Severe acute respiratory syndrome coronavirus 2 (SARS-CoV-2)	17	ACTGTAGCGTCACTTATCAACAC	ACTGCAGAGTCACATGTTGACAC	4553	4575	Severe acute respiratory syndrome coronavirus 2 isolate Wuhan-Hu-1, complete genome.	NC_045512	14194	14216	Severe acute respiratory syndrome coronavirus 2 isolate Wuhan-Hu-1, complete genome.	NC_045512	gene 266..21555 | CDS join(266..13468,13468..21555) | mat_peptide 2720..8554 | CDS 266..13483 | mat_peptide 2720..8554 |	ORF1ab	GU280_gp01	nsp3	YP_009742610.1	gene 266..21555 | CDS join(266..13468,13468..21555) |	ORF1ab	GU280_gp01		YP_009724389.1
319	1	319	Severe acute respiratory syndrome coronavirus 2 (SARS-CoV-2)	17	CACTTAACGATCTAAATGAAACT	AACTGCAAGATCATAATGAAACT	4575	4597	Severe acute respiratory syndrome coronavirus 2 isolate Wuhan-Hu-1, complete genome.	NC_045512	27853	27875	Severe acute respiratory syndrome coronavirus 2 isolate Wuhan-Hu-1, complete genome.	NC_045512	gene 266..21555 | CDS join(266..13468,13468..21555) | mat_peptide 2720..8554 | CDS 266..13483 | mat_peptide 2720..8554 |	ORF1ab	GU280_gp01	nsp3	YP_009742610.1	gene 27756..27887 | CDS 27756..27887 |	ORF7b	GU280_gp08		YP_009725318.1
320	1	320	Severe acute respiratory syndrome coronavirus 2 (SARS-CoV-2)	17	ACTTAACGATCTAAATGAAACTC	ACTGCAAGATCATAATGAAACTT	4576	4598	Severe acute respiratory syndrome coronavirus 2 isolate Wuhan-Hu-1, complete genome.	NC_045512	27854	27876	Severe acute respiratory syndrome coronavirus 2 isolate Wuhan-Hu-1, complete genome.	NC_045512	gene 266..21555 | CDS join(266..13468,13468..21555) | mat_peptide 2720..8554 | CDS 266..13483 | mat_peptide 2720..8554 |	ORF1ab	GU280_gp01	nsp3	YP_009742610.1	gene 27756..27887 | CDS 27756..27887 |	ORF7b	GU280_gp08		YP_009725318.1
321	1	321	Severe acute respiratory syndrome coronavirus 2 (SARS-CoV-2)	17	AACGATCTAAATGAAACTCTTGT	AAGAATTTAAATGAATCTCTCAT	4580	4602	Severe acute respiratory syndrome coronavirus 2 isolate Wuhan-Hu-1, complete genome.	NC_045512	25133	25155	Severe acute respiratory syndrome coronavirus 2 isolate Wuhan-Hu-1, complete genome.	NC_045512	gene 266..21555 | CDS join(266..13468,13468..21555) | mat_peptide 2720..8554 | CDS 266..13483 | mat_peptide 2720..8554 |	ORF1ab	GU280_gp01	nsp3	YP_009742610.1	gene 21563..25384 | CDS 21563..25384 |	spike glycoprotein	GU280_gp02		YP_009724390.1
322	1	322	Severe acute respiratory syndrome coronavirus 2 (SARS-CoV-2)	17	TTGGAAGAAGCTGCTCGGTATAT	TTTGAAGAAGCTGCGCTGTGCAC	4640	4662	Severe acute respiratory syndrome coronavirus 2 isolate Wuhan-Hu-1, complete genome.	NC_045512	9788	9810	Severe acute respiratory syndrome coronavirus 2 isolate Wuhan-Hu-1, complete genome.	NC_045512	gene 266..21555 | CDS join(266..13468,13468..21555) | mat_peptide 2720..8554 | CDS 266..13483 | mat_peptide 2720..8554 |	ORF1ab	GU280_gp01	nsp3	YP_009742610.1	gene 266..21555 | CDS join(266..13468,13468..21555) | mat_peptide 8555..10054 | CDS 266..13483 | mat_peptide 8555..10054 |	ORF1ab	GU280_gp01		YP_009742611.1
323	1	323	Severe acute respiratory syndrome coronavirus 2 (SARS-CoV-2)	17	GAAGAAGCTGCTCGGTATATGAG	GTAGAAGCTGTTATGTACATGGG	4643	4665	Severe acute respiratory syndrome coronavirus 2 isolate Wuhan-Hu-1, complete genome.	NC_045512	5558	5580	Severe acute respiratory syndrome coronavirus 2 isolate Wuhan-Hu-1, complete genome.	NC_045512	gene 266..21555 | CDS join(266..13468,13468..21555) | mat_peptide 2720..8554 | CDS 266..13483 | mat_peptide 2720..8554 |	ORF1ab	GU280_gp01	nsp3	YP_009742610.1	gene 266..21555 | CDS join(266..13468,13468..21555) | mat_peptide 2720..8554 | CDS 266..13483 | mat_peptide 2720..8554 |	ORF1ab	GU280_gp01		YP_009742610.1
324	1	324	Severe acute respiratory syndrome coronavirus 2 (SARS-CoV-2)	17	CAAAGTGCCAGCTACAGTTTCTG	CAAAGTGACACTTGCAGATGCTG	4672	4694	Severe acute respiratory syndrome coronavirus 2 isolate Wuhan-Hu-1, complete genome.	NC_045512	24034	24056	Severe acute respiratory syndrome coronavirus 2 isolate Wuhan-Hu-1, complete genome.	NC_045512	gene 266..21555 | CDS join(266..13468,13468..21555) | mat_peptide 2720..8554 | CDS 266..13483 | mat_peptide 2720..8554 |	ORF1ab	GU280_gp01	nsp3	YP_009742610.1	gene 21563..25384 | CDS 21563..25384 |	spike glycoprotein	GU280_gp02		YP_009724390.1
325	1	325	Severe acute respiratory syndrome coronavirus 2 (SARS-CoV-2)	17	AGCTACAGTTTCTGTTTCTTCAC	ACCTACAGGTTATGTTGATACAC	4681	4703	Severe acute respiratory syndrome coronavirus 2 isolate Wuhan-Hu-1, complete genome.	NC_045512	18399	18421	Severe acute respiratory syndrome coronavirus 2 isolate Wuhan-Hu-1, complete genome.	NC_045512	gene 266..21555 | CDS join(266..13468,13468..21555) | mat_peptide 2720..8554 | CDS 266..13483 | mat_peptide 2720..8554 |	ORF1ab	GU280_gp01	nsp3	YP_009742610.1	gene 266..21555 | CDS join(266..13468,13468..21555) | mat_peptide 18040..19620 |	ORF1ab	GU280_gp01		YP_009725309.1
326	1	326	Severe acute respiratory syndrome coronavirus 2 (SARS-CoV-2)	17	GCTACAGTTTCTGTTTCTTCACC	CCTACAGGTTATGTTGATACACC	4682	4704	Severe acute respiratory syndrome coronavirus 2 isolate Wuhan-Hu-1, complete genome.	NC_045512	18400	18422	Severe acute respiratory syndrome coronavirus 2 isolate Wuhan-Hu-1, complete genome.	NC_045512	gene 266..21555 | CDS join(266..13468,13468..21555) | mat_peptide 2720..8554 | CDS 266..13483 | mat_peptide 2720..8554 |	ORF1ab	GU280_gp01	nsp3	YP_009742610.1	gene 266..21555 | CDS join(266..13468,13468..21555) | mat_peptide 18040..19620 |	ORF1ab	GU280_gp01		YP_009725309.1
327	1	327	Severe acute respiratory syndrome coronavirus 2 (SARS-CoV-2)	18	CTACAGTTTCTGTTTCTTCACCT	CTACAGGTTATGTTGATACACCT	4683	4705	Severe acute respiratory syndrome coronavirus 2 isolate Wuhan-Hu-1, complete genome.	NC_045512	18401	18423	Severe acute respiratory syndrome coronavirus 2 isolate Wuhan-Hu-1, complete genome.	NC_045512	gene 266..21555 | CDS join(266..13468,13468..21555) | mat_peptide 2720..8554 | CDS 266..13483 | mat_peptide 2720..8554 |	ORF1ab	GU280_gp01	nsp3	YP_009742610.1	gene 266..21555 | CDS join(266..13468,13468..21555) | mat_peptide 18040..19620 |	ORF1ab	GU280_gp01		YP_009725309.1
328	1	328	Severe acute respiratory syndrome coronavirus 2 (SARS-CoV-2)	17	TACAGTTTCTGTTTCTTCACCTG	TACAGGTTATGTTGATACACCTA	4684	4706	Severe acute respiratory syndrome coronavirus 2 isolate Wuhan-Hu-1, complete genome.	NC_045512	18402	18424	Severe acute respiratory syndrome coronavirus 2 isolate Wuhan-Hu-1, complete genome.	NC_045512	gene 266..21555 | CDS join(266..13468,13468..21555) | mat_peptide 2720..8554 | CDS 266..13483 | mat_peptide 2720..8554 |	ORF1ab	GU280_gp01	nsp3	YP_009742610.1	gene 266..21555 | CDS join(266..13468,13468..21555) | mat_peptide 18040..19620 |	ORF1ab	GU280_gp01		YP_009725309.1
329	1	329	Severe acute respiratory syndrome coronavirus 2 (SARS-CoV-2)	17	ACAGTTTCTGTTTCTTCACCTGA	ACAGGTTATGTTGATACACCTAA	4685	4707	Severe acute respiratory syndrome coronavirus 2 isolate Wuhan-Hu-1, complete genome.	NC_045512	18403	18425	Severe acute respiratory syndrome coronavirus 2 isolate Wuhan-Hu-1, complete genome.	NC_045512	gene 266..21555 | CDS join(266..13468,13468..21555) | mat_peptide 2720..8554 | CDS 266..13483 | mat_peptide 2720..8554 |	ORF1ab	GU280_gp01	nsp3	YP_009742610.1	gene 266..21555 | CDS join(266..13468,13468..21555) | mat_peptide 18040..19620 |	ORF1ab	GU280_gp01		YP_009725309.1
330	1	330	Severe acute respiratory syndrome coronavirus 2 (SARS-CoV-2)	17	CAGTTTCTGTTTCTTCACCTGAT	CAGGTTATGTTGATACACCTAAT	4686	4708	Severe acute respiratory syndrome coronavirus 2 isolate Wuhan-Hu-1, complete genome.	NC_045512	18404	18426	Severe acute respiratory syndrome coronavirus 2 isolate Wuhan-Hu-1, complete genome.	NC_045512	gene 266..21555 | CDS join(266..13468,13468..21555) | mat_peptide 2720..8554 | CDS 266..13483 | mat_peptide 2720..8554 |	ORF1ab	GU280_gp01	nsp3	YP_009742610.1	gene 266..21555 | CDS join(266..13468,13468..21555) | mat_peptide 18040..19620 |	ORF1ab	GU280_gp01		YP_009725309.1
331	1	331	Severe acute respiratory syndrome coronavirus 2 (SARS-CoV-2)	17	GTTTCTTCACCTGATGCTGTTAC	GTTACTTCACTTCAGACTATTAC	4694	4716	Severe acute respiratory syndrome coronavirus 2 isolate Wuhan-Hu-1, complete genome.	NC_045512	26006	26028	Severe acute respiratory syndrome coronavirus 2 isolate Wuhan-Hu-1, complete genome.	NC_045512	gene 266..21555 | CDS join(266..13468,13468..21555) | mat_peptide 2720..8554 | CDS 266..13483 | mat_peptide 2720..8554 |	ORF1ab	GU280_gp01	nsp3	YP_009742610.1	gene 25393..26220 | CDS 25393..26220 |	ORF3a	GU280_gp03		YP_009724391.1
332	1	332	Severe acute respiratory syndrome coronavirus 2 (SARS-CoV-2)	17	CTGATGCTGTTACAGCGTATAAT	TTGATAGTGTTACAGTGAAGAAT	4704	4726	Severe acute respiratory syndrome coronavirus 2 isolate Wuhan-Hu-1, complete genome.	NC_045512	7737	7759	Severe acute respiratory syndrome coronavirus 2 isolate Wuhan-Hu-1, complete genome.	NC_045512	gene 266..21555 | CDS join(266..13468,13468..21555) | mat_peptide 2720..8554 | CDS 266..13483 | mat_peptide 2720..8554 |	ORF1ab	GU280_gp01	nsp3	YP_009742610.1	gene 266..21555 | CDS join(266..13468,13468..21555) | mat_peptide 2720..8554 | CDS 266..13483 | mat_peptide 2720..8554 |	ORF1ab	GU280_gp01		YP_009742610.1
333	1	333	Severe acute respiratory syndrome coronavirus 2 (SARS-CoV-2)	18	TGATGCTGTTACAGCGTATAATG	TGATAGTGTTACAGTGAAGAATG	4705	4727	Severe acute respiratory syndrome coronavirus 2 isolate Wuhan-Hu-1, complete genome.	NC_045512	7738	7760	Severe acute respiratory syndrome coronavirus 2 isolate Wuhan-Hu-1, complete genome.	NC_045512	gene 266..21555 | CDS join(266..13468,13468..21555) | mat_peptide 2720..8554 | CDS 266..13483 | mat_peptide 2720..8554 |	ORF1ab	GU280_gp01	nsp3	YP_009742610.1	gene 266..21555 | CDS join(266..13468,13468..21555) | mat_peptide 2720..8554 | CDS 266..13483 | mat_peptide 2720..8554 |	ORF1ab	GU280_gp01		YP_009742610.1
334	1	334	Severe acute respiratory syndrome coronavirus 2 (SARS-CoV-2)	17	TGATGCTGTTACAGCGTATAATG	AGATGCTGCTAAAGCTTACAAAG	4705	4727	Severe acute respiratory syndrome coronavirus 2 isolate Wuhan-Hu-1, complete genome.	NC_045512	13087	13109	Severe acute respiratory syndrome coronavirus 2 isolate Wuhan-Hu-1, complete genome.	NC_045512	gene 266..21555 | CDS join(266..13468,13468..21555) | mat_peptide 2720..8554 | CDS 266..13483 | mat_peptide 2720..8554 |	ORF1ab	GU280_gp01	nsp3	YP_009742610.1	gene 266..21555 | CDS join(266..13468,13468..21555) | mat_peptide 13025..13441 | mat_peptide join(13442..13468,13468..16236) | CDS 266..13483 | mat_peptide 13025..13441 |	ORF1ab	GU280_gp01		YP_009742617.1
335	1	335	Severe acute respiratory syndrome coronavirus 2 (SARS-CoV-2)	18	GATGCTGTTACAGCGTATAATGG	GATAGTGTTACAGTGAAGAATGG	4706	4728	Severe acute respiratory syndrome coronavirus 2 isolate Wuhan-Hu-1, complete genome.	NC_045512	7739	7761	Severe acute respiratory syndrome coronavirus 2 isolate Wuhan-Hu-1, complete genome.	NC_045512	gene 266..21555 | CDS join(266..13468,13468..21555) | mat_peptide 2720..8554 | CDS 266..13483 | mat_peptide 2720..8554 |	ORF1ab	GU280_gp01	nsp3	YP_009742610.1	gene 266..21555 | CDS join(266..13468,13468..21555) | mat_peptide 2720..8554 | CDS 266..13483 | mat_peptide 2720..8554 |	ORF1ab	GU280_gp01		YP_009742610.1
336	1	336	Severe acute respiratory syndrome coronavirus 2 (SARS-CoV-2)	17	GATGCTGTTACAGCGTATAATGG	GATGCTGCTAAAGCTTACAAAGA	4706	4728	Severe acute respiratory syndrome coronavirus 2 isolate Wuhan-Hu-1, complete genome.	NC_045512	13088	13110	Severe acute respiratory syndrome coronavirus 2 isolate Wuhan-Hu-1, complete genome.	NC_045512	gene 266..21555 | CDS join(266..13468,13468..21555) | mat_peptide 2720..8554 | CDS 266..13483 | mat_peptide 2720..8554 |	ORF1ab	GU280_gp01	nsp3	YP_009742610.1	gene 266..21555 | CDS join(266..13468,13468..21555) | mat_peptide 13025..13441 | mat_peptide join(13442..13468,13468..16236) | CDS 266..13483 | mat_peptide 13025..13441 |	ORF1ab	GU280_gp01		YP_009742617.1
337	1	337	Severe acute respiratory syndrome coronavirus 2 (SARS-CoV-2)	18	ATGCTGTTACAGCGTATAATGGT	ATAGTGTTACAGTGAAGAATGGT	4707	4729	Severe acute respiratory syndrome coronavirus 2 isolate Wuhan-Hu-1, complete genome.	NC_045512	7740	7762	Severe acute respiratory syndrome coronavirus 2 isolate Wuhan-Hu-1, complete genome.	NC_045512	gene 266..21555 | CDS join(266..13468,13468..21555) | mat_peptide 2720..8554 | CDS 266..13483 | mat_peptide 2720..8554 |	ORF1ab	GU280_gp01	nsp3	YP_009742610.1	gene 266..21555 | CDS join(266..13468,13468..21555) | mat_peptide 2720..8554 | CDS 266..13483 | mat_peptide 2720..8554 |	ORF1ab	GU280_gp01		YP_009742610.1
338	1	338	Severe acute respiratory syndrome coronavirus 2 (SARS-CoV-2)	17	ATGCTGTTACAGCGTATAATGGT	ATGCTGCTAAAGCTTACAAAGAT	4707	4729	Severe acute respiratory syndrome coronavirus 2 isolate Wuhan-Hu-1, complete genome.	NC_045512	13089	13111	Severe acute respiratory syndrome coronavirus 2 isolate Wuhan-Hu-1, complete genome.	NC_045512	gene 266..21555 | CDS join(266..13468,13468..21555) | mat_peptide 2720..8554 | CDS 266..13483 | mat_peptide 2720..8554 |	ORF1ab	GU280_gp01	nsp3	YP_009742610.1	gene 266..21555 | CDS join(266..13468,13468..21555) | mat_peptide 13025..13441 | mat_peptide join(13442..13468,13468..16236) | CDS 266..13483 | mat_peptide 13025..13441 |	ORF1ab	GU280_gp01		YP_009742617.1
339	1	339	Severe acute respiratory syndrome coronavirus 2 (SARS-CoV-2)	18	TGCTGTTACAGCGTATAATGGTT	TAGTGTTACAGTGAAGAATGGTT	4708	4730	Severe acute respiratory syndrome coronavirus 2 isolate Wuhan-Hu-1, complete genome.	NC_045512	7741	7763	Severe acute respiratory syndrome coronavirus 2 isolate Wuhan-Hu-1, complete genome.	NC_045512	gene 266..21555 | CDS join(266..13468,13468..21555) | mat_peptide 2720..8554 | CDS 266..13483 | mat_peptide 2720..8554 |	ORF1ab	GU280_gp01	nsp3	YP_009742610.1	gene 266..21555 | CDS join(266..13468,13468..21555) | mat_peptide 2720..8554 | CDS 266..13483 | mat_peptide 2720..8554 |	ORF1ab	GU280_gp01		YP_009742610.1
340	1	340	Severe acute respiratory syndrome coronavirus 2 (SARS-CoV-2)	17	TGCTGTTACAGCGTATAATGGTT	TGCTGCTAAAGCTTACAAAGATT	4708	4730	Severe acute respiratory syndrome coronavirus 2 isolate Wuhan-Hu-1, complete genome.	NC_045512	13090	13112	Severe acute respiratory syndrome coronavirus 2 isolate Wuhan-Hu-1, complete genome.	NC_045512	gene 266..21555 | CDS join(266..13468,13468..21555) | mat_peptide 2720..8554 | CDS 266..13483 | mat_peptide 2720..8554 |	ORF1ab	GU280_gp01	nsp3	YP_009742610.1	gene 266..21555 | CDS join(266..13468,13468..21555) | mat_peptide 13025..13441 | mat_peptide join(13442..13468,13468..16236) | CDS 266..13483 | mat_peptide 13025..13441 |	ORF1ab	GU280_gp01		YP_009742617.1
341	1	341	Severe acute respiratory syndrome coronavirus 2 (SARS-CoV-2)	17	GCTGTTACAGCGTATAATGGTTA	AGTGTTACAGTGAAGAATGGTTC	4709	4731	Severe acute respiratory syndrome coronavirus 2 isolate Wuhan-Hu-1, complete genome.	NC_045512	7742	7764	Severe acute respiratory syndrome coronavirus 2 isolate Wuhan-Hu-1, complete genome.	NC_045512	gene 266..21555 | CDS join(266..13468,13468..21555) | mat_peptide 2720..8554 | CDS 266..13483 | mat_peptide 2720..8554 |	ORF1ab	GU280_gp01	nsp3	YP_009742610.1	gene 266..21555 | CDS join(266..13468,13468..21555) | mat_peptide 2720..8554 | CDS 266..13483 | mat_peptide 2720..8554 |	ORF1ab	GU280_gp01		YP_009742610.1
342	1	342	Severe acute respiratory syndrome coronavirus 2 (SARS-CoV-2)	17	GCTGTTACAGCGTATAATGGTTA	GCTGCTAAAGCTTACAAAGATTA	4709	4731	Severe acute respiratory syndrome coronavirus 2 isolate Wuhan-Hu-1, complete genome.	NC_045512	13091	13113	Severe acute respiratory syndrome coronavirus 2 isolate Wuhan-Hu-1, complete genome.	NC_045512	gene 266..21555 | CDS join(266..13468,13468..21555) | mat_peptide 2720..8554 | CDS 266..13483 | mat_peptide 2720..8554 |	ORF1ab	GU280_gp01	nsp3	YP_009742610.1	gene 266..21555 | CDS join(266..13468,13468..21555) | mat_peptide 13025..13441 | mat_peptide join(13442..13468,13468..16236) | CDS 266..13483 | mat_peptide 13025..13441 |	ORF1ab	GU280_gp01		YP_009742617.1
343	1	343	Severe acute respiratory syndrome coronavirus 2 (SARS-CoV-2)	17	CTGTTACAGCGTATAATGGTTAT	GTGTTACAGTGAAGAATGGTTCC	4710	4732	Severe acute respiratory syndrome coronavirus 2 isolate Wuhan-Hu-1, complete genome.	NC_045512	7743	7765	Severe acute respiratory syndrome coronavirus 2 isolate Wuhan-Hu-1, complete genome.	NC_045512	gene 266..21555 | CDS join(266..13468,13468..21555) | mat_peptide 2720..8554 | CDS 266..13483 | mat_peptide 2720..8554 |	ORF1ab	GU280_gp01	nsp3	YP_009742610.1	gene 266..21555 | CDS join(266..13468,13468..21555) | mat_peptide 2720..8554 | CDS 266..13483 | mat_peptide 2720..8554 |	ORF1ab	GU280_gp01		YP_009742610.1
344	1	344	Severe acute respiratory syndrome coronavirus 2 (SARS-CoV-2)	17	CTGTTACAGCGTATAATGGTTAT	CTGCTAAAGCTTACAAAGATTAT	4710	4732	Severe acute respiratory syndrome coronavirus 2 isolate Wuhan-Hu-1, complete genome.	NC_045512	13092	13114	Severe acute respiratory syndrome coronavirus 2 isolate Wuhan-Hu-1, complete genome.	NC_045512	gene 266..21555 | CDS join(266..13468,13468..21555) | mat_peptide 2720..8554 | CDS 266..13483 | mat_peptide 2720..8554 |	ORF1ab	GU280_gp01	nsp3	YP_009742610.1	gene 266..21555 | CDS join(266..13468,13468..21555) | mat_peptide 13025..13441 | mat_peptide join(13442..13468,13468..16236) | CDS 266..13483 | mat_peptide 13025..13441 |	ORF1ab	GU280_gp01		YP_009742617.1
345	1	345	Severe acute respiratory syndrome coronavirus 2 (SARS-CoV-2)	17	TGTTACAGCGTATAATGGTTATC	TGTTACAGTGAAGAATGGTTCCA	4711	4733	Severe acute respiratory syndrome coronavirus 2 isolate Wuhan-Hu-1, complete genome.	NC_045512	7744	7766	Severe acute respiratory syndrome coronavirus 2 isolate Wuhan-Hu-1, complete genome.	NC_045512	gene 266..21555 | CDS join(266..13468,13468..21555) | mat_peptide 2720..8554 | CDS 266..13483 | mat_peptide 2720..8554 |	ORF1ab	GU280_gp01	nsp3	YP_009742610.1	gene 266..21555 | CDS join(266..13468,13468..21555) | mat_peptide 2720..8554 | CDS 266..13483 | mat_peptide 2720..8554 |	ORF1ab	GU280_gp01		YP_009742610.1
346	1	346	Severe acute respiratory syndrome coronavirus 2 (SARS-CoV-2)	17	TGTTACAGCGTATAATGGTTATC	TGCTAAAGCTTACAAAGATTATC	4711	4733	Severe acute respiratory syndrome coronavirus 2 isolate Wuhan-Hu-1, complete genome.	NC_045512	13093	13115	Severe acute respiratory syndrome coronavirus 2 isolate Wuhan-Hu-1, complete genome.	NC_045512	gene 266..21555 | CDS join(266..13468,13468..21555) | mat_peptide 2720..8554 | CDS 266..13483 | mat_peptide 2720..8554 |	ORF1ab	GU280_gp01	nsp3	YP_009742610.1	gene 266..21555 | CDS join(266..13468,13468..21555) | mat_peptide 13025..13441 | mat_peptide join(13442..13468,13468..16236) | CDS 266..13483 | mat_peptide 13025..13441 |	ORF1ab	GU280_gp01		YP_009742617.1
347	1	347	Severe acute respiratory syndrome coronavirus 2 (SARS-CoV-2)	17	GTTACAGCGTATAATGGTTATCT	GTTACAGTGAAGAATGGTTCCAT	4712	4734	Severe acute respiratory syndrome coronavirus 2 isolate Wuhan-Hu-1, complete genome.	NC_045512	7745	7767	Severe acute respiratory syndrome coronavirus 2 isolate Wuhan-Hu-1, complete genome.	NC_045512	gene 266..21555 | CDS join(266..13468,13468..21555) | mat_peptide 2720..8554 | CDS 266..13483 | mat_peptide 2720..8554 |	ORF1ab	GU280_gp01	nsp3	YP_009742610.1	gene 266..21555 | CDS join(266..13468,13468..21555) | mat_peptide 2720..8554 | CDS 266..13483 | mat_peptide 2720..8554 |	ORF1ab	GU280_gp01		YP_009742610.1
348	1	348	Severe acute respiratory syndrome coronavirus 2 (SARS-CoV-2)	17	GTTACAGCGTATAATGGTTATCT	GCTAAAGCTTACAAAGATTATCT	4712	4734	Severe acute respiratory syndrome coronavirus 2 isolate Wuhan-Hu-1, complete genome.	NC_045512	13094	13116	Severe acute respiratory syndrome coronavirus 2 isolate Wuhan-Hu-1, complete genome.	NC_045512	gene 266..21555 | CDS join(266..13468,13468..21555) | mat_peptide 2720..8554 | CDS 266..13483 | mat_peptide 2720..8554 |	ORF1ab	GU280_gp01	nsp3	YP_009742610.1	gene 266..21555 | CDS join(266..13468,13468..21555) | mat_peptide 13025..13441 | mat_peptide join(13442..13468,13468..16236) | CDS 266..13483 | mat_peptide 13025..13441 |	ORF1ab	GU280_gp01		YP_009742617.1
349	1	349	Severe acute respiratory syndrome coronavirus 2 (SARS-CoV-2)	17	GTTCCTATAAAGATTGGTCCTAT	GTGCGTATAAAGATTGTACAAAT	4791	4813	Severe acute respiratory syndrome coronavirus 2 isolate Wuhan-Hu-1, complete genome.	NC_045512	18523	18545	Severe acute respiratory syndrome coronavirus 2 isolate Wuhan-Hu-1, complete genome.	NC_045512	gene 266..21555 | CDS join(266..13468,13468..21555) | mat_peptide 2720..8554 | CDS 266..13483 | mat_peptide 2720..8554 |	ORF1ab	GU280_gp01	nsp3	YP_009742610.1	gene 266..21555 | CDS join(266..13468,13468..21555) | mat_peptide 18040..19620 |	ORF1ab	GU280_gp01		YP_009725309.1
350	1	350	Severe acute respiratory syndrome coronavirus 2 (SARS-CoV-2)	17	AGATTGGTCCTATTCTGGACAAT	AAATTGACCCTAAGTTGGACAAT	4801	4823	Severe acute respiratory syndrome coronavirus 2 isolate Wuhan-Hu-1, complete genome.	NC_045512	5937	5959	Severe acute respiratory syndrome coronavirus 2 isolate Wuhan-Hu-1, complete genome.	NC_045512	gene 266..21555 | CDS join(266..13468,13468..21555) | mat_peptide 2720..8554 | CDS 266..13483 | mat_peptide 2720..8554 |	ORF1ab	GU280_gp01	nsp3	YP_009742610.1	gene 266..21555 | CDS join(266..13468,13468..21555) | mat_peptide 2720..8554 | CDS 266..13483 | mat_peptide 2720..8554 |	ORF1ab	GU280_gp01		YP_009742610.1
351	1	351	Severe acute respiratory syndrome coronavirus 2 (SARS-CoV-2)	17	ACAATCTACACAACTAGGTATAG	GCAATGGATACAACTAGCTACAG	4819	4841	Severe acute respiratory syndrome coronavirus 2 isolate Wuhan-Hu-1, complete genome.	NC_045512	9923	9945	Severe acute respiratory syndrome coronavirus 2 isolate Wuhan-Hu-1, complete genome.	NC_045512	gene 266..21555 | CDS join(266..13468,13468..21555) | mat_peptide 2720..8554 | CDS 266..13483 | mat_peptide 2720..8554 |	ORF1ab	GU280_gp01	nsp3	YP_009742610.1	gene 266..21555 | CDS join(266..13468,13468..21555) | mat_peptide 8555..10054 | CDS 266..13483 | mat_peptide 8555..10054 |	ORF1ab	GU280_gp01		YP_009742611.1
352	1	352	Severe acute respiratory syndrome coronavirus 2 (SARS-CoV-2)	18	CAATCTACACAACTAGGTATAGA	CAATGGATACAACTAGCTACAGA	4820	4842	Severe acute respiratory syndrome coronavirus 2 isolate Wuhan-Hu-1, complete genome.	NC_045512	9924	9946	Severe acute respiratory syndrome coronavirus 2 isolate Wuhan-Hu-1, complete genome.	NC_045512	gene 266..21555 | CDS join(266..13468,13468..21555) | mat_peptide 2720..8554 | CDS 266..13483 | mat_peptide 2720..8554 |	ORF1ab	GU280_gp01	nsp3	YP_009742610.1	gene 266..21555 | CDS join(266..13468,13468..21555) | mat_peptide 8555..10054 | CDS 266..13483 | mat_peptide 8555..10054 |	ORF1ab	GU280_gp01		YP_009742611.1
353	1	353	Severe acute respiratory syndrome coronavirus 2 (SARS-CoV-2)	17	AATCTACACAACTAGGTATAGAA	AATGGATACAACTAGCTACAGAG	4821	4843	Severe acute respiratory syndrome coronavirus 2 isolate Wuhan-Hu-1, complete genome.	NC_045512	9925	9947	Severe acute respiratory syndrome coronavirus 2 isolate Wuhan-Hu-1, complete genome.	NC_045512	gene 266..21555 | CDS join(266..13468,13468..21555) | mat_peptide 2720..8554 | CDS 266..13483 | mat_peptide 2720..8554 |	ORF1ab	GU280_gp01	nsp3	YP_009742610.1	gene 266..21555 | CDS join(266..13468,13468..21555) | mat_peptide 8555..10054 | CDS 266..13483 | mat_peptide 8555..10054 |	ORF1ab	GU280_gp01		YP_009742611.1
354	1	354	Severe acute respiratory syndrome coronavirus 2 (SARS-CoV-2)	17	AATTTCTTAAGAGAGGTGATAAA	CATTTGTAATTAGAGGTGATGAA	4842	4864	Severe acute respiratory syndrome coronavirus 2 isolate Wuhan-Hu-1, complete genome.	NC_045512	22758	22780	Severe acute respiratory syndrome coronavirus 2 isolate Wuhan-Hu-1, complete genome.	NC_045512	gene 266..21555 | CDS join(266..13468,13468..21555) | mat_peptide 2720..8554 | CDS 266..13483 | mat_peptide 2720..8554 |	ORF1ab	GU280_gp01	nsp3	YP_009742610.1	gene 21563..25384 | CDS 21563..25384 |	spike glycoprotein	GU280_gp02		YP_009724390.1
355	1	355	Severe acute respiratory syndrome coronavirus 2 (SARS-CoV-2)	17	CTAGATGGTGAAGTTATCACCTT	GTGGATGGTTATGTTCACACCTT	4901	4923	Severe acute respiratory syndrome coronavirus 2 isolate Wuhan-Hu-1, complete genome.	NC_045512	9646	9668	Severe acute respiratory syndrome coronavirus 2 isolate Wuhan-Hu-1, complete genome.	NC_045512	gene 266..21555 | CDS join(266..13468,13468..21555) | mat_peptide 2720..8554 | CDS 266..13483 | mat_peptide 2720..8554 |	ORF1ab	GU280_gp01	nsp3	YP_009742610.1	gene 266..21555 | CDS join(266..13468,13468..21555) | mat_peptide 8555..10054 | CDS 266..13483 | mat_peptide 8555..10054 |	ORF1ab	GU280_gp01		YP_009742611.1
356	1	356	Severe acute respiratory syndrome coronavirus 2 (SARS-CoV-2)	18	TAGATGGTGAAGTTATCACCTTT	TGGATGGTTATGTTCACACCTTT	4902	4924	Severe acute respiratory syndrome coronavirus 2 isolate Wuhan-Hu-1, complete genome.	NC_045512	9647	9669	Severe acute respiratory syndrome coronavirus 2 isolate Wuhan-Hu-1, complete genome.	NC_045512	gene 266..21555 | CDS join(266..13468,13468..21555) | mat_peptide 2720..8554 | CDS 266..13483 | mat_peptide 2720..8554 |	ORF1ab	GU280_gp01	nsp3	YP_009742610.1	gene 266..21555 | CDS join(266..13468,13468..21555) | mat_peptide 8555..10054 | CDS 266..13483 | mat_peptide 8555..10054 |	ORF1ab	GU280_gp01		YP_009742611.1
357	1	357	Severe acute respiratory syndrome coronavirus 2 (SARS-CoV-2)	17	AGATGGTGAAGTTATCACCTTTG	GGATGGTTATGTTCACACCTTTA	4903	4925	Severe acute respiratory syndrome coronavirus 2 isolate Wuhan-Hu-1, complete genome.	NC_045512	9648	9670	Severe acute respiratory syndrome coronavirus 2 isolate Wuhan-Hu-1, complete genome.	NC_045512	gene 266..21555 | CDS join(266..13468,13468..21555) | mat_peptide 2720..8554 | CDS 266..13483 | mat_peptide 2720..8554 |	ORF1ab	GU280_gp01	nsp3	YP_009742610.1	gene 266..21555 | CDS join(266..13468,13468..21555) | mat_peptide 8555..10054 | CDS 266..13483 | mat_peptide 8555..10054 |	ORF1ab	GU280_gp01		YP_009742611.1
358	1	358	Severe acute respiratory syndrome coronavirus 2 (SARS-CoV-2)	17	GATGGTGAAGTTATCACCTTTGA	GATGGTTATGTTCACACCTTTAG	4904	4926	Severe acute respiratory syndrome coronavirus 2 isolate Wuhan-Hu-1, complete genome.	NC_045512	9649	9671	Severe acute respiratory syndrome coronavirus 2 isolate Wuhan-Hu-1, complete genome.	NC_045512	gene 266..21555 | CDS join(266..13468,13468..21555) | mat_peptide 2720..8554 | CDS 266..13483 | mat_peptide 2720..8554 |	ORF1ab	GU280_gp01	nsp3	YP_009742610.1	gene 266..21555 | CDS join(266..13468,13468..21555) | mat_peptide 8555..10054 | CDS 266..13483 | mat_peptide 8555..10054 |	ORF1ab	GU280_gp01		YP_009742611.1
359	1	359	Severe acute respiratory syndrome coronavirus 2 (SARS-CoV-2)	17	TCACCTTTGACAATCTTAAGACA	TCAACTGTGTCAATATTTAAACA	4917	4939	Severe acute respiratory syndrome coronavirus 2 isolate Wuhan-Hu-1, complete genome.	NC_045512	20802	20824	Severe acute respiratory syndrome coronavirus 2 isolate Wuhan-Hu-1, complete genome.	NC_045512	gene 266..21555 | CDS join(266..13468,13468..21555) | mat_peptide 2720..8554 | CDS 266..13483 | mat_peptide 2720..8554 |	ORF1ab	GU280_gp01	nsp3	YP_009742610.1	gene 266..21555 | CDS join(266..13468,13468..21555) | mat_peptide 20659..21552 |	ORF1ab	GU280_gp01		YP_009725311.1
360	1	360	Severe acute respiratory syndrome coronavirus 2 (SARS-CoV-2)	17	CACCTTTGACAATCTTAAGACAC	CAACTGTGTCAATATTTAAACAC	4918	4940	Severe acute respiratory syndrome coronavirus 2 isolate Wuhan-Hu-1, complete genome.	NC_045512	20803	20825	Severe acute respiratory syndrome coronavirus 2 isolate Wuhan-Hu-1, complete genome.	NC_045512	gene 266..21555 | CDS join(266..13468,13468..21555) | mat_peptide 2720..8554 | CDS 266..13483 | mat_peptide 2720..8554 |	ORF1ab	GU280_gp01	nsp3	YP_009742610.1	gene 266..21555 | CDS join(266..13468,13468..21555) | mat_peptide 20659..21552 |	ORF1ab	GU280_gp01		YP_009725311.1
361	1	361	Severe acute respiratory syndrome coronavirus 2 (SARS-CoV-2)	17	ACAATCTTAAGACACTTCTTTCT	AGAACTTTAAGTCAGTTCTTTAT	4926	4948	Severe acute respiratory syndrome coronavirus 2 isolate Wuhan-Hu-1, complete genome.	NC_045512	15779	15801	Severe acute respiratory syndrome coronavirus 2 isolate Wuhan-Hu-1, complete genome.	NC_045512	gene 266..21555 | CDS join(266..13468,13468..21555) | mat_peptide 2720..8554 | CDS 266..13483 | mat_peptide 2720..8554 |	ORF1ab	GU280_gp01	nsp3	YP_009742610.1	gene 266..21555 | CDS join(266..13468,13468..21555) |	ORF1ab	GU280_gp01		YP_009724389.1
362	1	362	Severe acute respiratory syndrome coronavirus 2 (SARS-CoV-2)	17	CAATCTTAAGACACTTCTTTCTT	GAACTTTAAGTCAGTTCTTTATT	4927	4949	Severe acute respiratory syndrome coronavirus 2 isolate Wuhan-Hu-1, complete genome.	NC_045512	15780	15802	Severe acute respiratory syndrome coronavirus 2 isolate Wuhan-Hu-1, complete genome.	NC_045512	gene 266..21555 | CDS join(266..13468,13468..21555) | mat_peptide 2720..8554 | CDS 266..13483 | mat_peptide 2720..8554 |	ORF1ab	GU280_gp01	nsp3	YP_009742610.1	gene 266..21555 | CDS join(266..13468,13468..21555) |	ORF1ab	GU280_gp01		YP_009724389.1
363	1	363	Severe acute respiratory syndrome coronavirus 2 (SARS-CoV-2)	17	AATCTTAAGACACTTCTTTCTTT	AACTTTAAGTCAGTTCTTTATTA	4928	4950	Severe acute respiratory syndrome coronavirus 2 isolate Wuhan-Hu-1, complete genome.	NC_045512	15781	15803	Severe acute respiratory syndrome coronavirus 2 isolate Wuhan-Hu-1, complete genome.	NC_045512	gene 266..21555 | CDS join(266..13468,13468..21555) | mat_peptide 2720..8554 | CDS 266..13483 | mat_peptide 2720..8554 |	ORF1ab	GU280_gp01	nsp3	YP_009742610.1	gene 266..21555 | CDS join(266..13468,13468..21555) |	ORF1ab	GU280_gp01		YP_009724389.1
364	1	364	Severe acute respiratory syndrome coronavirus 2 (SARS-CoV-2)	17	CTATTAAGGTGTTTACAACAGTA	TTACTAATATGTTTACACCACTA	4965	4987	Severe acute respiratory syndrome coronavirus 2 isolate Wuhan-Hu-1, complete genome.	NC_045512	9345	9367	Severe acute respiratory syndrome coronavirus 2 isolate Wuhan-Hu-1, complete genome.	NC_045512	gene 266..21555 | CDS join(266..13468,13468..21555) | mat_peptide 2720..8554 | CDS 266..13483 | mat_peptide 2720..8554 |	ORF1ab	GU280_gp01	nsp3	YP_009742610.1	gene 266..21555 | CDS join(266..13468,13468..21555) | mat_peptide 8555..10054 | CDS 266..13483 | mat_peptide 8555..10054 |	ORF1ab	GU280_gp01		YP_009742611.1
365	1	365	Severe acute respiratory syndrome coronavirus 2 (SARS-CoV-2)	17	TATTAAGGTGTTTACAACAGTAG	TACTAATATGTTTACACCACTAA	4966	4988	Severe acute respiratory syndrome coronavirus 2 isolate Wuhan-Hu-1, complete genome.	NC_045512	9346	9368	Severe acute respiratory syndrome coronavirus 2 isolate Wuhan-Hu-1, complete genome.	NC_045512	gene 266..21555 | CDS join(266..13468,13468..21555) | mat_peptide 2720..8554 | CDS 266..13483 | mat_peptide 2720..8554 |	ORF1ab	GU280_gp01	nsp3	YP_009742610.1	gene 266..21555 | CDS join(266..13468,13468..21555) | mat_peptide 8555..10054 | CDS 266..13483 | mat_peptide 8555..10054 |	ORF1ab	GU280_gp01		YP_009742611.1
366	1	366	Severe acute respiratory syndrome coronavirus 2 (SARS-CoV-2)	17	TAAGGTGTTTACAACAGTAGACA	AAACTTGTGGACAACAGCAGACA	4969	4991	Severe acute respiratory syndrome coronavirus 2 isolate Wuhan-Hu-1, complete genome.	NC_045512	5523	5545	Severe acute respiratory syndrome coronavirus 2 isolate Wuhan-Hu-1, complete genome.	NC_045512	gene 266..21555 | CDS join(266..13468,13468..21555) | mat_peptide 2720..8554 | CDS 266..13483 | mat_peptide 2720..8554 |	ORF1ab	GU280_gp01	nsp3	YP_009742610.1	gene 266..21555 | CDS join(266..13468,13468..21555) | mat_peptide 2720..8554 | CDS 266..13483 | mat_peptide 2720..8554 |	ORF1ab	GU280_gp01		YP_009742610.1
367	1	367	Severe acute respiratory syndrome coronavirus 2 (SARS-CoV-2)	18	AAGGTGTTTACAACAGTAGACAA	AACTTGTGGACAACAGCAGACAA	4970	4992	Severe acute respiratory syndrome coronavirus 2 isolate Wuhan-Hu-1, complete genome.	NC_045512	5524	5546	Severe acute respiratory syndrome coronavirus 2 isolate Wuhan-Hu-1, complete genome.	NC_045512	gene 266..21555 | CDS join(266..13468,13468..21555) | mat_peptide 2720..8554 | CDS 266..13483 | mat_peptide 2720..8554 |	ORF1ab	GU280_gp01	nsp3	YP_009742610.1	gene 266..21555 | CDS join(266..13468,13468..21555) | mat_peptide 2720..8554 | CDS 266..13483 | mat_peptide 2720..8554 |	ORF1ab	GU280_gp01		YP_009742610.1
368	1	368	Severe acute respiratory syndrome coronavirus 2 (SARS-CoV-2)	18	AGGTGTTTACAACAGTAGACAAC	ACTTGTGGACAACAGCAGACAAC	4971	4993	Severe acute respiratory syndrome coronavirus 2 isolate Wuhan-Hu-1, complete genome.	NC_045512	5525	5547	Severe acute respiratory syndrome coronavirus 2 isolate Wuhan-Hu-1, complete genome.	NC_045512	gene 266..21555 | CDS join(266..13468,13468..21555) | mat_peptide 2720..8554 | CDS 266..13483 | mat_peptide 2720..8554 |	ORF1ab	GU280_gp01	nsp3	YP_009742610.1	gene 266..21555 | CDS join(266..13468,13468..21555) | mat_peptide 2720..8554 | CDS 266..13483 | mat_peptide 2720..8554 |	ORF1ab	GU280_gp01		YP_009742610.1
369	1	369	Severe acute respiratory syndrome coronavirus 2 (SARS-CoV-2)	17	GGTGTTTACAACAGTAGACAACA	CTTGTGGACAACAGCAGACAACC	4972	4994	Severe acute respiratory syndrome coronavirus 2 isolate Wuhan-Hu-1, complete genome.	NC_045512	5526	5548	Severe acute respiratory syndrome coronavirus 2 isolate Wuhan-Hu-1, complete genome.	NC_045512	gene 266..21555 | CDS join(266..13468,13468..21555) | mat_peptide 2720..8554 | CDS 266..13483 | mat_peptide 2720..8554 |	ORF1ab	GU280_gp01	nsp3	YP_009742610.1	gene 266..21555 | CDS join(266..13468,13468..21555) | mat_peptide 2720..8554 | CDS 266..13483 | mat_peptide 2720..8554 |	ORF1ab	GU280_gp01		YP_009742610.1
370	1	370	Severe acute respiratory syndrome coronavirus 2 (SARS-CoV-2)	17	GTGTTTACAACAGTAGACAACAT	TTGTGGACAACAGCAGACAACCC	4973	4995	Severe acute respiratory syndrome coronavirus 2 isolate Wuhan-Hu-1, complete genome.	NC_045512	5527	5549	Severe acute respiratory syndrome coronavirus 2 isolate Wuhan-Hu-1, complete genome.	NC_045512	gene 266..21555 | CDS join(266..13468,13468..21555) | mat_peptide 2720..8554 | CDS 266..13483 | mat_peptide 2720..8554 |	ORF1ab	GU280_gp01	nsp3	YP_009742610.1	gene 266..21555 | CDS join(266..13468,13468..21555) | mat_peptide 2720..8554 | CDS 266..13483 | mat_peptide 2720..8554 |	ORF1ab	GU280_gp01		YP_009742610.1
371	1	371	Severe acute respiratory syndrome coronavirus 2 (SARS-CoV-2)	18	TGTTTACAACAGTAGACAACATT	TGTGGACAACAGCAGACAACCCT	4974	4996	Severe acute respiratory syndrome coronavirus 2 isolate Wuhan-Hu-1, complete genome.	NC_045512	5528	5550	Severe acute respiratory syndrome coronavirus 2 isolate Wuhan-Hu-1, complete genome.	NC_045512	gene 266..21555 | CDS join(266..13468,13468..21555) | mat_peptide 2720..8554 | CDS 266..13483 | mat_peptide 2720..8554 |	ORF1ab	GU280_gp01	nsp3	YP_009742610.1	gene 266..21555 | CDS join(266..13468,13468..21555) | mat_peptide 2720..8554 | CDS 266..13483 | mat_peptide 2720..8554 |	ORF1ab	GU280_gp01		YP_009742610.1
372	1	372	Severe acute respiratory syndrome coronavirus 2 (SARS-CoV-2)	17	GTTTACAACAGTAGACAACATTA	GTGGACAACAGCAGACAACCCTT	4975	4997	Severe acute respiratory syndrome coronavirus 2 isolate Wuhan-Hu-1, complete genome.	NC_045512	5529	5551	Severe acute respiratory syndrome coronavirus 2 isolate Wuhan-Hu-1, complete genome.	NC_045512	gene 266..21555 | CDS join(266..13468,13468..21555) | mat_peptide 2720..8554 | CDS 266..13483 | mat_peptide 2720..8554 |	ORF1ab	GU280_gp01	nsp3	YP_009742610.1	gene 266..21555 | CDS join(266..13468,13468..21555) | mat_peptide 2720..8554 | CDS 266..13483 | mat_peptide 2720..8554 |	ORF1ab	GU280_gp01		YP_009742610.1
373	1	373	Severe acute respiratory syndrome coronavirus 2 (SARS-CoV-2)	17	TTTACAACAGTAGACAACATTAA	TGGACAACAGCAGACAACCCTTA	4976	4998	Severe acute respiratory syndrome coronavirus 2 isolate Wuhan-Hu-1, complete genome.	NC_045512	5530	5552	Severe acute respiratory syndrome coronavirus 2 isolate Wuhan-Hu-1, complete genome.	NC_045512	gene 266..21555 | CDS join(266..13468,13468..21555) | mat_peptide 2720..8554 | CDS 266..13483 | mat_peptide 2720..8554 |	ORF1ab	GU280_gp01	nsp3	YP_009742610.1	gene 266..21555 | CDS join(266..13468,13468..21555) | mat_peptide 2720..8554 | CDS 266..13483 | mat_peptide 2720..8554 |	ORF1ab	GU280_gp01		YP_009742610.1
374	1	374	Severe acute respiratory syndrome coronavirus 2 (SARS-CoV-2)	17	AACCTCATAATTCACATGAAGGT	CACCTTATAATTCACAGAATGCT	5088	5110	Severe acute respiratory syndrome coronavirus 2 isolate Wuhan-Hu-1, complete genome.	NC_045512	17774	17796	Severe acute respiratory syndrome coronavirus 2 isolate Wuhan-Hu-1, complete genome.	NC_045512	gene 266..21555 | CDS join(266..13468,13468..21555) | mat_peptide 2720..8554 | CDS 266..13483 | mat_peptide 2720..8554 |	ORF1ab	GU280_gp01	nsp3	YP_009742610.1	gene 266..21555 | CDS join(266..13468,13468..21555) | mat_peptide 16237..18039 |	ORF1ab	GU280_gp01		YP_009725308.1
375	1	375	Severe acute respiratory syndrome coronavirus 2 (SARS-CoV-2)	17	ACCTCATAATTCACATGAAGGTA	ACCTTATAATTCACAGAATGCTG	5089	5111	Severe acute respiratory syndrome coronavirus 2 isolate Wuhan-Hu-1, complete genome.	NC_045512	17775	17797	Severe acute respiratory syndrome coronavirus 2 isolate Wuhan-Hu-1, complete genome.	NC_045512	gene 266..21555 | CDS join(266..13468,13468..21555) | mat_peptide 2720..8554 | CDS 266..13483 | mat_peptide 2720..8554 |	ORF1ab	GU280_gp01	nsp3	YP_009742610.1	gene 266..21555 | CDS join(266..13468,13468..21555) | mat_peptide 16237..18039 |	ORF1ab	GU280_gp01		YP_009725308.1
376	1	376	Severe acute respiratory syndrome coronavirus 2 (SARS-CoV-2)	17	TTACCTAATGATGACACTCTACG	TTTCTCAATGATGATACTCTCTG	5126	5148	Severe acute respiratory syndrome coronavirus 2 isolate Wuhan-Hu-1, complete genome.	NC_045512	15696	15718	Severe acute respiratory syndrome coronavirus 2 isolate Wuhan-Hu-1, complete genome.	NC_045512	gene 266..21555 | CDS join(266..13468,13468..21555) | mat_peptide 2720..8554 | CDS 266..13483 | mat_peptide 2720..8554 |	ORF1ab	GU280_gp01	nsp3	YP_009742610.1	gene 266..21555 | CDS join(266..13468,13468..21555) |	ORF1ab	GU280_gp01		YP_009724389.1
377	1	377	Severe acute respiratory syndrome coronavirus 2 (SARS-CoV-2)	17	TTTGAGTACTACCACACAACTGA	TTAGCTTACTACAACACAACAAA	5159	5181	Severe acute respiratory syndrome coronavirus 2 isolate Wuhan-Hu-1, complete genome.	NC_045512	12770	12792	Severe acute respiratory syndrome coronavirus 2 isolate Wuhan-Hu-1, complete genome.	NC_045512	gene 266..21555 | CDS join(266..13468,13468..21555) | mat_peptide 2720..8554 | CDS 266..13483 | mat_peptide 2720..8554 |	ORF1ab	GU280_gp01	nsp3	YP_009742610.1	gene 266..21555 | CDS join(266..13468,13468..21555) | mat_peptide 12686..13024 | CDS 266..13483 | mat_peptide 12686..13024 |	ORF1ab	GU280_gp01		YP_009742616.1
378	1	378	Severe acute respiratory syndrome coronavirus 2 (SARS-CoV-2)	17	ATGTCAGCATTAAATCACACTAA	GTGTCAATATTTAAACACATTAA	5204	5226	Severe acute respiratory syndrome coronavirus 2 isolate Wuhan-Hu-1, complete genome.	NC_045512	20808	20830	Severe acute respiratory syndrome coronavirus 2 isolate Wuhan-Hu-1, complete genome.	NC_045512	gene 266..21555 | CDS join(266..13468,13468..21555) | mat_peptide 2720..8554 | CDS 266..13483 | mat_peptide 2720..8554 |	ORF1ab	GU280_gp01	nsp3	YP_009742610.1	gene 266..21555 | CDS join(266..13468,13468..21555) | mat_peptide 20659..21552 |	ORF1ab	GU280_gp01		YP_009725311.1
379	1	379	Severe acute respiratory syndrome coronavirus 2 (SARS-CoV-2)	17	TGTCAGCATTAAATCACACTAAA	TGTCAATATTTAAACACATTAAC	5205	5227	Severe acute respiratory syndrome coronavirus 2 isolate Wuhan-Hu-1, complete genome.	NC_045512	20809	20831	Severe acute respiratory syndrome coronavirus 2 isolate Wuhan-Hu-1, complete genome.	NC_045512	gene 266..21555 | CDS join(266..13468,13468..21555) | mat_peptide 2720..8554 | CDS 266..13483 | mat_peptide 2720..8554 |	ORF1ab	GU280_gp01	nsp3	YP_009742610.1	gene 266..21555 | CDS join(266..13468,13468..21555) | mat_peptide 20659..21552 |	ORF1ab	GU280_gp01		YP_009725311.1
380	1	380	Severe acute respiratory syndrome coronavirus 2 (SARS-CoV-2)	17	CAAGTTAATGGTTTAACTTCTAT	CAAGTTAATGGTTACCCTAACAT	5243	5265	Severe acute respiratory syndrome coronavirus 2 isolate Wuhan-Hu-1, complete genome.	NC_045512	18232	18254	Severe acute respiratory syndrome coronavirus 2 isolate Wuhan-Hu-1, complete genome.	NC_045512	gene 266..21555 | CDS join(266..13468,13468..21555) | mat_peptide 2720..8554 | CDS 266..13483 | mat_peptide 2720..8554 |	ORF1ab	GU280_gp01	nsp3	YP_009742610.1	gene 266..21555 | CDS join(266..13468,13468..21555) | mat_peptide 18040..19620 |	ORF1ab	GU280_gp01		YP_009725309.1
381	1	381	Severe acute respiratory syndrome coronavirus 2 (SARS-CoV-2)	17	GTTAATGGTTTAACTTCTATTAA	ACTCATGGTTTAGCTGCTGTTAA	5246	5268	Severe acute respiratory syndrome coronavirus 2 isolate Wuhan-Hu-1, complete genome.	NC_045512	6635	6657	Severe acute respiratory syndrome coronavirus 2 isolate Wuhan-Hu-1, complete genome.	NC_045512	gene 266..21555 | CDS join(266..13468,13468..21555) | mat_peptide 2720..8554 | CDS 266..13483 | mat_peptide 2720..8554 |	ORF1ab	GU280_gp01	nsp3	YP_009742610.1	gene 266..21555 | CDS join(266..13468,13468..21555) | mat_peptide 2720..8554 | CDS 266..13483 | mat_peptide 2720..8554 |	ORF1ab	GU280_gp01		YP_009742610.1
382	1	382	Severe acute respiratory syndrome coronavirus 2 (SARS-CoV-2)	17	TTAATGGTTTAACTTCTATTAAA	CTCATGGTTTAGCTGCTGTTAAT	5247	5269	Severe acute respiratory syndrome coronavirus 2 isolate Wuhan-Hu-1, complete genome.	NC_045512	6636	6658	Severe acute respiratory syndrome coronavirus 2 isolate Wuhan-Hu-1, complete genome.	NC_045512	gene 266..21555 | CDS join(266..13468,13468..21555) | mat_peptide 2720..8554 | CDS 266..13483 | mat_peptide 2720..8554 |	ORF1ab	GU280_gp01	nsp3	YP_009742610.1	gene 266..21555 | CDS join(266..13468,13468..21555) | mat_peptide 2720..8554 | CDS 266..13483 | mat_peptide 2720..8554 |	ORF1ab	GU280_gp01		YP_009742610.1
383	1	383	Severe acute respiratory syndrome coronavirus 2 (SARS-CoV-2)	17	TAATGGTTTAACTTCTATTAAAT	TCATGGTTTAGCTGCTGTTAATA	5248	5270	Severe acute respiratory syndrome coronavirus 2 isolate Wuhan-Hu-1, complete genome.	NC_045512	6637	6659	Severe acute respiratory syndrome coronavirus 2 isolate Wuhan-Hu-1, complete genome.	NC_045512	gene 266..21555 | CDS join(266..13468,13468..21555) | mat_peptide 2720..8554 | CDS 266..13483 | mat_peptide 2720..8554 |	ORF1ab	GU280_gp01	nsp3	YP_009742610.1	gene 266..21555 | CDS join(266..13468,13468..21555) | mat_peptide 2720..8554 | CDS 266..13483 | mat_peptide 2720..8554 |	ORF1ab	GU280_gp01		YP_009742610.1
384	1	384	Severe acute respiratory syndrome coronavirus 2 (SARS-CoV-2)	17	TAATGGTTTAACTTCTATTAAAT	GAATGATTGAACTTTCATTAATT	5248	5270	Severe acute respiratory syndrome coronavirus 2 isolate Wuhan-Hu-1, complete genome.	NC_045512	27754	27776	Severe acute respiratory syndrome coronavirus 2 isolate Wuhan-Hu-1, complete genome.	NC_045512	gene 266..21555 | CDS join(266..13468,13468..21555) | mat_peptide 2720..8554 | CDS 266..13483 | mat_peptide 2720..8554 |	ORF1ab	GU280_gp01	nsp3	YP_009742610.1	gene 27394..27759 | CDS 27394..27759 | gene 27756..27887 | CDS 27756..27887 |	ORF7b	GU280_gp08		YP_009725318.1
385	1	385	Severe acute respiratory syndrome coronavirus 2 (SARS-CoV-2)	17	AATGGTTTAACTTCTATTAAATG	CATGGTTTAGCTGCTGTTAATAG	5249	5271	Severe acute respiratory syndrome coronavirus 2 isolate Wuhan-Hu-1, complete genome.	NC_045512	6638	6660	Severe acute respiratory syndrome coronavirus 2 isolate Wuhan-Hu-1, complete genome.	NC_045512	gene 266..21555 | CDS join(266..13468,13468..21555) | mat_peptide 2720..8554 | CDS 266..13483 | mat_peptide 2720..8554 |	ORF1ab	GU280_gp01	nsp3	YP_009742610.1	gene 266..21555 | CDS join(266..13468,13468..21555) | mat_peptide 2720..8554 | CDS 266..13483 | mat_peptide 2720..8554 |	ORF1ab	GU280_gp01		YP_009742610.1
386	1	386	Severe acute respiratory syndrome coronavirus 2 (SARS-CoV-2)	18	AATGGTTTAACTTCTATTAAATG	AATGATTGAACTTTCATTAATTG	5249	5271	Severe acute respiratory syndrome coronavirus 2 isolate Wuhan-Hu-1, complete genome.	NC_045512	27755	27777	Severe acute respiratory syndrome coronavirus 2 isolate Wuhan-Hu-1, complete genome.	NC_045512	gene 266..21555 | CDS join(266..13468,13468..21555) | mat_peptide 2720..8554 | CDS 266..13483 | mat_peptide 2720..8554 |	ORF1ab	GU280_gp01	nsp3	YP_009742610.1	gene 27394..27759 | CDS 27394..27759 | gene 27756..27887 | CDS 27756..27887 |	ORF7b	GU280_gp08		YP_009725318.1
387	1	387	Severe acute respiratory syndrome coronavirus 2 (SARS-CoV-2)	17	ATGGTTTAACTTCTATTAAATGG	ATGGTTTAGCTGCTGTTAATAGT	5250	5272	Severe acute respiratory syndrome coronavirus 2 isolate Wuhan-Hu-1, complete genome.	NC_045512	6639	6661	Severe acute respiratory syndrome coronavirus 2 isolate Wuhan-Hu-1, complete genome.	NC_045512	gene 266..21555 | CDS join(266..13468,13468..21555) | mat_peptide 2720..8554 | CDS 266..13483 | mat_peptide 2720..8554 |	ORF1ab	GU280_gp01	nsp3	YP_009742610.1	gene 266..21555 | CDS join(266..13468,13468..21555) | mat_peptide 2720..8554 | CDS 266..13483 | mat_peptide 2720..8554 |	ORF1ab	GU280_gp01		YP_009742610.1
388	1	388	Severe acute respiratory syndrome coronavirus 2 (SARS-CoV-2)	17	ATGGTTTAACTTCTATTAAATGG	ATGATTGAACTTTCATTAATTGA	5250	5272	Severe acute respiratory syndrome coronavirus 2 isolate Wuhan-Hu-1, complete genome.	NC_045512	27756	27778	Severe acute respiratory syndrome coronavirus 2 isolate Wuhan-Hu-1, complete genome.	NC_045512	gene 266..21555 | CDS join(266..13468,13468..21555) | mat_peptide 2720..8554 | CDS 266..13483 | mat_peptide 2720..8554 |	ORF1ab	GU280_gp01	nsp3	YP_009742610.1	gene 27394..27759 | CDS 27394..27759 | gene 27756..27887 | CDS 27756..27887 |	ORF7b	GU280_gp08		YP_009725318.1
389	1	389	Severe acute respiratory syndrome coronavirus 2 (SARS-CoV-2)	17	TGGTTTAACTTCTATTAAATGGG	TGGTTTAGCTGCTGTTAATAGTG	5251	5273	Severe acute respiratory syndrome coronavirus 2 isolate Wuhan-Hu-1, complete genome.	NC_045512	6640	6662	Severe acute respiratory syndrome coronavirus 2 isolate Wuhan-Hu-1, complete genome.	NC_045512	gene 266..21555 | CDS join(266..13468,13468..21555) | mat_peptide 2720..8554 | CDS 266..13483 | mat_peptide 2720..8554 |	ORF1ab	GU280_gp01	nsp3	YP_009742610.1	gene 266..21555 | CDS join(266..13468,13468..21555) | mat_peptide 2720..8554 | CDS 266..13483 | mat_peptide 2720..8554 |	ORF1ab	GU280_gp01		YP_009742610.1
390	1	390	Severe acute respiratory syndrome coronavirus 2 (SARS-CoV-2)	17	TGCATTGTTAACACTCCAACAAA	TGGCATGTTAACAATGCAACTAA	5299	5321	Severe acute respiratory syndrome coronavirus 2 isolate Wuhan-Hu-1, complete genome.	NC_045512	6239	6261	Severe acute respiratory syndrome coronavirus 2 isolate Wuhan-Hu-1, complete genome.	NC_045512	gene 266..21555 | CDS join(266..13468,13468..21555) | mat_peptide 2720..8554 | CDS 266..13483 | mat_peptide 2720..8554 |	ORF1ab	GU280_gp01	nsp3	YP_009742610.1	gene 266..21555 | CDS join(266..13468,13468..21555) | mat_peptide 2720..8554 | CDS 266..13483 | mat_peptide 2720..8554 |	ORF1ab	GU280_gp01		YP_009742610.1
391	1	391	Severe acute respiratory syndrome coronavirus 2 (SARS-CoV-2)	17	GCATTGTTAACACTCCAACAAAT	GGCATGTTAACAATGCAACTAAT	5300	5322	Severe acute respiratory syndrome coronavirus 2 isolate Wuhan-Hu-1, complete genome.	NC_045512	6240	6262	Severe acute respiratory syndrome coronavirus 2 isolate Wuhan-Hu-1, complete genome.	NC_045512	gene 266..21555 | CDS join(266..13468,13468..21555) | mat_peptide 2720..8554 | CDS 266..13483 | mat_peptide 2720..8554 |	ORF1ab	GU280_gp01	nsp3	YP_009742610.1	gene 266..21555 | CDS join(266..13468,13468..21555) | mat_peptide 2720..8554 | CDS 266..13483 | mat_peptide 2720..8554 |	ORF1ab	GU280_gp01		YP_009742610.1
392	1	392	Severe acute respiratory syndrome coronavirus 2 (SARS-CoV-2)	17	CATTGTTAACACTCCAACAAATA	GCATGTTAACAATGCAACTAATA	5301	5323	Severe acute respiratory syndrome coronavirus 2 isolate Wuhan-Hu-1, complete genome.	NC_045512	6241	6263	Severe acute respiratory syndrome coronavirus 2 isolate Wuhan-Hu-1, complete genome.	NC_045512	gene 266..21555 | CDS join(266..13468,13468..21555) | mat_peptide 2720..8554 | CDS 266..13483 | mat_peptide 2720..8554 |	ORF1ab	GU280_gp01	nsp3	YP_009742610.1	gene 266..21555 | CDS join(266..13468,13468..21555) | mat_peptide 2720..8554 | CDS 266..13483 | mat_peptide 2720..8554 |	ORF1ab	GU280_gp01		YP_009742610.1
393	1	393	Severe acute respiratory syndrome coronavirus 2 (SARS-CoV-2)	17	ATTGTTAACACTCCAACAAATAG	CATGTTAACAATGCAACTAATAA	5302	5324	Severe acute respiratory syndrome coronavirus 2 isolate Wuhan-Hu-1, complete genome.	NC_045512	6242	6264	Severe acute respiratory syndrome coronavirus 2 isolate Wuhan-Hu-1, complete genome.	NC_045512	gene 266..21555 | CDS join(266..13468,13468..21555) | mat_peptide 2720..8554 | CDS 266..13483 | mat_peptide 2720..8554 |	ORF1ab	GU280_gp01	nsp3	YP_009742610.1	gene 266..21555 | CDS join(266..13468,13468..21555) | mat_peptide 2720..8554 | CDS 266..13483 | mat_peptide 2720..8554 |	ORF1ab	GU280_gp01		YP_009742610.1
394	1	394	Severe acute respiratory syndrome coronavirus 2 (SARS-CoV-2)	18	TTGTTAACACTCCAACAAATAGA	ATGTTAACAATGCAACTAATAAA	5303	5325	Severe acute respiratory syndrome coronavirus 2 isolate Wuhan-Hu-1, complete genome.	NC_045512	6243	6265	Severe acute respiratory syndrome coronavirus 2 isolate Wuhan-Hu-1, complete genome.	NC_045512	gene 266..21555 | CDS join(266..13468,13468..21555) | mat_peptide 2720..8554 | CDS 266..13483 | mat_peptide 2720..8554 |	ORF1ab	GU280_gp01	nsp3	YP_009742610.1	gene 266..21555 | CDS join(266..13468,13468..21555) | mat_peptide 2720..8554 | CDS 266..13483 | mat_peptide 2720..8554 |	ORF1ab	GU280_gp01		YP_009742610.1
395	1	395	Severe acute respiratory syndrome coronavirus 2 (SARS-CoV-2)	19	TGTTAACACTCCAACAAATAGAG	TGTTAACAATGCAACTAATAAAG	5304	5326	Severe acute respiratory syndrome coronavirus 2 isolate Wuhan-Hu-1, complete genome.	NC_045512	6244	6266	Severe acute respiratory syndrome coronavirus 2 isolate Wuhan-Hu-1, complete genome.	NC_045512	gene 266..21555 | CDS join(266..13468,13468..21555) | mat_peptide 2720..8554 | CDS 266..13483 | mat_peptide 2720..8554 |	ORF1ab	GU280_gp01	nsp3	YP_009742610.1	gene 266..21555 | CDS join(266..13468,13468..21555) | mat_peptide 2720..8554 | CDS 266..13483 | mat_peptide 2720..8554 |	ORF1ab	GU280_gp01		YP_009742610.1
396	1	396	Severe acute respiratory syndrome coronavirus 2 (SARS-CoV-2)	18	GTTAACACTCCAACAAATAGAGT	GTTAACAATGCAACTAATAAAGC	5305	5327	Severe acute respiratory syndrome coronavirus 2 isolate Wuhan-Hu-1, complete genome.	NC_045512	6245	6267	Severe acute respiratory syndrome coronavirus 2 isolate Wuhan-Hu-1, complete genome.	NC_045512	gene 266..21555 | CDS join(266..13468,13468..21555) | mat_peptide 2720..8554 | CDS 266..13483 | mat_peptide 2720..8554 |	ORF1ab	GU280_gp01	nsp3	YP_009742610.1	gene 266..21555 | CDS join(266..13468,13468..21555) | mat_peptide 2720..8554 | CDS 266..13483 | mat_peptide 2720..8554 |	ORF1ab	GU280_gp01		YP_009742610.1
397	1	397	Severe acute respiratory syndrome coronavirus 2 (SARS-CoV-2)	17	TTAACACTCCAACAAATAGAGTT	TTAACAATGCAACTAATAAAGCC	5306	5328	Severe acute respiratory syndrome coronavirus 2 isolate Wuhan-Hu-1, complete genome.	NC_045512	6246	6268	Severe acute respiratory syndrome coronavirus 2 isolate Wuhan-Hu-1, complete genome.	NC_045512	gene 266..21555 | CDS join(266..13468,13468..21555) | mat_peptide 2720..8554 | CDS 266..13483 | mat_peptide 2720..8554 |	ORF1ab	GU280_gp01	nsp3	YP_009742610.1	gene 266..21555 | CDS join(266..13468,13468..21555) | mat_peptide 2720..8554 | CDS 266..13483 | mat_peptide 2720..8554 |	ORF1ab	GU280_gp01		YP_009742610.1
398	1	398	Severe acute respiratory syndrome coronavirus 2 (SARS-CoV-2)	17	CTACAAGATGCTTATTACAGAGC	CTTAACAATGATTATTACAGATC	5348	5370	Severe acute respiratory syndrome coronavirus 2 isolate Wuhan-Hu-1, complete genome.	NC_045512	9281	9303	Severe acute respiratory syndrome coronavirus 2 isolate Wuhan-Hu-1, complete genome.	NC_045512	gene 266..21555 | CDS join(266..13468,13468..21555) | mat_peptide 2720..8554 | CDS 266..13483 | mat_peptide 2720..8554 |	ORF1ab	GU280_gp01	nsp3	YP_009742610.1	gene 266..21555 | CDS join(266..13468,13468..21555) | mat_peptide 8555..10054 | CDS 266..13483 | mat_peptide 8555..10054 |	ORF1ab	GU280_gp01		YP_009742611.1
399	1	399	Severe acute respiratory syndrome coronavirus 2 (SARS-CoV-2)	17	TGAGTTAGGTGATGTTAGAGAAA	TGATTTCGGTGATTTCATACAAA	5434	5456	Severe acute respiratory syndrome coronavirus 2 isolate Wuhan-Hu-1, complete genome.	NC_045512	14091	14113	Severe acute respiratory syndrome coronavirus 2 isolate Wuhan-Hu-1, complete genome.	NC_045512	gene 266..21555 | CDS join(266..13468,13468..21555) | mat_peptide 2720..8554 | CDS 266..13483 | mat_peptide 2720..8554 |	ORF1ab	GU280_gp01	nsp3	YP_009742610.1	gene 266..21555 | CDS join(266..13468,13468..21555) |	ORF1ab	GU280_gp01		YP_009724389.1
400	1	400	Severe acute respiratory syndrome coronavirus 2 (SARS-CoV-2)	17	GAGTTAGGTGATGTTAGAGAAAC	GATTTCGGTGATTTCATACAAAC	5435	5457	Severe acute respiratory syndrome coronavirus 2 isolate Wuhan-Hu-1, complete genome.	NC_045512	14092	14114	Severe acute respiratory syndrome coronavirus 2 isolate Wuhan-Hu-1, complete genome.	NC_045512	gene 266..21555 | CDS join(266..13468,13468..21555) | mat_peptide 2720..8554 | CDS 266..13483 | mat_peptide 2720..8554 |	ORF1ab	GU280_gp01	nsp3	YP_009742610.1	gene 266..21555 | CDS join(266..13468,13468..21555) |	ORF1ab	GU280_gp01		YP_009724389.1
401	1	401	Severe acute respiratory syndrome coronavirus 2 (SARS-CoV-2)	17	CAATGAGTTACTTGTTTCAACAT	CAATGAGTTATGAGGATCAAGAT	5457	5479	Severe acute respiratory syndrome coronavirus 2 isolate Wuhan-Hu-1, complete genome.	NC_045512	14993	15015	Severe acute respiratory syndrome coronavirus 2 isolate Wuhan-Hu-1, complete genome.	NC_045512	gene 266..21555 | CDS join(266..13468,13468..21555) | mat_peptide 2720..8554 | CDS 266..13483 | mat_peptide 2720..8554 |	ORF1ab	GU280_gp01	nsp3	YP_009742610.1	gene 266..21555 | CDS join(266..13468,13468..21555) |	ORF1ab	GU280_gp01		YP_009724389.1
402	1	402	Severe acute respiratory syndrome coronavirus 2 (SARS-CoV-2)	17	AATGAGTTACTTGTTTCAACATG	AATGAGTTATGAGGATCAAGATG	5458	5480	Severe acute respiratory syndrome coronavirus 2 isolate Wuhan-Hu-1, complete genome.	NC_045512	14994	15016	Severe acute respiratory syndrome coronavirus 2 isolate Wuhan-Hu-1, complete genome.	NC_045512	gene 266..21555 | CDS join(266..13468,13468..21555) | mat_peptide 2720..8554 | CDS 266..13483 | mat_peptide 2720..8554 |	ORF1ab	GU280_gp01	nsp3	YP_009742610.1	gene 266..21555 | CDS join(266..13468,13468..21555) |	ORF1ab	GU280_gp01		YP_009724389.1
403	1	403	Severe acute respiratory syndrome coronavirus 2 (SARS-CoV-2)	17	ATGAGTTACTTGTTTCAACATGC	ATGAGTTATGAGGATCAAGATGC	5459	5481	Severe acute respiratory syndrome coronavirus 2 isolate Wuhan-Hu-1, complete genome.	NC_045512	14995	15017	Severe acute respiratory syndrome coronavirus 2 isolate Wuhan-Hu-1, complete genome.	NC_045512	gene 266..21555 | CDS join(266..13468,13468..21555) | mat_peptide 2720..8554 | CDS 266..13483 | mat_peptide 2720..8554 |	ORF1ab	GU280_gp01	nsp3	YP_009742610.1	gene 266..21555 | CDS join(266..13468,13468..21555) |	ORF1ab	GU280_gp01		YP_009724389.1
404	1	404	Severe acute respiratory syndrome coronavirus 2 (SARS-CoV-2)	17	AGACAACCCTTAAGGGTGTAGAA	AGATAGCACTTAAGGGTGGTAAA	5541	5563	Severe acute respiratory syndrome coronavirus 2 isolate Wuhan-Hu-1, complete genome.	NC_045512	8535	8557	Severe acute respiratory syndrome coronavirus 2 isolate Wuhan-Hu-1, complete genome.	NC_045512	gene 266..21555 | CDS join(266..13468,13468..21555) | mat_peptide 2720..8554 | CDS 266..13483 | mat_peptide 2720..8554 |	ORF1ab	GU280_gp01	nsp3	YP_009742610.1	gene 266..21555 | CDS join(266..13468,13468..21555) | mat_peptide 2720..8554 | mat_peptide 8555..10054 | CDS 266..13483 | mat_peptide 2720..8554 | mat_peptide 8555..10054 |	ORF1ab	GU280_gp01		YP_009742611.1
405	1	405	Severe acute respiratory syndrome coronavirus 2 (SARS-CoV-2)	17	GGTGTAGAAGCTGTTATGTACAT	GGTGTTTATTCTGTTATTTACTT	5555	5577	Severe acute respiratory syndrome coronavirus 2 isolate Wuhan-Hu-1, complete genome.	NC_045512	9572	9594	Severe acute respiratory syndrome coronavirus 2 isolate Wuhan-Hu-1, complete genome.	NC_045512	gene 266..21555 | CDS join(266..13468,13468..21555) | mat_peptide 2720..8554 | CDS 266..13483 | mat_peptide 2720..8554 |	ORF1ab	GU280_gp01	nsp3	YP_009742610.1	gene 266..21555 | CDS join(266..13468,13468..21555) | mat_peptide 8555..10054 | CDS 266..13483 | mat_peptide 8555..10054 |	ORF1ab	GU280_gp01		YP_009742611.1
406	1	406	Severe acute respiratory syndrome coronavirus 2 (SARS-CoV-2)	17	GGTGTAGAAGCTGTTATGTACAT	GTTGTAAATGCTGTTACGACCAT	5555	5577	Severe acute respiratory syndrome coronavirus 2 isolate Wuhan-Hu-1, complete genome.	NC_045512	16313	16335	Severe acute respiratory syndrome coronavirus 2 isolate Wuhan-Hu-1, complete genome.	NC_045512	gene 266..21555 | CDS join(266..13468,13468..21555) | mat_peptide 2720..8554 | CDS 266..13483 | mat_peptide 2720..8554 |	ORF1ab	GU280_gp01	nsp3	YP_009742610.1	gene 266..21555 | CDS join(266..13468,13468..21555) | mat_peptide 16237..18039 |	ORF1ab	GU280_gp01		YP_009725308.1
407	1	407	Severe acute respiratory syndrome coronavirus 2 (SARS-CoV-2)	17	GTGTAGAAGCTGTTATGTACATG	GTGTTTATTCTGTTATTTACTTG	5556	5578	Severe acute respiratory syndrome coronavirus 2 isolate Wuhan-Hu-1, complete genome.	NC_045512	9573	9595	Severe acute respiratory syndrome coronavirus 2 isolate Wuhan-Hu-1, complete genome.	NC_045512	gene 266..21555 | CDS join(266..13468,13468..21555) | mat_peptide 2720..8554 | CDS 266..13483 | mat_peptide 2720..8554 |	ORF1ab	GU280_gp01	nsp3	YP_009742610.1	gene 266..21555 | CDS join(266..13468,13468..21555) | mat_peptide 8555..10054 | CDS 266..13483 | mat_peptide 8555..10054 |	ORF1ab	GU280_gp01		YP_009742611.1
408	1	408	Severe acute respiratory syndrome coronavirus 2 (SARS-CoV-2)	17	GTGTAGAAGCTGTTATGTACATG	TTGTAAATGCTGTTACGACCATG	5556	5578	Severe acute respiratory syndrome coronavirus 2 isolate Wuhan-Hu-1, complete genome.	NC_045512	16314	16336	Severe acute respiratory syndrome coronavirus 2 isolate Wuhan-Hu-1, complete genome.	NC_045512	gene 266..21555 | CDS join(266..13468,13468..21555) | mat_peptide 2720..8554 | CDS 266..13483 | mat_peptide 2720..8554 |	ORF1ab	GU280_gp01	nsp3	YP_009742610.1	gene 266..21555 | CDS join(266..13468,13468..21555) | mat_peptide 16237..18039 |	ORF1ab	GU280_gp01		YP_009725308.1
409	1	409	Severe acute respiratory syndrome coronavirus 2 (SARS-CoV-2)	17	TGTAGAAGCTGTTATGTACATGG	TGTAAATGCTGTTACGACCATGT	5557	5579	Severe acute respiratory syndrome coronavirus 2 isolate Wuhan-Hu-1, complete genome.	NC_045512	16315	16337	Severe acute respiratory syndrome coronavirus 2 isolate Wuhan-Hu-1, complete genome.	NC_045512	gene 266..21555 | CDS join(266..13468,13468..21555) | mat_peptide 2720..8554 | CDS 266..13483 | mat_peptide 2720..8554 |	ORF1ab	GU280_gp01	nsp3	YP_009742610.1	gene 266..21555 | CDS join(266..13468,13468..21555) | mat_peptide 16237..18039 |	ORF1ab	GU280_gp01		YP_009725308.1
410	1	410	Severe acute respiratory syndrome coronavirus 2 (SARS-CoV-2)	17	GGCACACTTTCTTATGAACAATT	CGAACGCTTTCTTATTACAAATT	5579	5601	Severe acute respiratory syndrome coronavirus 2 isolate Wuhan-Hu-1, complete genome.	NC_045512	27042	27064	Severe acute respiratory syndrome coronavirus 2 isolate Wuhan-Hu-1, complete genome.	NC_045512	gene 266..21555 | CDS join(266..13468,13468..21555) | mat_peptide 2720..8554 | CDS 266..13483 | mat_peptide 2720..8554 |	ORF1ab	GU280_gp01	nsp3	YP_009742610.1	gene 26523..27191 | CDS 26523..27191 |	M	GU280_gp05		YP_009724393.1
411	1	411	Severe acute respiratory syndrome coronavirus 2 (SARS-CoV-2)	17	GCACACTTTCTTATGAACAATTT	GAACGCTTTCTTATTACAAATTG	5580	5602	Severe acute respiratory syndrome coronavirus 2 isolate Wuhan-Hu-1, complete genome.	NC_045512	27043	27065	Severe acute respiratory syndrome coronavirus 2 isolate Wuhan-Hu-1, complete genome.	NC_045512	gene 266..21555 | CDS join(266..13468,13468..21555) | mat_peptide 2720..8554 | CDS 266..13483 | mat_peptide 2720..8554 |	ORF1ab	GU280_gp01	nsp3	YP_009742610.1	gene 26523..27191 | CDS 26523..27191 |	M	GU280_gp05		YP_009724393.1
412	1	412	Severe acute respiratory syndrome coronavirus 2 (SARS-CoV-2)	17	TTTCTTATGAACAATTTAAGAAA	TTTCTTATGGACCTTGAAGGAAA	5586	5608	Severe acute respiratory syndrome coronavirus 2 isolate Wuhan-Hu-1, complete genome.	NC_045512	22085	22107	Severe acute respiratory syndrome coronavirus 2 isolate Wuhan-Hu-1, complete genome.	NC_045512	gene 266..21555 | CDS join(266..13468,13468..21555) | mat_peptide 2720..8554 | CDS 266..13483 | mat_peptide 2720..8554 |	ORF1ab	GU280_gp01	nsp3	YP_009742610.1	gene 21563..25384 | CDS 21563..25384 |	spike glycoprotein	GU280_gp02		YP_009724390.1
413	1	413	Severe acute respiratory syndrome coronavirus 2 (SARS-CoV-2)	17	TGTTCAGATACCTTGTACGTGTG	TGTACAAATACCTACAACTTGTG	5611	5633	Severe acute respiratory syndrome coronavirus 2 isolate Wuhan-Hu-1, complete genome.	NC_045512	13312	13334	Severe acute respiratory syndrome coronavirus 2 isolate Wuhan-Hu-1, complete genome.	NC_045512	gene 266..21555 | CDS join(266..13468,13468..21555) | mat_peptide 2720..8554 | CDS 266..13483 | mat_peptide 2720..8554 |	ORF1ab	GU280_gp01	nsp3	YP_009742610.1	gene 266..21555 | CDS join(266..13468,13468..21555) | mat_peptide 13025..13441 | mat_peptide join(13442..13468,13468..16236) | CDS 266..13483 | mat_peptide 13025..13441 |	ORF1ab	GU280_gp01		YP_009742617.1
414	1	414	Severe acute respiratory syndrome coronavirus 2 (SARS-CoV-2)	17	CAGATACCTTGTACGTGTGGTAA	CAAATACCTACAACTTGTGCTAA	5615	5637	Severe acute respiratory syndrome coronavirus 2 isolate Wuhan-Hu-1, complete genome.	NC_045512	13316	13338	Severe acute respiratory syndrome coronavirus 2 isolate Wuhan-Hu-1, complete genome.	NC_045512	gene 266..21555 | CDS join(266..13468,13468..21555) | mat_peptide 2720..8554 | CDS 266..13483 | mat_peptide 2720..8554 |	ORF1ab	GU280_gp01	nsp3	YP_009742610.1	gene 266..21555 | CDS join(266..13468,13468..21555) | mat_peptide 13025..13441 | mat_peptide join(13442..13468,13468..16236) | CDS 266..13483 | mat_peptide 13025..13441 |	ORF1ab	GU280_gp01		YP_009742617.1
415	1	415	Severe acute respiratory syndrome coronavirus 2 (SARS-CoV-2)	17	AGATACCTTGTACGTGTGGTAAA	AGATAGCACTTAAGGGTGGTAAA	5616	5638	Severe acute respiratory syndrome coronavirus 2 isolate Wuhan-Hu-1, complete genome.	NC_045512	8535	8557	Severe acute respiratory syndrome coronavirus 2 isolate Wuhan-Hu-1, complete genome.	NC_045512	gene 266..21555 | CDS join(266..13468,13468..21555) | mat_peptide 2720..8554 | CDS 266..13483 | mat_peptide 2720..8554 |	ORF1ab	GU280_gp01	nsp3	YP_009742610.1	gene 266..21555 | CDS join(266..13468,13468..21555) | mat_peptide 2720..8554 | mat_peptide 8555..10054 | CDS 266..13483 | mat_peptide 2720..8554 | mat_peptide 8555..10054 |	ORF1ab	GU280_gp01		YP_009742611.1
416	1	416	Severe acute respiratory syndrome coronavirus 2 (SARS-CoV-2)	17	AAATATCTAGTACAACAGGAGTC	TAATACCTCTTACAACAGCAGCC	5648	5670	Severe acute respiratory syndrome coronavirus 2 isolate Wuhan-Hu-1, complete genome.	NC_045512	12447	12469	Severe acute respiratory syndrome coronavirus 2 isolate Wuhan-Hu-1, complete genome.	NC_045512	gene 266..21555 | CDS join(266..13468,13468..21555) | mat_peptide 2720..8554 | CDS 266..13483 | mat_peptide 2720..8554 |	ORF1ab	GU280_gp01	nsp3	YP_009742610.1	gene 266..21555 | CDS join(266..13468,13468..21555) | mat_peptide 12092..12685 | CDS 266..13483 | mat_peptide 12092..12685 |	ORF1ab	GU280_gp01		YP_009742615.1
417	1	417	Severe acute respiratory syndrome coronavirus 2 (SARS-CoV-2)	18	AATATCTAGTACAACAGGAGTCA	AATACCTCTTACAACAGCAGCCA	5649	5671	Severe acute respiratory syndrome coronavirus 2 isolate Wuhan-Hu-1, complete genome.	NC_045512	12448	12470	Severe acute respiratory syndrome coronavirus 2 isolate Wuhan-Hu-1, complete genome.	NC_045512	gene 266..21555 | CDS join(266..13468,13468..21555) | mat_peptide 2720..8554 | CDS 266..13483 | mat_peptide 2720..8554 |	ORF1ab	GU280_gp01	nsp3	YP_009742610.1	gene 266..21555 | CDS join(266..13468,13468..21555) | mat_peptide 12092..12685 | CDS 266..13483 | mat_peptide 12092..12685 |	ORF1ab	GU280_gp01		YP_009742615.1
418	1	418	Severe acute respiratory syndrome coronavirus 2 (SARS-CoV-2)	17	ATATCTAGTACAACAGGAGTCAC	ATACCTCTTACAACAGCAGCCAA	5650	5672	Severe acute respiratory syndrome coronavirus 2 isolate Wuhan-Hu-1, complete genome.	NC_045512	12449	12471	Severe acute respiratory syndrome coronavirus 2 isolate Wuhan-Hu-1, complete genome.	NC_045512	gene 266..21555 | CDS join(266..13468,13468..21555) | mat_peptide 2720..8554 | CDS 266..13483 | mat_peptide 2720..8554 |	ORF1ab	GU280_gp01	nsp3	YP_009742610.1	gene 266..21555 | CDS join(266..13468,13468..21555) | mat_peptide 12092..12685 | CDS 266..13483 | mat_peptide 12092..12685 |	ORF1ab	GU280_gp01		YP_009742615.1
419	1	419	Severe acute respiratory syndrome coronavirus 2 (SARS-CoV-2)	17	ATGTCAGCACCACCTGCTCAGTA	TTGTAAGCACAAGCTGATGAGTA	5684	5706	Severe acute respiratory syndrome coronavirus 2 isolate Wuhan-Hu-1, complete genome.	NC_045512	26215	26237	Severe acute respiratory syndrome coronavirus 2 isolate Wuhan-Hu-1, complete genome.	NC_045512	gene 266..21555 | CDS join(266..13468,13468..21555) | mat_peptide 2720..8554 | CDS 266..13483 | mat_peptide 2720..8554 |	ORF1ab	GU280_gp01	nsp3	YP_009742610.1	gene 25393..26220 | CDS 25393..26220 |	ORF3a	GU280_gp03		YP_009724391.1
420	1	420	Severe acute respiratory syndrome coronavirus 2 (SARS-CoV-2)	17	TGTCAGCACCACCTGCTCAGTAT	TGTAAGCACAAGCTGATGAGTAC	5685	5707	Severe acute respiratory syndrome coronavirus 2 isolate Wuhan-Hu-1, complete genome.	NC_045512	26216	26238	Severe acute respiratory syndrome coronavirus 2 isolate Wuhan-Hu-1, complete genome.	NC_045512	gene 266..21555 | CDS join(266..13468,13468..21555) | mat_peptide 2720..8554 | CDS 266..13483 | mat_peptide 2720..8554 |	ORF1ab	GU280_gp01	nsp3	YP_009742610.1	gene 25393..26220 | CDS 25393..26220 |	ORF3a	GU280_gp03		YP_009724391.1
421	1	421	Severe acute respiratory syndrome coronavirus 2 (SARS-CoV-2)	17	GTCAGCACCACCTGCTCAGTATG	GTAAGCACAAGCTGATGAGTACG	5686	5708	Severe acute respiratory syndrome coronavirus 2 isolate Wuhan-Hu-1, complete genome.	NC_045512	26217	26239	Severe acute respiratory syndrome coronavirus 2 isolate Wuhan-Hu-1, complete genome.	NC_045512	gene 266..21555 | CDS join(266..13468,13468..21555) | mat_peptide 2720..8554 | CDS 266..13483 | mat_peptide 2720..8554 |	ORF1ab	GU280_gp01	nsp3	YP_009742610.1	gene 25393..26220 | CDS 25393..26220 |	ORF3a	GU280_gp03		YP_009724391.1
422	1	422	Severe acute respiratory syndrome coronavirus 2 (SARS-CoV-2)	17	TCAGCACCACCTGCTCAGTATGA	TAAGCACAAGCTGATGAGTACGA	5687	5709	Severe acute respiratory syndrome coronavirus 2 isolate Wuhan-Hu-1, complete genome.	NC_045512	26218	26240	Severe acute respiratory syndrome coronavirus 2 isolate Wuhan-Hu-1, complete genome.	NC_045512	gene 266..21555 | CDS join(266..13468,13468..21555) | mat_peptide 2720..8554 | CDS 266..13483 | mat_peptide 2720..8554 |	ORF1ab	GU280_gp01	nsp3	YP_009742610.1	gene 25393..26220 | CDS 25393..26220 |	ORF3a	GU280_gp03		YP_009724391.1
423	1	423	Severe acute respiratory syndrome coronavirus 2 (SARS-CoV-2)	17	CAGCACCACCTGCTCAGTATGAA	AAGCACAAGCTGATGAGTACGAA	5688	5710	Severe acute respiratory syndrome coronavirus 2 isolate Wuhan-Hu-1, complete genome.	NC_045512	26219	26241	Severe acute respiratory syndrome coronavirus 2 isolate Wuhan-Hu-1, complete genome.	NC_045512	gene 266..21555 | CDS join(266..13468,13468..21555) | mat_peptide 2720..8554 | CDS 266..13483 | mat_peptide 2720..8554 |	ORF1ab	GU280_gp01	nsp3	YP_009742610.1	gene 25393..26220 | CDS 25393..26220 |	ORF3a	GU280_gp03		YP_009724391.1
424	1	424	Severe acute respiratory syndrome coronavirus 2 (SARS-CoV-2)	18	AGCACCACCTGCTCAGTATGAAC	AGCACAAGCTGATGAGTACGAAC	5689	5711	Severe acute respiratory syndrome coronavirus 2 isolate Wuhan-Hu-1, complete genome.	NC_045512	26220	26242	Severe acute respiratory syndrome coronavirus 2 isolate Wuhan-Hu-1, complete genome.	NC_045512	gene 266..21555 | CDS join(266..13468,13468..21555) | mat_peptide 2720..8554 | CDS 266..13483 | mat_peptide 2720..8554 |	ORF1ab	GU280_gp01	nsp3	YP_009742610.1	gene 25393..26220 | CDS 25393..26220 |	ORF3a	GU280_gp03		YP_009724391.1
425	1	425	Severe acute respiratory syndrome coronavirus 2 (SARS-CoV-2)	18	GCACCACCTGCTCAGTATGAACT	GCACAAGCTGATGAGTACGAACT	5690	5712	Severe acute respiratory syndrome coronavirus 2 isolate Wuhan-Hu-1, complete genome.	NC_045512	26221	26243	Severe acute respiratory syndrome coronavirus 2 isolate Wuhan-Hu-1, complete genome.	NC_045512	gene 266..21555 | CDS join(266..13468,13468..21555) | mat_peptide 2720..8554 | CDS 266..13483 | mat_peptide 2720..8554 |	ORF1ab	GU280_gp01	nsp3	YP_009742610.1
426	1	426	Severe acute respiratory syndrome coronavirus 2 (SARS-CoV-2)	18	CACCACCTGCTCAGTATGAACTT	CACAAGCTGATGAGTACGAACTT	5691	5713	Severe acute respiratory syndrome coronavirus 2 isolate Wuhan-Hu-1, complete genome.	NC_045512	26222	26244	Severe acute respiratory syndrome coronavirus 2 isolate Wuhan-Hu-1, complete genome.	NC_045512	gene 266..21555 | CDS join(266..13468,13468..21555) | mat_peptide 2720..8554 | CDS 266..13483 | mat_peptide 2720..8554 |	ORF1ab	GU280_gp01	nsp3	YP_009742610.1
427	1	427	Severe acute respiratory syndrome coronavirus 2 (SARS-CoV-2)	18	ACCACCTGCTCAGTATGAACTTA	ACAAGCTGATGAGTACGAACTTA	5692	5714	Severe acute respiratory syndrome coronavirus 2 isolate Wuhan-Hu-1, complete genome.	NC_045512	26223	26245	Severe acute respiratory syndrome coronavirus 2 isolate Wuhan-Hu-1, complete genome.	NC_045512	gene 266..21555 | CDS join(266..13468,13468..21555) | mat_peptide 2720..8554 | CDS 266..13483 | mat_peptide 2720..8554 |	ORF1ab	GU280_gp01	nsp3	YP_009742610.1	gene 26245..26472 | CDS 26245..26472 |	E	GU280_gp04		YP_009724392.1
428	1	428	Severe acute respiratory syndrome coronavirus 2 (SARS-CoV-2)	17	CCACCTGCTCAGTATGAACTTAA	CAAGCTGATGAGTACGAACTTAT	5693	5715	Severe acute respiratory syndrome coronavirus 2 isolate Wuhan-Hu-1, complete genome.	NC_045512	26224	26246	Severe acute respiratory syndrome coronavirus 2 isolate Wuhan-Hu-1, complete genome.	NC_045512	gene 266..21555 | CDS join(266..13468,13468..21555) | mat_peptide 2720..8554 | CDS 266..13483 | mat_peptide 2720..8554 |	ORF1ab	GU280_gp01	nsp3	YP_009742610.1	gene 26245..26472 | CDS 26245..26472 |	E	GU280_gp04		YP_009724392.1
429	1	429	Severe acute respiratory syndrome coronavirus 2 (SARS-CoV-2)	17	CACCTGCTCAGTATGAACTTAAG	AAGCTGATGAGTACGAACTTATG	5694	5716	Severe acute respiratory syndrome coronavirus 2 isolate Wuhan-Hu-1, complete genome.	NC_045512	26225	26247	Severe acute respiratory syndrome coronavirus 2 isolate Wuhan-Hu-1, complete genome.	NC_045512	gene 266..21555 | CDS join(266..13468,13468..21555) | mat_peptide 2720..8554 | CDS 266..13483 | mat_peptide 2720..8554 |	ORF1ab	GU280_gp01	nsp3	YP_009742610.1	gene 26245..26472 | CDS 26245..26472 |	E	GU280_gp04		YP_009724392.1
430	1	430	Severe acute respiratory syndrome coronavirus 2 (SARS-CoV-2)	17	ACCTGCTCAGTATGAACTTAAGC	AGCTGATGAGTACGAACTTATGT	5695	5717	Severe acute respiratory syndrome coronavirus 2 isolate Wuhan-Hu-1, complete genome.	NC_045512	26226	26248	Severe acute respiratory syndrome coronavirus 2 isolate Wuhan-Hu-1, complete genome.	NC_045512	gene 266..21555 | CDS join(266..13468,13468..21555) | mat_peptide 2720..8554 | CDS 266..13483 | mat_peptide 2720..8554 |	ORF1ab	GU280_gp01	nsp3	YP_009742610.1	gene 26245..26472 | CDS 26245..26472 |	E	GU280_gp04		YP_009724392.1
431	1	431	Severe acute respiratory syndrome coronavirus 2 (SARS-CoV-2)	17	CCTGCTCAGTATGAACTTAAGCA	GCTGATGAGTACGAACTTATGTA	5696	5718	Severe acute respiratory syndrome coronavirus 2 isolate Wuhan-Hu-1, complete genome.	NC_045512	26227	26249	Severe acute respiratory syndrome coronavirus 2 isolate Wuhan-Hu-1, complete genome.	NC_045512	gene 266..21555 | CDS join(266..13468,13468..21555) | mat_peptide 2720..8554 | CDS 266..13483 | mat_peptide 2720..8554 |	ORF1ab	GU280_gp01	nsp3	YP_009742610.1	gene 26245..26472 | CDS 26245..26472 |	E	GU280_gp04		YP_009724392.1
432	1	432	Severe acute respiratory syndrome coronavirus 2 (SARS-CoV-2)	17	CTGCTCAGTATGAACTTAAGCAT	CTGATGAGTACGAACTTATGTAC	5697	5719	Severe acute respiratory syndrome coronavirus 2 isolate Wuhan-Hu-1, complete genome.	NC_045512	26228	26250	Severe acute respiratory syndrome coronavirus 2 isolate Wuhan-Hu-1, complete genome.	NC_045512	gene 266..21555 | CDS join(266..13468,13468..21555) | mat_peptide 2720..8554 | CDS 266..13483 | mat_peptide 2720..8554 |	ORF1ab	GU280_gp01	nsp3	YP_009742610.1	gene 26245..26472 | CDS 26245..26472 |	E	GU280_gp04		YP_009724392.1
433	1	433	Severe acute respiratory syndrome coronavirus 2 (SARS-CoV-2)	17	AAAGAAACTTTGTATTGCATAGA	AAAGACAATTCTTATTTCACAGA	5789	5811	Severe acute respiratory syndrome coronavirus 2 isolate Wuhan-Hu-1, complete genome.	NC_045512	5969	5991	Severe acute respiratory syndrome coronavirus 2 isolate Wuhan-Hu-1, complete genome.	NC_045512	gene 266..21555 | CDS join(266..13468,13468..21555) | mat_peptide 2720..8554 | CDS 266..13483 | mat_peptide 2720..8554 |	ORF1ab	GU280_gp01	nsp3	YP_009742610.1	gene 266..21555 | CDS join(266..13468,13468..21555) | mat_peptide 2720..8554 | CDS 266..13483 | mat_peptide 2720..8554 |	ORF1ab	GU280_gp01		YP_009742610.1
434	1	434	Severe acute respiratory syndrome coronavirus 2 (SARS-CoV-2)	17	CTCAGAATACAAAGGTCCTATTA	GGCAGATTCCAACGGTACTATTA	5833	5855	Severe acute respiratory syndrome coronavirus 2 isolate Wuhan-Hu-1, complete genome.	NC_045512	26525	26547	Severe acute respiratory syndrome coronavirus 2 isolate Wuhan-Hu-1, complete genome.	NC_045512	gene 266..21555 | CDS join(266..13468,13468..21555) | mat_peptide 2720..8554 | CDS 266..13483 | mat_peptide 2720..8554 |	ORF1ab	GU280_gp01	nsp3	YP_009742610.1	gene 26523..27191 | CDS 26523..27191 |	M	GU280_gp05		YP_009724393.1
435	1	435	Severe acute respiratory syndrome coronavirus 2 (SARS-CoV-2)	18	TCAGAATACAAAGGTCCTATTAC	GCAGATTCCAACGGTACTATTAC	5834	5856	Severe acute respiratory syndrome coronavirus 2 isolate Wuhan-Hu-1, complete genome.	NC_045512	26526	26548	Severe acute respiratory syndrome coronavirus 2 isolate Wuhan-Hu-1, complete genome.	NC_045512	gene 266..21555 | CDS join(266..13468,13468..21555) | mat_peptide 2720..8554 | CDS 266..13483 | mat_peptide 2720..8554 |	ORF1ab	GU280_gp01	nsp3	YP_009742610.1	gene 26523..27191 | CDS 26523..27191 |	M	GU280_gp05		YP_009724393.1
436	1	436	Severe acute respiratory syndrome coronavirus 2 (SARS-CoV-2)	18	CAGAATACAAAGGTCCTATTACG	CAGATTCCAACGGTACTATTACC	5835	5857	Severe acute respiratory syndrome coronavirus 2 isolate Wuhan-Hu-1, complete genome.	NC_045512	26527	26549	Severe acute respiratory syndrome coronavirus 2 isolate Wuhan-Hu-1, complete genome.	NC_045512	gene 266..21555 | CDS join(266..13468,13468..21555) | mat_peptide 2720..8554 | CDS 266..13483 | mat_peptide 2720..8554 |	ORF1ab	GU280_gp01	nsp3	YP_009742610.1	gene 26523..27191 | CDS 26523..27191 |	M	GU280_gp05		YP_009724393.1
437	1	437	Severe acute respiratory syndrome coronavirus 2 (SARS-CoV-2)	18	AGAATACAAAGGTCCTATTACGG	AGATTCCAACGGTACTATTACCG	5836	5858	Severe acute respiratory syndrome coronavirus 2 isolate Wuhan-Hu-1, complete genome.	NC_045512	26528	26550	Severe acute respiratory syndrome coronavirus 2 isolate Wuhan-Hu-1, complete genome.	NC_045512	gene 266..21555 | CDS join(266..13468,13468..21555) | mat_peptide 2720..8554 | CDS 266..13483 | mat_peptide 2720..8554 |	ORF1ab	GU280_gp01	nsp3	YP_009742610.1	gene 26523..27191 | CDS 26523..27191 |	M	GU280_gp05		YP_009724393.1
438	1	438	Severe acute respiratory syndrome coronavirus 2 (SARS-CoV-2)	17	GAATACAAAGGTCCTATTACGGA	GATTCCAACGGTACTATTACCGT	5837	5859	Severe acute respiratory syndrome coronavirus 2 isolate Wuhan-Hu-1, complete genome.	NC_045512	26529	26551	Severe acute respiratory syndrome coronavirus 2 isolate Wuhan-Hu-1, complete genome.	NC_045512	gene 266..21555 | CDS join(266..13468,13468..21555) | mat_peptide 2720..8554 | CDS 266..13483 | mat_peptide 2720..8554 |	ORF1ab	GU280_gp01	nsp3	YP_009742610.1	gene 26523..27191 | CDS 26523..27191 |	M	GU280_gp05		YP_009724393.1
439	1	439	Severe acute respiratory syndrome coronavirus 2 (SARS-CoV-2)	17	AATACAAAGGTCCTATTACGGAT	ATTCCAACGGTACTATTACCGTT	5838	5860	Severe acute respiratory syndrome coronavirus 2 isolate Wuhan-Hu-1, complete genome.	NC_045512	26530	26552	Severe acute respiratory syndrome coronavirus 2 isolate Wuhan-Hu-1, complete genome.	NC_045512	gene 266..21555 | CDS join(266..13468,13468..21555) | mat_peptide 2720..8554 | CDS 266..13483 | mat_peptide 2720..8554 |	ORF1ab	GU280_gp01	nsp3	YP_009742610.1	gene 26523..27191 | CDS 26523..27191 |	M	GU280_gp05		YP_009724393.1
440	1	440	Severe acute respiratory syndrome coronavirus 2 (SARS-CoV-2)	17	ATACAAAGGTCCTATTACGGATG	TTCCAACGGTACTATTACCGTTG	5839	5861	Severe acute respiratory syndrome coronavirus 2 isolate Wuhan-Hu-1, complete genome.	NC_045512	26531	26553	Severe acute respiratory syndrome coronavirus 2 isolate Wuhan-Hu-1, complete genome.	NC_045512	gene 266..21555 | CDS join(266..13468,13468..21555) | mat_peptide 2720..8554 | CDS 266..13483 | mat_peptide 2720..8554 |	ORF1ab	GU280_gp01	nsp3	YP_009742610.1	gene 26523..27191 | CDS 26523..27191 |	M	GU280_gp05		YP_009724393.1
441	1	441	Severe acute respiratory syndrome coronavirus 2 (SARS-CoV-2)	17	TACAAAGGTCCTATTACGGATGT	TCCAACGGTACTATTACCGTTGA	5840	5862	Severe acute respiratory syndrome coronavirus 2 isolate Wuhan-Hu-1, complete genome.	NC_045512	26532	26554	Severe acute respiratory syndrome coronavirus 2 isolate Wuhan-Hu-1, complete genome.	NC_045512	gene 266..21555 | CDS join(266..13468,13468..21555) | mat_peptide 2720..8554 | CDS 266..13483 | mat_peptide 2720..8554 |	ORF1ab	GU280_gp01	nsp3	YP_009742610.1	gene 26523..27191 | CDS 26523..27191 |	M	GU280_gp05		YP_009724393.1
442	1	442	Severe acute respiratory syndrome coronavirus 2 (SARS-CoV-2)	17	TACTTATAAATTGGATGGTGTTG	AACTTACAAATTAAATGTTGGTG	5905	5927	Severe acute respiratory syndrome coronavirus 2 isolate Wuhan-Hu-1, complete genome.	NC_045512	16881	16903	Severe acute respiratory syndrome coronavirus 2 isolate Wuhan-Hu-1, complete genome.	NC_045512	gene 266..21555 | CDS join(266..13468,13468..21555) | mat_peptide 2720..8554 | CDS 266..13483 | mat_peptide 2720..8554 |	ORF1ab	GU280_gp01	nsp3	YP_009742610.1	gene 266..21555 | CDS join(266..13468,13468..21555) | mat_peptide 16237..18039 |	ORF1ab	GU280_gp01		YP_009725308.1
443	1	443	Severe acute respiratory syndrome coronavirus 2 (SARS-CoV-2)	17	TACTTATAAATTGGATGGTGTTG	TTATAAGAAAGTTGATGGTGTTG	5905	5927	Severe acute respiratory syndrome coronavirus 2 isolate Wuhan-Hu-1, complete genome.	NC_045512	20154	20176	Severe acute respiratory syndrome coronavirus 2 isolate Wuhan-Hu-1, complete genome.	NC_045512	gene 266..21555 | CDS join(266..13468,13468..21555) | mat_peptide 2720..8554 | CDS 266..13483 | mat_peptide 2720..8554 |	ORF1ab	GU280_gp01	nsp3	YP_009742610.1	gene 266..21555 | CDS join(266..13468,13468..21555) | mat_peptide 19621..20658 |	ORF1ab	GU280_gp01		YP_009725310.1
444	1	444	Severe acute respiratory syndrome coronavirus 2 (SARS-CoV-2)	17	ACTTATAAATTGGATGGTGTTGT	ACATATTCAGTGGATGGTTATGT	5906	5928	Severe acute respiratory syndrome coronavirus 2 isolate Wuhan-Hu-1, complete genome.	NC_045512	9637	9659	Severe acute respiratory syndrome coronavirus 2 isolate Wuhan-Hu-1, complete genome.	NC_045512	gene 266..21555 | CDS join(266..13468,13468..21555) | mat_peptide 2720..8554 | CDS 266..13483 | mat_peptide 2720..8554 |	ORF1ab	GU280_gp01	nsp3	YP_009742610.1	gene 266..21555 | CDS join(266..13468,13468..21555) | mat_peptide 8555..10054 | CDS 266..13483 | mat_peptide 8555..10054 |	ORF1ab	GU280_gp01		YP_009742611.1
445	1	445	Severe acute respiratory syndrome coronavirus 2 (SARS-CoV-2)	17	ACTTATAAATTGGATGGTGTTGT	ACTTACAAATTAAATGTTGGTGA	5906	5928	Severe acute respiratory syndrome coronavirus 2 isolate Wuhan-Hu-1, complete genome.	NC_045512	16882	16904	Severe acute respiratory syndrome coronavirus 2 isolate Wuhan-Hu-1, complete genome.	NC_045512	gene 266..21555 | CDS join(266..13468,13468..21555) | mat_peptide 2720..8554 | CDS 266..13483 | mat_peptide 2720..8554 |	ORF1ab	GU280_gp01	nsp3	YP_009742610.1	gene 266..21555 | CDS join(266..13468,13468..21555) | mat_peptide 16237..18039 |	ORF1ab	GU280_gp01		YP_009725308.1
446	1	446	Severe acute respiratory syndrome coronavirus 2 (SARS-CoV-2)	17	ACTTATAAATTGGATGGTGTTGT	TATAAGAAAGTTGATGGTGTTGT	5906	5928	Severe acute respiratory syndrome coronavirus 2 isolate Wuhan-Hu-1, complete genome.	NC_045512	20155	20177	Severe acute respiratory syndrome coronavirus 2 isolate Wuhan-Hu-1, complete genome.	NC_045512	gene 266..21555 | CDS join(266..13468,13468..21555) | mat_peptide 2720..8554 | CDS 266..13483 | mat_peptide 2720..8554 |	ORF1ab	GU280_gp01	nsp3	YP_009742610.1	gene 266..21555 | CDS join(266..13468,13468..21555) | mat_peptide 19621..20658 |	ORF1ab	GU280_gp01		YP_009725310.1
447	1	447	Severe acute respiratory syndrome coronavirus 2 (SARS-CoV-2)	17	CTTATAAATTGGATGGTGTTGTT	CATATTCAGTGGATGGTTATGTT	5907	5929	Severe acute respiratory syndrome coronavirus 2 isolate Wuhan-Hu-1, complete genome.	NC_045512	9638	9660	Severe acute respiratory syndrome coronavirus 2 isolate Wuhan-Hu-1, complete genome.	NC_045512	gene 266..21555 | CDS join(266..13468,13468..21555) | mat_peptide 2720..8554 | CDS 266..13483 | mat_peptide 2720..8554 |	ORF1ab	GU280_gp01	nsp3	YP_009742610.1	gene 266..21555 | CDS join(266..13468,13468..21555) | mat_peptide 8555..10054 | CDS 266..13483 | mat_peptide 8555..10054 |	ORF1ab	GU280_gp01		YP_009742611.1
448	1	448	Severe acute respiratory syndrome coronavirus 2 (SARS-CoV-2)	17	CTTATAAATTGGATGGTGTTGTT	CTTACAAATTAAATGTTGGTGAT	5907	5929	Severe acute respiratory syndrome coronavirus 2 isolate Wuhan-Hu-1, complete genome.	NC_045512	16883	16905	Severe acute respiratory syndrome coronavirus 2 isolate Wuhan-Hu-1, complete genome.	NC_045512	gene 266..21555 | CDS join(266..13468,13468..21555) | mat_peptide 2720..8554 | CDS 266..13483 | mat_peptide 2720..8554 |	ORF1ab	GU280_gp01	nsp3	YP_009742610.1	gene 266..21555 | CDS join(266..13468,13468..21555) | mat_peptide 16237..18039 |	ORF1ab	GU280_gp01		YP_009725308.1
449	1	449	Severe acute respiratory syndrome coronavirus 2 (SARS-CoV-2)	17	CTTATAAATTGGATGGTGTTGTT	ATAAGAAAGTTGATGGTGTTGTC	5907	5929	Severe acute respiratory syndrome coronavirus 2 isolate Wuhan-Hu-1, complete genome.	NC_045512	20156	20178	Severe acute respiratory syndrome coronavirus 2 isolate Wuhan-Hu-1, complete genome.	NC_045512	gene 266..21555 | CDS join(266..13468,13468..21555) | mat_peptide 2720..8554 | CDS 266..13483 | mat_peptide 2720..8554 |	ORF1ab	GU280_gp01	nsp3	YP_009742610.1	gene 266..21555 | CDS join(266..13468,13468..21555) | mat_peptide 19621..20658 |	ORF1ab	GU280_gp01		YP_009725310.1
450	1	450	Severe acute respiratory syndrome coronavirus 2 (SARS-CoV-2)	17	TTATAAATTGGATGGTGTTGTTT	TTACAAATTAAATGTTGGTGATT	5908	5930	Severe acute respiratory syndrome coronavirus 2 isolate Wuhan-Hu-1, complete genome.	NC_045512	16884	16906	Severe acute respiratory syndrome coronavirus 2 isolate Wuhan-Hu-1, complete genome.	NC_045512	gene 266..21555 | CDS join(266..13468,13468..21555) | mat_peptide 2720..8554 | CDS 266..13483 | mat_peptide 2720..8554 |	ORF1ab	GU280_gp01	nsp3	YP_009742610.1	gene 266..21555 | CDS join(266..13468,13468..21555) | mat_peptide 16237..18039 |	ORF1ab	GU280_gp01		YP_009725308.1
451	1	451	Severe acute respiratory syndrome coronavirus 2 (SARS-CoV-2)	17	TTATAAATTGGATGGTGTTGTTT	TAAGAAAGTTGATGGTGTTGTCC	5908	5930	Severe acute respiratory syndrome coronavirus 2 isolate Wuhan-Hu-1, complete genome.	NC_045512	20157	20179	Severe acute respiratory syndrome coronavirus 2 isolate Wuhan-Hu-1, complete genome.	NC_045512	gene 266..21555 | CDS join(266..13468,13468..21555) | mat_peptide 2720..8554 | CDS 266..13483 | mat_peptide 2720..8554 |	ORF1ab	GU280_gp01	nsp3	YP_009742610.1	gene 266..21555 | CDS join(266..13468,13468..21555) | mat_peptide 19621..20658 |	ORF1ab	GU280_gp01		YP_009725310.1
452	1	452	Severe acute respiratory syndrome coronavirus 2 (SARS-CoV-2)	17	TAAATTGGATGGTGTTGTTTGTA	TAAATTGTTGGGTGTTGGTGGCA	5911	5933	Severe acute respiratory syndrome coronavirus 2 isolate Wuhan-Hu-1, complete genome.	NC_045512	11791	11813	Severe acute respiratory syndrome coronavirus 2 isolate Wuhan-Hu-1, complete genome.	NC_045512	gene 266..21555 | CDS join(266..13468,13468..21555) | mat_peptide 2720..8554 | CDS 266..13483 | mat_peptide 2720..8554 |	ORF1ab	GU280_gp01	nsp3	YP_009742610.1	gene 266..21555 | CDS join(266..13468,13468..21555) | mat_peptide 10973..11842 | CDS 266..13483 | mat_peptide 10973..11842 |	ORF1ab	GU280_gp01		YP_009742613.1
453	1	453	Severe acute respiratory syndrome coronavirus 2 (SARS-CoV-2)	17	TAAATTGGATGGTGTTGTTTGTA	CAATTTAGGTGGTGCTGTCTGTA	5911	5933	Severe acute respiratory syndrome coronavirus 2 isolate Wuhan-Hu-1, complete genome.	NC_045512	19470	19492	Severe acute respiratory syndrome coronavirus 2 isolate Wuhan-Hu-1, complete genome.	NC_045512	gene 266..21555 | CDS join(266..13468,13468..21555) | mat_peptide 2720..8554 | CDS 266..13483 | mat_peptide 2720..8554 |	ORF1ab	GU280_gp01	nsp3	YP_009742610.1	gene 266..21555 | CDS join(266..13468,13468..21555) | mat_peptide 18040..19620 |	ORF1ab	GU280_gp01		YP_009725309.1
454	1	454	Severe acute respiratory syndrome coronavirus 2 (SARS-CoV-2)	17	TAAATTGGATGGTGTTGTTTGTA	GCAACTTGCTGTTGTTGTTTGTA	5911	5933	Severe acute respiratory syndrome coronavirus 2 isolate Wuhan-Hu-1, complete genome.	NC_045512	25634	25656	Severe acute respiratory syndrome coronavirus 2 isolate Wuhan-Hu-1, complete genome.	NC_045512	gene 266..21555 | CDS join(266..13468,13468..21555) | mat_peptide 2720..8554 | CDS 266..13483 | mat_peptide 2720..8554 |	ORF1ab	GU280_gp01	nsp3	YP_009742610.1	gene 25393..26220 | CDS 25393..26220 |	ORF3a	GU280_gp03		YP_009724391.1
455	1	455	Severe acute respiratory syndrome coronavirus 2 (SARS-CoV-2)	17	AAATTGGATGGTGTTGTTTGTAC	AATTTAGGTGGTGCTGTCTGTAG	5912	5934	Severe acute respiratory syndrome coronavirus 2 isolate Wuhan-Hu-1, complete genome.	NC_045512	19471	19493	Severe acute respiratory syndrome coronavirus 2 isolate Wuhan-Hu-1, complete genome.	NC_045512	gene 266..21555 | CDS join(266..13468,13468..21555) | mat_peptide 2720..8554 | CDS 266..13483 | mat_peptide 2720..8554 |	ORF1ab	GU280_gp01	nsp3	YP_009742610.1	gene 266..21555 | CDS join(266..13468,13468..21555) | mat_peptide 18040..19620 |	ORF1ab	GU280_gp01		YP_009725309.1
456	1	456	Severe acute respiratory syndrome coronavirus 2 (SARS-CoV-2)	17	AAATTGGATGGTGTTGTTTGTAC	CAACTTGCTGTTGTTGTTTGTAA	5912	5934	Severe acute respiratory syndrome coronavirus 2 isolate Wuhan-Hu-1, complete genome.	NC_045512	25635	25657	Severe acute respiratory syndrome coronavirus 2 isolate Wuhan-Hu-1, complete genome.	NC_045512	gene 266..21555 | CDS join(266..13468,13468..21555) | mat_peptide 2720..8554 | CDS 266..13483 | mat_peptide 2720..8554 |	ORF1ab	GU280_gp01	nsp3	YP_009742610.1	gene 25393..26220 | CDS 25393..26220 |	ORF3a	GU280_gp03		YP_009724391.1
457	1	457	Severe acute respiratory syndrome coronavirus 2 (SARS-CoV-2)	17	AATTGGATGGTGTTGTTTGTACA	ATTTAGGTGGTGCTGTCTGTAGA	5913	5935	Severe acute respiratory syndrome coronavirus 2 isolate Wuhan-Hu-1, complete genome.	NC_045512	19472	19494	Severe acute respiratory syndrome coronavirus 2 isolate Wuhan-Hu-1, complete genome.	NC_045512	gene 266..21555 | CDS join(266..13468,13468..21555) | mat_peptide 2720..8554 | CDS 266..13483 | mat_peptide 2720..8554 |	ORF1ab	GU280_gp01	nsp3	YP_009742610.1	gene 266..21555 | CDS join(266..13468,13468..21555) | mat_peptide 18040..19620 |	ORF1ab	GU280_gp01		YP_009725309.1
458	1	458	Severe acute respiratory syndrome coronavirus 2 (SARS-CoV-2)	17	AATTGGATGGTGTTGTTTGTACA	AACTTGCTGTTGTTGTTTGTAAC	5913	5935	Severe acute respiratory syndrome coronavirus 2 isolate Wuhan-Hu-1, complete genome.	NC_045512	25636	25658	Severe acute respiratory syndrome coronavirus 2 isolate Wuhan-Hu-1, complete genome.	NC_045512	gene 266..21555 | CDS join(266..13468,13468..21555) | mat_peptide 2720..8554 | CDS 266..13483 | mat_peptide 2720..8554 |	ORF1ab	GU280_gp01	nsp3	YP_009742610.1	gene 25393..26220 | CDS 25393..26220 |	ORF3a	GU280_gp03		YP_009724391.1
459	1	459	Severe acute respiratory syndrome coronavirus 2 (SARS-CoV-2)	17	ATTGGATGGTGTTGTTTGTACAG	GGTGCATCGTGTTGTCTGTACTG	5914	5936	Severe acute respiratory syndrome coronavirus 2 isolate Wuhan-Hu-1, complete genome.	NC_045512	13232	13254	Severe acute respiratory syndrome coronavirus 2 isolate Wuhan-Hu-1, complete genome.	NC_045512	gene 266..21555 | CDS join(266..13468,13468..21555) | mat_peptide 2720..8554 | CDS 266..13483 | mat_peptide 2720..8554 |	ORF1ab	GU280_gp01	nsp3	YP_009742610.1	gene 266..21555 | CDS join(266..13468,13468..21555) | mat_peptide 13025..13441 | mat_peptide join(13442..13468,13468..16236) | CDS 266..13483 | mat_peptide 13025..13441 |	ORF1ab	GU280_gp01		YP_009742617.1
460	1	460	Severe acute respiratory syndrome coronavirus 2 (SARS-CoV-2)	17	TTGGATGGTGTTGTTTGTACAGA	GTGCATCGTGTTGTCTGTACTGC	5915	5937	Severe acute respiratory syndrome coronavirus 2 isolate Wuhan-Hu-1, complete genome.	NC_045512	13233	13255	Severe acute respiratory syndrome coronavirus 2 isolate Wuhan-Hu-1, complete genome.	NC_045512	gene 266..21555 | CDS join(266..13468,13468..21555) | mat_peptide 2720..8554 | CDS 266..13483 | mat_peptide 2720..8554 |	ORF1ab	GU280_gp01	nsp3	YP_009742610.1	gene 266..21555 | CDS join(266..13468,13468..21555) | mat_peptide 13025..13441 | mat_peptide join(13442..13468,13468..16236) | CDS 266..13483 | mat_peptide 13025..13441 |	ORF1ab	GU280_gp01		YP_009742617.1
461	1	461	Severe acute respiratory syndrome coronavirus 2 (SARS-CoV-2)	17	TTGGATGGTGTTGTTTGTACAGA	TTAGGTGGTGCTGTCTGTAGACA	5915	5937	Severe acute respiratory syndrome coronavirus 2 isolate Wuhan-Hu-1, complete genome.	NC_045512	19474	19496	Severe acute respiratory syndrome coronavirus 2 isolate Wuhan-Hu-1, complete genome.	NC_045512	gene 266..21555 | CDS join(266..13468,13468..21555) | mat_peptide 2720..8554 | CDS 266..13483 | mat_peptide 2720..8554 |	ORF1ab	GU280_gp01	nsp3	YP_009742610.1	gene 266..21555 | CDS join(266..13468,13468..21555) | mat_peptide 18040..19620 |	ORF1ab	GU280_gp01		YP_009725309.1
462	1	462	Severe acute respiratory syndrome coronavirus 2 (SARS-CoV-2)	17	TGGATGGTGTTGTTTGTACAGAA	TGCATCGTGTTGTCTGTACTGCC	5916	5938	Severe acute respiratory syndrome coronavirus 2 isolate Wuhan-Hu-1, complete genome.	NC_045512	13234	13256	Severe acute respiratory syndrome coronavirus 2 isolate Wuhan-Hu-1, complete genome.	NC_045512	gene 266..21555 | CDS join(266..13468,13468..21555) | mat_peptide 2720..8554 | CDS 266..13483 | mat_peptide 2720..8554 |	ORF1ab	GU280_gp01	nsp3	YP_009742610.1	gene 266..21555 | CDS join(266..13468,13468..21555) | mat_peptide 13025..13441 | mat_peptide join(13442..13468,13468..16236) | CDS 266..13483 | mat_peptide 13025..13441 |	ORF1ab	GU280_gp01		YP_009742617.1
463	1	463	Severe acute respiratory syndrome coronavirus 2 (SARS-CoV-2)	17	TGGATGGTGTTGTTTGTACAGAA	GTAATGGTGTTCTTATTACAGAA	5916	5938	Severe acute respiratory syndrome coronavirus 2 isolate Wuhan-Hu-1, complete genome.	NC_045512	20033	20055	Severe acute respiratory syndrome coronavirus 2 isolate Wuhan-Hu-1, complete genome.	NC_045512	gene 266..21555 | CDS join(266..13468,13468..21555) | mat_peptide 2720..8554 | CDS 266..13483 | mat_peptide 2720..8554 |	ORF1ab	GU280_gp01	nsp3	YP_009742610.1	gene 266..21555 | CDS join(266..13468,13468..21555) | mat_peptide 19621..20658 |	ORF1ab	GU280_gp01		YP_009725310.1
464	1	464	Severe acute respiratory syndrome coronavirus 2 (SARS-CoV-2)	17	GGATGGTGTTGTTTGTACAGAAA	TAATGGTGTTCTTATTACAGAAG	5917	5939	Severe acute respiratory syndrome coronavirus 2 isolate Wuhan-Hu-1, complete genome.	NC_045512	20034	20056	Severe acute respiratory syndrome coronavirus 2 isolate Wuhan-Hu-1, complete genome.	NC_045512	gene 266..21555 | CDS join(266..13468,13468..21555) | mat_peptide 2720..8554 | CDS 266..13483 | mat_peptide 2720..8554 |	ORF1ab	GU280_gp01	nsp3	YP_009742610.1	gene 266..21555 | CDS join(266..13468,13468..21555) | mat_peptide 19621..20658 |	ORF1ab	GU280_gp01		YP_009725310.1
465	1	465	Severe acute respiratory syndrome coronavirus 2 (SARS-CoV-2)	17	GATGGTGTTGTTTGTACAGAAAT	AATGGTGTTCTTATTACAGAAGG	5918	5940	Severe acute respiratory syndrome coronavirus 2 isolate Wuhan-Hu-1, complete genome.	NC_045512	20035	20057	Severe acute respiratory syndrome coronavirus 2 isolate Wuhan-Hu-1, complete genome.	NC_045512	gene 266..21555 | CDS join(266..13468,13468..21555) | mat_peptide 2720..8554 | CDS 266..13483 | mat_peptide 2720..8554 |	ORF1ab	GU280_gp01	nsp3	YP_009742610.1	gene 266..21555 | CDS join(266..13468,13468..21555) | mat_peptide 19621..20658 |	ORF1ab	GU280_gp01		YP_009725310.1
466	1	466	Severe acute respiratory syndrome coronavirus 2 (SARS-CoV-2)	17	ATGGTGTTGTTTGTACAGAAATT	ATCGTGTTGTCTGTACTGCCGTT	5919	5941	Severe acute respiratory syndrome coronavirus 2 isolate Wuhan-Hu-1, complete genome.	NC_045512	13237	13259	Severe acute respiratory syndrome coronavirus 2 isolate Wuhan-Hu-1, complete genome.	NC_045512	gene 266..21555 | CDS join(266..13468,13468..21555) | mat_peptide 2720..8554 | CDS 266..13483 | mat_peptide 2720..8554 |	ORF1ab	GU280_gp01	nsp3	YP_009742610.1	gene 266..21555 | CDS join(266..13468,13468..21555) | mat_peptide 13025..13441 | mat_peptide join(13442..13468,13468..16236) | CDS 266..13483 | mat_peptide 13025..13441 |	ORF1ab	GU280_gp01		YP_009742617.1
467	1	467	Severe acute respiratory syndrome coronavirus 2 (SARS-CoV-2)	18	ATGGTGTTGTTTGTACAGAAATT	ATGGTGTTCTTATTACAGAAGGT	5919	5941	Severe acute respiratory syndrome coronavirus 2 isolate Wuhan-Hu-1, complete genome.	NC_045512	20036	20058	Severe acute respiratory syndrome coronavirus 2 isolate Wuhan-Hu-1, complete genome.	NC_045512	gene 266..21555 | CDS join(266..13468,13468..21555) | mat_peptide 2720..8554 | CDS 266..13483 | mat_peptide 2720..8554 |	ORF1ab	GU280_gp01	nsp3	YP_009742610.1	gene 266..21555 | CDS join(266..13468,13468..21555) | mat_peptide 19621..20658 |	ORF1ab	GU280_gp01		YP_009725310.1
468	1	468	Severe acute respiratory syndrome coronavirus 2 (SARS-CoV-2)	17	ATGGTGTTGTTTGTACAGAAATT	ATTGCTTTGCTTGTACAGTAAGT	5919	5941	Severe acute respiratory syndrome coronavirus 2 isolate Wuhan-Hu-1, complete genome.	NC_045512	27171	27193	Severe acute respiratory syndrome coronavirus 2 isolate Wuhan-Hu-1, complete genome.	NC_045512	gene 266..21555 | CDS join(266..13468,13468..21555) | mat_peptide 2720..8554 | CDS 266..13483 | mat_peptide 2720..8554 |	ORF1ab	GU280_gp01	nsp3	YP_009742610.1	gene 26523..27191 | CDS 26523..27191 |	M	GU280_gp05		YP_009724393.1
469	1	469	Severe acute respiratory syndrome coronavirus 2 (SARS-CoV-2)	17	TGGTGTTGTTTGTACAGAAATTG	TCGTGTTGTCTGTACTGCCGTTG	5920	5942	Severe acute respiratory syndrome coronavirus 2 isolate Wuhan-Hu-1, complete genome.	NC_045512	13238	13260	Severe acute respiratory syndrome coronavirus 2 isolate Wuhan-Hu-1, complete genome.	NC_045512	gene 266..21555 | CDS join(266..13468,13468..21555) | mat_peptide 2720..8554 | CDS 266..13483 | mat_peptide 2720..8554 |	ORF1ab	GU280_gp01	nsp3	YP_009742610.1	gene 266..21555 | CDS join(266..13468,13468..21555) | mat_peptide 13025..13441 | mat_peptide join(13442..13468,13468..16236) | CDS 266..13483 | mat_peptide 13025..13441 |	ORF1ab	GU280_gp01		YP_009742617.1
470	1	470	Severe acute respiratory syndrome coronavirus 2 (SARS-CoV-2)	17	TGGTGTTGTTTGTACAGAAATTG	TGGTGTTCTTATTACAGAAGGTA	5920	5942	Severe acute respiratory syndrome coronavirus 2 isolate Wuhan-Hu-1, complete genome.	NC_045512	20037	20059	Severe acute respiratory syndrome coronavirus 2 isolate Wuhan-Hu-1, complete genome.	NC_045512	gene 266..21555 | CDS join(266..13468,13468..21555) | mat_peptide 2720..8554 | CDS 266..13483 | mat_peptide 2720..8554 |	ORF1ab	GU280_gp01	nsp3	YP_009742610.1	gene 266..21555 | CDS join(266..13468,13468..21555) | mat_peptide 19621..20658 |	ORF1ab	GU280_gp01		YP_009725310.1
471	1	471	Severe acute respiratory syndrome coronavirus 2 (SARS-CoV-2)	17	TGGTGTTGTTTGTACAGAAATTG	TTGCTTTGCTTGTACAGTAAGTG	5920	5942	Severe acute respiratory syndrome coronavirus 2 isolate Wuhan-Hu-1, complete genome.	NC_045512	27172	27194	Severe acute respiratory syndrome coronavirus 2 isolate Wuhan-Hu-1, complete genome.	NC_045512	gene 266..21555 | CDS join(266..13468,13468..21555) | mat_peptide 2720..8554 | CDS 266..13483 | mat_peptide 2720..8554 |	ORF1ab	GU280_gp01	nsp3	YP_009742610.1	gene 26523..27191 | CDS 26523..27191 |	M	GU280_gp05		YP_009724393.1
472	1	472	Severe acute respiratory syndrome coronavirus 2 (SARS-CoV-2)	17	GGTGTTGTTTGTACAGAAATTGA	GGAGTTGTTAATCCAGTAATGGA	5921	5943	Severe acute respiratory syndrome coronavirus 2 isolate Wuhan-Hu-1, complete genome.	NC_045512	26152	26174	Severe acute respiratory syndrome coronavirus 2 isolate Wuhan-Hu-1, complete genome.	NC_045512	gene 266..21555 | CDS join(266..13468,13468..21555) | mat_peptide 2720..8554 | CDS 266..13483 | mat_peptide 2720..8554 |	ORF1ab	GU280_gp01	nsp3	YP_009742610.1	gene 25393..26220 | CDS 25393..26220 |	ORF3a	GU280_gp03		YP_009724391.1
473	1	473	Severe acute respiratory syndrome coronavirus 2 (SARS-CoV-2)	17	GGTGTTGTTTGTACAGAAATTGA	TGCTTTGCTTGTACAGTAAGTGA	5921	5943	Severe acute respiratory syndrome coronavirus 2 isolate Wuhan-Hu-1, complete genome.	NC_045512	27173	27195	Severe acute respiratory syndrome coronavirus 2 isolate Wuhan-Hu-1, complete genome.	NC_045512	gene 266..21555 | CDS join(266..13468,13468..21555) | mat_peptide 2720..8554 | CDS 266..13483 | mat_peptide 2720..8554 |	ORF1ab	GU280_gp01	nsp3	YP_009742610.1	gene 26523..27191 | CDS 26523..27191 |	M	GU280_gp05		YP_009724393.1
474	1	474	Severe acute respiratory syndrome coronavirus 2 (SARS-CoV-2)	17	GTGTTGTTTGTACAGAAATTGAC	GTGTTGTCTGTACTGCCGTTGCC	5922	5944	Severe acute respiratory syndrome coronavirus 2 isolate Wuhan-Hu-1, complete genome.	NC_045512	13240	13262	Severe acute respiratory syndrome coronavirus 2 isolate Wuhan-Hu-1, complete genome.	NC_045512	gene 266..21555 | CDS join(266..13468,13468..21555) | mat_peptide 2720..8554 | CDS 266..13483 | mat_peptide 2720..8554 |	ORF1ab	GU280_gp01	nsp3	YP_009742610.1	gene 266..21555 | CDS join(266..13468,13468..21555) | mat_peptide 13025..13441 | mat_peptide join(13442..13468,13468..16236) | CDS 266..13483 | mat_peptide 13025..13441 |	ORF1ab	GU280_gp01		YP_009742617.1
475	1	475	Severe acute respiratory syndrome coronavirus 2 (SARS-CoV-2)	18	GTGTTGTTTGTACAGAAATTGAC	GCTTTGCTTGTACAGTAAGTGAC	5922	5944	Severe acute respiratory syndrome coronavirus 2 isolate Wuhan-Hu-1, complete genome.	NC_045512	27174	27196	Severe acute respiratory syndrome coronavirus 2 isolate Wuhan-Hu-1, complete genome.	NC_045512	gene 266..21555 | CDS join(266..13468,13468..21555) | mat_peptide 2720..8554 | CDS 266..13483 | mat_peptide 2720..8554 |	ORF1ab	GU280_gp01	nsp3	YP_009742610.1	gene 26523..27191 | CDS 26523..27191 |	M	GU280_gp05		YP_009724393.1
476	1	476	Severe acute respiratory syndrome coronavirus 2 (SARS-CoV-2)	17	TGTTGTTTGTACAGAAATTGACC	CTTTGCTTGTACAGTAAGTGACA	5923	5945	Severe acute respiratory syndrome coronavirus 2 isolate Wuhan-Hu-1, complete genome.	NC_045512	27175	27197	Severe acute respiratory syndrome coronavirus 2 isolate Wuhan-Hu-1, complete genome.	NC_045512	gene 266..21555 | CDS join(266..13468,13468..21555) | mat_peptide 2720..8554 | CDS 266..13483 | mat_peptide 2720..8554 |	ORF1ab	GU280_gp01	nsp3	YP_009742610.1	gene 26523..27191 | CDS 26523..27191 |	M	GU280_gp05		YP_009724393.1
477	1	477	Severe acute respiratory syndrome coronavirus 2 (SARS-CoV-2)	17	GTTGTTTGTACAGAAATTGACCC	GTTGTTAATCCAGTAATGGAACC	5924	5946	Severe acute respiratory syndrome coronavirus 2 isolate Wuhan-Hu-1, complete genome.	NC_045512	26155	26177	Severe acute respiratory syndrome coronavirus 2 isolate Wuhan-Hu-1, complete genome.	NC_045512	gene 266..21555 | CDS join(266..13468,13468..21555) | mat_peptide 2720..8554 | CDS 266..13483 | mat_peptide 2720..8554 |	ORF1ab	GU280_gp01	nsp3	YP_009742610.1	gene 25393..26220 | CDS 25393..26220 |	ORF3a	GU280_gp03		YP_009724391.1
478	1	478	Severe acute respiratory syndrome coronavirus 2 (SARS-CoV-2)	17	GTTGTTTGTACAGAAATTGACCC	TTTGCTTGTACAGTAAGTGACAA	5924	5946	Severe acute respiratory syndrome coronavirus 2 isolate Wuhan-Hu-1, complete genome.	NC_045512	27176	27198	Severe acute respiratory syndrome coronavirus 2 isolate Wuhan-Hu-1, complete genome.	NC_045512	gene 266..21555 | CDS join(266..13468,13468..21555) | mat_peptide 2720..8554 | CDS 266..13483 | mat_peptide 2720..8554 |	ORF1ab	GU280_gp01	nsp3	YP_009742610.1	gene 26523..27191 | CDS 26523..27191 |	M	GU280_gp05		YP_009724393.1
479	1	479	Severe acute respiratory syndrome coronavirus 2 (SARS-CoV-2)	17	TTGTTTGTACAGAAATTGACCCT	TTGCTTGTACAGTAAGTGACAAC	5925	5947	Severe acute respiratory syndrome coronavirus 2 isolate Wuhan-Hu-1, complete genome.	NC_045512	27177	27199	Severe acute respiratory syndrome coronavirus 2 isolate Wuhan-Hu-1, complete genome.	NC_045512	gene 266..21555 | CDS join(266..13468,13468..21555) | mat_peptide 2720..8554 | CDS 266..13483 | mat_peptide 2720..8554 |	ORF1ab	GU280_gp01	nsp3	YP_009742610.1	gene 26523..27191 | CDS 26523..27191 |	M	GU280_gp05		YP_009724393.1
480	1	480	Severe acute respiratory syndrome coronavirus 2 (SARS-CoV-2)	17	TGTTTGTACAGAAATTGACCCTA	TGCTTGTACAGTAAGTGACAACA	5926	5948	Severe acute respiratory syndrome coronavirus 2 isolate Wuhan-Hu-1, complete genome.	NC_045512	27178	27200	Severe acute respiratory syndrome coronavirus 2 isolate Wuhan-Hu-1, complete genome.	NC_045512	gene 266..21555 | CDS join(266..13468,13468..21555) | mat_peptide 2720..8554 | CDS 266..13483 | mat_peptide 2720..8554 |	ORF1ab	GU280_gp01	nsp3	YP_009742610.1	gene 26523..27191 | CDS 26523..27191 |	M	GU280_gp05		YP_009724393.1
481	1	481	Severe acute respiratory syndrome coronavirus 2 (SARS-CoV-2)	17	AAATTGACCCTAAGTTGGACAAT	ACATTGGCCGCAAATTGCACAAT	5937	5959	Severe acute respiratory syndrome coronavirus 2 isolate Wuhan-Hu-1, complete genome.	NC_045512	29170	29192	Severe acute respiratory syndrome coronavirus 2 isolate Wuhan-Hu-1, complete genome.	NC_045512	gene 266..21555 | CDS join(266..13468,13468..21555) | mat_peptide 2720..8554 | CDS 266..13483 | mat_peptide 2720..8554 |	ORF1ab	GU280_gp01	nsp3	YP_009742610.1	gene 28274..29533 | CDS 28274..29533 |	N	GU280_gp10		YP_009724397.2
482	1	482	Severe acute respiratory syndrome coronavirus 2 (SARS-CoV-2)	17	AATTGACCCTAAGTTGGACAATT	CATTGGCCGCAAATTGCACAATT	5938	5960	Severe acute respiratory syndrome coronavirus 2 isolate Wuhan-Hu-1, complete genome.	NC_045512	29171	29193	Severe acute respiratory syndrome coronavirus 2 isolate Wuhan-Hu-1, complete genome.	NC_045512	gene 266..21555 | CDS join(266..13468,13468..21555) | mat_peptide 2720..8554 | CDS 266..13483 | mat_peptide 2720..8554 |	ORF1ab	GU280_gp01	nsp3	YP_009742610.1	gene 28274..29533 | CDS 28274..29533 |	N	GU280_gp10		YP_009724397.2
483	1	483	Severe acute respiratory syndrome coronavirus 2 (SARS-CoV-2)	17	ATTGACCCTAAGTTGGACAATTA	ATTGGCCGCAAATTGCACAATTT	5939	5961	Severe acute respiratory syndrome coronavirus 2 isolate Wuhan-Hu-1, complete genome.	NC_045512	29172	29194	Severe acute respiratory syndrome coronavirus 2 isolate Wuhan-Hu-1, complete genome.	NC_045512	gene 266..21555 | CDS join(266..13468,13468..21555) | mat_peptide 2720..8554 | CDS 266..13483 | mat_peptide 2720..8554 |	ORF1ab	GU280_gp01	nsp3	YP_009742610.1	gene 28274..29533 | CDS 28274..29533 |	N	GU280_gp10		YP_009724397.2
484	1	484	Severe acute respiratory syndrome coronavirus 2 (SARS-CoV-2)	17	AAGTTGGACAATTATTATAAGAA	ACACAGTTCAATTATTATAAGAA	5948	5970	Severe acute respiratory syndrome coronavirus 2 isolate Wuhan-Hu-1, complete genome.	NC_045512	20140	20162	Severe acute respiratory syndrome coronavirus 2 isolate Wuhan-Hu-1, complete genome.	NC_045512	gene 266..21555 | CDS join(266..13468,13468..21555) | mat_peptide 2720..8554 | CDS 266..13483 | mat_peptide 2720..8554 |	ORF1ab	GU280_gp01	nsp3	YP_009742610.1	gene 266..21555 | CDS join(266..13468,13468..21555) | mat_peptide 19621..20658 |	ORF1ab	GU280_gp01		YP_009725310.1
485	1	485	Severe acute respiratory syndrome coronavirus 2 (SARS-CoV-2)	17	AGTTGGACAATTATTATAAGAAA	CACAGTTCAATTATTATAAGAAA	5949	5971	Severe acute respiratory syndrome coronavirus 2 isolate Wuhan-Hu-1, complete genome.	NC_045512	20141	20163	Severe acute respiratory syndrome coronavirus 2 isolate Wuhan-Hu-1, complete genome.	NC_045512	gene 266..21555 | CDS join(266..13468,13468..21555) | mat_peptide 2720..8554 | CDS 266..13483 | mat_peptide 2720..8554 |	ORF1ab	GU280_gp01	nsp3	YP_009742610.1	gene 266..21555 | CDS join(266..13468,13468..21555) | mat_peptide 19621..20658 |	ORF1ab	GU280_gp01		YP_009725310.1
486	1	486	Severe acute respiratory syndrome coronavirus 2 (SARS-CoV-2)	18	GTTGGACAATTATTATAAGAAAG	ACAGTTCAATTATTATAAGAAAG	5950	5972	Severe acute respiratory syndrome coronavirus 2 isolate Wuhan-Hu-1, complete genome.	NC_045512	20142	20164	Severe acute respiratory syndrome coronavirus 2 isolate Wuhan-Hu-1, complete genome.	NC_045512	gene 266..21555 | CDS join(266..13468,13468..21555) | mat_peptide 2720..8554 | CDS 266..13483 | mat_peptide 2720..8554 |	ORF1ab	GU280_gp01	nsp3	YP_009742610.1	gene 266..21555 | CDS join(266..13468,13468..21555) | mat_peptide 19621..20658 |	ORF1ab	GU280_gp01		YP_009725310.1
487	1	487	Severe acute respiratory syndrome coronavirus 2 (SARS-CoV-2)	18	TTGGACAATTATTATAAGAAAGA	CAGTTCAATTATTATAAGAAAGT	5951	5973	Severe acute respiratory syndrome coronavirus 2 isolate Wuhan-Hu-1, complete genome.	NC_045512	20143	20165	Severe acute respiratory syndrome coronavirus 2 isolate Wuhan-Hu-1, complete genome.	NC_045512	gene 266..21555 | CDS join(266..13468,13468..21555) | mat_peptide 2720..8554 | CDS 266..13483 | mat_peptide 2720..8554 |	ORF1ab	GU280_gp01	nsp3	YP_009742610.1	gene 266..21555 | CDS join(266..13468,13468..21555) | mat_peptide 19621..20658 |	ORF1ab	GU280_gp01		YP_009725310.1
488	1	488	Severe acute respiratory syndrome coronavirus 2 (SARS-CoV-2)	18	TGGACAATTATTATAAGAAAGAC	AGTTCAATTATTATAAGAAAGTT	5952	5974	Severe acute respiratory syndrome coronavirus 2 isolate Wuhan-Hu-1, complete genome.	NC_045512	20144	20166	Severe acute respiratory syndrome coronavirus 2 isolate Wuhan-Hu-1, complete genome.	NC_045512	gene 266..21555 | CDS join(266..13468,13468..21555) | mat_peptide 2720..8554 | CDS 266..13483 | mat_peptide 2720..8554 |	ORF1ab	GU280_gp01	nsp3	YP_009742610.1	gene 266..21555 | CDS join(266..13468,13468..21555) | mat_peptide 19621..20658 |	ORF1ab	GU280_gp01		YP_009725310.1
489	1	489	Severe acute respiratory syndrome coronavirus 2 (SARS-CoV-2)	18	GGACAATTATTATAAGAAAGACA	GTTCAATTATTATAAGAAAGTTG	5953	5975	Severe acute respiratory syndrome coronavirus 2 isolate Wuhan-Hu-1, complete genome.	NC_045512	20145	20167	Severe acute respiratory syndrome coronavirus 2 isolate Wuhan-Hu-1, complete genome.	NC_045512	gene 266..21555 | CDS join(266..13468,13468..21555) | mat_peptide 2720..8554 | CDS 266..13483 | mat_peptide 2720..8554 |	ORF1ab	GU280_gp01	nsp3	YP_009742610.1	gene 266..21555 | CDS join(266..13468,13468..21555) | mat_peptide 19621..20658 |	ORF1ab	GU280_gp01		YP_009725310.1
490	1	490	Severe acute respiratory syndrome coronavirus 2 (SARS-CoV-2)	18	GACAATTATTATAAGAAAGACAA	TTCAATTATTATAAGAAAGTTGA	5954	5976	Severe acute respiratory syndrome coronavirus 2 isolate Wuhan-Hu-1, complete genome.	NC_045512	20146	20168	Severe acute respiratory syndrome coronavirus 2 isolate Wuhan-Hu-1, complete genome.	NC_045512	gene 266..21555 | CDS join(266..13468,13468..21555) | mat_peptide 2720..8554 | CDS 266..13483 | mat_peptide 2720..8554 |	ORF1ab	GU280_gp01	nsp3	YP_009742610.1	gene 266..21555 | CDS join(266..13468,13468..21555) | mat_peptide 19621..20658 |	ORF1ab	GU280_gp01		YP_009725310.1
491	1	491	Severe acute respiratory syndrome coronavirus 2 (SARS-CoV-2)	19	ACAATTATTATAAGAAAGACAAT	TCAATTATTATAAGAAAGTTGAT	5955	5977	Severe acute respiratory syndrome coronavirus 2 isolate Wuhan-Hu-1, complete genome.	NC_045512	20147	20169	Severe acute respiratory syndrome coronavirus 2 isolate Wuhan-Hu-1, complete genome.	NC_045512	gene 266..21555 | CDS join(266..13468,13468..21555) | mat_peptide 2720..8554 | CDS 266..13483 | mat_peptide 2720..8554 |	ORF1ab	GU280_gp01	nsp3	YP_009742610.1	gene 266..21555 | CDS join(266..13468,13468..21555) | mat_peptide 19621..20658 |	ORF1ab	GU280_gp01		YP_009725310.1
492	1	492	Severe acute respiratory syndrome coronavirus 2 (SARS-CoV-2)	19	CAATTATTATAAGAAAGACAATT	CAATTATTATAAGAAAGTTGATG	5956	5978	Severe acute respiratory syndrome coronavirus 2 isolate Wuhan-Hu-1, complete genome.	NC_045512	20148	20170	Severe acute respiratory syndrome coronavirus 2 isolate Wuhan-Hu-1, complete genome.	NC_045512	gene 266..21555 | CDS join(266..13468,13468..21555) | mat_peptide 2720..8554 | CDS 266..13483 | mat_peptide 2720..8554 |	ORF1ab	GU280_gp01	nsp3	YP_009742610.1	gene 266..21555 | CDS join(266..13468,13468..21555) | mat_peptide 19621..20658 |	ORF1ab	GU280_gp01		YP_009725310.1
493	1	493	Severe acute respiratory syndrome coronavirus 2 (SARS-CoV-2)	18	AATTATTATAAGAAAGACAATTC	AATTATTATAAGAAAGTTGATGG	5957	5979	Severe acute respiratory syndrome coronavirus 2 isolate Wuhan-Hu-1, complete genome.	NC_045512	20149	20171	Severe acute respiratory syndrome coronavirus 2 isolate Wuhan-Hu-1, complete genome.	NC_045512	gene 266..21555 | CDS join(266..13468,13468..21555) | mat_peptide 2720..8554 | CDS 266..13483 | mat_peptide 2720..8554 |	ORF1ab	GU280_gp01	nsp3	YP_009742610.1	gene 266..21555 | CDS join(266..13468,13468..21555) | mat_peptide 19621..20658 |	ORF1ab	GU280_gp01		YP_009725310.1
494	1	494	Severe acute respiratory syndrome coronavirus 2 (SARS-CoV-2)	18	ATTATTATAAGAAAGACAATTCT	ATTATTATAAGAAAGTTGATGGT	5958	5980	Severe acute respiratory syndrome coronavirus 2 isolate Wuhan-Hu-1, complete genome.	NC_045512	20150	20172	Severe acute respiratory syndrome coronavirus 2 isolate Wuhan-Hu-1, complete genome.	NC_045512	gene 266..21555 | CDS join(266..13468,13468..21555) | mat_peptide 2720..8554 | CDS 266..13483 | mat_peptide 2720..8554 |	ORF1ab	GU280_gp01	nsp3	YP_009742610.1	gene 266..21555 | CDS join(266..13468,13468..21555) | mat_peptide 19621..20658 |	ORF1ab	GU280_gp01		YP_009725310.1
495	1	495	Severe acute respiratory syndrome coronavirus 2 (SARS-CoV-2)	17	TTATTATAAGAAAGACAATTCTT	TTATTATAAGAAAGTTGATGGTG	5959	5981	Severe acute respiratory syndrome coronavirus 2 isolate Wuhan-Hu-1, complete genome.	NC_045512	20151	20173	Severe acute respiratory syndrome coronavirus 2 isolate Wuhan-Hu-1, complete genome.	NC_045512	gene 266..21555 | CDS join(266..13468,13468..21555) | mat_peptide 2720..8554 | CDS 266..13483 | mat_peptide 2720..8554 |	ORF1ab	GU280_gp01	nsp3	YP_009742610.1	gene 266..21555 | CDS join(266..13468,13468..21555) | mat_peptide 19621..20658 |	ORF1ab	GU280_gp01		YP_009725310.1
496	1	496	Severe acute respiratory syndrome coronavirus 2 (SARS-CoV-2)	17	AATTCTTATTTCACAGAGCAACC	AACTTTAATCTCACATAGCAATC	5975	5997	Severe acute respiratory syndrome coronavirus 2 isolate Wuhan-Hu-1, complete genome.	NC_045512	29657	29679	Severe acute respiratory syndrome coronavirus 2 isolate Wuhan-Hu-1, complete genome.	NC_045512	gene 266..21555 | CDS join(266..13468,13468..21555) | mat_peptide 2720..8554 | CDS 266..13483 | mat_peptide 2720..8554 |	ORF1ab	GU280_gp01	nsp3	YP_009742610.1	gene 29558..29674 | CDS 29558..29674 | stem_loop 29629..29657 | 3'UTR 29675..29903 |	ORF10	GU280_gp11		YP_009725255.1
497	1	497	Severe acute respiratory syndrome coronavirus 2 (SARS-CoV-2)	17	TTCTTATTTCACAGAGCAACCAA	TTCTAACTTTAGAGTCCAACCAA	5977	5999	Severe acute respiratory syndrome coronavirus 2 isolate Wuhan-Hu-1, complete genome.	NC_045512	22507	22529	Severe acute respiratory syndrome coronavirus 2 isolate Wuhan-Hu-1, complete genome.	NC_045512	gene 266..21555 | CDS join(266..13468,13468..21555) | mat_peptide 2720..8554 | CDS 266..13483 | mat_peptide 2720..8554 |	ORF1ab	GU280_gp01	nsp3	YP_009742610.1	gene 21563..25384 | CDS 21563..25384 |	spike glycoprotein	GU280_gp02		YP_009724390.1
498	1	498	Severe acute respiratory syndrome coronavirus 2 (SARS-CoV-2)	17	CACAGAGCAACCAATTGATCTTG	TGAAGAGCAACCAATGGAGATTG	5986	6008	Severe acute respiratory syndrome coronavirus 2 isolate Wuhan-Hu-1, complete genome.	NC_045512	27360	27382	Severe acute respiratory syndrome coronavirus 2 isolate Wuhan-Hu-1, complete genome.	NC_045512	gene 266..21555 | CDS join(266..13468,13468..21555) | mat_peptide 2720..8554 | CDS 266..13483 | mat_peptide 2720..8554 |	ORF1ab	GU280_gp01	nsp3	YP_009742610.1	gene 27202..27387 | CDS 27202..27387 |	ORF6	GU280_gp06		YP_009724394.1
499	1	499	Severe acute respiratory syndrome coronavirus 2 (SARS-CoV-2)	17	ACAGAGCAACCAATTGATCTTGT	GAAGAGCAACCAATGGAGATTGA	5987	6009	Severe acute respiratory syndrome coronavirus 2 isolate Wuhan-Hu-1, complete genome.	NC_045512	27361	27383	Severe acute respiratory syndrome coronavirus 2 isolate Wuhan-Hu-1, complete genome.	NC_045512	gene 266..21555 | CDS join(266..13468,13468..21555) | mat_peptide 2720..8554 | CDS 266..13483 | mat_peptide 2720..8554 |	ORF1ab	GU280_gp01	nsp3	YP_009742610.1	gene 27202..27387 | CDS 27202..27387 |	ORF6	GU280_gp06		YP_009724394.1
500	1	500	Severe acute respiratory syndrome coronavirus 2 (SARS-CoV-2)	17	CAGAGCAACCAATTGATCTTGTA	AAGAGCAACCAATGGAGATTGAT	5988	6010	Severe acute respiratory syndrome coronavirus 2 isolate Wuhan-Hu-1, complete genome.	NC_045512	27362	27384	Severe acute respiratory syndrome coronavirus 2 isolate Wuhan-Hu-1, complete genome.	NC_045512	gene 266..21555 | CDS join(266..13468,13468..21555) | mat_peptide 2720..8554 | CDS 266..13483 | mat_peptide 2720..8554 |	ORF1ab	GU280_gp01	nsp3	YP_009742610.1	gene 27202..27387 | CDS 27202..27387 |	ORF6	GU280_gp06		YP_009724394.1
501	1	501	Severe acute respiratory syndrome coronavirus 2 (SARS-CoV-2)	17	AGAGCAACCAATTGATCTTGTAC	AGAGCAACCAATGGAGATTGATT	5989	6011	Severe acute respiratory syndrome coronavirus 2 isolate Wuhan-Hu-1, complete genome.	NC_045512	27363	27385	Severe acute respiratory syndrome coronavirus 2 isolate Wuhan-Hu-1, complete genome.	NC_045512	gene 266..21555 | CDS join(266..13468,13468..21555) | mat_peptide 2720..8554 | CDS 266..13483 | mat_peptide 2720..8554 |	ORF1ab	GU280_gp01	nsp3	YP_009742610.1	gene 27202..27387 | CDS 27202..27387 |	ORF6	GU280_gp06		YP_009724394.1
502	1	502	Severe acute respiratory syndrome coronavirus 2 (SARS-CoV-2)	17	GCAACCAATTGATCTTGTACCAA	GTTAATAATTAATCTTGTACAAA	5992	6014	Severe acute respiratory syndrome coronavirus 2 isolate Wuhan-Hu-1, complete genome.	NC_045512	7363	7385	Severe acute respiratory syndrome coronavirus 2 isolate Wuhan-Hu-1, complete genome.	NC_045512	gene 266..21555 | CDS join(266..13468,13468..21555) | mat_peptide 2720..8554 | CDS 266..13483 | mat_peptide 2720..8554 |	ORF1ab	GU280_gp01	nsp3	YP_009742610.1	gene 266..21555 | CDS join(266..13468,13468..21555) | mat_peptide 2720..8554 | CDS 266..13483 | mat_peptide 2720..8554 |	ORF1ab	GU280_gp01		YP_009742610.1
503	1	503	Severe acute respiratory syndrome coronavirus 2 (SARS-CoV-2)	17	GCAACCAATTGATCTTGTACCAA	GGAACCAATTTATGATGAACCGA	5992	6014	Severe acute respiratory syndrome coronavirus 2 isolate Wuhan-Hu-1, complete genome.	NC_045512	26172	26194	Severe acute respiratory syndrome coronavirus 2 isolate Wuhan-Hu-1, complete genome.	NC_045512	gene 266..21555 | CDS join(266..13468,13468..21555) | mat_peptide 2720..8554 | CDS 266..13483 | mat_peptide 2720..8554 |	ORF1ab	GU280_gp01	nsp3	YP_009742610.1	gene 25393..26220 | CDS 25393..26220 |	ORF3a	GU280_gp03		YP_009724391.1
504	1	504	Severe acute respiratory syndrome coronavirus 2 (SARS-CoV-2)	17	ATAATATCAAATTTGCTGATGAT	ATAATTATAAATTACCAGATGAT	6063	6085	Severe acute respiratory syndrome coronavirus 2 isolate Wuhan-Hu-1, complete genome.	NC_045512	22824	22846	Severe acute respiratory syndrome coronavirus 2 isolate Wuhan-Hu-1, complete genome.	NC_045512	gene 266..21555 | CDS join(266..13468,13468..21555) | mat_peptide 2720..8554 | CDS 266..13483 | mat_peptide 2720..8554 |	ORF1ab	GU280_gp01	nsp3	YP_009742610.1	gene 21563..25384 | CDS 21563..25384 |	spike glycoprotein	GU280_gp02		YP_009724390.1
505	1	505	Severe acute respiratory syndrome coronavirus 2 (SARS-CoV-2)	17	TAATATCAAATTTGCTGATGATT	TAATTATAAATTACCAGATGATT	6064	6086	Severe acute respiratory syndrome coronavirus 2 isolate Wuhan-Hu-1, complete genome.	NC_045512	22825	22847	Severe acute respiratory syndrome coronavirus 2 isolate Wuhan-Hu-1, complete genome.	NC_045512	gene 266..21555 | CDS join(266..13468,13468..21555) | mat_peptide 2720..8554 | CDS 266..13483 | mat_peptide 2720..8554 |	ORF1ab	GU280_gp01	nsp3	YP_009742610.1	gene 21563..25384 | CDS 21563..25384 |	spike glycoprotein	GU280_gp02		YP_009724390.1
506	1	506	Severe acute respiratory syndrome coronavirus 2 (SARS-CoV-2)	17	AATATCAAATTTGCTGATGATTT	AATTATAAATTACCAGATGATTT	6065	6087	Severe acute respiratory syndrome coronavirus 2 isolate Wuhan-Hu-1, complete genome.	NC_045512	22826	22848	Severe acute respiratory syndrome coronavirus 2 isolate Wuhan-Hu-1, complete genome.	NC_045512	gene 266..21555 | CDS join(266..13468,13468..21555) | mat_peptide 2720..8554 | CDS 266..13483 | mat_peptide 2720..8554 |	ORF1ab	GU280_gp01	nsp3	YP_009742610.1	gene 21563..25384 | CDS 21563..25384 |	spike glycoprotein	GU280_gp02		YP_009724390.1
507	1	507	Severe acute respiratory syndrome coronavirus 2 (SARS-CoV-2)	17	TGATTTAAACCAGTTAACTGGTT	TGTTTAACACCAGTTTACTCATT	6082	6104	Severe acute respiratory syndrome coronavirus 2 isolate Wuhan-Hu-1, complete genome.	NC_045512	9542	9564	Severe acute respiratory syndrome coronavirus 2 isolate Wuhan-Hu-1, complete genome.	NC_045512	gene 266..21555 | CDS join(266..13468,13468..21555) | mat_peptide 2720..8554 | CDS 266..13483 | mat_peptide 2720..8554 |	ORF1ab	GU280_gp01	nsp3	YP_009742610.1	gene 266..21555 | CDS join(266..13468,13468..21555) | mat_peptide 8555..10054 | CDS 266..13483 | mat_peptide 8555..10054 |	ORF1ab	GU280_gp01		YP_009742611.1
508	1	508	Severe acute respiratory syndrome coronavirus 2 (SARS-CoV-2)	17	AAACCAGTTAACTGGTTATAAGA	AACACAGTTCAATTATTATAAGA	6088	6110	Severe acute respiratory syndrome coronavirus 2 isolate Wuhan-Hu-1, complete genome.	NC_045512	20139	20161	Severe acute respiratory syndrome coronavirus 2 isolate Wuhan-Hu-1, complete genome.	NC_045512	gene 266..21555 | CDS join(266..13468,13468..21555) | mat_peptide 2720..8554 | CDS 266..13483 | mat_peptide 2720..8554 |	ORF1ab	GU280_gp01	nsp3	YP_009742610.1	gene 266..21555 | CDS join(266..13468,13468..21555) | mat_peptide 19621..20658 |	ORF1ab	GU280_gp01		YP_009725310.1
509	1	509	Severe acute respiratory syndrome coronavirus 2 (SARS-CoV-2)	17	AACCAGTTAACTGGTTATAAGAA	ACACAGTTCAATTATTATAAGAA	6089	6111	Severe acute respiratory syndrome coronavirus 2 isolate Wuhan-Hu-1, complete genome.	NC_045512	20140	20162	Severe acute respiratory syndrome coronavirus 2 isolate Wuhan-Hu-1, complete genome.	NC_045512	gene 266..21555 | CDS join(266..13468,13468..21555) | mat_peptide 2720..8554 | CDS 266..13483 | mat_peptide 2720..8554 |	ORF1ab	GU280_gp01	nsp3	YP_009742610.1	gene 266..21555 | CDS join(266..13468,13468..21555) | mat_peptide 19621..20658 |	ORF1ab	GU280_gp01		YP_009725310.1
510	1	510	Severe acute respiratory syndrome coronavirus 2 (SARS-CoV-2)	17	ACCAGTTAACTGGTTATAAGAAA	CACAGTTCAATTATTATAAGAAA	6090	6112	Severe acute respiratory syndrome coronavirus 2 isolate Wuhan-Hu-1, complete genome.	NC_045512	20141	20163	Severe acute respiratory syndrome coronavirus 2 isolate Wuhan-Hu-1, complete genome.	NC_045512	gene 266..21555 | CDS join(266..13468,13468..21555) | mat_peptide 2720..8554 | CDS 266..13483 | mat_peptide 2720..8554 |	ORF1ab	GU280_gp01	nsp3	YP_009742610.1	gene 266..21555 | CDS join(266..13468,13468..21555) | mat_peptide 19621..20658 |	ORF1ab	GU280_gp01		YP_009725310.1
511	1	511	Severe acute respiratory syndrome coronavirus 2 (SARS-CoV-2)	17	CCAGTTAACTGGTTATAAGAAAC	ACAGTTCAATTATTATAAGAAAG	6091	6113	Severe acute respiratory syndrome coronavirus 2 isolate Wuhan-Hu-1, complete genome.	NC_045512	20142	20164	Severe acute respiratory syndrome coronavirus 2 isolate Wuhan-Hu-1, complete genome.	NC_045512	gene 266..21555 | CDS join(266..13468,13468..21555) | mat_peptide 2720..8554 | CDS 266..13483 | mat_peptide 2720..8554 |	ORF1ab	GU280_gp01	nsp3	YP_009742610.1	gene 266..21555 | CDS join(266..13468,13468..21555) | mat_peptide 19621..20658 |	ORF1ab	GU280_gp01		YP_009725310.1
512	1	512	Severe acute respiratory syndrome coronavirus 2 (SARS-CoV-2)	17	CAGTTAACTGGTTATAAGAAACC	CAGTTCAATTATTATAAGAAAGT	6092	6114	Severe acute respiratory syndrome coronavirus 2 isolate Wuhan-Hu-1, complete genome.	NC_045512	20143	20165	Severe acute respiratory syndrome coronavirus 2 isolate Wuhan-Hu-1, complete genome.	NC_045512	gene 266..21555 | CDS join(266..13468,13468..21555) | mat_peptide 2720..8554 | CDS 266..13483 | mat_peptide 2720..8554 |	ORF1ab	GU280_gp01	nsp3	YP_009742610.1	gene 266..21555 | CDS join(266..13468,13468..21555) | mat_peptide 19621..20658 |	ORF1ab	GU280_gp01		YP_009725310.1
513	1	513	Severe acute respiratory syndrome coronavirus 2 (SARS-CoV-2)	17	AGTTAACTGGTTATAAGAAACCT	AGTTCAATTATTATAAGAAAGTT	6093	6115	Severe acute respiratory syndrome coronavirus 2 isolate Wuhan-Hu-1, complete genome.	NC_045512	20144	20166	Severe acute respiratory syndrome coronavirus 2 isolate Wuhan-Hu-1, complete genome.	NC_045512	gene 266..21555 | CDS join(266..13468,13468..21555) | mat_peptide 2720..8554 | CDS 266..13483 | mat_peptide 2720..8554 |	ORF1ab	GU280_gp01	nsp3	YP_009742610.1	gene 266..21555 | CDS join(266..13468,13468..21555) | mat_peptide 19621..20658 |	ORF1ab	GU280_gp01		YP_009725310.1
514	1	514	Severe acute respiratory syndrome coronavirus 2 (SARS-CoV-2)	17	GTTAACTGGTTATAAGAAACCTG	GTTCAATTATTATAAGAAAGTTG	6094	6116	Severe acute respiratory syndrome coronavirus 2 isolate Wuhan-Hu-1, complete genome.	NC_045512	20145	20167	Severe acute respiratory syndrome coronavirus 2 isolate Wuhan-Hu-1, complete genome.	NC_045512	gene 266..21555 | CDS join(266..13468,13468..21555) | mat_peptide 2720..8554 | CDS 266..13483 | mat_peptide 2720..8554 |	ORF1ab	GU280_gp01	nsp3	YP_009742610.1	gene 266..21555 | CDS join(266..13468,13468..21555) | mat_peptide 19621..20658 |	ORF1ab	GU280_gp01		YP_009725310.1
515	1	515	Severe acute respiratory syndrome coronavirus 2 (SARS-CoV-2)	17	TAACTGGTTATAAGAAACCTGCT	AAACTGTCACTAAGAAATCTGCT	6096	6118	Severe acute respiratory syndrome coronavirus 2 isolate Wuhan-Hu-1, complete genome.	NC_045512	29004	29026	Severe acute respiratory syndrome coronavirus 2 isolate Wuhan-Hu-1, complete genome.	NC_045512	gene 266..21555 | CDS join(266..13468,13468..21555) | mat_peptide 2720..8554 | CDS 266..13483 | mat_peptide 2720..8554 |	ORF1ab	GU280_gp01	nsp3	YP_009742610.1	gene 28274..29533 | CDS 28274..29533 |	N	GU280_gp10		YP_009724397.2
516	1	516	Severe acute respiratory syndrome coronavirus 2 (SARS-CoV-2)	17	AACTGGTTATAAGAAACCTGCTT	AACTGTCACTAAGAAATCTGCTG	6097	6119	Severe acute respiratory syndrome coronavirus 2 isolate Wuhan-Hu-1, complete genome.	NC_045512	29005	29027	Severe acute respiratory syndrome coronavirus 2 isolate Wuhan-Hu-1, complete genome.	NC_045512	gene 266..21555 | CDS join(266..13468,13468..21555) | mat_peptide 2720..8554 | CDS 266..13483 | mat_peptide 2720..8554 |	ORF1ab	GU280_gp01	nsp3	YP_009742610.1	gene 28274..29533 | CDS 28274..29533 |	N	GU280_gp10		YP_009724397.2
517	1	517	Severe acute respiratory syndrome coronavirus 2 (SARS-CoV-2)	17	ACTGGTTATAAGAAACCTGCTTC	ACTGTCACTAAGAAATCTGCTGC	6098	6120	Severe acute respiratory syndrome coronavirus 2 isolate Wuhan-Hu-1, complete genome.	NC_045512	29006	29028	Severe acute respiratory syndrome coronavirus 2 isolate Wuhan-Hu-1, complete genome.	NC_045512	gene 266..21555 | CDS join(266..13468,13468..21555) | mat_peptide 2720..8554 | CDS 266..13483 | mat_peptide 2720..8554 |	ORF1ab	GU280_gp01	nsp3	YP_009742610.1	gene 28274..29533 | CDS 28274..29533 |	N	GU280_gp10		YP_009724397.2
518	1	518	Severe acute respiratory syndrome coronavirus 2 (SARS-CoV-2)	17	CTGACTTAAATGGTGATGTGGTG	TTGAGTGAAATGGTCATGTGTGG	6147	6169	Severe acute respiratory syndrome coronavirus 2 isolate Wuhan-Hu-1, complete genome.	NC_045512	15427	15449	Severe acute respiratory syndrome coronavirus 2 isolate Wuhan-Hu-1, complete genome.	NC_045512	gene 266..21555 | CDS join(266..13468,13468..21555) | mat_peptide 2720..8554 | CDS 266..13483 | mat_peptide 2720..8554 |	ORF1ab	GU280_gp01	nsp3	YP_009742610.1	gene 266..21555 | CDS join(266..13468,13468..21555) |	ORF1ab	GU280_gp01		YP_009724389.1
519	1	519	Severe acute respiratory syndrome coronavirus 2 (SARS-CoV-2)	17	TGACTTAAATGGTGATGTGGTGG	TGAGTGAAATGGTCATGTGTGGC	6148	6170	Severe acute respiratory syndrome coronavirus 2 isolate Wuhan-Hu-1, complete genome.	NC_045512	15428	15450	Severe acute respiratory syndrome coronavirus 2 isolate Wuhan-Hu-1, complete genome.	NC_045512	gene 266..21555 | CDS join(266..13468,13468..21555) | mat_peptide 2720..8554 | CDS 266..13483 | mat_peptide 2720..8554 |	ORF1ab	GU280_gp01	nsp3	YP_009742610.1	gene 266..21555 | CDS join(266..13468,13468..21555) |	ORF1ab	GU280_gp01		YP_009724389.1
520	1	520	Severe acute respiratory syndrome coronavirus 2 (SARS-CoV-2)	17	AAGGAGCTAAATTGTTACATAAA	AATGTCTTAAATTGTCACATCAA	6207	6229	Severe acute respiratory syndrome coronavirus 2 isolate Wuhan-Hu-1, complete genome.	NC_045512	8223	8245	Severe acute respiratory syndrome coronavirus 2 isolate Wuhan-Hu-1, complete genome.	NC_045512	gene 266..21555 | CDS join(266..13468,13468..21555) | mat_peptide 2720..8554 | CDS 266..13483 | mat_peptide 2720..8554 |	ORF1ab	GU280_gp01	nsp3	YP_009742610.1	gene 266..21555 | CDS join(266..13468,13468..21555) | mat_peptide 2720..8554 | CDS 266..13483 | mat_peptide 2720..8554 |	ORF1ab	GU280_gp01		YP_009742610.1
521	1	521	Severe acute respiratory syndrome coronavirus 2 (SARS-CoV-2)	17	GAGCTAAATTGTTACATAAACCT	GTCTTAAATTGTCACATCAATCT	6210	6232	Severe acute respiratory syndrome coronavirus 2 isolate Wuhan-Hu-1, complete genome.	NC_045512	8226	8248	Severe acute respiratory syndrome coronavirus 2 isolate Wuhan-Hu-1, complete genome.	NC_045512	gene 266..21555 | CDS join(266..13468,13468..21555) | mat_peptide 2720..8554 | CDS 266..13483 | mat_peptide 2720..8554 |	ORF1ab	GU280_gp01	nsp3	YP_009742610.1	gene 266..21555 | CDS join(266..13468,13468..21555) | mat_peptide 2720..8554 | CDS 266..13483 | mat_peptide 2720..8554 |	ORF1ab	GU280_gp01		YP_009742610.1
522	1	522	Severe acute respiratory syndrome coronavirus 2 (SARS-CoV-2)	17	CTATTGTTTGGCATGTTAACAAT	TTATAGCTTGGAATTCTAACAAT	6231	6253	Severe acute respiratory syndrome coronavirus 2 isolate Wuhan-Hu-1, complete genome.	NC_045512	22860	22882	Severe acute respiratory syndrome coronavirus 2 isolate Wuhan-Hu-1, complete genome.	NC_045512	gene 266..21555 | CDS join(266..13468,13468..21555) | mat_peptide 2720..8554 | CDS 266..13483 | mat_peptide 2720..8554 |	ORF1ab	GU280_gp01	nsp3	YP_009742610.1	gene 21563..25384 | CDS 21563..25384 |	spike glycoprotein	GU280_gp02		YP_009724390.1
523	1	523	Severe acute respiratory syndrome coronavirus 2 (SARS-CoV-2)	17	TATTGTTTGGCATGTTAACAATG	TATAGCTTGGAATTCTAACAATC	6232	6254	Severe acute respiratory syndrome coronavirus 2 isolate Wuhan-Hu-1, complete genome.	NC_045512	22861	22883	Severe acute respiratory syndrome coronavirus 2 isolate Wuhan-Hu-1, complete genome.	NC_045512	gene 266..21555 | CDS join(266..13468,13468..21555) | mat_peptide 2720..8554 | CDS 266..13483 | mat_peptide 2720..8554 |	ORF1ab	GU280_gp01	nsp3	YP_009742610.1	gene 21563..25384 | CDS 21563..25384 |	spike glycoprotein	GU280_gp02		YP_009724390.1
524	1	524	Severe acute respiratory syndrome coronavirus 2 (SARS-CoV-2)	17	CATGTTAACAATGCAACTAATAA	CTTGTTAACAACTAAACGAACAA	6242	6264	Severe acute respiratory syndrome coronavirus 2 isolate Wuhan-Hu-1, complete genome.	NC_045512	21541	21563	Severe acute respiratory syndrome coronavirus 2 isolate Wuhan-Hu-1, complete genome.	NC_045512	gene 266..21555 | CDS join(266..13468,13468..21555) | mat_peptide 2720..8554 | CDS 266..13483 | mat_peptide 2720..8554 |	ORF1ab	GU280_gp01	nsp3	YP_009742610.1	gene 266..21555 | CDS join(266..13468,13468..21555) | mat_peptide 20659..21552 | gene 21563..25384 | CDS 21563..25384 |	spike glycoprotein	GU280_gp02		YP_009724390.1
525	1	525	Severe acute respiratory syndrome coronavirus 2 (SARS-CoV-2)	17	TGTTAACAATGCAACTAATAAAG	TGTTAACAACTAAACGAACAATG	6244	6266	Severe acute respiratory syndrome coronavirus 2 isolate Wuhan-Hu-1, complete genome.	NC_045512	21543	21565	Severe acute respiratory syndrome coronavirus 2 isolate Wuhan-Hu-1, complete genome.	NC_045512	gene 266..21555 | CDS join(266..13468,13468..21555) | mat_peptide 2720..8554 | CDS 266..13483 | mat_peptide 2720..8554 |	ORF1ab	GU280_gp01	nsp3	YP_009742610.1	gene 266..21555 | CDS join(266..13468,13468..21555) | mat_peptide 20659..21552 | gene 21563..25384 | CDS 21563..25384 |	spike glycoprotein	GU280_gp02		YP_009724390.1
526	1	526	Severe acute respiratory syndrome coronavirus 2 (SARS-CoV-2)	17	TGTTAACAATGCAACTAATAAAG	TGTTAATAACGCTACTAATGTTG	6244	6266	Severe acute respiratory syndrome coronavirus 2 isolate Wuhan-Hu-1, complete genome.	NC_045512	21919	21941	Severe acute respiratory syndrome coronavirus 2 isolate Wuhan-Hu-1, complete genome.	NC_045512	gene 266..21555 | CDS join(266..13468,13468..21555) | mat_peptide 2720..8554 | CDS 266..13483 | mat_peptide 2720..8554 |	ORF1ab	GU280_gp01	nsp3	YP_009742610.1	gene 21563..25384 | CDS 21563..25384 |	spike glycoprotein	GU280_gp02		YP_009724390.1
527	1	527	Severe acute respiratory syndrome coronavirus 2 (SARS-CoV-2)	17	TACCTGGTGTATACGTTGTCTTT	TACCTGGTGTTTATTCTGTTATT	6283	6305	Severe acute respiratory syndrome coronavirus 2 isolate Wuhan-Hu-1, complete genome.	NC_045512	9567	9589	Severe acute respiratory syndrome coronavirus 2 isolate Wuhan-Hu-1, complete genome.	NC_045512	gene 266..21555 | CDS join(266..13468,13468..21555) | mat_peptide 2720..8554 | CDS 266..13483 | mat_peptide 2720..8554 |	ORF1ab	GU280_gp01	nsp3	YP_009742610.1	gene 266..21555 | CDS join(266..13468,13468..21555) | mat_peptide 8555..10054 | CDS 266..13483 | mat_peptide 8555..10054 |	ORF1ab	GU280_gp01		YP_009742611.1
528	1	528	Severe acute respiratory syndrome coronavirus 2 (SARS-CoV-2)	17	TCGTTTGATGTACTGAAGTCAGA	TAATTAGAGGTGATGAAGTCAGA	6335	6357	Severe acute respiratory syndrome coronavirus 2 isolate Wuhan-Hu-1, complete genome.	NC_045512	22764	22786	Severe acute respiratory syndrome coronavirus 2 isolate Wuhan-Hu-1, complete genome.	NC_045512	gene 266..21555 | CDS join(266..13468,13468..21555) | mat_peptide 2720..8554 | CDS 266..13483 | mat_peptide 2720..8554 |	ORF1ab	GU280_gp01	nsp3	YP_009742610.1	gene 21563..25384 | CDS 21563..25384 |	spike glycoprotein	GU280_gp02		YP_009724390.1
529	1	529	Severe acute respiratory syndrome coronavirus 2 (SARS-CoV-2)	17	TTTGATGTACTGAAGTCAGAGGA	TTAGAGGTGATGAAGTCAGACAA	6338	6360	Severe acute respiratory syndrome coronavirus 2 isolate Wuhan-Hu-1, complete genome.	NC_045512	22767	22789	Severe acute respiratory syndrome coronavirus 2 isolate Wuhan-Hu-1, complete genome.	NC_045512	gene 266..21555 | CDS join(266..13468,13468..21555) | mat_peptide 2720..8554 | CDS 266..13483 | mat_peptide 2720..8554 |	ORF1ab	GU280_gp01	nsp3	YP_009742610.1	gene 21563..25384 | CDS 21563..25384 |	spike glycoprotein	GU280_gp02		YP_009724390.1
530	1	530	Severe acute respiratory syndrome coronavirus 2 (SARS-CoV-2)	17	ACATTATACTTAAACCAGCAAAT	ACATTACACATAAACGAACTTAT	6486	6508	Severe acute respiratory syndrome coronavirus 2 isolate Wuhan-Hu-1, complete genome.	NC_045512	25372	25394	Severe acute respiratory syndrome coronavirus 2 isolate Wuhan-Hu-1, complete genome.	NC_045512	gene 266..21555 | CDS join(266..13468,13468..21555) | mat_peptide 2720..8554 | CDS 266..13483 | mat_peptide 2720..8554 |	ORF1ab	GU280_gp01	nsp3	YP_009742610.1	gene 21563..25384 | CDS 21563..25384 | gene 25393..26220 | CDS 25393..26220 |	ORF3a	GU280_gp03		YP_009724391.1
531	1	531	Severe acute respiratory syndrome coronavirus 2 (SARS-CoV-2)	17	CACACAGATCTAATGGCTGCTTA	CTCACAGATGAAATGATTGCTCA	6539	6561	Severe acute respiratory syndrome coronavirus 2 isolate Wuhan-Hu-1, complete genome.	NC_045512	24155	24177	Severe acute respiratory syndrome coronavirus 2 isolate Wuhan-Hu-1, complete genome.	NC_045512	gene 266..21555 | CDS join(266..13468,13468..21555) | mat_peptide 2720..8554 | CDS 266..13483 | mat_peptide 2720..8554 |	ORF1ab	GU280_gp01	nsp3	YP_009742610.1	gene 21563..25384 | CDS 21563..25384 |	spike glycoprotein	GU280_gp02		YP_009724390.1
532	1	532	Severe acute respiratory syndrome coronavirus 2 (SARS-CoV-2)	17	CACAGATCTAATGGCTGCTTATG	CACATATTCAGTGGATGGTTATG	6541	6563	Severe acute respiratory syndrome coronavirus 2 isolate Wuhan-Hu-1, complete genome.	NC_045512	9636	9658	Severe acute respiratory syndrome coronavirus 2 isolate Wuhan-Hu-1, complete genome.	NC_045512	gene 266..21555 | CDS join(266..13468,13468..21555) | mat_peptide 2720..8554 | CDS 266..13483 | mat_peptide 2720..8554 |	ORF1ab	GU280_gp01	nsp3	YP_009742610.1	gene 266..21555 | CDS join(266..13468,13468..21555) | mat_peptide 8555..10054 | CDS 266..13483 | mat_peptide 8555..10054 |	ORF1ab	GU280_gp01		YP_009742611.1
533	1	533	Severe acute respiratory syndrome coronavirus 2 (SARS-CoV-2)	17	ACAGATCTAATGGCTGCTTATGT	ACATATTCAGTGGATGGTTATGT	6542	6564	Severe acute respiratory syndrome coronavirus 2 isolate Wuhan-Hu-1, complete genome.	NC_045512	9637	9659	Severe acute respiratory syndrome coronavirus 2 isolate Wuhan-Hu-1, complete genome.	NC_045512	gene 266..21555 | CDS join(266..13468,13468..21555) | mat_peptide 2720..8554 | CDS 266..13483 | mat_peptide 2720..8554 |	ORF1ab	GU280_gp01	nsp3	YP_009742610.1	gene 266..21555 | CDS join(266..13468,13468..21555) | mat_peptide 8555..10054 | CDS 266..13483 | mat_peptide 8555..10054 |	ORF1ab	GU280_gp01		YP_009742611.1
534	1	534	Severe acute respiratory syndrome coronavirus 2 (SARS-CoV-2)	17	ATGGCTGCTTATGTAGACAATTC	GTGCTTGCATACGTAGACCATTC	6551	6573	Severe acute respiratory syndrome coronavirus 2 isolate Wuhan-Hu-1, complete genome.	NC_045512	16286	16308	Severe acute respiratory syndrome coronavirus 2 isolate Wuhan-Hu-1, complete genome.	NC_045512	gene 266..21555 | CDS join(266..13468,13468..21555) | mat_peptide 2720..8554 | CDS 266..13483 | mat_peptide 2720..8554 |	ORF1ab	GU280_gp01	nsp3	YP_009742610.1	gene 266..21555 | CDS join(266..13468,13468..21555) | mat_peptide 16237..18039 |	ORF1ab	GU280_gp01		YP_009725308.1
535	1	535	Severe acute respiratory syndrome coronavirus 2 (SARS-CoV-2)	18	TGGCTGCTTATGTAGACAATTCT	TGCTTGCATACGTAGACCATTCT	6552	6574	Severe acute respiratory syndrome coronavirus 2 isolate Wuhan-Hu-1, complete genome.	NC_045512	16287	16309	Severe acute respiratory syndrome coronavirus 2 isolate Wuhan-Hu-1, complete genome.	NC_045512	gene 266..21555 | CDS join(266..13468,13468..21555) | mat_peptide 2720..8554 | CDS 266..13483 | mat_peptide 2720..8554 |	ORF1ab	GU280_gp01	nsp3	YP_009742610.1	gene 266..21555 | CDS join(266..13468,13468..21555) | mat_peptide 16237..18039 |	ORF1ab	GU280_gp01		YP_009725308.1
536	1	536	Severe acute respiratory syndrome coronavirus 2 (SARS-CoV-2)	17	GGCTGCTTATGTAGACAATTCTA	GCTTGCATACGTAGACCATTCTT	6553	6575	Severe acute respiratory syndrome coronavirus 2 isolate Wuhan-Hu-1, complete genome.	NC_045512	16288	16310	Severe acute respiratory syndrome coronavirus 2 isolate Wuhan-Hu-1, complete genome.	NC_045512	gene 266..21555 | CDS join(266..13468,13468..21555) | mat_peptide 2720..8554 | CDS 266..13483 | mat_peptide 2720..8554 |	ORF1ab	GU280_gp01	nsp3	YP_009742610.1	gene 266..21555 | CDS join(266..13468,13468..21555) | mat_peptide 16237..18039 |	ORF1ab	GU280_gp01		YP_009725308.1
537	1	537	Severe acute respiratory syndrome coronavirus 2 (SARS-CoV-2)	17	CTGCTTATGTAGACAATTCTAGT	TTGCATACGTAGACCATTCTTAT	6555	6577	Severe acute respiratory syndrome coronavirus 2 isolate Wuhan-Hu-1, complete genome.	NC_045512	16290	16312	Severe acute respiratory syndrome coronavirus 2 isolate Wuhan-Hu-1, complete genome.	NC_045512	gene 266..21555 | CDS join(266..13468,13468..21555) | mat_peptide 2720..8554 | CDS 266..13483 | mat_peptide 2720..8554 |	ORF1ab	GU280_gp01	nsp3	YP_009742610.1	gene 266..21555 | CDS join(266..13468,13468..21555) | mat_peptide 16237..18039 |	ORF1ab	GU280_gp01		YP_009725308.1
538	1	538	Severe acute respiratory syndrome coronavirus 2 (SARS-CoV-2)	17	TGCTTATGTAGACAATTCTAGTC	TGCATACGTAGACCATTCTTATG	6556	6578	Severe acute respiratory syndrome coronavirus 2 isolate Wuhan-Hu-1, complete genome.	NC_045512	16291	16313	Severe acute respiratory syndrome coronavirus 2 isolate Wuhan-Hu-1, complete genome.	NC_045512	gene 266..21555 | CDS join(266..13468,13468..21555) | mat_peptide 2720..8554 | CDS 266..13483 | mat_peptide 2720..8554 |	ORF1ab	GU280_gp01	nsp3	YP_009742610.1	gene 266..21555 | CDS join(266..13468,13468..21555) | mat_peptide 16237..18039 |	ORF1ab	GU280_gp01		YP_009725308.1
539	1	539	Severe acute respiratory syndrome coronavirus 2 (SARS-CoV-2)	17	GCTTATGTAGACAATTCTAGTCT	GCATACGTAGACCATTCTTATGT	6557	6579	Severe acute respiratory syndrome coronavirus 2 isolate Wuhan-Hu-1, complete genome.	NC_045512	16292	16314	Severe acute respiratory syndrome coronavirus 2 isolate Wuhan-Hu-1, complete genome.	NC_045512	gene 266..21555 | CDS join(266..13468,13468..21555) | mat_peptide 2720..8554 | CDS 266..13483 | mat_peptide 2720..8554 |	ORF1ab	GU280_gp01	nsp3	YP_009742610.1	gene 266..21555 | CDS join(266..13468,13468..21555) | mat_peptide 16237..18039 |	ORF1ab	GU280_gp01		YP_009725308.1
540	1	540	Severe acute respiratory syndrome coronavirus 2 (SARS-CoV-2)	17	CTTATGTAGACAATTCTAGTCTT	CATACGTAGACCATTCTTATGTT	6558	6580	Severe acute respiratory syndrome coronavirus 2 isolate Wuhan-Hu-1, complete genome.	NC_045512	16293	16315	Severe acute respiratory syndrome coronavirus 2 isolate Wuhan-Hu-1, complete genome.	NC_045512	gene 266..21555 | CDS join(266..13468,13468..21555) | mat_peptide 2720..8554 | CDS 266..13483 | mat_peptide 2720..8554 |	ORF1ab	GU280_gp01	nsp3	YP_009742610.1	gene 266..21555 | CDS join(266..13468,13468..21555) | mat_peptide 16237..18039 |	ORF1ab	GU280_gp01		YP_009725308.1
541	1	541	Severe acute respiratory syndrome coronavirus 2 (SARS-CoV-2)	17	TACTCATGGTTTAGCTGCTGTTA	TTCTTATGTTGTAAATGCTGTTA	6634	6656	Severe acute respiratory syndrome coronavirus 2 isolate Wuhan-Hu-1, complete genome.	NC_045512	16306	16328	Severe acute respiratory syndrome coronavirus 2 isolate Wuhan-Hu-1, complete genome.	NC_045512	gene 266..21555 | CDS join(266..13468,13468..21555) | mat_peptide 2720..8554 | CDS 266..13483 | mat_peptide 2720..8554 |	ORF1ab	GU280_gp01	nsp3	YP_009742610.1	gene 266..21555 | CDS join(266..13468,13468..21555) | mat_peptide 16237..18039 |	ORF1ab	GU280_gp01		YP_009725308.1
542	1	542	Severe acute respiratory syndrome coronavirus 2 (SARS-CoV-2)	17	TGCTGTTAATAGTGTCCCTTGGG	TGCTGCTAATACTGTGATCTGGG	6649	6671	Severe acute respiratory syndrome coronavirus 2 isolate Wuhan-Hu-1, complete genome.	NC_045512	19857	19879	Severe acute respiratory syndrome coronavirus 2 isolate Wuhan-Hu-1, complete genome.	NC_045512	gene 266..21555 | CDS join(266..13468,13468..21555) | mat_peptide 2720..8554 | CDS 266..13483 | mat_peptide 2720..8554 |	ORF1ab	GU280_gp01	nsp3	YP_009742610.1	gene 266..21555 | CDS join(266..13468,13468..21555) | mat_peptide 19621..20658 |	ORF1ab	GU280_gp01		YP_009725310.1
543	1	543	Severe acute respiratory syndrome coronavirus 2 (SARS-CoV-2)	17	GCTGTTAATAGTGTCCCTTGGGA	GCTGCTAATACTGTGATCTGGGA	6650	6672	Severe acute respiratory syndrome coronavirus 2 isolate Wuhan-Hu-1, complete genome.	NC_045512	19858	19880	Severe acute respiratory syndrome coronavirus 2 isolate Wuhan-Hu-1, complete genome.	NC_045512	gene 266..21555 | CDS join(266..13468,13468..21555) | mat_peptide 2720..8554 | CDS 266..13483 | mat_peptide 2720..8554 |	ORF1ab	GU280_gp01	nsp3	YP_009742610.1	gene 266..21555 | CDS join(266..13468,13468..21555) | mat_peptide 19621..20658 |	ORF1ab	GU280_gp01		YP_009725310.1
544	1	544	Severe acute respiratory syndrome coronavirus 2 (SARS-CoV-2)	17	GATACTATAGCTAATTATGCTAA	GATGCCACAACTGCTTATGCTAA	6671	6693	Severe acute respiratory syndrome coronavirus 2 isolate Wuhan-Hu-1, complete genome.	NC_045512	15490	15512	Severe acute respiratory syndrome coronavirus 2 isolate Wuhan-Hu-1, complete genome.	NC_045512	gene 266..21555 | CDS join(266..13468,13468..21555) | mat_peptide 2720..8554 | CDS 266..13483 | mat_peptide 2720..8554 |	ORF1ab	GU280_gp01	nsp3	YP_009742610.1	gene 266..21555 | CDS join(266..13468,13468..21555) |	ORF1ab	GU280_gp01		YP_009724389.1
545	1	545	Severe acute respiratory syndrome coronavirus 2 (SARS-CoV-2)	17	TATAGCTAATTATGCTAAGCCTT	TAAAGTTTATTATGGTAATGCTT	6676	6698	Severe acute respiratory syndrome coronavirus 2 isolate Wuhan-Hu-1, complete genome.	NC_045512	11422	11444	Severe acute respiratory syndrome coronavirus 2 isolate Wuhan-Hu-1, complete genome.	NC_045512	gene 266..21555 | CDS join(266..13468,13468..21555) | mat_peptide 2720..8554 | CDS 266..13483 | mat_peptide 2720..8554 |	ORF1ab	GU280_gp01	nsp3	YP_009742610.1	gene 266..21555 | CDS join(266..13468,13468..21555) | mat_peptide 10973..11842 | CDS 266..13483 | mat_peptide 10973..11842 |	ORF1ab	GU280_gp01		YP_009742613.1
546	1	546	Severe acute respiratory syndrome coronavirus 2 (SARS-CoV-2)	17	ATAGCTAATTATGCTAAGCCTTT	AAAGTTTATTATGGTAATGCTTT	6677	6699	Severe acute respiratory syndrome coronavirus 2 isolate Wuhan-Hu-1, complete genome.	NC_045512	11423	11445	Severe acute respiratory syndrome coronavirus 2 isolate Wuhan-Hu-1, complete genome.	NC_045512	gene 266..21555 | CDS join(266..13468,13468..21555) | mat_peptide 2720..8554 | CDS 266..13483 | mat_peptide 2720..8554 |	ORF1ab	GU280_gp01	nsp3	YP_009742610.1	gene 266..21555 | CDS join(266..13468,13468..21555) | mat_peptide 10973..11842 | CDS 266..13483 | mat_peptide 10973..11842 |	ORF1ab	GU280_gp01		YP_009742613.1
547	1	547	Severe acute respiratory syndrome coronavirus 2 (SARS-CoV-2)	17	TGTTAGTACAACTACTAACATAG	TGTTGATACACCTAATAATACAG	6712	6734	Severe acute respiratory syndrome coronavirus 2 isolate Wuhan-Hu-1, complete genome.	NC_045512	18411	18433	Severe acute respiratory syndrome coronavirus 2 isolate Wuhan-Hu-1, complete genome.	NC_045512	gene 266..21555 | CDS join(266..13468,13468..21555) | mat_peptide 2720..8554 | CDS 266..13483 | mat_peptide 2720..8554 |	ORF1ab	GU280_gp01	nsp3	YP_009742610.1	gene 266..21555 | CDS join(266..13468,13468..21555) | mat_peptide 18040..19620 |	ORF1ab	GU280_gp01		YP_009725309.1
548	1	548	Severe acute respiratory syndrome coronavirus 2 (SARS-CoV-2)	17	TGTTAGTACAACTACTAACATAG	TGTTTGTTCTATGACTGACATAG	6712	6734	Severe acute respiratory syndrome coronavirus 2 isolate Wuhan-Hu-1, complete genome.	NC_045512	19920	19942	Severe acute respiratory syndrome coronavirus 2 isolate Wuhan-Hu-1, complete genome.	NC_045512	gene 266..21555 | CDS join(266..13468,13468..21555) | mat_peptide 2720..8554 | CDS 266..13483 | mat_peptide 2720..8554 |	ORF1ab	GU280_gp01	nsp3	YP_009742610.1	gene 266..21555 | CDS join(266..13468,13468..21555) | mat_peptide 19621..20658 |	ORF1ab	GU280_gp01		YP_009725310.1
549	1	549	Severe acute respiratory syndrome coronavirus 2 (SARS-CoV-2)	17	ACATAGTTACACGGTGTTTAAAC	ACACAATTAAACCGTGCTTTAAC	6729	6751	Severe acute respiratory syndrome coronavirus 2 isolate Wuhan-Hu-1, complete genome.	NC_045512	23843	23865	Severe acute respiratory syndrome coronavirus 2 isolate Wuhan-Hu-1, complete genome.	NC_045512	gene 266..21555 | CDS join(266..13468,13468..21555) | mat_peptide 2720..8554 | CDS 266..13483 | mat_peptide 2720..8554 |	ORF1ab	GU280_gp01	nsp3	YP_009742610.1	gene 21563..25384 | CDS 21563..25384 |	spike glycoprotein	GU280_gp02		YP_009724390.1
550	1	550	Severe acute respiratory syndrome coronavirus 2 (SARS-CoV-2)	17	CCGTGTTTGTACTAATTATATGC	CGATAGTTGTAATAACTATATGC	6751	6773	Severe acute respiratory syndrome coronavirus 2 isolate Wuhan-Hu-1, complete genome.	NC_045512	8266	8288	Severe acute respiratory syndrome coronavirus 2 isolate Wuhan-Hu-1, complete genome.	NC_045512	gene 266..21555 | CDS join(266..13468,13468..21555) | mat_peptide 2720..8554 | CDS 266..13483 | mat_peptide 2720..8554 |	ORF1ab	GU280_gp01	nsp3	YP_009742610.1	gene 266..21555 | CDS join(266..13468,13468..21555) | mat_peptide 2720..8554 | CDS 266..13483 | mat_peptide 2720..8554 |	ORF1ab	GU280_gp01		YP_009742610.1
551	1	551	Severe acute respiratory syndrome coronavirus 2 (SARS-CoV-2)	17	TAATTATATGCCTTATTTCTTTA	TAAGTGTTTGCCTAGGTTCTTTA	6763	6785	Severe acute respiratory syndrome coronavirus 2 isolate Wuhan-Hu-1, complete genome.	NC_045512	6972	6994	Severe acute respiratory syndrome coronavirus 2 isolate Wuhan-Hu-1, complete genome.	NC_045512	gene 266..21555 | CDS join(266..13468,13468..21555) | mat_peptide 2720..8554 | CDS 266..13483 | mat_peptide 2720..8554 |	ORF1ab	GU280_gp01	nsp3	YP_009742610.1	gene 266..21555 | CDS join(266..13468,13468..21555) | mat_peptide 2720..8554 | CDS 266..13483 | mat_peptide 2720..8554 |	ORF1ab	GU280_gp01		YP_009742610.1
552	1	552	Severe acute respiratory syndrome coronavirus 2 (SARS-CoV-2)	17	TTATTGCTACAATTGTGTACTTT	TTAAAGTTACACTTGTGTTCCTT	6788	6810	Severe acute respiratory syndrome coronavirus 2 isolate Wuhan-Hu-1, complete genome.	NC_045512	8586	8608	Severe acute respiratory syndrome coronavirus 2 isolate Wuhan-Hu-1, complete genome.	NC_045512	gene 266..21555 | CDS join(266..13468,13468..21555) | mat_peptide 2720..8554 | CDS 266..13483 | mat_peptide 2720..8554 |	ORF1ab	GU280_gp01	nsp3	YP_009742610.1	gene 266..21555 | CDS join(266..13468,13468..21555) | mat_peptide 8555..10054 | CDS 266..13483 | mat_peptide 8555..10054 |	ORF1ab	GU280_gp01		YP_009742611.1
553	1	553	Severe acute respiratory syndrome coronavirus 2 (SARS-CoV-2)	17	TTATTGCTACAATTGTGTACTTT	TTAATGCTTCAGTTGTAAACATT	6788	6810	Severe acute respiratory syndrome coronavirus 2 isolate Wuhan-Hu-1, complete genome.	NC_045512	25077	25099	Severe acute respiratory syndrome coronavirus 2 isolate Wuhan-Hu-1, complete genome.	NC_045512	gene 266..21555 | CDS join(266..13468,13468..21555) | mat_peptide 2720..8554 | CDS 266..13483 | mat_peptide 2720..8554 |	ORF1ab	GU280_gp01	nsp3	YP_009742610.1	gene 21563..25384 | CDS 21563..25384 |	spike glycoprotein	GU280_gp02		YP_009724390.1
554	1	554	Severe acute respiratory syndrome coronavirus 2 (SARS-CoV-2)	17	TTATTGCTACAATTGTGTACTTT	TTGTTACGACTATTGTATACCTT	6788	6810	Severe acute respiratory syndrome coronavirus 2 isolate Wuhan-Hu-1, complete genome.	NC_045512	25848	25870	Severe acute respiratory syndrome coronavirus 2 isolate Wuhan-Hu-1, complete genome.	NC_045512	gene 266..21555 | CDS join(266..13468,13468..21555) | mat_peptide 2720..8554 | CDS 266..13483 | mat_peptide 2720..8554 |	ORF1ab	GU280_gp01	nsp3	YP_009742610.1	gene 25393..26220 | CDS 25393..26220 |	ORF3a	GU280_gp03		YP_009724391.1
555	1	555	Severe acute respiratory syndrome coronavirus 2 (SARS-CoV-2)	19	TTAATCTACTCAACCGCTGCTTT	TTTGTTTACTCAACCGCTACTTT	6992	7014	Severe acute respiratory syndrome coronavirus 2 isolate Wuhan-Hu-1, complete genome.	NC_045512	11655	11677	Severe acute respiratory syndrome coronavirus 2 isolate Wuhan-Hu-1, complete genome.	NC_045512	gene 266..21555 | CDS join(266..13468,13468..21555) | mat_peptide 2720..8554 | CDS 266..13483 | mat_peptide 2720..8554 |	ORF1ab	GU280_gp01	nsp3	YP_009742610.1	gene 266..21555 | CDS join(266..13468,13468..21555) | mat_peptide 10973..11842 | CDS 266..13483 | mat_peptide 10973..11842 |	ORF1ab	GU280_gp01		YP_009742613.1
556	1	556	Severe acute respiratory syndrome coronavirus 2 (SARS-CoV-2)	19	TAATCTACTCAACCGCTGCTTTA	TTGTTTACTCAACCGCTACTTTA	6993	7015	Severe acute respiratory syndrome coronavirus 2 isolate Wuhan-Hu-1, complete genome.	NC_045512	11656	11678	Severe acute respiratory syndrome coronavirus 2 isolate Wuhan-Hu-1, complete genome.	NC_045512	gene 266..21555 | CDS join(266..13468,13468..21555) | mat_peptide 2720..8554 | CDS 266..13483 | mat_peptide 2720..8554 |	ORF1ab	GU280_gp01	nsp3	YP_009742610.1	gene 266..21555 | CDS join(266..13468,13468..21555) | mat_peptide 10973..11842 | CDS 266..13483 | mat_peptide 10973..11842 |	ORF1ab	GU280_gp01		YP_009742613.1
557	1	557	Severe acute respiratory syndrome coronavirus 2 (SARS-CoV-2)	19	AATCTACTCAACCGCTGCTTTAG	TGTTTACTCAACCGCTACTTTAG	6994	7016	Severe acute respiratory syndrome coronavirus 2 isolate Wuhan-Hu-1, complete genome.	NC_045512	11657	11679	Severe acute respiratory syndrome coronavirus 2 isolate Wuhan-Hu-1, complete genome.	NC_045512	gene 266..21555 | CDS join(266..13468,13468..21555) | mat_peptide 2720..8554 | CDS 266..13483 | mat_peptide 2720..8554 |	ORF1ab	GU280_gp01	nsp3	YP_009742610.1	gene 266..21555 | CDS join(266..13468,13468..21555) | mat_peptide 10973..11842 | CDS 266..13483 | mat_peptide 10973..11842 |	ORF1ab	GU280_gp01		YP_009742613.1
558	1	558	Severe acute respiratory syndrome coronavirus 2 (SARS-CoV-2)	19	ATCTACTCAACCGCTGCTTTAGG	GTTTACTCAACCGCTACTTTAGA	6995	7017	Severe acute respiratory syndrome coronavirus 2 isolate Wuhan-Hu-1, complete genome.	NC_045512	11658	11680	Severe acute respiratory syndrome coronavirus 2 isolate Wuhan-Hu-1, complete genome.	NC_045512	gene 266..21555 | CDS join(266..13468,13468..21555) | mat_peptide 2720..8554 | CDS 266..13483 | mat_peptide 2720..8554 |	ORF1ab	GU280_gp01	nsp3	YP_009742610.1	gene 266..21555 | CDS join(266..13468,13468..21555) | mat_peptide 10973..11842 | CDS 266..13483 | mat_peptide 10973..11842 |	ORF1ab	GU280_gp01		YP_009742613.1
559	1	559	Severe acute respiratory syndrome coronavirus 2 (SARS-CoV-2)	19	TCTACTCAACCGCTGCTTTAGGT	TTTACTCAACCGCTACTTTAGAC	6996	7018	Severe acute respiratory syndrome coronavirus 2 isolate Wuhan-Hu-1, complete genome.	NC_045512	11659	11681	Severe acute respiratory syndrome coronavirus 2 isolate Wuhan-Hu-1, complete genome.	NC_045512	gene 266..21555 | CDS join(266..13468,13468..21555) | mat_peptide 2720..8554 | CDS 266..13483 | mat_peptide 2720..8554 |	ORF1ab	GU280_gp01	nsp3	YP_009742610.1	gene 266..21555 | CDS join(266..13468,13468..21555) | mat_peptide 10973..11842 | CDS 266..13483 | mat_peptide 10973..11842 |	ORF1ab	GU280_gp01		YP_009742613.1
560	1	560	Severe acute respiratory syndrome coronavirus 2 (SARS-CoV-2)	18	CTACTCAACCGCTGCTTTAGGTG	TTACTCAACCGCTACTTTAGACT	6997	7019	Severe acute respiratory syndrome coronavirus 2 isolate Wuhan-Hu-1, complete genome.	NC_045512	11660	11682	Severe acute respiratory syndrome coronavirus 2 isolate Wuhan-Hu-1, complete genome.	NC_045512	gene 266..21555 | CDS join(266..13468,13468..21555) | mat_peptide 2720..8554 | CDS 266..13483 | mat_peptide 2720..8554 |	ORF1ab	GU280_gp01	nsp3	YP_009742610.1	gene 266..21555 | CDS join(266..13468,13468..21555) | mat_peptide 10973..11842 | CDS 266..13483 | mat_peptide 10973..11842 |	ORF1ab	GU280_gp01		YP_009742613.1
561	1	561	Severe acute respiratory syndrome coronavirus 2 (SARS-CoV-2)	18	TACTCAACCGCTGCTTTAGGTGT	TACTCAACCGCTACTTTAGACTG	6998	7020	Severe acute respiratory syndrome coronavirus 2 isolate Wuhan-Hu-1, complete genome.	NC_045512	11661	11683	Severe acute respiratory syndrome coronavirus 2 isolate Wuhan-Hu-1, complete genome.	NC_045512	gene 266..21555 | CDS join(266..13468,13468..21555) | mat_peptide 2720..8554 | CDS 266..13483 | mat_peptide 2720..8554 |	ORF1ab	GU280_gp01	nsp3	YP_009742610.1	gene 266..21555 | CDS join(266..13468,13468..21555) | mat_peptide 10973..11842 | CDS 266..13483 | mat_peptide 10973..11842 |	ORF1ab	GU280_gp01		YP_009742613.1
562	1	562	Severe acute respiratory syndrome coronavirus 2 (SARS-CoV-2)	17	ACTCAACCGCTGCTTTAGGTGTT	ACTCAACCGCTACTTTAGACTGA	6999	7021	Severe acute respiratory syndrome coronavirus 2 isolate Wuhan-Hu-1, complete genome.	NC_045512	11662	11684	Severe acute respiratory syndrome coronavirus 2 isolate Wuhan-Hu-1, complete genome.	NC_045512	gene 266..21555 | CDS join(266..13468,13468..21555) | mat_peptide 2720..8554 | CDS 266..13483 | mat_peptide 2720..8554 |	ORF1ab	GU280_gp01	nsp3	YP_009742610.1	gene 266..21555 | CDS join(266..13468,13468..21555) | mat_peptide 10973..11842 | CDS 266..13483 | mat_peptide 10973..11842 |	ORF1ab	GU280_gp01		YP_009742613.1
563	1	563	Severe acute respiratory syndrome coronavirus 2 (SARS-CoV-2)	17	ATTTAGGCATGCCTTCTTACTGT	AATTTAGCATGGCCTCTTATTGT	7032	7054	Severe acute respiratory syndrome coronavirus 2 isolate Wuhan-Hu-1, complete genome.	NC_045512	12626	12648	Severe acute respiratory syndrome coronavirus 2 isolate Wuhan-Hu-1, complete genome.	NC_045512	gene 266..21555 | CDS join(266..13468,13468..21555) | mat_peptide 2720..8554 | CDS 266..13483 | mat_peptide 2720..8554 |	ORF1ab	GU280_gp01	nsp3	YP_009742610.1	gene 266..21555 | CDS join(266..13468,13468..21555) | mat_peptide 12092..12685 | CDS 266..13483 | mat_peptide 12092..12685 |	ORF1ab	GU280_gp01		YP_009742615.1
564	1	564	Severe acute respiratory syndrome coronavirus 2 (SARS-CoV-2)	17	TTTAGGCATGCCTTCTTACTGTA	ATTTAGCATGGCCTCTTATTGTA	7033	7055	Severe acute respiratory syndrome coronavirus 2 isolate Wuhan-Hu-1, complete genome.	NC_045512	12627	12649	Severe acute respiratory syndrome coronavirus 2 isolate Wuhan-Hu-1, complete genome.	NC_045512	gene 266..21555 | CDS join(266..13468,13468..21555) | mat_peptide 2720..8554 | CDS 266..13483 | mat_peptide 2720..8554 |	ORF1ab	GU280_gp01	nsp3	YP_009742610.1	gene 266..21555 | CDS join(266..13468,13468..21555) | mat_peptide 12092..12685 | CDS 266..13483 | mat_peptide 12092..12685 |	ORF1ab	GU280_gp01		YP_009742615.1
565	1	565	Severe acute respiratory syndrome coronavirus 2 (SARS-CoV-2)	17	TTAGGCATGCCTTCTTACTGTAC	TTTAGCATGGCCTCTTATTGTAA	7034	7056	Severe acute respiratory syndrome coronavirus 2 isolate Wuhan-Hu-1, complete genome.	NC_045512	12628	12650	Severe acute respiratory syndrome coronavirus 2 isolate Wuhan-Hu-1, complete genome.	NC_045512	gene 266..21555 | CDS join(266..13468,13468..21555) | mat_peptide 2720..8554 | CDS 266..13483 | mat_peptide 2720..8554 |	ORF1ab	GU280_gp01	nsp3	YP_009742610.1	gene 266..21555 | CDS join(266..13468,13468..21555) | mat_peptide 12092..12685 | CDS 266..13483 | mat_peptide 12092..12685 |	ORF1ab	GU280_gp01		YP_009742615.1
566	1	566	Severe acute respiratory syndrome coronavirus 2 (SARS-CoV-2)	17	CATGCCTTCTTACTGTACTGGTT	TATTGCAACCTACTGTACTGGTT	7039	7061	Severe acute respiratory syndrome coronavirus 2 isolate Wuhan-Hu-1, complete genome.	NC_045512	7096	7118	Severe acute respiratory syndrome coronavirus 2 isolate Wuhan-Hu-1, complete genome.	NC_045512	gene 266..21555 | CDS join(266..13468,13468..21555) | mat_peptide 2720..8554 | CDS 266..13483 | mat_peptide 2720..8554 |	ORF1ab	GU280_gp01	nsp3	YP_009742610.1	gene 266..21555 | CDS join(266..13468,13468..21555) | mat_peptide 2720..8554 | CDS 266..13483 | mat_peptide 2720..8554 |	ORF1ab	GU280_gp01		YP_009742610.1
567	1	567	Severe acute respiratory syndrome coronavirus 2 (SARS-CoV-2)	17	ATGCCTTCTTACTGTACTGGTTA	ATTGCAACCTACTGTACTGGTTC	7040	7062	Severe acute respiratory syndrome coronavirus 2 isolate Wuhan-Hu-1, complete genome.	NC_045512	7097	7119	Severe acute respiratory syndrome coronavirus 2 isolate Wuhan-Hu-1, complete genome.	NC_045512	gene 266..21555 | CDS join(266..13468,13468..21555) | mat_peptide 2720..8554 | CDS 266..13483 | mat_peptide 2720..8554 |	ORF1ab	GU280_gp01	nsp3	YP_009742610.1	gene 266..21555 | CDS join(266..13468,13468..21555) | mat_peptide 2720..8554 | CDS 266..13483 | mat_peptide 2720..8554 |	ORF1ab	GU280_gp01		YP_009742610.1
568	1	568	Severe acute respiratory syndrome coronavirus 2 (SARS-CoV-2)	17	CTTCTTACTGTACTGGTTACAGA	CAACCTACTGTACTGGTTCTATA	7044	7066	Severe acute respiratory syndrome coronavirus 2 isolate Wuhan-Hu-1, complete genome.	NC_045512	7101	7123	Severe acute respiratory syndrome coronavirus 2 isolate Wuhan-Hu-1, complete genome.	NC_045512	gene 266..21555 | CDS join(266..13468,13468..21555) | mat_peptide 2720..8554 | CDS 266..13483 | mat_peptide 2720..8554 |	ORF1ab	GU280_gp01	nsp3	YP_009742610.1	gene 266..21555 | CDS join(266..13468,13468..21555) | mat_peptide 2720..8554 | CDS 266..13483 | mat_peptide 2720..8554 |	ORF1ab	GU280_gp01		YP_009742610.1
569	1	569	Severe acute respiratory syndrome coronavirus 2 (SARS-CoV-2)	17	ACAGAGAAGGCTATTTGAACTCT	AAAGAGATGGCAACTAGCACTCT	7062	7084	Severe acute respiratory syndrome coronavirus 2 isolate Wuhan-Hu-1, complete genome.	NC_045512	25590	25612	Severe acute respiratory syndrome coronavirus 2 isolate Wuhan-Hu-1, complete genome.	NC_045512	gene 266..21555 | CDS join(266..13468,13468..21555) | mat_peptide 2720..8554 | CDS 266..13483 | mat_peptide 2720..8554 |	ORF1ab	GU280_gp01	nsp3	YP_009742610.1	gene 25393..26220 | CDS 25393..26220 |	ORF3a	GU280_gp03		YP_009724391.1
570	1	570	Severe acute respiratory syndrome coronavirus 2 (SARS-CoV-2)	17	AGAGAAGGCTATTTGAACTCTAC	AGAGATGGCAACTAGCACTCTCC	7064	7086	Severe acute respiratory syndrome coronavirus 2 isolate Wuhan-Hu-1, complete genome.	NC_045512	25592	25614	Severe acute respiratory syndrome coronavirus 2 isolate Wuhan-Hu-1, complete genome.	NC_045512	gene 266..21555 | CDS join(266..13468,13468..21555) | mat_peptide 2720..8554 | CDS 266..13483 | mat_peptide 2720..8554 |	ORF1ab	GU280_gp01	nsp3	YP_009742610.1	gene 25393..26220 | CDS 25393..26220 |	ORF3a	GU280_gp03		YP_009724391.1
571	1	571	Severe acute respiratory syndrome coronavirus 2 (SARS-CoV-2)	17	TGAACTCTACTAATGTCACTATT	ATAACGCTACTAATGTTGTTATT	7077	7099	Severe acute respiratory syndrome coronavirus 2 isolate Wuhan-Hu-1, complete genome.	NC_045512	21924	21946	Severe acute respiratory syndrome coronavirus 2 isolate Wuhan-Hu-1, complete genome.	NC_045512	gene 266..21555 | CDS join(266..13468,13468..21555) | mat_peptide 2720..8554 | CDS 266..13483 | mat_peptide 2720..8554 |	ORF1ab	GU280_gp01	nsp3	YP_009742610.1	gene 21563..25384 | CDS 21563..25384 |	spike glycoprotein	GU280_gp02		YP_009724390.1
572	1	572	Severe acute respiratory syndrome coronavirus 2 (SARS-CoV-2)	17	GAACTCTACTAATGTCACTATTG	TAACGCTACTAATGTTGTTATTA	7078	7100	Severe acute respiratory syndrome coronavirus 2 isolate Wuhan-Hu-1, complete genome.	NC_045512	21925	21947	Severe acute respiratory syndrome coronavirus 2 isolate Wuhan-Hu-1, complete genome.	NC_045512	gene 266..21555 | CDS join(266..13468,13468..21555) | mat_peptide 2720..8554 | CDS 266..13483 | mat_peptide 2720..8554 |	ORF1ab	GU280_gp01	nsp3	YP_009742610.1	gene 21563..25384 | CDS 21563..25384 |	spike glycoprotein	GU280_gp02		YP_009724390.1
573	1	573	Severe acute respiratory syndrome coronavirus 2 (SARS-CoV-2)	17	AACTCTACTAATGTCACTATTGC	AACGCTACTAATGTTGTTATTAA	7079	7101	Severe acute respiratory syndrome coronavirus 2 isolate Wuhan-Hu-1, complete genome.	NC_045512	21926	21948	Severe acute respiratory syndrome coronavirus 2 isolate Wuhan-Hu-1, complete genome.	NC_045512	gene 266..21555 | CDS join(266..13468,13468..21555) | mat_peptide 2720..8554 | CDS 266..13483 | mat_peptide 2720..8554 |	ORF1ab	GU280_gp01	nsp3	YP_009742610.1	gene 21563..25384 | CDS 21563..25384 |	spike glycoprotein	GU280_gp02		YP_009724390.1
574	1	574	Severe acute respiratory syndrome coronavirus 2 (SARS-CoV-2)	17	ACTCTACTAATGTCACTATTGCA	ACGCTACTAATGTTGTTATTAAA	7080	7102	Severe acute respiratory syndrome coronavirus 2 isolate Wuhan-Hu-1, complete genome.	NC_045512	21927	21949	Severe acute respiratory syndrome coronavirus 2 isolate Wuhan-Hu-1, complete genome.	NC_045512	gene 266..21555 | CDS join(266..13468,13468..21555) | mat_peptide 2720..8554 | CDS 266..13483 | mat_peptide 2720..8554 |	ORF1ab	GU280_gp01	nsp3	YP_009742610.1	gene 21563..25384 | CDS 21563..25384 |	spike glycoprotein	GU280_gp02		YP_009724390.1
575	1	575	Severe acute respiratory syndrome coronavirus 2 (SARS-CoV-2)	17	TCTTAGTGGTTTAGATTCTTTAG	TCTTGGTGTTTATGATTACTTAG	7138	7160	Severe acute respiratory syndrome coronavirus 2 isolate Wuhan-Hu-1, complete genome.	NC_045512	11686	11708	Severe acute respiratory syndrome coronavirus 2 isolate Wuhan-Hu-1, complete genome.	NC_045512	gene 266..21555 | CDS join(266..13468,13468..21555) | mat_peptide 2720..8554 | CDS 266..13483 | mat_peptide 2720..8554 |	ORF1ab	GU280_gp01	nsp3	YP_009742610.1	gene 266..21555 | CDS join(266..13468,13468..21555) | mat_peptide 10973..11842 | CDS 266..13483 | mat_peptide 10973..11842 |	ORF1ab	GU280_gp01		YP_009742613.1
576	1	576	Severe acute respiratory syndrome coronavirus 2 (SARS-CoV-2)	17	TTCTTTAGACACCTATCCTTCTT	TGCTTCAGACACTTATGCCTGTT	7153	7175	Severe acute respiratory syndrome coronavirus 2 isolate Wuhan-Hu-1, complete genome.	NC_045512	18696	18718	Severe acute respiratory syndrome coronavirus 2 isolate Wuhan-Hu-1, complete genome.	NC_045512	gene 266..21555 | CDS join(266..13468,13468..21555) | mat_peptide 2720..8554 | CDS 266..13483 | mat_peptide 2720..8554 |	ORF1ab	GU280_gp01	nsp3	YP_009742610.1	gene 266..21555 | CDS join(266..13468,13468..21555) | mat_peptide 18040..19620 |	ORF1ab	GU280_gp01		YP_009725309.1
577	1	577	Severe acute respiratory syndrome coronavirus 2 (SARS-CoV-2)	17	ACTATACAAATTACCATTTCATC	AGCAGACAAATTCCCAGTTCTTC	7181	7203	Severe acute respiratory syndrome coronavirus 2 isolate Wuhan-Hu-1, complete genome.	NC_045512	19005	19027	Severe acute respiratory syndrome coronavirus 2 isolate Wuhan-Hu-1, complete genome.	NC_045512	gene 266..21555 | CDS join(266..13468,13468..21555) | mat_peptide 2720..8554 | CDS 266..13483 | mat_peptide 2720..8554 |	ORF1ab	GU280_gp01	nsp3	YP_009742610.1	gene 266..21555 | CDS join(266..13468,13468..21555) | mat_peptide 18040..19620 |	ORF1ab	GU280_gp01		YP_009725309.1
578	1	578	Severe acute respiratory syndrome coronavirus 2 (SARS-CoV-2)	17	TTCTATGTACTTGGATTGGCTGC	ATGTACGTGCATGGATTGGCTTC	7277	7299	Severe acute respiratory syndrome coronavirus 2 isolate Wuhan-Hu-1, complete genome.	NC_045512	18284	18306	Severe acute respiratory syndrome coronavirus 2 isolate Wuhan-Hu-1, complete genome.	NC_045512	gene 266..21555 | CDS join(266..13468,13468..21555) | mat_peptide 2720..8554 | CDS 266..13483 | mat_peptide 2720..8554 |	ORF1ab	GU280_gp01	nsp3	YP_009742610.1	gene 266..21555 | CDS join(266..13468,13468..21555) | mat_peptide 18040..19620 |	ORF1ab	GU280_gp01		YP_009725309.1
579	1	579	Severe acute respiratory syndrome coronavirus 2 (SARS-CoV-2)	17	TCTATGTACTTGGATTGGCTGCA	TGTACGTGCATGGATTGGCTTCG	7278	7300	Severe acute respiratory syndrome coronavirus 2 isolate Wuhan-Hu-1, complete genome.	NC_045512	18285	18307	Severe acute respiratory syndrome coronavirus 2 isolate Wuhan-Hu-1, complete genome.	NC_045512	gene 266..21555 | CDS join(266..13468,13468..21555) | mat_peptide 2720..8554 | CDS 266..13483 | mat_peptide 2720..8554 |	ORF1ab	GU280_gp01	nsp3	YP_009742610.1	gene 266..21555 | CDS join(266..13468,13468..21555) | mat_peptide 18040..19620 |	ORF1ab	GU280_gp01		YP_009725309.1
580	1	580	Severe acute respiratory syndrome coronavirus 2 (SARS-CoV-2)	17	CTATGTACTTGGATTGGCTGCAA	GTACGTGCATGGATTGGCTTCGA	7279	7301	Severe acute respiratory syndrome coronavirus 2 isolate Wuhan-Hu-1, complete genome.	NC_045512	18286	18308	Severe acute respiratory syndrome coronavirus 2 isolate Wuhan-Hu-1, complete genome.	NC_045512	gene 266..21555 | CDS join(266..13468,13468..21555) | mat_peptide 2720..8554 | CDS 266..13483 | mat_peptide 2720..8554 |	ORF1ab	GU280_gp01	nsp3	YP_009742610.1	gene 266..21555 | CDS join(266..13468,13468..21555) | mat_peptide 18040..19620 |	ORF1ab	GU280_gp01		YP_009725309.1
581	1	581	Severe acute respiratory syndrome coronavirus 2 (SARS-CoV-2)	18	TATGTACTTGGATTGGCTGCAAT	TACGTGCATGGATTGGCTTCGAT	7280	7302	Severe acute respiratory syndrome coronavirus 2 isolate Wuhan-Hu-1, complete genome.	NC_045512	18287	18309	Severe acute respiratory syndrome coronavirus 2 isolate Wuhan-Hu-1, complete genome.	NC_045512	gene 266..21555 | CDS join(266..13468,13468..21555) | mat_peptide 2720..8554 | CDS 266..13483 | mat_peptide 2720..8554 |	ORF1ab	GU280_gp01	nsp3	YP_009742610.1	gene 266..21555 | CDS join(266..13468,13468..21555) | mat_peptide 18040..19620 |	ORF1ab	GU280_gp01		YP_009725309.1
582	1	582	Severe acute respiratory syndrome coronavirus 2 (SARS-CoV-2)	17	ATGTACTTGGATTGGCTGCAATC	ACGTGCATGGATTGGCTTCGATG	7281	7303	Severe acute respiratory syndrome coronavirus 2 isolate Wuhan-Hu-1, complete genome.	NC_045512	18288	18310	Severe acute respiratory syndrome coronavirus 2 isolate Wuhan-Hu-1, complete genome.	NC_045512	gene 266..21555 | CDS join(266..13468,13468..21555) | mat_peptide 2720..8554 | CDS 266..13483 | mat_peptide 2720..8554 |	ORF1ab	GU280_gp01	nsp3	YP_009742610.1	gene 266..21555 | CDS join(266..13468,13468..21555) | mat_peptide 18040..19620 |	ORF1ab	GU280_gp01		YP_009725309.1
583	1	583	Severe acute respiratory syndrome coronavirus 2 (SARS-CoV-2)	17	CATGTTGTAGACGGTTGTAATTC	CCTGTTGTAGATTCTTATTATTC	7460	7482	Severe acute respiratory syndrome coronavirus 2 isolate Wuhan-Hu-1, complete genome.	NC_045512	14134	14156	Severe acute respiratory syndrome coronavirus 2 isolate Wuhan-Hu-1, complete genome.	NC_045512	gene 266..21555 | CDS join(266..13468,13468..21555) | mat_peptide 2720..8554 | CDS 266..13483 | mat_peptide 2720..8554 |	ORF1ab	GU280_gp01	nsp3	YP_009742610.1	gene 266..21555 | CDS join(266..13468,13468..21555) |	ORF1ab	GU280_gp01		YP_009724389.1
584	1	584	Severe acute respiratory syndrome coronavirus 2 (SARS-CoV-2)	17	ATGTTGTAGACGGTTGTAATTCA	CTGTTGTAGATTCTTATTATTCA	7461	7483	Severe acute respiratory syndrome coronavirus 2 isolate Wuhan-Hu-1, complete genome.	NC_045512	14135	14157	Severe acute respiratory syndrome coronavirus 2 isolate Wuhan-Hu-1, complete genome.	NC_045512	gene 266..21555 | CDS join(266..13468,13468..21555) | mat_peptide 2720..8554 | CDS 266..13483 | mat_peptide 2720..8554 |	ORF1ab	GU280_gp01	nsp3	YP_009742610.1	gene 266..21555 | CDS join(266..13468,13468..21555) |	ORF1ab	GU280_gp01		YP_009724389.1
585	1	585	Severe acute respiratory syndrome coronavirus 2 (SARS-CoV-2)	18	TGTTGTAGACGGTTGTAATTCAT	TGTTGTAGATTCTTATTATTCAT	7462	7484	Severe acute respiratory syndrome coronavirus 2 isolate Wuhan-Hu-1, complete genome.	NC_045512	14136	14158	Severe acute respiratory syndrome coronavirus 2 isolate Wuhan-Hu-1, complete genome.	NC_045512	gene 266..21555 | CDS join(266..13468,13468..21555) | mat_peptide 2720..8554 | CDS 266..13483 | mat_peptide 2720..8554 |	ORF1ab	GU280_gp01	nsp3	YP_009742610.1	gene 266..21555 | CDS join(266..13468,13468..21555) |	ORF1ab	GU280_gp01		YP_009724389.1
586	1	586	Severe acute respiratory syndrome coronavirus 2 (SARS-CoV-2)	17	GTTGTAGACGGTTGTAATTCATC	GTTGTAGATTCTTATTATTCATT	7463	7485	Severe acute respiratory syndrome coronavirus 2 isolate Wuhan-Hu-1, complete genome.	NC_045512	14137	14159	Severe acute respiratory syndrome coronavirus 2 isolate Wuhan-Hu-1, complete genome.	NC_045512	gene 266..21555 | CDS join(266..13468,13468..21555) | mat_peptide 2720..8554 | CDS 266..13483 | mat_peptide 2720..8554 |	ORF1ab	GU280_gp01	nsp3	YP_009742610.1	gene 266..21555 | CDS join(266..13468,13468..21555) |	ORF1ab	GU280_gp01		YP_009724389.1
587	1	587	Severe acute respiratory syndrome coronavirus 2 (SARS-CoV-2)	17	TGATGTGTTACAAACGTAATAGA	TGTTATGATACCAATGTACTAGA	7494	7516	Severe acute respiratory syndrome coronavirus 2 isolate Wuhan-Hu-1, complete genome.	NC_045512	9062	9084	Severe acute respiratory syndrome coronavirus 2 isolate Wuhan-Hu-1, complete genome.	NC_045512	gene 266..21555 | CDS join(266..13468,13468..21555) | mat_peptide 2720..8554 | CDS 266..13483 | mat_peptide 2720..8554 |	ORF1ab	GU280_gp01	nsp3	YP_009742610.1	gene 266..21555 | CDS join(266..13468,13468..21555) | mat_peptide 8555..10054 | CDS 266..13483 | mat_peptide 8555..10054 |	ORF1ab	GU280_gp01		YP_009742611.1
588	1	588	Severe acute respiratory syndrome coronavirus 2 (SARS-CoV-2)	17	TGTACAACTATTGTTAATGGTGT	GGTACAACTACACTTAACGGTCT	7532	7554	Severe acute respiratory syndrome coronavirus 2 isolate Wuhan-Hu-1, complete genome.	NC_045512	10121	10143	Severe acute respiratory syndrome coronavirus 2 isolate Wuhan-Hu-1, complete genome.	NC_045512	gene 266..21555 | CDS join(266..13468,13468..21555) | mat_peptide 2720..8554 | CDS 266..13483 | mat_peptide 2720..8554 |	ORF1ab	GU280_gp01	nsp3	YP_009742610.1	gene 266..21555 | CDS join(266..13468,13468..21555) | mat_peptide 10055..10972 | CDS 266..13483 | mat_peptide 10055..10972 |	ORF1ab	GU280_gp01		YP_009742612.1
589	1	589	Severe acute respiratory syndrome coronavirus 2 (SARS-CoV-2)	18	GTACAACTATTGTTAATGGTGTT	GTACAACTACACTTAACGGTCTT	7533	7555	Severe acute respiratory syndrome coronavirus 2 isolate Wuhan-Hu-1, complete genome.	NC_045512	10122	10144	Severe acute respiratory syndrome coronavirus 2 isolate Wuhan-Hu-1, complete genome.	NC_045512	gene 266..21555 | CDS join(266..13468,13468..21555) | mat_peptide 2720..8554 | CDS 266..13483 | mat_peptide 2720..8554 |	ORF1ab	GU280_gp01	nsp3	YP_009742610.1	gene 266..21555 | CDS join(266..13468,13468..21555) | mat_peptide 10055..10972 | CDS 266..13483 | mat_peptide 10055..10972 |	ORF1ab	GU280_gp01		YP_009742612.1
590	1	590	Severe acute respiratory syndrome coronavirus 2 (SARS-CoV-2)	17	TACAACTATTGTTAATGGTGTTA	TACAACTACACTTAACGGTCTTT	7534	7556	Severe acute respiratory syndrome coronavirus 2 isolate Wuhan-Hu-1, complete genome.	NC_045512	10123	10145	Severe acute respiratory syndrome coronavirus 2 isolate Wuhan-Hu-1, complete genome.	NC_045512	gene 266..21555 | CDS join(266..13468,13468..21555) | mat_peptide 2720..8554 | CDS 266..13483 | mat_peptide 2720..8554 |	ORF1ab	GU280_gp01	nsp3	YP_009742610.1	gene 266..21555 | CDS join(266..13468,13468..21555) | mat_peptide 10055..10972 | CDS 266..13483 | mat_peptide 10055..10972 |	ORF1ab	GU280_gp01		YP_009742612.1
591	1	591	Severe acute respiratory syndrome coronavirus 2 (SARS-CoV-2)	17	ACAACTATTGTTAATGGTGTTAG	ACAACTACACTTAACGGTCTTTG	7535	7557	Severe acute respiratory syndrome coronavirus 2 isolate Wuhan-Hu-1, complete genome.	NC_045512	10124	10146	Severe acute respiratory syndrome coronavirus 2 isolate Wuhan-Hu-1, complete genome.	NC_045512	gene 266..21555 | CDS join(266..13468,13468..21555) | mat_peptide 2720..8554 | CDS 266..13483 | mat_peptide 2720..8554 |	ORF1ab	GU280_gp01	nsp3	YP_009742610.1	gene 266..21555 | CDS join(266..13468,13468..21555) | mat_peptide 10055..10972 | CDS 266..13483 | mat_peptide 10055..10972 |	ORF1ab	GU280_gp01		YP_009742612.1
592	1	592	Severe acute respiratory syndrome coronavirus 2 (SARS-CoV-2)	17	TTGCAAACTACACAATTGGAATT	TGAGAATCTTCACAATTGGAACT	7597	7619	Severe acute respiratory syndrome coronavirus 2 isolate Wuhan-Hu-1, complete genome.	NC_045512	25406	25428	Severe acute respiratory syndrome coronavirus 2 isolate Wuhan-Hu-1, complete genome.	NC_045512	gene 266..21555 | CDS join(266..13468,13468..21555) | mat_peptide 2720..8554 | CDS 266..13483 | mat_peptide 2720..8554 |	ORF1ab	GU280_gp01	nsp3	YP_009742610.1	gene 25393..26220 | CDS 25393..26220 |	ORF3a	GU280_gp03		YP_009724391.1
593	1	593	Severe acute respiratory syndrome coronavirus 2 (SARS-CoV-2)	17	TGCAAACTACACAATTGGAATTG	GAGAATCTTCACAATTGGAACTG	7598	7620	Severe acute respiratory syndrome coronavirus 2 isolate Wuhan-Hu-1, complete genome.	NC_045512	25407	25429	Severe acute respiratory syndrome coronavirus 2 isolate Wuhan-Hu-1, complete genome.	NC_045512	gene 266..21555 | CDS join(266..13468,13468..21555) | mat_peptide 2720..8554 | CDS 266..13483 | mat_peptide 2720..8554 |	ORF1ab	GU280_gp01	nsp3	YP_009742610.1	gene 25393..26220 | CDS 25393..26220 |	ORF3a	GU280_gp03		YP_009724391.1
594	1	594	Severe acute respiratory syndrome coronavirus 2 (SARS-CoV-2)	18	GCAAACTACACAATTGGAATTGT	AGAATCTTCACAATTGGAACTGT	7599	7621	Severe acute respiratory syndrome coronavirus 2 isolate Wuhan-Hu-1, complete genome.	NC_045512	25408	25430	Severe acute respiratory syndrome coronavirus 2 isolate Wuhan-Hu-1, complete genome.	NC_045512	gene 266..21555 | CDS join(266..13468,13468..21555) | mat_peptide 2720..8554 | CDS 266..13483 | mat_peptide 2720..8554 |	ORF1ab	GU280_gp01	nsp3	YP_009742610.1	gene 25393..26220 | CDS 25393..26220 |	ORF3a	GU280_gp03		YP_009724391.1
595	1	595	Severe acute respiratory syndrome coronavirus 2 (SARS-CoV-2)	18	CAAACTACACAATTGGAATTGTG	GAATCTTCACAATTGGAACTGTA	7600	7622	Severe acute respiratory syndrome coronavirus 2 isolate Wuhan-Hu-1, complete genome.	NC_045512	25409	25431	Severe acute respiratory syndrome coronavirus 2 isolate Wuhan-Hu-1, complete genome.	NC_045512	gene 266..21555 | CDS join(266..13468,13468..21555) | mat_peptide 2720..8554 | CDS 266..13483 | mat_peptide 2720..8554 |	ORF1ab	GU280_gp01	nsp3	YP_009742610.1	gene 25393..26220 | CDS 25393..26220 |	ORF3a	GU280_gp03		YP_009724391.1
596	1	596	Severe acute respiratory syndrome coronavirus 2 (SARS-CoV-2)	18	AAACTACACAATTGGAATTGTGT	AATCTTCACAATTGGAACTGTAA	7601	7623	Severe acute respiratory syndrome coronavirus 2 isolate Wuhan-Hu-1, complete genome.	NC_045512	25410	25432	Severe acute respiratory syndrome coronavirus 2 isolate Wuhan-Hu-1, complete genome.	NC_045512	gene 266..21555 | CDS join(266..13468,13468..21555) | mat_peptide 2720..8554 | CDS 266..13483 | mat_peptide 2720..8554 |	ORF1ab	GU280_gp01	nsp3	YP_009742610.1	gene 25393..26220 | CDS 25393..26220 |	ORF3a	GU280_gp03		YP_009724391.1
597	1	597	Severe acute respiratory syndrome coronavirus 2 (SARS-CoV-2)	17	AACTACACAATTGGAATTGTGTT	ATCTTCACAATTGGAACTGTAAC	7602	7624	Severe acute respiratory syndrome coronavirus 2 isolate Wuhan-Hu-1, complete genome.	NC_045512	25411	25433	Severe acute respiratory syndrome coronavirus 2 isolate Wuhan-Hu-1, complete genome.	NC_045512	gene 266..21555 | CDS join(266..13468,13468..21555) | mat_peptide 2720..8554 | CDS 266..13483 | mat_peptide 2720..8554 |	ORF1ab	GU280_gp01	nsp3	YP_009742610.1	gene 25393..26220 | CDS 25393..26220 |	ORF3a	GU280_gp03		YP_009724391.1
598	1	598	Severe acute respiratory syndrome coronavirus 2 (SARS-CoV-2)	17	ACAATTGGAATTGTGTTAATTGT	ACCACCCAAATTGTGTTAACTGT	7608	7630	Severe acute respiratory syndrome coronavirus 2 isolate Wuhan-Hu-1, complete genome.	NC_045512	14321	14343	Severe acute respiratory syndrome coronavirus 2 isolate Wuhan-Hu-1, complete genome.	NC_045512	gene 266..21555 | CDS join(266..13468,13468..21555) | mat_peptide 2720..8554 | CDS 266..13483 | mat_peptide 2720..8554 |	ORF1ab	GU280_gp01	nsp3	YP_009742610.1	gene 266..21555 | CDS join(266..13468,13468..21555) |	ORF1ab	GU280_gp01		YP_009724389.1
599	1	599	Severe acute respiratory syndrome coronavirus 2 (SARS-CoV-2)	17	ATTGGAATTGTGTTAATTGTGAT	GTTGGGATTATCCTAAATGTGAT	7611	7633	Severe acute respiratory syndrome coronavirus 2 isolate Wuhan-Hu-1, complete genome.	NC_045512	15287	15309	Severe acute respiratory syndrome coronavirus 2 isolate Wuhan-Hu-1, complete genome.	NC_045512	gene 266..21555 | CDS join(266..13468,13468..21555) | mat_peptide 2720..8554 | CDS 266..13483 | mat_peptide 2720..8554 |	ORF1ab	GU280_gp01	nsp3	YP_009742610.1	gene 266..21555 | CDS join(266..13468,13468..21555) |	ORF1ab	GU280_gp01		YP_009724389.1
600	1	600	Severe acute respiratory syndrome coronavirus 2 (SARS-CoV-2)	18	TTGGAATTGTGTTAATTGTGATA	TTGGGATTATCCTAAATGTGATA	7612	7634	Severe acute respiratory syndrome coronavirus 2 isolate Wuhan-Hu-1, complete genome.	NC_045512	15288	15310	Severe acute respiratory syndrome coronavirus 2 isolate Wuhan-Hu-1, complete genome.	NC_045512	gene 266..21555 | CDS join(266..13468,13468..21555) | mat_peptide 2720..8554 | CDS 266..13483 | mat_peptide 2720..8554 |	ORF1ab	GU280_gp01	nsp3	YP_009742610.1	gene 266..21555 | CDS join(266..13468,13468..21555) |	ORF1ab	GU280_gp01		YP_009724389.1
601	1	601	Severe acute respiratory syndrome coronavirus 2 (SARS-CoV-2)	17	TGGAATTGTGTTAATTGTGATAC	TGGGATTATCCTAAATGTGATAG	7613	7635	Severe acute respiratory syndrome coronavirus 2 isolate Wuhan-Hu-1, complete genome.	NC_045512	15289	15311	Severe acute respiratory syndrome coronavirus 2 isolate Wuhan-Hu-1, complete genome.	NC_045512	gene 266..21555 | CDS join(266..13468,13468..21555) | mat_peptide 2720..8554 | CDS 266..13483 | mat_peptide 2720..8554 |	ORF1ab	GU280_gp01	nsp3	YP_009742610.1	gene 266..21555 | CDS join(266..13468,13468..21555) |	ORF1ab	GU280_gp01		YP_009724389.1
602	1	602	Severe acute respiratory syndrome coronavirus 2 (SARS-CoV-2)	17	GGAATTGTGTTAATTGTGATACA	GGGATTATCCTAAATGTGATAGA	7614	7636	Severe acute respiratory syndrome coronavirus 2 isolate Wuhan-Hu-1, complete genome.	NC_045512	15290	15312	Severe acute respiratory syndrome coronavirus 2 isolate Wuhan-Hu-1, complete genome.	NC_045512	gene 266..21555 | CDS join(266..13468,13468..21555) | mat_peptide 2720..8554 | CDS 266..13483 | mat_peptide 2720..8554 |	ORF1ab	GU280_gp01	nsp3	YP_009742610.1	gene 266..21555 | CDS join(266..13468,13468..21555) |	ORF1ab	GU280_gp01		YP_009724389.1
603	1	603	Severe acute respiratory syndrome coronavirus 2 (SARS-CoV-2)	17	AATTGTGTTAATTGTGATACATT	GATGAAGGTAATTGTGACACATT	7616	7638	Severe acute respiratory syndrome coronavirus 2 isolate Wuhan-Hu-1, complete genome.	NC_045512	13843	13865	Severe acute respiratory syndrome coronavirus 2 isolate Wuhan-Hu-1, complete genome.	NC_045512	gene 266..21555 | CDS join(266..13468,13468..21555) | mat_peptide 2720..8554 | CDS 266..13483 | mat_peptide 2720..8554 |	ORF1ab	GU280_gp01	nsp3	YP_009742610.1	gene 266..21555 | CDS join(266..13468,13468..21555) |	ORF1ab	GU280_gp01		YP_009724389.1
604	1	604	Severe acute respiratory syndrome coronavirus 2 (SARS-CoV-2)	17	AATTGTGTTAATTGTGATACATT	AATTATGGTGATAGTGCAACATT	7616	7638	Severe acute respiratory syndrome coronavirus 2 isolate Wuhan-Hu-1, complete genome.	NC_045512	20743	20765	Severe acute respiratory syndrome coronavirus 2 isolate Wuhan-Hu-1, complete genome.	NC_045512	gene 266..21555 | CDS join(266..13468,13468..21555) | mat_peptide 2720..8554 | CDS 266..13483 | mat_peptide 2720..8554 |	ORF1ab	GU280_gp01	nsp3	YP_009742610.1	gene 266..21555 | CDS join(266..13468,13468..21555) | mat_peptide 20659..21552 |	ORF1ab	GU280_gp01		YP_009725311.1
605	1	605	Severe acute respiratory syndrome coronavirus 2 (SARS-CoV-2)	17	ATTGTGTTAATTGTGATACATTC	ATGAAGGTAATTGTGACACATTA	7617	7639	Severe acute respiratory syndrome coronavirus 2 isolate Wuhan-Hu-1, complete genome.	NC_045512	13844	13866	Severe acute respiratory syndrome coronavirus 2 isolate Wuhan-Hu-1, complete genome.	NC_045512	gene 266..21555 | CDS join(266..13468,13468..21555) | mat_peptide 2720..8554 | CDS 266..13483 | mat_peptide 2720..8554 |	ORF1ab	GU280_gp01	nsp3	YP_009742610.1	gene 266..21555 | CDS join(266..13468,13468..21555) |	ORF1ab	GU280_gp01		YP_009724389.1
606	1	606	Severe acute respiratory syndrome coronavirus 2 (SARS-CoV-2)	17	TCTGTGCTGGTAGTACATTTATT	CGTGTGATGGTACAACATTTACT	7638	7660	Severe acute respiratory syndrome coronavirus 2 isolate Wuhan-Hu-1, complete genome.	NC_045512	12513	12535	Severe acute respiratory syndrome coronavirus 2 isolate Wuhan-Hu-1, complete genome.	NC_045512	gene 266..21555 | CDS join(266..13468,13468..21555) | mat_peptide 2720..8554 | CDS 266..13483 | mat_peptide 2720..8554 |	ORF1ab	GU280_gp01	nsp3	YP_009742610.1	gene 266..21555 | CDS join(266..13468,13468..21555) | mat_peptide 12092..12685 | CDS 266..13483 | mat_peptide 12092..12685 |	ORF1ab	GU280_gp01		YP_009742615.1
607	1	607	Severe acute respiratory syndrome coronavirus 2 (SARS-CoV-2)	17	CTGTGCTGGTAGTACATTTATTA	GTGTGATGGTACAACATTTACTT	7639	7661	Severe acute respiratory syndrome coronavirus 2 isolate Wuhan-Hu-1, complete genome.	NC_045512	12514	12536	Severe acute respiratory syndrome coronavirus 2 isolate Wuhan-Hu-1, complete genome.	NC_045512	gene 266..21555 | CDS join(266..13468,13468..21555) | mat_peptide 2720..8554 | CDS 266..13483 | mat_peptide 2720..8554 |	ORF1ab	GU280_gp01	nsp3	YP_009742610.1	gene 266..21555 | CDS join(266..13468,13468..21555) | mat_peptide 12092..12685 | CDS 266..13483 | mat_peptide 12092..12685 |	ORF1ab	GU280_gp01		YP_009742615.1
608	1	608	Severe acute respiratory syndrome coronavirus 2 (SARS-CoV-2)	17	TGTGCTGGTAGTACATTTATTAG	TGTGATGGTACAACATTTACTTA	7640	7662	Severe acute respiratory syndrome coronavirus 2 isolate Wuhan-Hu-1, complete genome.	NC_045512	12515	12537	Severe acute respiratory syndrome coronavirus 2 isolate Wuhan-Hu-1, complete genome.	NC_045512	gene 266..21555 | CDS join(266..13468,13468..21555) | mat_peptide 2720..8554 | CDS 266..13483 | mat_peptide 2720..8554 |	ORF1ab	GU280_gp01	nsp3	YP_009742610.1	gene 266..21555 | CDS join(266..13468,13468..21555) | mat_peptide 12092..12685 | CDS 266..13483 | mat_peptide 12092..12685 |	ORF1ab	GU280_gp01		YP_009742615.1
609	1	609	Severe acute respiratory syndrome coronavirus 2 (SARS-CoV-2)	17	GTGCTGGTAGTACATTTATTAGT	GTGATGGTACAACATTTACTTAT	7641	7663	Severe acute respiratory syndrome coronavirus 2 isolate Wuhan-Hu-1, complete genome.	NC_045512	12516	12538	Severe acute respiratory syndrome coronavirus 2 isolate Wuhan-Hu-1, complete genome.	NC_045512	gene 266..21555 | CDS join(266..13468,13468..21555) | mat_peptide 2720..8554 | CDS 266..13483 | mat_peptide 2720..8554 |	ORF1ab	GU280_gp01	nsp3	YP_009742610.1	gene 266..21555 | CDS join(266..13468,13468..21555) | mat_peptide 12092..12685 | CDS 266..13483 | mat_peptide 12092..12685 |	ORF1ab	GU280_gp01		YP_009742615.1
610	1	610	Severe acute respiratory syndrome coronavirus 2 (SARS-CoV-2)	17	TGCTGGTAGTACATTTATTAGTG	TGATGGTACAACATTTACTTATG	7642	7664	Severe acute respiratory syndrome coronavirus 2 isolate Wuhan-Hu-1, complete genome.	NC_045512	12517	12539	Severe acute respiratory syndrome coronavirus 2 isolate Wuhan-Hu-1, complete genome.	NC_045512	gene 266..21555 | CDS join(266..13468,13468..21555) | mat_peptide 2720..8554 | CDS 266..13483 | mat_peptide 2720..8554 |	ORF1ab	GU280_gp01	nsp3	YP_009742610.1	gene 266..21555 | CDS join(266..13468,13468..21555) | mat_peptide 12092..12685 | CDS 266..13483 | mat_peptide 12092..12685 |	ORF1ab	GU280_gp01		YP_009742615.1
611	1	611	Severe acute respiratory syndrome coronavirus 2 (SARS-CoV-2)	17	TTAGTGATGAAGTTGCGAGAGAC	TTGGTGATATTGCTGCTAGAGAC	7659	7681	Severe acute respiratory syndrome coronavirus 2 isolate Wuhan-Hu-1, complete genome.	NC_045512	24084	24106	Severe acute respiratory syndrome coronavirus 2 isolate Wuhan-Hu-1, complete genome.	NC_045512	gene 266..21555 | CDS join(266..13468,13468..21555) | mat_peptide 2720..8554 | CDS 266..13483 | mat_peptide 2720..8554 |	ORF1ab	GU280_gp01	nsp3	YP_009742610.1	gene 21563..25384 | CDS 21563..25384 |	spike glycoprotein	GU280_gp02		YP_009724390.1
612	1	612	Severe acute respiratory syndrome coronavirus 2 (SARS-CoV-2)	17	TTCATTGCCTATTAATGTTATAG	TTGATTGCCAACCAATTTAATAG	7867	7889	Severe acute respiratory syndrome coronavirus 2 isolate Wuhan-Hu-1, complete genome.	NC_045512	24326	24348	Severe acute respiratory syndrome coronavirus 2 isolate Wuhan-Hu-1, complete genome.	NC_045512	gene 266..21555 | CDS join(266..13468,13468..21555) | mat_peptide 2720..8554 | CDS 266..13483 | mat_peptide 2720..8554 |	ORF1ab	GU280_gp01	nsp3	YP_009742610.1	gene 21563..25384 | CDS 21563..25384 |	spike glycoprotein	GU280_gp02		YP_009724390.1
613	1	613	Severe acute respiratory syndrome coronavirus 2 (SARS-CoV-2)	17	TCATTGCCTATTAATGTTATAGT	TGATTGCCAACCAATTTAATAGT	7868	7890	Severe acute respiratory syndrome coronavirus 2 isolate Wuhan-Hu-1, complete genome.	NC_045512	24327	24349	Severe acute respiratory syndrome coronavirus 2 isolate Wuhan-Hu-1, complete genome.	NC_045512	gene 266..21555 | CDS join(266..13468,13468..21555) | mat_peptide 2720..8554 | CDS 266..13483 | mat_peptide 2720..8554 |	ORF1ab	GU280_gp01	nsp3	YP_009742610.1	gene 21563..25384 | CDS 21563..25384 |	spike glycoprotein	GU280_gp02		YP_009724390.1
614	1	614	Severe acute respiratory syndrome coronavirus 2 (SARS-CoV-2)	17	CATTGCCTATTAATGTTATAGTT	CATGGCCTCTTATTGTAACAGCT	7869	7891	Severe acute respiratory syndrome coronavirus 2 isolate Wuhan-Hu-1, complete genome.	NC_045512	12633	12655	Severe acute respiratory syndrome coronavirus 2 isolate Wuhan-Hu-1, complete genome.	NC_045512	gene 266..21555 | CDS join(266..13468,13468..21555) | mat_peptide 2720..8554 | CDS 266..13483 | mat_peptide 2720..8554 |	ORF1ab	GU280_gp01	nsp3	YP_009742610.1	gene 266..21555 | CDS join(266..13468,13468..21555) | mat_peptide 12092..12685 | CDS 266..13483 | mat_peptide 12092..12685 |	ORF1ab	GU280_gp01		YP_009742615.1
615	1	615	Severe acute respiratory syndrome coronavirus 2 (SARS-CoV-2)	17	CATTGCCTATTAATGTTATAGTT	CATTACCTGTTAATGTAGCATTT	7869	7891	Severe acute respiratory syndrome coronavirus 2 isolate Wuhan-Hu-1, complete genome.	NC_045512	19763	19785	Severe acute respiratory syndrome coronavirus 2 isolate Wuhan-Hu-1, complete genome.	NC_045512	gene 266..21555 | CDS join(266..13468,13468..21555) | mat_peptide 2720..8554 | CDS 266..13483 | mat_peptide 2720..8554 |	ORF1ab	GU280_gp01	nsp3	YP_009742610.1	gene 266..21555 | CDS join(266..13468,13468..21555) | mat_peptide 19621..20658 |	ORF1ab	GU280_gp01		YP_009725310.1
616	1	616	Severe acute respiratory syndrome coronavirus 2 (SARS-CoV-2)	17	ATTGCCTATTAATGTTATAGTTT	ATGGCCTCTTATTGTAACAGCTT	7870	7892	Severe acute respiratory syndrome coronavirus 2 isolate Wuhan-Hu-1, complete genome.	NC_045512	12634	12656	Severe acute respiratory syndrome coronavirus 2 isolate Wuhan-Hu-1, complete genome.	NC_045512	gene 266..21555 | CDS join(266..13468,13468..21555) | mat_peptide 2720..8554 | CDS 266..13483 | mat_peptide 2720..8554 |	ORF1ab	GU280_gp01	nsp3	YP_009742610.1	gene 266..21555 | CDS join(266..13468,13468..21555) | mat_peptide 12092..12685 | CDS 266..13483 | mat_peptide 12092..12685 |	ORF1ab	GU280_gp01		YP_009742615.1
617	1	617	Severe acute respiratory syndrome coronavirus 2 (SARS-CoV-2)	17	TTTACTACAGTCAGCTTATGTGT	ATTACTACAGACAACACATTTGT	7941	7963	Severe acute respiratory syndrome coronavirus 2 isolate Wuhan-Hu-1, complete genome.	NC_045512	24905	24927	Severe acute respiratory syndrome coronavirus 2 isolate Wuhan-Hu-1, complete genome.	NC_045512	gene 266..21555 | CDS join(266..13468,13468..21555) | mat_peptide 2720..8554 | CDS 266..13483 | mat_peptide 2720..8554 |	ORF1ab	GU280_gp01	nsp3	YP_009742610.1	gene 21563..25384 | CDS 21563..25384 |	spike glycoprotein	GU280_gp02		YP_009724390.1
618	1	618	Severe acute respiratory syndrome coronavirus 2 (SARS-CoV-2)	17	TTACTACAGTCAGCTTATGTGTC	TTACTACAGACAACACATTTGTG	7942	7964	Severe acute respiratory syndrome coronavirus 2 isolate Wuhan-Hu-1, complete genome.	NC_045512	24906	24928	Severe acute respiratory syndrome coronavirus 2 isolate Wuhan-Hu-1, complete genome.	NC_045512	gene 266..21555 | CDS join(266..13468,13468..21555) | mat_peptide 2720..8554 | CDS 266..13483 | mat_peptide 2720..8554 |	ORF1ab	GU280_gp01	nsp3	YP_009742610.1	gene 21563..25384 | CDS 21563..25384 |	spike glycoprotein	GU280_gp02		YP_009724390.1
619	1	619	Severe acute respiratory syndrome coronavirus 2 (SARS-CoV-2)	17	CATTAGTGTCTGATGTTGGTGAT	CATTTGTGTCTGGTAACTGTGAT	7989	8011	Severe acute respiratory syndrome coronavirus 2 isolate Wuhan-Hu-1, complete genome.	NC_045512	24921	24943	Severe acute respiratory syndrome coronavirus 2 isolate Wuhan-Hu-1, complete genome.	NC_045512	gene 266..21555 | CDS join(266..13468,13468..21555) | mat_peptide 2720..8554 | CDS 266..13483 | mat_peptide 2720..8554 |	ORF1ab	GU280_gp01	nsp3	YP_009742610.1	gene 21563..25384 | CDS 21563..25384 |	spike glycoprotein	GU280_gp02		YP_009724390.1
620	1	620	Severe acute respiratory syndrome coronavirus 2 (SARS-CoV-2)	17	ATTAGTGTCTGATGTTGGTGATA	AACTGTGTATGATGATGGTGCTA	7990	8012	Severe acute respiratory syndrome coronavirus 2 isolate Wuhan-Hu-1, complete genome.	NC_045512	11359	11381	Severe acute respiratory syndrome coronavirus 2 isolate Wuhan-Hu-1, complete genome.	NC_045512	gene 266..21555 | CDS join(266..13468,13468..21555) | mat_peptide 2720..8554 | CDS 266..13483 | mat_peptide 2720..8554 |	ORF1ab	GU280_gp01	nsp3	YP_009742610.1	gene 266..21555 | CDS join(266..13468,13468..21555) | mat_peptide 10973..11842 | CDS 266..13483 | mat_peptide 10973..11842 |	ORF1ab	GU280_gp01		YP_009742613.1
621	1	621	Severe acute respiratory syndrome coronavirus 2 (SARS-CoV-2)	17	ATTAGTGTCTGATGTTGGTGATA	ATTTGTAGTTGAAGTTGTTGATA	7990	8012	Severe acute respiratory syndrome coronavirus 2 isolate Wuhan-Hu-1, complete genome.	NC_045512	14850	14872	Severe acute respiratory syndrome coronavirus 2 isolate Wuhan-Hu-1, complete genome.	NC_045512	gene 266..21555 | CDS join(266..13468,13468..21555) | mat_peptide 2720..8554 | CDS 266..13483 | mat_peptide 2720..8554 |	ORF1ab	GU280_gp01	nsp3	YP_009742610.1	gene 266..21555 | CDS join(266..13468,13468..21555) |	ORF1ab	GU280_gp01		YP_009724389.1
622	1	622	Severe acute respiratory syndrome coronavirus 2 (SARS-CoV-2)	17	TTAGTGTCTGATGTTGGTGATAG	ACTGTGTATGATGATGGTGCTAG	7991	8013	Severe acute respiratory syndrome coronavirus 2 isolate Wuhan-Hu-1, complete genome.	NC_045512	11360	11382	Severe acute respiratory syndrome coronavirus 2 isolate Wuhan-Hu-1, complete genome.	NC_045512	gene 266..21555 | CDS join(266..13468,13468..21555) | mat_peptide 2720..8554 | CDS 266..13483 | mat_peptide 2720..8554 |	ORF1ab	GU280_gp01	nsp3	YP_009742610.1	gene 266..21555 | CDS join(266..13468,13468..21555) | mat_peptide 10973..11842 | CDS 266..13483 | mat_peptide 10973..11842 |	ORF1ab	GU280_gp01		YP_009742613.1
623	1	623	Severe acute respiratory syndrome coronavirus 2 (SARS-CoV-2)	17	TAGTGTCTGATGTTGGTGATAGT	CTGTGTATGATGATGGTGCTAGG	7992	8014	Severe acute respiratory syndrome coronavirus 2 isolate Wuhan-Hu-1, complete genome.	NC_045512	11361	11383	Severe acute respiratory syndrome coronavirus 2 isolate Wuhan-Hu-1, complete genome.	NC_045512	gene 266..21555 | CDS join(266..13468,13468..21555) | mat_peptide 2720..8554 | CDS 266..13483 | mat_peptide 2720..8554 |	ORF1ab	GU280_gp01	nsp3	YP_009742610.1	gene 266..21555 | CDS join(266..13468,13468..21555) | mat_peptide 10973..11842 | CDS 266..13483 | mat_peptide 10973..11842 |	ORF1ab	GU280_gp01		YP_009742613.1
624	1	624	Severe acute respiratory syndrome coronavirus 2 (SARS-CoV-2)	17	AGTGTCTGATGTTGGTGATAGTG	TGTGTATGATGATGGTGCTAGGA	7993	8015	Severe acute respiratory syndrome coronavirus 2 isolate Wuhan-Hu-1, complete genome.	NC_045512	11362	11384	Severe acute respiratory syndrome coronavirus 2 isolate Wuhan-Hu-1, complete genome.	NC_045512	gene 266..21555 | CDS join(266..13468,13468..21555) | mat_peptide 2720..8554 | CDS 266..13483 | mat_peptide 2720..8554 |	ORF1ab	GU280_gp01	nsp3	YP_009742610.1	gene 266..21555 | CDS join(266..13468,13468..21555) | mat_peptide 10973..11842 | CDS 266..13483 | mat_peptide 10973..11842 |	ORF1ab	GU280_gp01		YP_009742613.1
625	1	625	Severe acute respiratory syndrome coronavirus 2 (SARS-CoV-2)	17	GTGTCTGATGTTGGTGATAGTGC	GTGTATGATGATGGTGCTAGGAG	7994	8016	Severe acute respiratory syndrome coronavirus 2 isolate Wuhan-Hu-1, complete genome.	NC_045512	11363	11385	Severe acute respiratory syndrome coronavirus 2 isolate Wuhan-Hu-1, complete genome.	NC_045512	gene 266..21555 | CDS join(266..13468,13468..21555) | mat_peptide 2720..8554 | CDS 266..13483 | mat_peptide 2720..8554 |	ORF1ab	GU280_gp01	nsp3	YP_009742610.1	gene 266..21555 | CDS join(266..13468,13468..21555) | mat_peptide 10973..11842 | CDS 266..13483 | mat_peptide 10973..11842 |	ORF1ab	GU280_gp01		YP_009742613.1
626	1	626	Severe acute respiratory syndrome coronavirus 2 (SARS-CoV-2)	17	TTGATGCTTACGTTAATACGTTT	TGGATGGTTATGTTCACACCTTT	8037	8059	Severe acute respiratory syndrome coronavirus 2 isolate Wuhan-Hu-1, complete genome.	NC_045512	9647	9669	Severe acute respiratory syndrome coronavirus 2 isolate Wuhan-Hu-1, complete genome.	NC_045512	gene 266..21555 | CDS join(266..13468,13468..21555) | mat_peptide 2720..8554 | CDS 266..13483 | mat_peptide 2720..8554 |	ORF1ab	GU280_gp01	nsp3	YP_009742610.1	gene 266..21555 | CDS join(266..13468,13468..21555) | mat_peptide 8555..10054 | CDS 266..13483 | mat_peptide 8555..10054 |	ORF1ab	GU280_gp01		YP_009742611.1
627	1	627	Severe acute respiratory syndrome coronavirus 2 (SARS-CoV-2)	17	TTGATGCTTACGTTAATACGTTT	TTAATGGTTACCCTAACATGTTT	8037	8059	Severe acute respiratory syndrome coronavirus 2 isolate Wuhan-Hu-1, complete genome.	NC_045512	18236	18258	Severe acute respiratory syndrome coronavirus 2 isolate Wuhan-Hu-1, complete genome.	NC_045512	gene 266..21555 | CDS join(266..13468,13468..21555) | mat_peptide 2720..8554 | CDS 266..13483 | mat_peptide 2720..8554 |	ORF1ab	GU280_gp01	nsp3	YP_009742610.1	gene 266..21555 | CDS join(266..13468,13468..21555) | mat_peptide 18040..19620 |	ORF1ab	GU280_gp01		YP_009725309.1
628	1	628	Severe acute respiratory syndrome coronavirus 2 (SARS-CoV-2)	17	TAGTTGCAACTGCAGAAGCTGAA	ATGTGGCAACTTTACAAGCTGAA	8100	8122	Severe acute respiratory syndrome coronavirus 2 isolate Wuhan-Hu-1, complete genome.	NC_045512	18023	18045	Severe acute respiratory syndrome coronavirus 2 isolate Wuhan-Hu-1, complete genome.	NC_045512	gene 266..21555 | CDS join(266..13468,13468..21555) | mat_peptide 2720..8554 | CDS 266..13483 | mat_peptide 2720..8554 |	ORF1ab	GU280_gp01	nsp3	YP_009742610.1	gene 266..21555 | CDS join(266..13468,13468..21555) | mat_peptide 16237..18039 | mat_peptide 18040..19620 |	ORF1ab	GU280_gp01		YP_009725309.1
629	1	629	Severe acute respiratory syndrome coronavirus 2 (SARS-CoV-2)	17	AGTTGCAACTGCAGAAGCTGAAC	TGTGGCAACTTTACAAGCTGAAA	8101	8123	Severe acute respiratory syndrome coronavirus 2 isolate Wuhan-Hu-1, complete genome.	NC_045512	18024	18046	Severe acute respiratory syndrome coronavirus 2 isolate Wuhan-Hu-1, complete genome.	NC_045512	gene 266..21555 | CDS join(266..13468,13468..21555) | mat_peptide 2720..8554 | CDS 266..13483 | mat_peptide 2720..8554 |	ORF1ab	GU280_gp01	nsp3	YP_009742610.1	gene 266..21555 | CDS join(266..13468,13468..21555) | mat_peptide 16237..18039 | mat_peptide 18040..19620 |	ORF1ab	GU280_gp01		YP_009725309.1
630	1	630	Severe acute respiratory syndrome coronavirus 2 (SARS-CoV-2)	17	TGCAGAAGCTGAACTTGCAAAGA	TTCAGTAGCTGCACTTACTAACA	8110	8132	Severe acute respiratory syndrome coronavirus 2 isolate Wuhan-Hu-1, complete genome.	NC_045512	14628	14650	Severe acute respiratory syndrome coronavirus 2 isolate Wuhan-Hu-1, complete genome.	NC_045512	gene 266..21555 | CDS join(266..13468,13468..21555) | mat_peptide 2720..8554 | CDS 266..13483 | mat_peptide 2720..8554 |	ORF1ab	GU280_gp01	nsp3	YP_009742610.1	gene 266..21555 | CDS join(266..13468,13468..21555) |	ORF1ab	GU280_gp01		YP_009724389.1
631	1	631	Severe acute respiratory syndrome coronavirus 2 (SARS-CoV-2)	17	GCAGAAGCTGAACTTGCAAAGAA	TCAGTAGCTGCACTTACTAACAA	8111	8133	Severe acute respiratory syndrome coronavirus 2 isolate Wuhan-Hu-1, complete genome.	NC_045512	14629	14651	Severe acute respiratory syndrome coronavirus 2 isolate Wuhan-Hu-1, complete genome.	NC_045512	gene 266..21555 | CDS join(266..13468,13468..21555) | mat_peptide 2720..8554 | CDS 266..13483 | mat_peptide 2720..8554 |	ORF1ab	GU280_gp01	nsp3	YP_009742610.1	gene 266..21555 | CDS join(266..13468,13468..21555) |	ORF1ab	GU280_gp01		YP_009724389.1
632	1	632	Severe acute respiratory syndrome coronavirus 2 (SARS-CoV-2)	18	CAGAAGCTGAACTTGCAAAGAAT	CAGTAGCTGCACTTACTAACAAT	8112	8134	Severe acute respiratory syndrome coronavirus 2 isolate Wuhan-Hu-1, complete genome.	NC_045512	14630	14652	Severe acute respiratory syndrome coronavirus 2 isolate Wuhan-Hu-1, complete genome.	NC_045512	gene 266..21555 | CDS join(266..13468,13468..21555) | mat_peptide 2720..8554 | CDS 266..13483 | mat_peptide 2720..8554 |	ORF1ab	GU280_gp01	nsp3	YP_009742610.1	gene 266..21555 | CDS join(266..13468,13468..21555) |	ORF1ab	GU280_gp01		YP_009724389.1
633	1	633	Severe acute respiratory syndrome coronavirus 2 (SARS-CoV-2)	18	AGAAGCTGAACTTGCAAAGAATG	AGTAGCTGCACTTACTAACAATG	8113	8135	Severe acute respiratory syndrome coronavirus 2 isolate Wuhan-Hu-1, complete genome.	NC_045512	14631	14653	Severe acute respiratory syndrome coronavirus 2 isolate Wuhan-Hu-1, complete genome.	NC_045512	gene 266..21555 | CDS join(266..13468,13468..21555) | mat_peptide 2720..8554 | CDS 266..13483 | mat_peptide 2720..8554 |	ORF1ab	GU280_gp01	nsp3	YP_009742610.1	gene 266..21555 | CDS join(266..13468,13468..21555) |	ORF1ab	GU280_gp01		YP_009724389.1
634	1	634	Severe acute respiratory syndrome coronavirus 2 (SARS-CoV-2)	18	GAAGCTGAACTTGCAAAGAATGT	GTAGCTGCACTTACTAACAATGT	8114	8136	Severe acute respiratory syndrome coronavirus 2 isolate Wuhan-Hu-1, complete genome.	NC_045512	14632	14654	Severe acute respiratory syndrome coronavirus 2 isolate Wuhan-Hu-1, complete genome.	NC_045512	gene 266..21555 | CDS join(266..13468,13468..21555) | mat_peptide 2720..8554 | CDS 266..13483 | mat_peptide 2720..8554 |	ORF1ab	GU280_gp01	nsp3	YP_009742610.1	gene 266..21555 | CDS join(266..13468,13468..21555) |	ORF1ab	GU280_gp01		YP_009724389.1
635	1	635	Severe acute respiratory syndrome coronavirus 2 (SARS-CoV-2)	17	AAGCTGAACTTGCAAAGAATGTG	TAGCTGCACTTACTAACAATGTT	8115	8137	Severe acute respiratory syndrome coronavirus 2 isolate Wuhan-Hu-1, complete genome.	NC_045512	14633	14655	Severe acute respiratory syndrome coronavirus 2 isolate Wuhan-Hu-1, complete genome.	NC_045512	gene 266..21555 | CDS join(266..13468,13468..21555) | mat_peptide 2720..8554 | CDS 266..13483 | mat_peptide 2720..8554 |	ORF1ab	GU280_gp01	nsp3	YP_009742610.1	gene 266..21555 | CDS join(266..13468,13468..21555) |	ORF1ab	GU280_gp01		YP_009724389.1
636	1	636	Severe acute respiratory syndrome coronavirus 2 (SARS-CoV-2)	17	AGCTGAACTTGCAAAGAATGTGT	AGCTGCACTTACTAACAATGTTG	8116	8138	Severe acute respiratory syndrome coronavirus 2 isolate Wuhan-Hu-1, complete genome.	NC_045512	14634	14656	Severe acute respiratory syndrome coronavirus 2 isolate Wuhan-Hu-1, complete genome.	NC_045512	gene 266..21555 | CDS join(266..13468,13468..21555) | mat_peptide 2720..8554 | CDS 266..13483 | mat_peptide 2720..8554 |	ORF1ab	GU280_gp01	nsp3	YP_009742610.1	gene 266..21555 | CDS join(266..13468,13468..21555) |	ORF1ab	GU280_gp01		YP_009724389.1
637	1	637	Severe acute respiratory syndrome coronavirus 2 (SARS-CoV-2)	17	GCTGAACTTGCAAAGAATGTGTC	GCTGCACTTACTAACAATGTTGC	8117	8139	Severe acute respiratory syndrome coronavirus 2 isolate Wuhan-Hu-1, complete genome.	NC_045512	14635	14657	Severe acute respiratory syndrome coronavirus 2 isolate Wuhan-Hu-1, complete genome.	NC_045512	gene 266..21555 | CDS join(266..13468,13468..21555) | mat_peptide 2720..8554 | CDS 266..13483 | mat_peptide 2720..8554 |	ORF1ab	GU280_gp01	nsp3	YP_009742610.1	gene 266..21555 | CDS join(266..13468,13468..21555) |	ORF1ab	GU280_gp01		YP_009724389.1
638	1	638	Severe acute respiratory syndrome coronavirus 2 (SARS-CoV-2)	17	CAAAGAATGTGTCCTTAGACAAT	GTCAGAGTGTGTACTTGGACAAT	8127	8149	Severe acute respiratory syndrome coronavirus 2 isolate Wuhan-Hu-1, complete genome.	NC_045512	24649	24671	Severe acute respiratory syndrome coronavirus 2 isolate Wuhan-Hu-1, complete genome.	NC_045512	gene 266..21555 | CDS join(266..13468,13468..21555) | mat_peptide 2720..8554 | CDS 266..13483 | mat_peptide 2720..8554 |	ORF1ab	GU280_gp01	nsp3	YP_009742610.1	gene 21563..25384 | CDS 21563..25384 |	spike glycoprotein	GU280_gp02		YP_009724390.1
639	1	639	Severe acute respiratory syndrome coronavirus 2 (SARS-CoV-2)	17	AAAGAATGTGTCCTTAGACAATG	TCAGAGTGTGTACTTGGACAATC	8128	8150	Severe acute respiratory syndrome coronavirus 2 isolate Wuhan-Hu-1, complete genome.	NC_045512	24650	24672	Severe acute respiratory syndrome coronavirus 2 isolate Wuhan-Hu-1, complete genome.	NC_045512	gene 266..21555 | CDS join(266..13468,13468..21555) | mat_peptide 2720..8554 | CDS 266..13483 | mat_peptide 2720..8554 |	ORF1ab	GU280_gp01	nsp3	YP_009742610.1	gene 21563..25384 | CDS 21563..25384 |	spike glycoprotein	GU280_gp02		YP_009724390.1
640	1	640	Severe acute respiratory syndrome coronavirus 2 (SARS-CoV-2)	17	AAGAATGTGTCCTTAGACAATGT	CAGAGTGTGTACTTGGACAATCA	8129	8151	Severe acute respiratory syndrome coronavirus 2 isolate Wuhan-Hu-1, complete genome.	NC_045512	24651	24673	Severe acute respiratory syndrome coronavirus 2 isolate Wuhan-Hu-1, complete genome.	NC_045512	gene 266..21555 | CDS join(266..13468,13468..21555) | mat_peptide 2720..8554 | CDS 266..13483 | mat_peptide 2720..8554 |	ORF1ab	GU280_gp01	nsp3	YP_009742610.1	gene 21563..25384 | CDS 21563..25384 |	spike glycoprotein	GU280_gp02		YP_009724390.1
641	1	641	Severe acute respiratory syndrome coronavirus 2 (SARS-CoV-2)	17	AGAATGTGTCCTTAGACAATGTC	AGAGTGTGTACTTGGACAATCAA	8130	8152	Severe acute respiratory syndrome coronavirus 2 isolate Wuhan-Hu-1, complete genome.	NC_045512	24652	24674	Severe acute respiratory syndrome coronavirus 2 isolate Wuhan-Hu-1, complete genome.	NC_045512	gene 266..21555 | CDS join(266..13468,13468..21555) | mat_peptide 2720..8554 | CDS 266..13483 | mat_peptide 2720..8554 |	ORF1ab	GU280_gp01	nsp3	YP_009742610.1	gene 21563..25384 | CDS 21563..25384 |	spike glycoprotein	GU280_gp02		YP_009724390.1
642	1	642	Severe acute respiratory syndrome coronavirus 2 (SARS-CoV-2)	17	GAAACTAAAGATGTTGTTGAATG	GTACCTCAAGCTGATGTAGAATG	8204	8226	Severe acute respiratory syndrome coronavirus 2 isolate Wuhan-Hu-1, complete genome.	NC_045512	19060	19082	Severe acute respiratory syndrome coronavirus 2 isolate Wuhan-Hu-1, complete genome.	NC_045512	gene 266..21555 | CDS join(266..13468,13468..21555) | mat_peptide 2720..8554 | CDS 266..13483 | mat_peptide 2720..8554 |	ORF1ab	GU280_gp01	nsp3	YP_009742610.1	gene 266..21555 | CDS join(266..13468,13468..21555) | mat_peptide 18040..19620 |	ORF1ab	GU280_gp01		YP_009725309.1
643	1	643	Severe acute respiratory syndrome coronavirus 2 (SARS-CoV-2)	17	AAACTAAAGATGTTGTTGAATGT	AAGTTGAAGAAGTCTTTGAATGT	8205	8227	Severe acute respiratory syndrome coronavirus 2 isolate Wuhan-Hu-1, complete genome.	NC_045512	12200	12222	Severe acute respiratory syndrome coronavirus 2 isolate Wuhan-Hu-1, complete genome.	NC_045512	gene 266..21555 | CDS join(266..13468,13468..21555) | mat_peptide 2720..8554 | CDS 266..13483 | mat_peptide 2720..8554 |	ORF1ab	GU280_gp01	nsp3	YP_009742610.1	gene 266..21555 | CDS join(266..13468,13468..21555) | mat_peptide 12092..12685 | CDS 266..13483 | mat_peptide 12092..12685 |	ORF1ab	GU280_gp01		YP_009742615.1
644	1	644	Severe acute respiratory syndrome coronavirus 2 (SARS-CoV-2)	17	TTGTTGAATGTCTTAAATTGTCA	TAGTGTAACTTCTTCAATTGTCA	8217	8239	Severe acute respiratory syndrome coronavirus 2 isolate Wuhan-Hu-1, complete genome.	NC_045512	25875	25897	Severe acute respiratory syndrome coronavirus 2 isolate Wuhan-Hu-1, complete genome.	NC_045512	gene 266..21555 | CDS join(266..13468,13468..21555) | mat_peptide 2720..8554 | CDS 266..13483 | mat_peptide 2720..8554 |	ORF1ab	GU280_gp01	nsp3	YP_009742610.1	gene 25393..26220 | CDS 25393..26220 |	ORF3a	GU280_gp03		YP_009724391.1
645	1	645	Severe acute respiratory syndrome coronavirus 2 (SARS-CoV-2)	17	TTGTCACATCAATCTGACATAGA	ATGTCATATCAACATCACATAAA	8234	8256	Severe acute respiratory syndrome coronavirus 2 isolate Wuhan-Hu-1, complete genome.	NC_045512	16334	16356	Severe acute respiratory syndrome coronavirus 2 isolate Wuhan-Hu-1, complete genome.	NC_045512	gene 266..21555 | CDS join(266..13468,13468..21555) | mat_peptide 2720..8554 | CDS 266..13483 | mat_peptide 2720..8554 |	ORF1ab	GU280_gp01	nsp3	YP_009742610.1	gene 266..21555 | CDS join(266..13468,13468..21555) | mat_peptide 16237..18039 |	ORF1ab	GU280_gp01		YP_009725308.1
646	1	646	Severe acute respiratory syndrome coronavirus 2 (SARS-CoV-2)	17	TGTCACATCAATCTGACATAGAA	TGTCATATCAACATCACATAAAT	8235	8257	Severe acute respiratory syndrome coronavirus 2 isolate Wuhan-Hu-1, complete genome.	NC_045512	16335	16357	Severe acute respiratory syndrome coronavirus 2 isolate Wuhan-Hu-1, complete genome.	NC_045512	gene 266..21555 | CDS join(266..13468,13468..21555) | mat_peptide 2720..8554 | CDS 266..13483 | mat_peptide 2720..8554 |	ORF1ab	GU280_gp01	nsp3	YP_009742610.1	gene 266..21555 | CDS join(266..13468,13468..21555) | mat_peptide 16237..18039 |	ORF1ab	GU280_gp01		YP_009725308.1
647	1	647	Severe acute respiratory syndrome coronavirus 2 (SARS-CoV-2)	17	TCACATCAATCTGACATAGAAGT	TAACTTTAATCTCACATAGCAAT	8237	8259	Severe acute respiratory syndrome coronavirus 2 isolate Wuhan-Hu-1, complete genome.	NC_045512	29656	29678	Severe acute respiratory syndrome coronavirus 2 isolate Wuhan-Hu-1, complete genome.	NC_045512	gene 266..21555 | CDS join(266..13468,13468..21555) | mat_peptide 2720..8554 | CDS 266..13483 | mat_peptide 2720..8554 |	ORF1ab	GU280_gp01	nsp3	YP_009742610.1	gene 29558..29674 | CDS 29558..29674 | stem_loop 29629..29657 | 3'UTR 29675..29903 |	ORF10	GU280_gp11		YP_009725255.1
648	1	648	Severe acute respiratory syndrome coronavirus 2 (SARS-CoV-2)	17	AAGTTACTGGCGATAGTTGTAAT	AAGGTTATGGCTGTAGTTGTGAT	8256	8278	Severe acute respiratory syndrome coronavirus 2 isolate Wuhan-Hu-1, complete genome.	NC_045512	13395	13417	Severe acute respiratory syndrome coronavirus 2 isolate Wuhan-Hu-1, complete genome.	NC_045512	gene 266..21555 | CDS join(266..13468,13468..21555) | mat_peptide 2720..8554 | CDS 266..13483 | mat_peptide 2720..8554 |	ORF1ab	GU280_gp01	nsp3	YP_009742610.1	gene 266..21555 | CDS join(266..13468,13468..21555) | mat_peptide 13025..13441 | mat_peptide join(13442..13468,13468..16236) | CDS 266..13483 | mat_peptide 13025..13441 |	ORF1ab	GU280_gp01		YP_009742617.1
[truncated: 19,278 more rows]
