# Supplementary material for: Polyvalent guide RNAs for CRISPR antivirals
Source: iScience. 2022 Oct 13;25(11):105333. doi: 10.1016/j.isci.2022.105333 (PMC9618770; doi:10.1016/j.isci.2022.105333)
Supplement: Table S3. Statistics of pgRNA Candidate Prevalence in human-hosted (+) ssRNA viral genomes and viral RNA transcripts, related to Figure 1 [file mmc4.xlsx]

## Sheet: Table S3
Supplementary Table S3: Statistics of pgRNA Candidate Prevalence in human-hosted (+) ssRNA viral genomes and viral RNA transcripts. Related to Figure 1.
Valid pgRNA candidates have a predicted activity score in top quartile for that virus, no human transcriptome BLAST hits, and no unusual secondary structure or GC%
*Activities for crRNAs at their target sequence predicted using cas13design (Wessels et al. Nature Biotechnology. 2020)
RefSeq ID (only for first entry)	# valid pgRNA candidates
NC_012798	0
NC_012800	0
NC_030454	0
NC_038307	0
NC_039475	0
NC_044932	0
NC_006577	36650
NC_045512	11123
NC_004718	7751
NC_019843	5701
NC_038294	5180
NC_026422	1985
NC_034497	1757
NC_038726	1319
NC_043067	876
NC_030791	725
NC_039025	703
NC_012986	573
NC_034443	568
NC_034479	566
NC_035889	502
NC_039191	480
NC_038436	454
NC_026431	333
NC_024070	325
NC_025961	280
NC_001802	274
NC_027998	244
NC_009824	227
NC_012802	226
NC_009825	209
NC_013443	205
NC_044855	163
NC_044045	136
NC_012801	110
NC_019026	92
NC_011800	91
NC_019027	82
NC_023984	61
NC_025114	54
NC_044854	53
NC_001918	52
NC_039897	36
NC_019028	31
NC_044856	27
NC_039477	26
NC_013060	20
NC_024472	18
NC_012957	17
NC_044046	13
NC_032480	10
NC_029647	9
NC_034385	8
NC_044853	8
NC_009826	7
NC_038426	6
NC_035758	5
NC_038298	1
NC_040876	1
