# Supplementary material for: Polyvalent guide RNAs for CRISPR antivirals
Source: iScience. 2022 Oct 13;25(11):105333. doi: 10.1016/j.isci.2022.105333 (PMC9618770; doi:10.1016/j.isci.2022.105333)
Supplement: Table S4. pgRNA Candidate Prevalence in human-hosted (+) ssRNA viral genomes and viral RNA transcripts, related to Figure 1 [file mmc5.xlsx]

## Sheet: Table S4
Supplementary Table S4: pgRNA Candidate Prevalence in human-hosted (+) ssRNA viral genomes and viral RNA transcripts. Related to Figure 1.
NB: These predicted pgRNAs have not been validated experimentally for on- or off-target activity (unless explicitly noted in manuscript)
*Activities for crRNAs at their target sequence predicted using cas13design (Wessels et al. Nature Biotechnology. 2020)
Virus number	Target A position	Target B position	pgRNA sequence	pgRNA score	Predicted pgRNA activity at Target A	Predicted pgRNA activity at Target B	gRNA for Target A	gRNA for Target B	Predicted activity score for gRNA A	Predicted activity score for gRNA B
1	NC_001802 | Human immunodeficiency virus 1, complete genome | 601	NC_001802 | Human immunodeficiency virus 1, complete genome | 5935	TGCACAAAATAGAGCGATGCTAG	0.58877	0.618	0.55954	TGCACACAATAGAGGGTTGCTAC	TGCACAAAATAGAGTGGTGGTTG	0.81834	0.59351
1	NC_001802 | Human immunodeficiency virus 1, complete genome | 601	NC_001802 | Human immunodeficiency virus 1, complete genome | 5935	TGCACAAAATAGAGCGATGGTAG	0.57252	0.58933	0.5557	TGCACACAATAGAGGGTTGCTAC	TGCACAAAATAGAGTGGTGGTTG	0.81834	0.59351
1	NC_001802 | Human immunodeficiency virus 1, complete genome | 601	NC_001802 | Human immunodeficiency virus 1, complete genome | 5935	TGCACAAAATAGAGCGGTGCTAG	0.61037	0.68601	0.53473	TGCACACAATAGAGGGTTGCTAC	TGCACAAAATAGAGTGGTGGTTG	0.81834	0.59351
1	NC_001802 | Human immunodeficiency virus 1, complete genome | 601	NC_001802 | Human immunodeficiency virus 1, complete genome | 5935	TGCACAAAATAGAGCGGTGGTAG	0.59263	0.65419	0.53106	TGCACACAATAGAGGGTTGCTAC	TGCACAAAATAGAGTGGTGGTTG	0.81834	0.59351
1	NC_001802 | Human immunodeficiency virus 1, complete genome | 601	NC_001802 | Human immunodeficiency virus 1, complete genome | 5935	TGCACAGAATAGAGTGATGGTAG	0.58099	0.60572	0.55627	TGCACACAATAGAGGGTTGCTAC	TGCACAAAATAGAGTGGTGGTTG	0.81834	0.59351
1	NC_001802 | Human immunodeficiency virus 1, complete genome | 601	NC_001802 | Human immunodeficiency virus 1, complete genome | 5935	TGCACAGAATAGAGTGGTGCTAG	0.62018	0.70509	0.53527	TGCACACAATAGAGGGTTGCTAC	TGCACAAAATAGAGTGGTGGTTG	0.81834	0.59351
1	NC_001802 | Human immunodeficiency virus 1, complete genome | 601	NC_001802 | Human immunodeficiency virus 1, complete genome | 5935	TGCACAGAATAGAGTGGTGGTAG	0.60199	0.67238	0.5316	TGCACACAATAGAGGGTTGCTAC	TGCACAAAATAGAGTGGTGGTTG	0.81834	0.59351
1	NC_001802 | Human immunodeficiency virus 1, complete genome | 601	NC_001802 | Human immunodeficiency virus 1, complete genome | 5935	TGCACATAATAGAGAGATGGTAG	0.69873	0.81451	0.58295	TGCACACAATAGAGGGTTGCTAC	TGCACAAAATAGAGTGGTGGTTG	0.81834	0.59351
1	NC_001802 | Human immunodeficiency virus 1, complete genome | 601	NC_001802 | Human immunodeficiency virus 1, complete genome | 5935	TGCACATAATAGAGAGGTGCTTG	0.53894	0.54598	0.5319	TGCACACAATAGAGGGTTGCTAC	TGCACAAAATAGAGTGGTGGTTG	0.81834	0.59351
1	NC_001802 | Human immunodeficiency virus 1, complete genome | 601	NC_001802 | Human immunodeficiency virus 1, complete genome | 5935	TGCACATAATAGAGAGGTGCTTT	0.55104	0.54598	0.55611	TGCACACAATAGAGGGTTGCTAC	TGCACAAAATAGAGTGGTGGTTG	0.81834	0.59351
1	NC_001802 | Human immunodeficiency virus 1, complete genome | 601	NC_001802 | Human immunodeficiency virus 1, complete genome | 5935	TGCACATAATAGAGAGGTGGTAG	0.73063	0.90415	0.5571	TGCACACAATAGAGGGTTGCTAC	TGCACAAAATAGAGTGGTGGTTG	0.81834	0.59351
1	NC_001802 | Human immunodeficiency virus 1, complete genome | 601	NC_001802 | Human immunodeficiency virus 1, complete genome | 5935	TGCACATAATAGAGAGGTGGTTG	0.52445	0.52064	0.52825	TGCACACAATAGAGGGTTGCTAC	TGCACAAAATAGAGTGGTGGTTG	0.81834	0.59351
1	NC_001802 | Human immunodeficiency virus 1, complete genome | 601	NC_001802 | Human immunodeficiency virus 1, complete genome | 5935	TGCACATAATAGAGAGGTGGTTT	0.53647	0.52064	0.5523	TGCACACAATAGAGGGTTGCTAC	TGCACAAAATAGAGTGGTGGTTG	0.81834	0.59351
1	NC_001802 | Human immunodeficiency virus 1, complete genome | 601	NC_001802 | Human immunodeficiency virus 1, complete genome | 5935	TGCACATAATAGAGGGATGCTAG	0.69685	0.82382	0.56988	TGCACACAATAGAGGGTTGCTAC	TGCACAAAATAGAGTGGTGGTTG	0.81834	0.59351
1	NC_001802 | Human immunodeficiency virus 1, complete genome | 601	NC_001802 | Human immunodeficiency virus 1, complete genome | 5935	TGCACATAATAGAGGGATGGTAG	0.67578	0.78559	0.56597	TGCACACAATAGAGGGTTGCTAC	TGCACAAAATAGAGTGGTGGTTG	0.81834	0.59351
1	NC_001802 | Human immunodeficiency virus 1, complete genome | 602	NC_001802 | Human immunodeficiency virus 1, complete genome | 5936	ATGCACAGAATAGAGGGCTGATA	0.53319	0.5121	0.55427	ATGCACACAATAGAGGGTTGCTA	ATGCACAAAATAGAGTGGTGGTT	0.80041	0.62358
1	NC_001802 | Human immunodeficiency virus 1, complete genome | 602	NC_001802 | Human immunodeficiency virus 1, complete genome | 5936	ATGCACAGAATAGAGGGCTGATT	0.60181	0.55316	0.65045	ATGCACACAATAGAGGGTTGCTA	ATGCACAAAATAGAGTGGTGGTT	0.80041	0.62358
1	NC_001802 | Human immunodeficiency virus 1, complete genome | 602	NC_001802 | Human immunodeficiency virus 1, complete genome | 5936	ATGCACAGAATAGAGGGCTGCTA	0.63663	0.6563	0.61696	ATGCACACAATAGAGGGTTGCTA	ATGCACAAAATAGAGTGGTGGTT	0.80041	0.62358
1	NC_001802 | Human immunodeficiency virus 1, complete genome | 602	NC_001802 | Human immunodeficiency virus 1, complete genome | 5936	ATGCACAGAATAGAGGGCTGCTC	0.64691	0.54681	0.74702	ATGCACACAATAGAGGGTTGCTA	ATGCACAAAATAGAGTGGTGGTT	0.80041	0.62358
1	NC_001802 | Human immunodeficiency virus 1, complete genome | 602	NC_001802 | Human immunodeficiency virus 1, complete genome | 5936	ATGCACAGAATAGAGGGCTGCTG	0.64605	0.6481	0.644	ATGCACACAATAGAGGGTTGCTA	ATGCACAAAATAGAGTGGTGGTT	0.80041	0.62358
1	NC_001802 | Human immunodeficiency virus 1, complete genome | 602	NC_001802 | Human immunodeficiency virus 1, complete genome | 5936	ATGCACAGAATAGAGGGCTGCTT	0.71647	0.70891	0.72403	ATGCACACAATAGAGGGTTGCTA	ATGCACAAAATAGAGTGGTGGTT	0.80041	0.62358
1	NC_001802 | Human immunodeficiency virus 1, complete genome | 602	NC_001802 | Human immunodeficiency virus 1, complete genome | 5936	ATGCACAGAATAGAGGGCTGGTA	0.64243	0.65456	0.6303	ATGCACACAATAGAGGGTTGCTA	ATGCACAAAATAGAGTGGTGGTT	0.80041	0.62358
1	NC_001802 | Human immunodeficiency virus 1, complete genome | 602	NC_001802 | Human immunodeficiency virus 1, complete genome | 5936	ATGCACAGAATAGAGGGCTGGTC	0.65426	0.54536	0.76317	ATGCACACAATAGAGGGTTGCTA	ATGCACAAAATAGAGTGGTGGTT	0.80041	0.62358
1	NC_001802 | Human immunodeficiency virus 1, complete genome | 602	NC_001802 | Human immunodeficiency virus 1, complete genome | 5936	ATGCACAGAATAGAGGGCTGGTG	0.65215	0.64639	0.65792	ATGCACACAATAGAGGGTTGCTA	ATGCACAAAATAGAGTGGTGGTT	0.80041	0.62358
1	NC_001802 | Human immunodeficiency virus 1, complete genome | 602	NC_001802 | Human immunodeficiency virus 1, complete genome | 5936	ATGCACAGAATAGAGGGCTGGTT	0.72336	0.70704	0.73968	ATGCACACAATAGAGGGTTGCTA	ATGCACAAAATAGAGTGGTGGTT	0.80041	0.62358
1	NC_001802 | Human immunodeficiency virus 1, complete genome | 602	NC_001802 | Human immunodeficiency virus 1, complete genome | 5936	ATGCACAGAATAGAGGGCTGTTA	0.56012	0.58554	0.5347	ATGCACACAATAGAGGGTTGCTA	ATGCACAAAATAGAGTGGTGGTT	0.80041	0.62358
1	NC_001802 | Human immunodeficiency virus 1, complete genome | 602	NC_001802 | Human immunodeficiency virus 1, complete genome | 5936	ATGCACAGAATAGAGGGCTGTTG	0.56818	0.57823	0.55812	ATGCACACAATAGAGGGTTGCTA	ATGCACAAAATAGAGTGGTGGTT	0.80041	0.62358
1	NC_001802 | Human immunodeficiency virus 1, complete genome | 602	NC_001802 | Human immunodeficiency virus 1, complete genome | 5936	ATGCACAGAATAGAGGGCTGTTT	0.62998	0.63248	0.62748	ATGCACACAATAGAGGGTTGCTA	ATGCACAAAATAGAGTGGTGGTT	0.80041	0.62358
1	NC_001802 | Human immunodeficiency virus 1, complete genome | 602	NC_001802 | Human immunodeficiency virus 1, complete genome | 5936	ATGCACAGAATAGAGGGTTGATT	0.54788	0.58041	0.51534	ATGCACACAATAGAGGGTTGCTA	ATGCACAAAATAGAGTGGTGGTT	0.80041	0.62358
1	NC_001802 | Human immunodeficiency virus 1, complete genome | 602	NC_001802 | Human immunodeficiency virus 1, complete genome | 5936	ATGCACAGAATAGAGGGTTGCTC	0.5828	0.57375	0.59185	ATGCACACAATAGAGGGTTGCTA	ATGCACAAAATAGAGTGGTGGTT	0.80041	0.62358
1	NC_001802 | Human immunodeficiency virus 1, complete genome | 602	NC_001802 | Human immunodeficiency virus 1, complete genome | 5936	ATGCACAGAATAGAGGGTTGCTG	0.59513	0.68003	0.51023	ATGCACACAATAGAGGGTTGCTA	ATGCACAAAATAGAGTGGTGGTT	0.80041	0.62358
1	NC_001802 | Human immunodeficiency virus 1, complete genome | 602	NC_001802 | Human immunodeficiency virus 1, complete genome | 5936	ATGCACAGAATAGAGGGTTGGTC	0.58844	0.57223	0.60464	ATGCACACAATAGAGGGTTGCTA	ATGCACAAAATAGAGTGGTGGTT	0.80041	0.62358
1	NC_001802 | Human immunodeficiency virus 1, complete genome | 602	NC_001802 | Human immunodeficiency virus 1, complete genome | 5936	ATGCACAGAATAGAGGGTTGGTG	0.59975	0.67824	0.52126	ATGCACACAATAGAGGGTTGCTA	ATGCACAAAATAGAGTGGTGGTT	0.80041	0.62358
1	NC_001802 | Human immunodeficiency virus 1, complete genome | 602	NC_001802 | Human immunodeficiency virus 1, complete genome | 5936	ATGCACAGAATAGAGGGTTGGTT	0.66395	0.74187	0.58603	ATGCACACAATAGAGGGTTGCTA	ATGCACAAAATAGAGTGGTGGTT	0.80041	0.62358
1	NC_001802 | Human immunodeficiency virus 1, complete genome | 602	NC_001802 | Human immunodeficiency virus 1, complete genome | 5936	ATGCACAGAATAGAGTGATGGTC	0.61917	0.68731	0.55103	ATGCACACAATAGAGGGTTGCTA	ATGCACAAAATAGAGTGGTGGTT	0.80041	0.62358
1	NC_001802 | Human immunodeficiency virus 1, complete genome | 602	NC_001802 | Human immunodeficiency virus 1, complete genome | 5936	ATGCACAGAATAGAGTGGTGATA	0.66491	0.81296	0.51685	ATGCACACAATAGAGGGTTGCTA	ATGCACAAAATAGAGTGGTGGTT	0.80041	0.62358
1	NC_001802 | Human immunodeficiency virus 1, complete genome | 602	NC_001802 | Human immunodeficiency virus 1, complete genome | 5936	ATGCACAGAATAGAGTGGTGATC	0.65157	0.67733	0.62581	ATGCACACAATAGAGGGTTGCTA	ATGCACAAAATAGAGTGGTGGTT	0.80041	0.62358
1	NC_001802 | Human immunodeficiency virus 1, complete genome | 602	NC_001802 | Human immunodeficiency virus 1, complete genome | 5936	ATGCACAGAATAGAGTGGTGATG	0.67116	0.80281	0.5395	ATGCACACAATAGAGGGTTGCTA	ATGCACAAAATAGAGTGGTGGTT	0.80041	0.62358
1	NC_001802 | Human immunodeficiency virus 1, complete genome | 602	NC_001802 | Human immunodeficiency virus 1, complete genome | 5936	ATGCACAGAATAGAGTGGTGATT	0.74234	0.87813	0.60655	ATGCACACAATAGAGGGTTGCTA	ATGCACAAAATAGAGTGGTGGTT	0.80041	0.62358
1	NC_001802 | Human immunodeficiency virus 1, complete genome | 602	NC_001802 | Human immunodeficiency virus 1, complete genome | 5936	ATGCACAGAATAGAGTGGTGCTA	0.80859	1.0419	0.57532	ATGCACACAATAGAGGGTTGCTA	ATGCACAAAATAGAGTGGTGGTT	0.80041	0.62358
1	NC_001802 | Human immunodeficiency virus 1, complete genome | 602	NC_001802 | Human immunodeficiency virus 1, complete genome | 5936	ATGCACAGAATAGAGTGGTGCTC	0.78232	0.86805	0.69659	ATGCACACAATAGAGGGTTGCTA	ATGCACAAAATAGAGTGGTGGTT	0.80041	0.62358
1	NC_001802 | Human immunodeficiency virus 1, complete genome | 602	NC_001802 | Human immunodeficiency virus 1, complete genome | 5936	ATGCACAGAATAGAGTGGTGCTG	0.81469	1.0289	0.60053	ATGCACACAATAGAGGGTTGCTA	ATGCACAAAATAGAGTGGTGGTT	0.80041	0.62358
1	NC_001802 | Human immunodeficiency virus 1, complete genome | 602	NC_001802 | Human immunodeficiency virus 1, complete genome | 5936	ATGCACAGAATAGAGTGGTGCTT	0.90027	1.1254	0.67515	ATGCACACAATAGAGGGTTGCTA	ATGCACAAAATAGAGTGGTGGTT	0.80041	0.62358
1	NC_001802 | Human immunodeficiency virus 1, complete genome | 602	NC_001802 | Human immunodeficiency virus 1, complete genome | 5936	ATGCACAGAATAGAGTGGTGGTA	0.81343	1.0391	0.58775	ATGCACACAATAGAGGGTTGCTA	ATGCACAAAATAGAGTGGTGGTT	0.80041	0.62358
1	NC_001802 | Human immunodeficiency virus 1, complete genome | 602	NC_001802 | Human immunodeficiency virus 1, complete genome | 5936	ATGCACAGAATAGAGTGGTGGTC	0.7887	0.86576	0.71165	ATGCACACAATAGAGGGTTGCTA	ATGCACAAAATAGAGTGGTGGTT	0.80041	0.62358
1	NC_001802 | Human immunodeficiency virus 1, complete genome | 602	NC_001802 | Human immunodeficiency virus 1, complete genome | 5936	ATGCACAGAATAGAGTGGTGGTG	0.81982	1.0261	0.61351	ATGCACACAATAGAGGGTTGCTA	ATGCACAAAATAGAGTGGTGGTT	0.80041	0.62358
1	NC_001802 | Human immunodeficiency virus 1, complete genome | 602	NC_001802 | Human immunodeficiency virus 1, complete genome | 5936	ATGCACAGAATAGAGTGGTGGTT	0.90608	1.1224	0.68975	ATGCACACAATAGAGGGTTGCTA	ATGCACAAAATAGAGTGGTGGTT	0.80041	0.62358
1	NC_001802 | Human immunodeficiency virus 1, complete genome | 602	NC_001802 | Human immunodeficiency virus 1, complete genome | 5936	ATGCACAGAATAGAGTGGTGTTC	0.68909	0.77446	0.60371	ATGCACACAATAGAGGGTTGCTA	ATGCACAAAATAGAGTGGTGGTT	0.80041	0.62358
1	NC_001802 | Human immunodeficiency virus 1, complete genome | 5055	NC_001802 | Human immunodeficiency virus 1, complete genome | 5665	TTGCTATTATTAGTGCTGCTAGT	0.51564	0.51364	0.51763	TTGGTGTTATTAATGCTGCTAGT	TTGCTATTATTATTGCTACTACT	0.75194	0.63049
1	NC_001802 | Human immunodeficiency virus 1, complete genome | 6497	NC_001802 | Human immunodeficiency virus 1, complete genome | 6521	TACCATGTGTACATTGTCCTGTT	0.6448	0.77377	0.51584	TGACATTTGTACATGGTCCTGTT	TTCCATGTGTACATTGTACTGTG	0.73265	0.53656
1	NC_001802 | Human immunodeficiency virus 1, complete genome | 6497	NC_001802 | Human immunodeficiency virus 1, complete genome | 6521	TAGCATGTGTACATAGTACTGTG	0.71439	0.86342	0.56536	TGACATTTGTACATGGTCCTGTT	TTCCATGTGTACATTGTACTGTG	0.73265	0.53656
1	NC_001802 | Human immunodeficiency virus 1, complete genome | 6497	NC_001802 | Human immunodeficiency virus 1, complete genome | 6521	TAGCATGTGTACATAGTACTGTT	0.78091	0.97072	0.5911	TGACATTTGTACATGGTCCTGTT	TTCCATGTGTACATTGTACTGTG	0.73265	0.53656
1	NC_001802 | Human immunodeficiency virus 1, complete genome | 6497	NC_001802 | Human immunodeficiency virus 1, complete genome | 6521	TAGCATGTGTACATAGTCCTGTG	0.73349	0.95653	0.51045	TGACATTTGTACATGGTCCTGTT	TTCCATGTGTACATTGTACTGTG	0.73265	0.53656
1	NC_001802 | Human immunodeficiency virus 1, complete genome | 6497	NC_001802 | Human immunodeficiency virus 1, complete genome | 6521	TAGCATGTGTACATAGTCCTGTT	0.80454	1.0754	0.53368	TGACATTTGTACATGGTCCTGTT	TTCCATGTGTACATTGTACTGTG	0.73265	0.53656
1	NC_001802 | Human immunodeficiency virus 1, complete genome | 6497	NC_001802 | Human immunodeficiency virus 1, complete genome | 6521	TAGCATGTGTACATAGTGCTGTG	0.65871	0.76534	0.55208	TGACATTTGTACATGGTCCTGTT	TTCCATGTGTACATTGTACTGTG	0.73265	0.53656
1	NC_001802 | Human immunodeficiency virus 1, complete genome | 6497	NC_001802 | Human immunodeficiency virus 1, complete genome | 6521	TAGCATGTGTACATAGTGCTGTT	0.71883	0.86044	0.57721	TGACATTTGTACATGGTCCTGTT	TTCCATGTGTACATTGTACTGTG	0.73265	0.53656
1	NC_001802 | Human immunodeficiency virus 1, complete genome | 6497	NC_001802 | Human immunodeficiency virus 1, complete genome | 6521	TAGCATGTGTACATGGTACTGTT	0.75507	0.93626	0.57388	TGACATTTGTACATGGTCCTGTT	TTCCATGTGTACATTGTACTGTG	0.73265	0.53656
1	NC_001802 | Human immunodeficiency virus 1, complete genome | 6497	NC_001802 | Human immunodeficiency virus 1, complete genome | 6521	TAGCATGTGTACATGGTCCTGTT	0.77768	1.0372	0.51814	TGACATTTGTACATGGTCCTGTT	TTCCATGTGTACATTGTACTGTG	0.73265	0.53656
1	NC_001802 | Human immunodeficiency virus 1, complete genome | 6497	NC_001802 | Human immunodeficiency virus 1, complete genome | 6521	TATCATGTGTACATAGTACTGTG	0.71439	0.86342	0.56536	TGACATTTGTACATGGTCCTGTT	TTCCATGTGTACATTGTACTGTG	0.73265	0.53656
1	NC_001802 | Human immunodeficiency virus 1, complete genome | 6497	NC_001802 | Human immunodeficiency virus 1, complete genome | 6521	TATCATGTGTACATAGTACTGTT	0.78091	0.97072	0.5911	TGACATTTGTACATGGTCCTGTT	TTCCATGTGTACATTGTACTGTG	0.73265	0.53656
1	NC_001802 | Human immunodeficiency virus 1, complete genome | 6497	NC_001802 | Human immunodeficiency virus 1, complete genome | 6521	TATCATGTGTACATAGTCCTGTG	0.73349	0.95653	0.51045	TGACATTTGTACATGGTCCTGTT	TTCCATGTGTACATTGTACTGTG	0.73265	0.53656
1	NC_001802 | Human immunodeficiency virus 1, complete genome | 6497	NC_001802 | Human immunodeficiency virus 1, complete genome | 6521	TATCATGTGTACATAGTCCTGTT	0.80454	1.0754	0.53368	TGACATTTGTACATGGTCCTGTT	TTCCATGTGTACATTGTACTGTG	0.73265	0.53656
1	NC_001802 | Human immunodeficiency virus 1, complete genome | 6497	NC_001802 | Human immunodeficiency virus 1, complete genome | 6521	TATCATGTGTACATAGTGCTGTG	0.65871	0.76534	0.55208	TGACATTTGTACATGGTCCTGTT	TTCCATGTGTACATTGTACTGTG	0.73265	0.53656
1	NC_001802 | Human immunodeficiency virus 1, complete genome | 6497	NC_001802 | Human immunodeficiency virus 1, complete genome | 6521	TATCATGTGTACATAGTGCTGTT	0.71883	0.86044	0.57721	TGACATTTGTACATGGTCCTGTT	TTCCATGTGTACATTGTACTGTG	0.73265	0.53656
1	NC_001802 | Human immunodeficiency virus 1, complete genome | 6497	NC_001802 | Human immunodeficiency virus 1, complete genome | 6521	TATCATGTGTACATGGTCCTGTT	0.77768	1.0372	0.51814	TGACATTTGTACATGGTCCTGTT	TTCCATGTGTACATTGTACTGTG	0.73265	0.53656
1	NC_001802 | Human immunodeficiency virus 1, complete genome | 6497	NC_001802 | Human immunodeficiency virus 1, complete genome | 6521	TCCCATGTGTACATAGTACTGTG	0.70762	0.86342	0.55182	TGACATTTGTACATGGTCCTGTT	TTCCATGTGTACATTGTACTGTG	0.73265	0.53656
1	NC_001802 | Human immunodeficiency virus 1, complete genome | 6497	NC_001802 | Human immunodeficiency virus 1, complete genome | 6521	TCCCATGTGTACATAGTACTGTT	0.77383	0.97072	0.57694	TGACATTTGTACATGGTCCTGTT	TTCCATGTGTACATTGTACTGTG	0.73265	0.53656
1	NC_001802 | Human immunodeficiency virus 1, complete genome | 6497	NC_001802 | Human immunodeficiency virus 1, complete genome | 6521	TCCCATGTGTACATAGTCCTGTT	0.79815	1.0754	0.5209	TGACATTTGTACATGGTCCTGTT	TTCCATGTGTACATTGTACTGTG	0.73265	0.53656
1	NC_001802 | Human immunodeficiency virus 1, complete genome | 6497	NC_001802 | Human immunodeficiency virus 1, complete genome | 6521	TCCCATGTGTACATAGTGCTGTG	0.6521	0.76534	0.53885	TGACATTTGTACATGGTCCTGTT	TTCCATGTGTACATTGTACTGTG	0.73265	0.53656
1	NC_001802 | Human immunodeficiency virus 1, complete genome | 6497	NC_001802 | Human immunodeficiency virus 1, complete genome | 6521	TCCCATGTGTACATAGTGCTGTT	0.71191	0.86044	0.56338	TGACATTTGTACATGGTCCTGTT	TTCCATGTGTACATTGTACTGTG	0.73265	0.53656
1	NC_001802 | Human immunodeficiency virus 1, complete genome | 6497	NC_001802 | Human immunodeficiency virus 1, complete genome | 6521	TCGCATATGTACATAGTACTGTT	0.56382	0.61988	0.50776	TGACATTTGTACATGGTCCTGTT	TTCCATGTGTACATTGTACTGTG	0.73265	0.53656
1	NC_001802 | Human immunodeficiency virus 1, complete genome | 6497	NC_001802 | Human immunodeficiency virus 1, complete genome | 6521	TCGCATGTGTACATAGTACTGTG	0.71439	0.86342	0.56536	TGACATTTGTACATGGTCCTGTT	TTCCATGTGTACATTGTACTGTG	0.73265	0.53656
1	NC_001802 | Human immunodeficiency virus 1, complete genome | 6497	NC_001802 | Human immunodeficiency virus 1, complete genome | 6521	TCGCATGTGTACATAGTACTGTT	0.78091	0.97072	0.5911	TGACATTTGTACATGGTCCTGTT	TTCCATGTGTACATTGTACTGTG	0.73265	0.53656
1	NC_001802 | Human immunodeficiency virus 1, complete genome | 6497	NC_001802 | Human immunodeficiency virus 1, complete genome | 6521	TCGCATGTGTACATAGTCCTGTG	0.73349	0.95653	0.51045	TGACATTTGTACATGGTCCTGTT	TTCCATGTGTACATTGTACTGTG	0.73265	0.53656
1	NC_001802 | Human immunodeficiency virus 1, complete genome | 6497	NC_001802 | Human immunodeficiency virus 1, complete genome | 6521	TCGCATGTGTACATAGTCCTGTT	0.80454	1.0754	0.53368	TGACATTTGTACATGGTCCTGTT	TTCCATGTGTACATTGTACTGTG	0.73265	0.53656
1	NC_001802 | Human immunodeficiency virus 1, complete genome | 6497	NC_001802 | Human immunodeficiency virus 1, complete genome | 6521	TCGCATGTGTACATAGTGCTGTG	0.65871	0.76534	0.55208	TGACATTTGTACATGGTCCTGTT	TTCCATGTGTACATTGTACTGTG	0.73265	0.53656
1	NC_001802 | Human immunodeficiency virus 1, complete genome | 6497	NC_001802 | Human immunodeficiency virus 1, complete genome | 6521	TCGCATGTGTACATAGTGCTGTT	0.71883	0.86044	0.57721	TGACATTTGTACATGGTCCTGTT	TTCCATGTGTACATTGTACTGTG	0.73265	0.53656
1	NC_001802 | Human immunodeficiency virus 1, complete genome | 6497	NC_001802 | Human immunodeficiency virus 1, complete genome | 6521	TCTCATATGTACATAGTACTGTT	0.56382	0.61988	0.50776	TGACATTTGTACATGGTCCTGTT	TTCCATGTGTACATTGTACTGTG	0.73265	0.53656
1	NC_001802 | Human immunodeficiency virus 1, complete genome | 6497	NC_001802 | Human immunodeficiency virus 1, complete genome | 6521	TCTCATGTGTACATAGTACTGTG	0.71439	0.86342	0.56536	TGACATTTGTACATGGTCCTGTT	TTCCATGTGTACATTGTACTGTG	0.73265	0.53656
1	NC_001802 | Human immunodeficiency virus 1, complete genome | 6497	NC_001802 | Human immunodeficiency virus 1, complete genome | 6521	TCTCATGTGTACATAGTACTGTT	0.78091	0.97072	0.5911	TGACATTTGTACATGGTCCTGTT	TTCCATGTGTACATTGTACTGTG	0.73265	0.53656
1	NC_001802 | Human immunodeficiency virus 1, complete genome | 6497	NC_001802 | Human immunodeficiency virus 1, complete genome | 6521	TCTCATGTGTACATAGTCCTGTG	0.73349	0.95653	0.51045	TGACATTTGTACATGGTCCTGTT	TTCCATGTGTACATTGTACTGTG	0.73265	0.53656
1	NC_001802 | Human immunodeficiency virus 1, complete genome | 6497	NC_001802 | Human immunodeficiency virus 1, complete genome | 6521	TCTCATGTGTACATAGTCCTGTT	0.80454	1.0754	0.53368	TGACATTTGTACATGGTCCTGTT	TTCCATGTGTACATTGTACTGTG	0.73265	0.53656
1	NC_001802 | Human immunodeficiency virus 1, complete genome | 6497	NC_001802 | Human immunodeficiency virus 1, complete genome | 6521	TCTCATGTGTACATAGTGCTGTG	0.65871	0.76534	0.55208	TGACATTTGTACATGGTCCTGTT	TTCCATGTGTACATTGTACTGTG	0.73265	0.53656
1	NC_001802 | Human immunodeficiency virus 1, complete genome | 6497	NC_001802 | Human immunodeficiency virus 1, complete genome | 6521	TCTCATGTGTACATAGTGCTGTT	0.71883	0.86044	0.57721	TGACATTTGTACATGGTCCTGTT	TTCCATGTGTACATTGTACTGTG	0.73265	0.53656
1	NC_001802 | Human immunodeficiency virus 1, complete genome | 6497	NC_001802 | Human immunodeficiency virus 1, complete genome | 6521	TCTCATGTGTACATGGTACTGTT	0.75507	0.93626	0.57388	TGACATTTGTACATGGTCCTGTT	TTCCATGTGTACATTGTACTGTG	0.73265	0.53656
1	NC_001802 | Human immunodeficiency virus 1, complete genome | 6497	NC_001802 | Human immunodeficiency virus 1, complete genome | 6521	TCTCATGTGTACATGGTCCTGTT	0.77768	1.0372	0.51814	TGACATTTGTACATGGTCCTGTT	TTCCATGTGTACATTGTACTGTG	0.73265	0.53656
1	NC_001802 | Human immunodeficiency virus 1, complete genome | 6497	NC_001802 | Human immunodeficiency virus 1, complete genome | 6521	TGACATGTGTACATAGTACTGTG	0.72232	0.87928	0.56536	TGACATTTGTACATGGTCCTGTT	TTCCATGTGTACATTGTACTGTG	0.73265	0.53656
1	NC_001802 | Human immunodeficiency virus 1, complete genome | 6497	NC_001802 | Human immunodeficiency virus 1, complete genome | 6521	TGACATGTGTACATAGTACTGTT	0.78982	0.98854	0.5911	TGACATTTGTACATGGTCCTGTT	TTCCATGTGTACATTGTACTGTG	0.73265	0.53656
1	NC_001802 | Human immunodeficiency virus 1, complete genome | 6497	NC_001802 | Human immunodeficiency virus 1, complete genome | 6521	TGACATGTGTACATAGTCCTGTG	0.74227	0.9741	0.51045	TGACATTTGTACATGGTCCTGTT	TTCCATGTGTACATTGTACTGTG	0.73265	0.53656
1	NC_001802 | Human immunodeficiency virus 1, complete genome | 6497	NC_001802 | Human immunodeficiency virus 1, complete genome | 6521	TGACATGTGTACATAGTCCTGTT	0.81441	1.0951	0.53368	TGACATTTGTACATGGTCCTGTT	TTCCATGTGTACATTGTACTGTG	0.73265	0.53656
1	NC_001802 | Human immunodeficiency virus 1, complete genome | 6497	NC_001802 | Human immunodeficiency virus 1, complete genome | 6521	TGACATGTGTACATAGTGCTGTG	0.66573	0.77939	0.55208	TGACATTTGTACATGGTCCTGTT	TTCCATGTGTACATTGTACTGTG	0.73265	0.53656
1	NC_001802 | Human immunodeficiency virus 1, complete genome | 6497	NC_001802 | Human immunodeficiency virus 1, complete genome | 6521	TGACATGTGTACATAGTGCTGTT	0.72673	0.87624	0.57721	TGACATTTGTACATGGTCCTGTT	TTCCATGTGTACATTGTACTGTG	0.73265	0.53656
1	NC_001802 | Human immunodeficiency virus 1, complete genome | 6497	NC_001802 | Human immunodeficiency virus 1, complete genome | 6521	TGACATGTGTACATGGTACTGTT	0.76367	0.95345	0.57388	TGACATTTGTACATGGTCCTGTT	TTCCATGTGTACATTGTACTGTG	0.73265	0.53656
1	NC_001802 | Human immunodeficiency virus 1, complete genome | 6497	NC_001802 | Human immunodeficiency virus 1, complete genome | 6521	TGACATGTGTACATGGTCCTGTT	0.7872	1.0563	0.51814	TGACATTTGTACATGGTCCTGTT	TTCCATGTGTACATTGTACTGTG	0.73265	0.53656
1	NC_001802 | Human immunodeficiency virus 1, complete genome | 6497	NC_001802 | Human immunodeficiency virus 1, complete genome | 6521	TGCCATGTGTACATAGTACTGTG	0.65098	0.78496	0.51699	TGACATTTGTACATGGTCCTGTT	TTCCATGTGTACATTGTACTGTG	0.73265	0.53656
1	NC_001802 | Human immunodeficiency virus 1, complete genome | 6497	NC_001802 | Human immunodeficiency virus 1, complete genome | 6521	TGCCATGTGTACATAGTACTGTT	0.71152	0.8825	0.54053	TGACATTTGTACATGGTCCTGTT	TTCCATGTGTACATTGTACTGTG	0.73265	0.53656
1	NC_001802 | Human immunodeficiency virus 1, complete genome | 6497	NC_001802 | Human immunodeficiency virus 1, complete genome | 6521	TGCCATGTGTACATAGTGCTGTG	0.60032	0.69578	0.50485	TGACATTTGTACATGGTCCTGTT	TTCCATGTGTACATTGTACTGTG	0.73265	0.53656
1	NC_001802 | Human immunodeficiency virus 1, complete genome | 6497	NC_001802 | Human immunodeficiency virus 1, complete genome | 6521	TGCCATGTGTACATAGTGCTGTT	0.65504	0.78225	0.52783	TGACATTTGTACATGGTCCTGTT	TTCCATGTGTACATTGTACTGTG	0.73265	0.53656
1	NC_001802 | Human immunodeficiency virus 1, complete genome | 6497	NC_001802 | Human immunodeficiency virus 1, complete genome | 6521	TGGCATATGTACATAGTACTGTT	0.55185	0.59593	0.50776	TGACATTTGTACATGGTCCTGTT	TTCCATGTGTACATTGTACTGTG	0.73265	0.53656
1	NC_001802 | Human immunodeficiency virus 1, complete genome | 6497	NC_001802 | Human immunodeficiency virus 1, complete genome | 6521	TGGCATGTGTACATAGTACTGTG	0.69771	0.83006	0.56536	TGACATTTGTACATGGTCCTGTT	TTCCATGTGTACATTGTACTGTG	0.73265	0.53656
1	NC_001802 | Human immunodeficiency virus 1, complete genome | 6497	NC_001802 | Human immunodeficiency virus 1, complete genome | 6521	TGGCATGTGTACATAGTACTGTT	0.76216	0.93321	0.5911	TGACATTTGTACATGGTCCTGTT	TTCCATGTGTACATTGTACTGTG	0.73265	0.53656
1	NC_001802 | Human immunodeficiency virus 1, complete genome | 6497	NC_001802 | Human immunodeficiency virus 1, complete genome | 6521	TGGCATGTGTACATAGTCCTGTG	0.71501	0.91957	0.51045	TGACATTTGTACATGGTCCTGTT	TTCCATGTGTACATTGTACTGTG	0.73265	0.53656
1	NC_001802 | Human immunodeficiency virus 1, complete genome | 6497	NC_001802 | Human immunodeficiency virus 1, complete genome | 6521	TGGCATGTGTACATAGTCCTGTT	0.78376	1.0338	0.53368	TGACATTTGTACATGGTCCTGTT	TTCCATGTGTACATTGTACTGTG	0.73265	0.53656
1	NC_001802 | Human immunodeficiency virus 1, complete genome | 6497	NC_001802 | Human immunodeficiency virus 1, complete genome | 6521	TGGCATGTGTACATAGTGCTGTG	0.64392	0.73576	0.55208	TGACATTTGTACATGGTCCTGTT	TTCCATGTGTACATTGTACTGTG	0.73265	0.53656
1	NC_001802 | Human immunodeficiency virus 1, complete genome | 6497	NC_001802 | Human immunodeficiency virus 1, complete genome | 6521	TGGCATGTGTACATAGTGCTGTT	0.7022	0.8272	0.57721	TGACATTTGTACATGGTCCTGTT	TTCCATGTGTACATTGTACTGTG	0.73265	0.53656
1	NC_001802 | Human immunodeficiency virus 1, complete genome | 6497	NC_001802 | Human immunodeficiency virus 1, complete genome | 6521	TGTCATATGTACATAGTACTGTT	0.6062	0.70463	0.50776	TGACATTTGTACATGGTCCTGTT	TTCCATGTGTACATTGTACTGTG	0.73265	0.53656
1	NC_001802 | Human immunodeficiency virus 1, complete genome | 6497	NC_001802 | Human immunodeficiency virus 1, complete genome | 6521	TGTCATGTGTACATAGTACTGTG	0.77341	0.98147	0.56536	TGACATTTGTACATGGTCCTGTT	TTCCATGTGTACATTGTACTGTG	0.73265	0.53656
1	NC_001802 | Human immunodeficiency virus 1, complete genome | 6497	NC_001802 | Human immunodeficiency virus 1, complete genome | 6521	TGTCATGTGTACATAGTACTGTT	0.84726	1.1034	0.5911	TGACATTTGTACATGGTCCTGTT	TTCCATGTGTACATTGTACTGTG	0.73265	0.53656
1	NC_001802 | Human immunodeficiency virus 1, complete genome | 6497	NC_001802 | Human immunodeficiency virus 1, complete genome | 6521	TGTCATGTGTACATAGTCCTGTG	0.79887	1.0873	0.51045	TGACATTTGTACATGGTCCTGTT	TTCCATGTGTACATTGTACTGTG	0.73265	0.53656
1	NC_001802 | Human immunodeficiency virus 1, complete genome | 6497	NC_001802 | Human immunodeficiency virus 1, complete genome | 6521	TGTCATGTGTACATAGTCCTGTT	0.87805	1.2224	0.53368	TGACATTTGTACATGGTCCTGTT	TTCCATGTGTACATTGTACTGTG	0.73265	0.53656
1	NC_001802 | Human immunodeficiency virus 1, complete genome | 6497	NC_001802 | Human immunodeficiency virus 1, complete genome | 6521	TGTCATGTGTACATAGTGCTGTG	0.71102	0.86997	0.55208	TGACATTTGTACATGGTCCTGTT	TTCCATGTGTACATTGTACTGTG	0.73265	0.53656
1	NC_001802 | Human immunodeficiency virus 1, complete genome | 6497	NC_001802 | Human immunodeficiency virus 1, complete genome | 6521	TGTCATGTGTACATAGTGCTGTT	0.77764	0.97808	0.57721	TGACATTTGTACATGGTCCTGTT	TTCCATGTGTACATTGTACTGTG	0.73265	0.53656
1	NC_001802 | Human immunodeficiency virus 1, complete genome | 6497	NC_001802 | Human immunodeficiency virus 1, complete genome | 6521	TGTCATGTGTACATGGTACTGTT	0.81907	1.0643	0.57388	TGACATTTGTACATGGTCCTGTT	TTCCATGTGTACATTGTACTGTG	0.73265	0.53656
1	NC_001802 | Human immunodeficiency virus 1, complete genome | 6497	NC_001802 | Human immunodeficiency virus 1, complete genome | 6521	TGTCATGTGTACATGGTCCTGTT	0.84858	1.179	0.51814	TGACATTTGTACATGGTCCTGTT	TTCCATGTGTACATTGTACTGTG	0.73265	0.53656
1	NC_001802 | Human immunodeficiency virus 1, complete genome | 6497	NC_001802 | Human immunodeficiency virus 1, complete genome | 6521	TTCCATGTGTACATAGTACTGTG	0.71958	0.86342	0.57574	TGACATTTGTACATGGTCCTGTT	TTCCATGTGTACATTGTACTGTG	0.73265	0.53656
1	NC_001802 | Human immunodeficiency virus 1, complete genome | 6497	NC_001802 | Human immunodeficiency virus 1, complete genome | 6521	TTCCATGTGTACATAGTACTGTT	0.78634	0.97072	0.60195	TGACATTTGTACATGGTCCTGTT	TTCCATGTGTACATTGTACTGTG	0.73265	0.53656
1	NC_001802 | Human immunodeficiency virus 1, complete genome | 6497	NC_001802 | Human immunodeficiency virus 1, complete genome | 6521	TTCCATGTGTACATAGTCCTGTG	0.73818	0.95653	0.51982	TGACATTTGTACATGGTCCTGTT	TTCCATGTGTACATTGTACTGTG	0.73265	0.53656
1	NC_001802 | Human immunodeficiency virus 1, complete genome | 6497	NC_001802 | Human immunodeficiency virus 1, complete genome | 6521	TTCCATGTGTACATAGTCCTGTT	0.80944	1.0754	0.54348	TGACATTTGTACATGGTCCTGTT	TTCCATGTGTACATTGTACTGTG	0.73265	0.53656
1	NC_001802 | Human immunodeficiency virus 1, complete genome | 6497	NC_001802 | Human immunodeficiency virus 1, complete genome | 6521	TTCCATGTGTACATAGTGCTGTG	0.66378	0.76534	0.56222	TGACATTTGTACATGGTCCTGTT	TTCCATGTGTACATTGTACTGTG	0.73265	0.53656
1	NC_001802 | Human immunodeficiency virus 1, complete genome | 6497	NC_001802 | Human immunodeficiency virus 1, complete genome | 6521	TTCCATGTGTACATAGTGCTGTT	0.72413	0.86044	0.58781	TGACATTTGTACATGGTCCTGTT	TTCCATGTGTACATTGTACTGTG	0.73265	0.53656
1	NC_001802 | Human immunodeficiency virus 1, complete genome | 6497	NC_001802 | Human immunodeficiency virus 1, complete genome | 6521	TTCCATGTGTACATTGTCCTGTT	0.64013	0.77377	0.50649	TGACATTTGTACATGGTCCTGTT	TTCCATGTGTACATTGTACTGTG	0.73265	0.53656
1	NC_001802 | Human immunodeficiency virus 1, complete genome | 6497	NC_001802 | Human immunodeficiency virus 1, complete genome | 6521	TTGCATATGTACATAGTACTGTG	0.54333	0.55137	0.5353	TGACATTTGTACATGGTCCTGTT	TTCCATGTGTACATTGTACTGTG	0.73265	0.53656
1	NC_001802 | Human immunodeficiency virus 1, complete genome | 6497	NC_001802 | Human immunodeficiency virus 1, complete genome | 6521	TTGCATATGTACATAGTACTGTT	0.58978	0.61988	0.55967	TGACATTTGTACATGGTCCTGTT	TTCCATGTGTACATTGTACTGTG	0.73265	0.53656
1	NC_001802 | Human immunodeficiency virus 1, complete genome | 6497	NC_001802 | Human immunodeficiency virus 1, complete genome | 6521	TTGCATATGTACATAGTCCTGTT	0.59602	0.68673	0.5053	TGACATTTGTACATGGTCCTGTT	TTCCATGTGTACATTGTACTGTG	0.73265	0.53656
1	NC_001802 | Human immunodeficiency virus 1, complete genome | 6497	NC_001802 | Human immunodeficiency virus 1, complete genome | 6521	TTGCATGTGTACATAGTACTGTG	0.74329	0.86342	0.62316	TGACATTTGTACATGGTCCTGTT	TTCCATGTGTACATTGTACTGTG	0.73265	0.53656
1	NC_001802 | Human immunodeficiency virus 1, complete genome | 6497	NC_001802 | Human immunodeficiency virus 1, complete genome | 6521	TTGCATGTGTACATAGTACTGTT	0.81112	0.97072	0.65152	TGACATTTGTACATGGTCCTGTT	TTCCATGTGTACATTGTACTGTG	0.73265	0.53656
1	NC_001802 | Human immunodeficiency virus 1, complete genome | 6497	NC_001802 | Human immunodeficiency virus 1, complete genome | 6521	TTGCATGTGTACATAGTCCTGTG	0.75958	0.95653	0.56262	TGACATTTGTACATGGTCCTGTT	TTCCATGTGTACATTGTACTGTG	0.73265	0.53656
1	NC_001802 | Human immunodeficiency virus 1, complete genome | 6497	NC_001802 | Human immunodeficiency virus 1, complete genome | 6521	TTGCATGTGTACATAGTCCTGTT	0.83182	1.0754	0.58823	TGACATTTGTACATGGTCCTGTT	TTCCATGTGTACATTGTACTGTG	0.73265	0.53656
1	NC_001802 | Human immunodeficiency virus 1, complete genome | 6497	NC_001802 | Human immunodeficiency virus 1, complete genome | 6521	TTGCATGTGTACATAGTGCTGTG	0.68692	0.76534	0.60851	TGACATTTGTACATGGTCCTGTT	TTCCATGTGTACATTGTACTGTG	0.73265	0.53656
1	NC_001802 | Human immunodeficiency virus 1, complete genome | 6497	NC_001802 | Human immunodeficiency virus 1, complete genome | 6521	TTGCATGTGTACATAGTGCTGTT	0.74833	0.86044	0.63621	TGACATTTGTACATGGTCCTGTT	TTCCATGTGTACATTGTACTGTG	0.73265	0.53656
1	NC_001802 | Human immunodeficiency virus 1, complete genome | 6497	NC_001802 | Human immunodeficiency virus 1, complete genome | 6521	TTGCATGTGTACATAGTTCTGTT	0.76518	1.0276	0.50278	TGACATTTGTACATGGTCCTGTT	TTCCATGTGTACATTGTACTGTG	0.73265	0.53656
1	NC_001802 | Human immunodeficiency virus 1, complete genome | 6497	NC_001802 | Human immunodeficiency virus 1, complete genome | 6521	TTGCATGTGTACATCGTACTGTT	0.62542	0.73569	0.51516	TGACATTTGTACATGGTCCTGTT	TTCCATGTGTACATTGTACTGTG	0.73265	0.53656
1	NC_001802 | Human immunodeficiency virus 1, complete genome | 6497	NC_001802 | Human immunodeficiency virus 1, complete genome | 6521	TTGCATGTGTACATGGTACTGTT	0.7844	0.93626	0.63255	TGACATTTGTACATGGTCCTGTT	TTCCATGTGTACATTGTACTGTG	0.73265	0.53656
1	NC_001802 | Human immunodeficiency virus 1, complete genome | 6497	NC_001802 | Human immunodeficiency virus 1, complete genome | 6521	TTGCATGTGTACATGGTCCTGTG	0.73441	0.92257	0.54624	TGACATTTGTACATGGTCCTGTT	TTCCATGTGTACATTGTACTGTG	0.73265	0.53656
1	NC_001802 | Human immunodeficiency virus 1, complete genome | 6497	NC_001802 | Human immunodeficiency virus 1, complete genome | 6521	TTGCATGTGTACATGGTCCTGTT	0.80416	1.0372	0.5711	TGACATTTGTACATGGTCCTGTT	TTCCATGTGTACATTGTACTGTG	0.73265	0.53656
1	NC_001802 | Human immunodeficiency virus 1, complete genome | 6497	NC_001802 | Human immunodeficiency virus 1, complete genome | 6521	TTGCATGTGTACATTGTCCTGTG	0.60629	0.68824	0.52433	TGACATTTGTACATGGTCCTGTT	TTCCATGTGTACATTGTACTGTG	0.73265	0.53656
1	NC_001802 | Human immunodeficiency virus 1, complete genome | 6497	NC_001802 | Human immunodeficiency virus 1, complete genome | 6521	TTGCATGTGTACATTGTCCTGTT	0.66098	0.77377	0.5482	TGACATTTGTACATGGTCCTGTT	TTCCATGTGTACATTGTACTGTG	0.73265	0.53656
1	NC_001802 | Human immunodeficiency virus 1, complete genome | 6497	NC_001802 | Human immunodeficiency virus 1, complete genome | 6521	TTTCATGTGTACATAGTACTGTG	0.73699	0.86342	0.61055	TGACATTTGTACATGGTCCTGTT	TTCCATGTGTACATTGTACTGTG	0.73265	0.53656
1	NC_001802 | Human immunodeficiency virus 1, complete genome | 6497	NC_001802 | Human immunodeficiency virus 1, complete genome | 6521	TTTCATGTGTACATAGTACTGTT	0.80453	0.97072	0.63834	TGACATTTGTACATGGTCCTGTT	TTCCATGTGTACATTGTACTGTG	0.73265	0.53656
1	NC_001802 | Human immunodeficiency virus 1, complete genome | 6497	NC_001802 | Human immunodeficiency virus 1, complete genome | 6521	TTTCATGTGTACATAGTCCTGTG	0.75389	0.95653	0.55124	TGACATTTGTACATGGTCCTGTT	TTCCATGTGTACATTGTACTGTG	0.73265	0.53656
1	NC_001802 | Human immunodeficiency virus 1, complete genome | 6497	NC_001802 | Human immunodeficiency virus 1, complete genome | 6521	TTTCATGTGTACATAGTCCTGTT	0.82587	1.0754	0.57633	TGACATTTGTACATGGTCCTGTT	TTCCATGTGTACATTGTACTGTG	0.73265	0.53656
1	NC_001802 | Human immunodeficiency virus 1, complete genome | 6497	NC_001802 | Human immunodeficiency virus 1, complete genome | 6521	TTTCATGTGTACATAGTGCTGTG	0.68077	0.76534	0.5962	TGACATTTGTACATGGTCCTGTT	TTCCATGTGTACATTGTACTGTG	0.73265	0.53656
1	NC_001802 | Human immunodeficiency virus 1, complete genome | 6497	NC_001802 | Human immunodeficiency virus 1, complete genome | 6521	TTTCATGTGTACATAGTGCTGTT	0.74189	0.86044	0.62334	TGACATTTGTACATGGTCCTGTT	TTCCATGTGTACATTGTACTGTG	0.73265	0.53656
1	NC_001802 | Human immunodeficiency virus 1, complete genome | 6497	NC_001802 | Human immunodeficiency virus 1, complete genome | 6521	TTTCATGTGTACATCGTACTGTT	0.62021	0.73569	0.50474	TGACATTTGTACATGGTCCTGTT	TTCCATGTGTACATTGTACTGTG	0.73265	0.53656
1	NC_001802 | Human immunodeficiency virus 1, complete genome | 6497	NC_001802 | Human immunodeficiency virus 1, complete genome | 6521	TTTCATGTGTACATGGTACTGTT	0.778	0.93626	0.61975	TGACATTTGTACATGGTCCTGTT	TTCCATGTGTACATTGTACTGTG	0.73265	0.53656
1	NC_001802 | Human immunodeficiency virus 1, complete genome | 6497	NC_001802 | Human immunodeficiency virus 1, complete genome | 6521	TTTCATGTGTACATGGTCCTGTG	0.72888	0.92257	0.53519	TGACATTTGTACATGGTCCTGTT	TTCCATGTGTACATTGTACTGTG	0.73265	0.53656
1	NC_001802 | Human immunodeficiency virus 1, complete genome | 6497	NC_001802 | Human immunodeficiency virus 1, complete genome | 6521	TTTCATGTGTACATGGTCCTGTT	0.79838	1.0372	0.55955	TGACATTTGTACATGGTCCTGTT	TTCCATGTGTACATTGTACTGTG	0.73265	0.53656
1	NC_001802 | Human immunodeficiency virus 1, complete genome | 815	NC_001802 | Human immunodeficiency virus 1, complete genome | 4381	CTCTACTAGTTTTACCCATGCAG	0.54964	0.52633	0.57295	TTCTACTACTTTTACCCATGCAT	GTCTACTATTCTTTCCCCTGCAC	0.71315	0.61201
1	NC_001802 | Human immunodeficiency virus 1, complete genome | 815	NC_001802 | Human immunodeficiency virus 1, complete genome | 4381	CTCTACTAGTTTTACCCGTGCAG	0.51091	0.51396	0.50786	TTCTACTACTTTTACCCATGCAT	GTCTACTATTCTTTCCCCTGCAC	0.71315	0.61201
1	NC_001802 | Human immunodeficiency virus 1, complete genome | 815	NC_001802 | Human immunodeficiency virus 1, complete genome | 4381	CTCTACTAGTTTTGCCCATGCAG	0.53797	0.52252	0.55342	TTCTACTACTTTTACCCATGCAT	GTCTACTATTCTTTCCCCTGCAC	0.71315	0.61201
1	NC_001802 | Human immunodeficiency virus 1, complete genome | 815	NC_001802 | Human immunodeficiency virus 1, complete genome | 4381	CTCTACTAGTTTTGCCCCTGCAC	0.52963	0.54723	0.51202	TTCTACTACTTTTACCCATGCAT	GTCTACTATTCTTTCCCCTGCAC	0.71315	0.61201
1	NC_001802 | Human immunodeficiency virus 1, complete genome | 815	NC_001802 | Human immunodeficiency virus 1, complete genome | 4381	CTCTACTATTTTTGCCCATGCAG	0.55403	0.54213	0.56593	TTCTACTACTTTTACCCATGCAT	GTCTACTATTCTTTCCCCTGCAC	0.71315	0.61201
1	NC_001802 | Human immunodeficiency virus 1, complete genome | 815	NC_001802 | Human immunodeficiency virus 1, complete genome | 4381	CTCTACTATTTTTGCCCCTGCAC	0.54568	0.56777	0.52359	TTCTACTACTTTTACCCATGCAT	GTCTACTATTCTTTCCCCTGCAC	0.71315	0.61201
1	NC_001802 | Human immunodeficiency virus 1, complete genome | 815	NC_001802 | Human immunodeficiency virus 1, complete genome | 4381	CTCTACTATTTTTGCCCGTGCAG	0.51552	0.52939	0.50164	TTCTACTACTTTTACCCATGCAT	GTCTACTATTCTTTCCCCTGCAC	0.71315	0.61201
1	NC_001802 | Human immunodeficiency virus 1, complete genome | 815	NC_001802 | Human immunodeficiency virus 1, complete genome | 4381	GTCTACTATTTTTGCCCATGCAG	0.54416	0.50937	0.57894	TTCTACTACTTTTACCCATGCAT	GTCTACTATTCTTTCCCCTGCAC	0.71315	0.61201
1	NC_001802 | Human immunodeficiency virus 1, complete genome | 815	NC_001802 | Human immunodeficiency virus 1, complete genome | 4381	GTCTACTATTTTTGCCCCTGCAC	0.53454	0.53347	0.53562	TTCTACTACTTTTACCCATGCAT	GTCTACTATTCTTTCCCCTGCAC	0.71315	0.61201
1	NC_001802 | Human immunodeficiency virus 1, complete genome | 815	NC_001802 | Human immunodeficiency virus 1, complete genome | 4381	TTCTACTAGTTTTGCCCATGCAG	0.55114	0.52401	0.57826	TTCTACTACTTTTACCCATGCAT	GTCTACTATTCTTTCCCCTGCAC	0.71315	0.61201
1	NC_001802 | Human immunodeficiency virus 1, complete genome | 815	NC_001802 | Human immunodeficiency virus 1, complete genome | 4381	TTCTACTAGTTTTGCCCCTGCAC	0.5419	0.5488	0.535	TTCTACTACTTTTACCCATGCAT	GTCTACTATTCTTTCCCCTGCAC	0.71315	0.61201
1	NC_001802 | Human immunodeficiency virus 1, complete genome | 815	NC_001802 | Human immunodeficiency virus 1, complete genome | 4381	TTCTACTAGTTTTGCCCGTGCAG	0.51213	0.5117	0.51257	TTCTACTACTTTTACCCATGCAT	GTCTACTATTCTTTCCCCTGCAC	0.71315	0.61201
1	NC_001802 | Human immunodeficiency virus 1, complete genome | 815	NC_001802 | Human immunodeficiency virus 1, complete genome | 4381	TTCTACTATTTTTACCCGTGCAG	0.53871	0.53477	0.54265	TTCTACTACTTTTACCCATGCAT	GTCTACTATTCTTTCCCCTGCAC	0.71315	0.61201
1	NC_001802 | Human immunodeficiency virus 1, complete genome | 8866	NC_001802 | Human immunodeficiency virus 1, complete genome | 4857	TCGTCCATTCTATGAAGGCTCAC	0.52674	0.50885	0.54462	TCATCCATCCCATGCAGGCTCAC	TCCTCCATTCTATGGAGACTCCC	0.71255	0.51326
1	NC_001802 | Human immunodeficiency virus 1, complete genome | 8866	NC_001802 | Human immunodeficiency virus 1, complete genome | 4857	TCGTCCATTCTATGGAGGCTCAC	0.52087	0.51645	0.52529	TCATCCATCCCATGCAGGCTCAC	TCCTCCATTCTATGGAGACTCCC	0.71255	0.51326
1	NC_001802 | Human immunodeficiency virus 1, complete genome | 5056	NC_001802 | Human immunodeficiency virus 1, complete genome | 5666	ATTGGTGTTATTAATGCTTCTAG	0.59378	0.60549	0.58207	TTTGGTGTTATTAATGCTGCTAG	ATTGCTATTATTATTGCTACTAC	0.70757	0.63489
1	NC_001802 | Human immunodeficiency virus 1, complete genome | 5056	NC_001802 | Human immunodeficiency virus 1, complete genome | 5666	CTTGCTATTATTAATGCTGCTAT	0.62015	0.55472	0.68558	TTTGGTGTTATTAATGCTGCTAG	ATTGCTATTATTATTGCTACTAC	0.70757	0.63489
1	NC_001802 | Human immunodeficiency virus 1, complete genome | 5056	NC_001802 | Human immunodeficiency virus 1, complete genome | 5666	CTTGCTATTATTAGTGCTGCTAG	0.71029	0.52673	0.89385	TTTGGTGTTATTAATGCTGCTAG	ATTGCTATTATTATTGCTACTAC	0.70757	0.63489
1	NC_001802 | Human immunodeficiency virus 1, complete genome | 5056	NC_001802 | Human immunodeficiency virus 1, complete genome | 5666	CTTGCTATTATTAGTGCTGCTAT	0.60646	0.55071	0.66222	TTTGGTGTTATTAATGCTGCTAG	ATTGCTATTATTATTGCTACTAC	0.70757	0.63489
1	NC_001802 | Human immunodeficiency virus 1, complete genome | 5056	NC_001802 | Human immunodeficiency virus 1, complete genome | 5666	CTTGCTGTTATTAATGCTACTAG	0.63871	0.56136	0.71607	TTTGGTGTTATTAATGCTGCTAG	ATTGCTATTATTATTGCTACTAC	0.70757	0.63489
1	NC_001802 | Human immunodeficiency virus 1, complete genome | 5056	NC_001802 | Human immunodeficiency virus 1, complete genome | 5666	CTTGCTGTTATTAATGCTACTAT	0.55871	0.58691	0.53051	TTTGGTGTTATTAATGCTGCTAG	ATTGCTATTATTATTGCTACTAC	0.70757	0.63489
1	NC_001802 | Human immunodeficiency virus 1, complete genome | 5056	NC_001802 | Human immunodeficiency virus 1, complete genome | 5666	CTTGCTGTTATTAGTGCTACTAG	0.62448	0.5573	0.69166	TTTGGTGTTATTAATGCTGCTAG	ATTGCTATTATTATTGCTACTAC	0.70757	0.63489
1	NC_001802 | Human immunodeficiency virus 1, complete genome | 5056	NC_001802 | Human immunodeficiency virus 1, complete genome | 5666	CTTGCTGTTATTAGTGCTACTAT	0.54754	0.58266	0.51243	TTTGGTGTTATTAATGCTGCTAG	ATTGCTATTATTATTGCTACTAC	0.70757	0.63489
1	NC_001802 | Human immunodeficiency virus 1, complete genome | 5056	NC_001802 | Human immunodeficiency virus 1, complete genome | 5666	CTTGCTGTTATTAGTGCTGCTAG	0.68617	0.61318	0.75915	TTTGGTGTTATTAATGCTGCTAG	ATTGCTATTATTATTGCTACTAC	0.70757	0.63489
1	NC_001802 | Human immunodeficiency virus 1, complete genome | 5056	NC_001802 | Human immunodeficiency virus 1, complete genome | 5666	CTTGCTGTTATTAGTGCTGCTAT	0.60176	0.64109	0.56243	TTTGGTGTTATTAATGCTGCTAG	ATTGCTATTATTATTGCTACTAC	0.70757	0.63489
1	NC_001802 | Human immunodeficiency virus 1, complete genome | 5056	NC_001802 | Human immunodeficiency virus 1, complete genome | 5666	CTTGGTCTTATTAATGCTGCTAG	0.51913	0.51181	0.52644	TTTGGTGTTATTAATGCTGCTAG	ATTGCTATTATTATTGCTACTAC	0.70757	0.63489
1	NC_001802 | Human immunodeficiency virus 1, complete genome | 5056	NC_001802 | Human immunodeficiency virus 1, complete genome | 5666	CTTGGTGTTATTAATGCTTCTAC	0.53022	0.54232	0.51812	TTTGGTGTTATTAATGCTGCTAG	ATTGCTATTATTATTGCTACTAC	0.70757	0.63489
1	NC_001802 | Human immunodeficiency virus 1, complete genome | 5056	NC_001802 | Human immunodeficiency virus 1, complete genome | 5666	CTTGGTGTTATTAATGCTTCTAG	0.65422	0.68804	0.62041	TTTGGTGTTATTAATGCTGCTAG	ATTGCTATTATTATTGCTACTAC	0.70757	0.63489
1	NC_001802 | Human immunodeficiency virus 1, complete genome | 5056	NC_001802 | Human immunodeficiency virus 1, complete genome | 5666	CTTGTTCTTATTAGTGCTGCTAG	0.53384	0.51124	0.55644	TTTGGTGTTATTAATGCTGCTAG	ATTGCTATTATTATTGCTACTAC	0.70757	0.63489
1	NC_001802 | Human immunodeficiency virus 1, complete genome | 5056	NC_001802 | Human immunodeficiency virus 1, complete genome | 5666	GTTGCTATTATTAATGCTGCTAT	0.57016	0.5212	0.61912	TTTGGTGTTATTAATGCTGCTAG	ATTGCTATTATTATTGCTACTAC	0.70757	0.63489
1	NC_001802 | Human immunodeficiency virus 1, complete genome | 5056	NC_001802 | Human immunodeficiency virus 1, complete genome | 5666	GTTGCTGTTATTAATGCTACTAG	0.58705	0.52744	0.64665	TTTGGTGTTATTAATGCTGCTAG	ATTGCTATTATTATTGCTACTAC	0.70757	0.63489
1	NC_001802 | Human immunodeficiency virus 1, complete genome | 5056	NC_001802 | Human immunodeficiency virus 1, complete genome | 5666	GTTGCTGTTATTAGTGCTACTAG	0.57412	0.52363	0.62461	TTTGGTGTTATTAATGCTGCTAG	ATTGCTATTATTATTGCTACTAC	0.70757	0.63489
1	NC_001802 | Human immunodeficiency virus 1, complete genome | 5056	NC_001802 | Human immunodeficiency virus 1, complete genome | 5666	GTTGCTGTTATTAGTGCTGCTAG	0.63085	0.57613	0.68556	TTTGGTGTTATTAATGCTGCTAG	ATTGCTATTATTATTGCTACTAC	0.70757	0.63489
1	NC_001802 | Human immunodeficiency virus 1, complete genome | 5056	NC_001802 | Human immunodeficiency virus 1, complete genome | 5666	GTTGCTGTTATTAGTGCTGCTAT	0.55513	0.60235	0.50791	TTTGGTGTTATTAATGCTGCTAG	ATTGCTATTATTATTGCTACTAC	0.70757	0.63489
1	NC_001802 | Human immunodeficiency virus 1, complete genome | 5056	NC_001802 | Human immunodeficiency virus 1, complete genome | 5666	GTTGGTGTTATTAATGCTTCTAG	0.60337	0.64647	0.56027	TTTGGTGTTATTAATGCTGCTAG	ATTGCTATTATTATTGCTACTAC	0.70757	0.63489
1	NC_001802 | Human immunodeficiency virus 1, complete genome | 5056	NC_001802 | Human immunodeficiency virus 1, complete genome | 5666	TTTGCTGTTATTAATGCTACTAG	0.63745	0.56296	0.71194	TTTGGTGTTATTAATGCTGCTAG	ATTGCTATTATTATTGCTACTAC	0.70757	0.63489
1	NC_001802 | Human immunodeficiency virus 1, complete genome | 5056	NC_001802 | Human immunodeficiency virus 1, complete genome | 5666	TTTGCTGTTATTAGTGCTACTAG	0.62328	0.55889	0.68768	TTTGGTGTTATTAATGCTGCTAG	ATTGCTATTATTATTGCTACTAC	0.70757	0.63489
1	NC_001802 | Human immunodeficiency virus 1, complete genome | 5056	NC_001802 | Human immunodeficiency virus 1, complete genome | 5666	TTTGCTGTTATTAGTGCTACTAT	0.5469	0.58433	0.50948	TTTGGTGTTATTAATGCTGCTAG	ATTGCTATTATTATTGCTACTAC	0.70757	0.63489
1	NC_001802 | Human immunodeficiency virus 1, complete genome | 5056	NC_001802 | Human immunodeficiency virus 1, complete genome | 5666	TTTGCTGTTATTAGTGCTGCTAG	0.68486	0.61493	0.75478	TTTGGTGTTATTAATGCTGCTAG	ATTGCTATTATTATTGCTACTAC	0.70757	0.63489
1	NC_001802 | Human immunodeficiency virus 1, complete genome | 5056	NC_001802 | Human immunodeficiency virus 1, complete genome | 5666	TTTGCTGTTATTAGTGCTGCTAT	0.60106	0.64292	0.55919	TTTGGTGTTATTAATGCTGCTAG	ATTGCTATTATTATTGCTACTAC	0.70757	0.63489
1	NC_001802 | Human immunodeficiency virus 1, complete genome | 5056	NC_001802 | Human immunodeficiency virus 1, complete genome | 5666	TTTGGTCTTATTAATGCTGCTAG	0.51834	0.51328	0.52341	TTTGGTGTTATTAATGCTGCTAG	ATTGCTATTATTATTGCTACTAC	0.70757	0.63489
1	NC_001802 | Human immunodeficiency virus 1, complete genome | 5056	NC_001802 | Human immunodeficiency virus 1, complete genome | 5666	TTTGGTCTTATTAGTGCTGCTAG	0.50757	0.50956	0.50557	TTTGGTGTTATTAATGCTGCTAG	ATTGCTATTATTATTGCTACTAC	0.70757	0.63489
1	NC_001802 | Human immunodeficiency virus 1, complete genome | 5056	NC_001802 | Human immunodeficiency virus 1, complete genome | 5666	TTTGGTGTTATTAATGCTTCTAC	0.52951	0.54387	0.51514	TTTGGTGTTATTAATGCTGCTAG	ATTGCTATTATTATTGCTACTAC	0.70757	0.63489
1	NC_001802 | Human immunodeficiency virus 1, complete genome | 5056	NC_001802 | Human immunodeficiency virus 1, complete genome | 5666	TTTGGTGTTATTAATGCTTCTAG	0.65342	0.69	0.61684	TTTGGTGTTATTAATGCTGCTAG	ATTGCTATTATTATTGCTACTAC	0.70757	0.63489
1	NC_001802 | Human immunodeficiency virus 1, complete genome | 5056	NC_001802 | Human immunodeficiency virus 1, complete genome | 5666	TTTGTTCTTATTAGTGCTGCTAG	0.53297	0.5127	0.55324	TTTGGTGTTATTAATGCTGCTAG	ATTGCTATTATTATTGCTACTAC	0.70757	0.63489
1	NC_001802 | Human immunodeficiency virus 1, complete genome | 2724	NC_001802 | Human immunodeficiency virus 1, complete genome | 6724	AACATATGCTGTCACGGCTCCTC	0.54527	0.51394	0.5766	AACAGATGTTGTCTCAGCTCCTC	AACAAATGCTCTCCCTGGTCCTC	0.70216	0.59841
1	NC_001802 | Human immunodeficiency virus 1, complete genome | 2724	NC_001802 | Human immunodeficiency virus 1, complete genome | 6724	AACATATGTTGTCCCGGCTCCTC	0.56234	0.60982	0.51486	AACAGATGTTGTCTCAGCTCCTC	AACAAATGCTCTCCCTGGTCCTC	0.70216	0.59841
1	NC_001802 | Human immunodeficiency virus 1, complete genome | 2724	NC_001802 | Human immunodeficiency virus 1, complete genome | 8426	AACTGGTGTTGACTCAGCTCGTC	0.56564	0.51614	0.61515	AACAGATGTTGTCTCAGCTCCTC	ATCTGCTGCTGGCTCAGCTCGTC	0.70216	0.52497
1	NC_001802 | Human immunodeficiency virus 1, complete genome | 2724	NC_001802 | Human immunodeficiency virus 1, complete genome | 8426	ACCGGGTGTTGACTCAGCTCGTC	0.58633	0.58773	0.58494	AACAGATGTTGTCTCAGCTCCTC	ATCTGCTGCTGGCTCAGCTCGTC	0.70216	0.52497
1	NC_001802 | Human immunodeficiency virus 1, complete genome | 2724	NC_001802 | Human immunodeficiency virus 1, complete genome | 8426	ACCTGGTGTTGACTCAGCTCGTC	0.56723	0.55556	0.5789	AACAGATGTTGTCTCAGCTCCTC	ATCTGCTGCTGGCTCAGCTCGTC	0.70216	0.52497
1	NC_001802 | Human immunodeficiency virus 1, complete genome | 2724	NC_001802 | Human immunodeficiency virus 1, complete genome | 8426	ATCAGGTGTTGACTCAGCTCGTC	0.53147	0.54181	0.52113	AACAGATGTTGTCTCAGCTCCTC	ATCTGCTGCTGGCTCAGCTCGTC	0.70216	0.52497
1	NC_001802 | Human immunodeficiency virus 1, complete genome | 2724	NC_001802 | Human immunodeficiency virus 1, complete genome | 8426	ATCGGGTGTTGACTCAGCTCGTC	0.60104	0.59178	0.61029	AACAGATGTTGTCTCAGCTCCTC	ATCTGCTGCTGGCTCAGCTCGTC	0.70216	0.52497
1	NC_001802 | Human immunodeficiency virus 1, complete genome | 2724	NC_001802 | Human immunodeficiency virus 1, complete genome | 8426	ATCGGGTGTTGACTCAGCTCTTC	0.52355	0.52938	0.51772	AACAGATGTTGTCTCAGCTCCTC	ATCTGCTGCTGGCTCAGCTCGTC	0.70216	0.52497
1	NC_001802 | Human immunodeficiency virus 1, complete genome | 2724	NC_001802 | Human immunodeficiency virus 1, complete genome | 8426	ATCTGGTGTTGACTCAGCTCGTC	0.5817	0.55939	0.604	AACAGATGTTGTCTCAGCTCCTC	ATCTGCTGCTGGCTCAGCTCGTC	0.70216	0.52497
1	NC_001802 | Human immunodeficiency virus 1, complete genome | 7327	NC_001802 | Human immunodeficiency virus 1, complete genome | 1960	GAAGAAAGCTCCGATTCCCACTT	0.55791	0.57116	0.54467	GAACAAAGCTCCTATTCCCACTG	GATAAAACCTCCAATTCCCCCTA	0.67512	0.66071
1	NC_001802 | Human immunodeficiency virus 1, complete genome | 7327	NC_001802 | Human immunodeficiency virus 1, complete genome | 1960	GAATAAAGCTCCGATTCCCACTT	0.56996	0.59525	0.54467	GAACAAAGCTCCTATTCCCACTG	GATAAAACCTCCAATTCCCCCTA	0.67512	0.66071
1	NC_001802 | Human immunodeficiency virus 1, complete genome | 7327	NC_001802 | Human immunodeficiency virus 1, complete genome | 1960	GACAAAAGCTCCGATTCCCACTG	0.55188	0.56292	0.54084	GAACAAAGCTCCTATTCCCACTG	GATAAAACCTCCAATTCCCCCTA	0.67512	0.66071
1	NC_001802 | Human immunodeficiency virus 1, complete genome | 7327	NC_001802 | Human immunodeficiency virus 1, complete genome | 1960	GACAAAAGCTCCGATTCCCACTT	0.59006	0.58854	0.59159	GAACAAAGCTCCTATTCCCACTG	GATAAAACCTCCAATTCCCCCTA	0.67512	0.66071
1	NC_001802 | Human immunodeficiency virus 1, complete genome | 7327	NC_001802 | Human immunodeficiency virus 1, complete genome | 1960	GACAAAAGCTCCGATTCCCGCTT	0.56768	0.59214	0.54322	GAACAAAGCTCCTATTCCCACTG	GATAAAACCTCCAATTCCCCCTA	0.67512	0.66071
1	NC_001802 | Human immunodeficiency virus 1, complete genome | 7327	NC_001802 | Human immunodeficiency virus 1, complete genome | 1960	GACAAAAGCTCCTATTCCCACTT	0.5897	0.67109	0.50831	GAACAAAGCTCCTATTCCCACTG	GATAAAACCTCCAATTCCCCCTA	0.67512	0.66071
1	NC_001802 | Human immunodeficiency virus 1, complete genome | 7327	NC_001802 | Human immunodeficiency virus 1, complete genome | 1960	GACCAAAGCTCCGATTCCCACTT	0.54865	0.55262	0.54467	GAACAAAGCTCCTATTCCCACTG	GATAAAACCTCCAATTCCCCCTA	0.67512	0.66071
1	NC_001802 | Human immunodeficiency virus 1, complete genome | 7327	NC_001802 | Human immunodeficiency virus 1, complete genome | 1960	GACGAAAGCTCCGATTCCCACTT	0.5666	0.58854	0.54467	GAACAAAGCTCCTATTCCCACTG	GATAAAACCTCCAATTCCCCCTA	0.67512	0.66071
1	NC_001802 | Human immunodeficiency virus 1, complete genome | 7327	NC_001802 | Human immunodeficiency virus 1, complete genome | 1960	GACTAAAGCTCCGATTCCCACTT	0.5666	0.58854	0.54467	GAACAAAGCTCCTATTCCCACTG	GATAAAACCTCCAATTCCCCCTA	0.67512	0.66071
1	NC_001802 | Human immunodeficiency virus 1, complete genome | 7327	NC_001802 | Human immunodeficiency virus 1, complete genome | 1960	GAGAAAAGCTCCGATTCCCACTG	0.55314	0.56292	0.54336	GAACAAAGCTCCTATTCCCACTG	GATAAAACCTCCAATTCCCCCTA	0.67512	0.66071
1	NC_001802 | Human immunodeficiency virus 1, complete genome | 7327	NC_001802 | Human immunodeficiency virus 1, complete genome | 1960	GAGAAAAGCTCCGATTCCCACTT	0.59144	0.58854	0.59434	GAACAAAGCTCCTATTCCCACTG	GATAAAACCTCCAATTCCCCCTA	0.67512	0.66071
1	NC_001802 | Human immunodeficiency virus 1, complete genome | 7327	NC_001802 | Human immunodeficiency virus 1, complete genome | 1960	GAGAAAAGCTCCGATTCCCGCTT	0.56894	0.59214	0.54575	GAACAAAGCTCCTATTCCCACTG	GATAAAACCTCCAATTCCCCCTA	0.67512	0.66071
1	NC_001802 | Human immunodeficiency virus 1, complete genome | 7327	NC_001802 | Human immunodeficiency virus 1, complete genome | 1960	GAGAAAAGCTCCTATTCCCACTT	0.59088	0.67109	0.51068	GAACAAAGCTCCTATTCCCACTG	GATAAAACCTCCAATTCCCCCTA	0.67512	0.66071
1	NC_001802 | Human immunodeficiency virus 1, complete genome | 7327	NC_001802 | Human immunodeficiency virus 1, complete genome | 1960	GAGCAAAGCTCCGATTCCCACTT	0.56452	0.58438	0.54467	GAACAAAGCTCCTATTCCCACTG	GATAAAACCTCCAATTCCCCCTA	0.67512	0.66071
1	NC_001802 | Human immunodeficiency virus 1, complete genome | 7327	NC_001802 | Human immunodeficiency virus 1, complete genome | 1960	GAGGAAAGCTCCGATTCCCACTT	0.5666	0.58854	0.54467	GAACAAAGCTCCTATTCCCACTG	GATAAAACCTCCAATTCCCCCTA	0.67512	0.66071
1	NC_001802 | Human immunodeficiency virus 1, complete genome | 7327	NC_001802 | Human immunodeficiency virus 1, complete genome | 1960	GAGTAAAGCTCCGATTCCCACTT	0.5666	0.58854	0.54467	GAACAAAGCTCCTATTCCCACTG	GATAAAACCTCCAATTCCCCCTA	0.67512	0.66071
1	NC_001802 | Human immunodeficiency virus 1, complete genome | 7327	NC_001802 | Human immunodeficiency virus 1, complete genome | 1960	GATAAAAGCTCCGATTCCCACTG	0.54333	0.56292	0.52374	GAACAAAGCTCCTATTCCCACTG	GATAAAACCTCCAATTCCCCCTA	0.67512	0.66071
1	NC_001802 | Human immunodeficiency virus 1, complete genome | 7327	NC_001802 | Human immunodeficiency virus 1, complete genome | 1960	GATAAAAGCTCCGATTCCCACTT	0.58071	0.58854	0.57288	GAACAAAGCTCCTATTCCCACTG	GATAAAACCTCCAATTCCCCCTA	0.67512	0.66071
1	NC_001802 | Human immunodeficiency virus 1, complete genome | 7327	NC_001802 | Human immunodeficiency virus 1, complete genome | 1960	GATAAAAGCTCCGATTCCCGCTT	0.55909	0.59214	0.52605	GAACAAAGCTCCTATTCCCACTG	GATAAAACCTCCAATTCCCCCTA	0.67512	0.66071
1	NC_001802 | Human immunodeficiency virus 1, complete genome | 7327	NC_001802 | Human immunodeficiency virus 1, complete genome | 1960	GATCAAACCTCCCATTCCCACTG	0.52607	0.52631	0.52584	GAACAAAGCTCCTATTCCCACTG	GATAAAACCTCCAATTCCCCCTA	0.67512	0.66071
1	NC_001802 | Human immunodeficiency virus 1, complete genome | 7327	NC_001802 | Human immunodeficiency virus 1, complete genome | 1960	GATCAAACCTCCGATTCCCGCTT	0.52212	0.51302	0.53123	GAACAAAGCTCCTATTCCCACTG	GATAAAACCTCCAATTCCCCCTA	0.67512	0.66071
1	NC_001802 | Human immunodeficiency virus 1, complete genome | 7327	NC_001802 | Human immunodeficiency virus 1, complete genome | 1960	GATGAAAGCTCCGATTCCCACTG	0.56748	0.56292	0.57205	GAACAAAGCTCCTATTCCCACTG	GATAAAACCTCCAATTCCCCCTA	0.67512	0.66071
1	NC_001802 | Human immunodeficiency virus 1, complete genome | 7327	NC_001802 | Human immunodeficiency virus 1, complete genome | 1960	GATGAAAGCTCCGATTCCCACTT	0.60713	0.58854	0.62572	GAACAAAGCTCCTATTCCCACTG	GATAAAACCTCCAATTCCCCCTA	0.67512	0.66071
1	NC_001802 | Human immunodeficiency virus 1, complete genome | 7327	NC_001802 | Human immunodeficiency virus 1, complete genome | 1960	GATGAAAGCTCCGATTCCCGCTG	0.54582	0.56636	0.52528	GAACAAAGCTCCTATTCCCACTG	GATAAAACCTCCAATTCCCCCTA	0.67512	0.66071
1	NC_001802 | Human immunodeficiency virus 1, complete genome | 7327	NC_001802 | Human immunodeficiency virus 1, complete genome | 1960	GATGAAAGCTCCGATTCCCGCTT	0.58335	0.59214	0.57457	GAACAAAGCTCCTATTCCCACTG	GATAAAACCTCCAATTCCCCCTA	0.67512	0.66071
1	NC_001802 | Human immunodeficiency virus 1, complete genome | 7327	NC_001802 | Human immunodeficiency virus 1, complete genome | 1960	GATGAAAGCTCCGATTCCCTCTT	0.51489	0.51508	0.51469	GAACAAAGCTCCTATTCCCACTG	GATAAAACCTCCAATTCCCCCTA	0.67512	0.66071
1	NC_001802 | Human immunodeficiency virus 1, complete genome | 7327	NC_001802 | Human immunodeficiency virus 1, complete genome | 1960	GATTAAAGCTCCGATTCCCACTG	0.55183	0.56292	0.54074	GAACAAAGCTCCTATTCCCACTG	GATAAAACCTCCAATTCCCCCTA	0.67512	0.66071
1	NC_001802 | Human immunodeficiency virus 1, complete genome | 7327	NC_001802 | Human immunodeficiency virus 1, complete genome | 1960	GATTAAAGCTCCGATTCCCACTT	0.59	0.58854	0.59147	GAACAAAGCTCCTATTCCCACTG	GATAAAACCTCCAATTCCCCCTA	0.67512	0.66071
1	NC_001802 | Human immunodeficiency virus 1, complete genome | 7327	NC_001802 | Human immunodeficiency virus 1, complete genome | 1960	GATTAAAGCTCCGATTCCCGCTT	0.56763	0.59214	0.54312	GAACAAAGCTCCTATTCCCACTG	GATAAAACCTCCAATTCCCCCTA	0.67512	0.66071
1	NC_001802 | Human immunodeficiency virus 1, complete genome | 6494	NC_001802 | Human immunodeficiency virus 1, complete genome | 6518	CATATGTACATAGTACTGTGCGG	0.53916	0.55334	0.52497	CATTTGTACATGGTCCTGTTCCA	CATGTGTACATTGTACTGTGCTG	0.62623	0.61628
1	NC_001802 | Human immunodeficiency virus 1, complete genome | 6494	NC_001802 | Human immunodeficiency virus 1, complete genome | 6518	CATATGTACATAGTACTGTGCTG	0.55367	0.55334	0.554	CATTTGTACATGGTCCTGTTCCA	CATGTGTACATTGTACTGTGCTG	0.62623	0.61628
1	NC_001802 | Human immunodeficiency virus 1, complete genome | 6494	NC_001802 | Human immunodeficiency virus 1, complete genome | 6518	CATATGTACATAGTACTGTGCTT	0.56628	0.55334	0.57921	CATTTGTACATGGTCCTGTTCCA	CATGTGTACATTGTACTGTGCTG	0.62623	0.61628
1	NC_001802 | Human immunodeficiency virus 1, complete genome | 6494	NC_001802 | Human immunodeficiency virus 1, complete genome | 6518	CATATGTACATAGTCCTGTGCTT	0.53404	0.54994	0.51814	CATTTGTACATGGTCCTGTTCCA	CATGTGTACATTGTACTGTGCTG	0.62623	0.61628
1	NC_001802 | Human immunodeficiency virus 1, complete genome | 6494	NC_001802 | Human immunodeficiency virus 1, complete genome | 6518	CATGTGTACATAGTACTGTCCAG	0.55296	0.58685	0.51906	CATTTGTACATGGTCCTGTTCCA	CATGTGTACATTGTACTGTGCTG	0.62623	0.61628
1	NC_001802 | Human immunodeficiency virus 1, complete genome | 6494	NC_001802 | Human immunodeficiency virus 1, complete genome | 6518	CATGTGTACATAGTACTGTGCTT	0.57954	0.64802	0.51106	CATTTGTACATGGTCCTGTTCCA	CATGTGTACATTGTACTGTGCTG	0.62623	0.61628
1	NC_001802 | Human immunodeficiency virus 1, complete genome | 2831	NC_001802 | Human immunodeficiency virus 1, complete genome | 5177	ACACTAGAGGCTCTATTGTCCAT	0.58899	0.53838	0.63959	GCACTATAGGCTGTACTGTCCAT	CCTCTAAAAGCTCTAGTGTCCAT	0.62429	0.60302
1	NC_001802 | Human immunodeficiency virus 1, complete genome | 2831	NC_001802 | Human immunodeficiency virus 1, complete genome | 5177	ACACTAGAGGCTTTATTGTCCAT	0.57904	0.55907	0.599	GCACTATAGGCTGTACTGTCCAT	CCTCTAAAAGCTCTAGTGTCCAT	0.62429	0.60302
1	NC_001802 | Human immunodeficiency virus 1, complete genome | 2831	NC_001802 | Human immunodeficiency virus 1, complete genome | 5177	ACGCTAGAGGCTCTATTGTCCAT	0.57041	0.50825	0.63257	GCACTATAGGCTGTACTGTCCAT	CCTCTAAAAGCTCTAGTGTCCAT	0.62429	0.60302
1	NC_001802 | Human immunodeficiency virus 1, complete genome | 2831	NC_001802 | Human immunodeficiency virus 1, complete genome | 5177	ACGCTAGAGGCTTTATTGTCCAT	0.5601	0.52778	0.59242	GCACTATAGGCTGTACTGTCCAT	CCTCTAAAAGCTCTAGTGTCCAT	0.62429	0.60302
1	NC_001802 | Human immunodeficiency virus 1, complete genome | 2831	NC_001802 | Human immunodeficiency virus 1, complete genome | 5177	ACTCTAGAGGCTATATTGTCCAT	0.57924	0.60737	0.55112	GCACTATAGGCTGTACTGTCCAT	CCTCTAAAAGCTCTAGTGTCCAT	0.62429	0.60302
1	NC_001802 | Human immunodeficiency virus 1, complete genome | 2831	NC_001802 | Human immunodeficiency virus 1, complete genome | 5177	ACTCTAGAGGCTTTATTGTCCAT	0.59754	0.62405	0.57104	GCACTATAGGCTGTACTGTCCAT	CCTCTAAAAGCTCTAGTGTCCAT	0.62429	0.60302
1	NC_001802 | Human immunodeficiency virus 1, complete genome | 2831	NC_001802 | Human immunodeficiency virus 1, complete genome | 5177	CCACTAGAGGCTCTATTGTCCAT	0.60448	0.55265	0.65632	GCACTATAGGCTGTACTGTCCAT	CCTCTAAAAGCTCTAGTGTCCAT	0.62429	0.60302
1	NC_001802 | Human immunodeficiency virus 1, complete genome | 2831	NC_001802 | Human immunodeficiency virus 1, complete genome | 5177	CCACTAGAGGCTTTATTGTCCAT	0.59427	0.57389	0.61466	GCACTATAGGCTGTACTGTCCAT	CCTCTAAAAGCTCTAGTGTCCAT	0.62429	0.60302
1	NC_001802 | Human immunodeficiency virus 1, complete genome | 2831	NC_001802 | Human immunodeficiency virus 1, complete genome | 5177	CCGCTAGAGGCTCTATTGTCCAT	0.58541	0.52172	0.64911	GCACTATAGGCTGTACTGTCCAT	CCTCTAAAAGCTCTAGTGTCCAT	0.62429	0.60302
1	NC_001802 | Human immunodeficiency virus 1, complete genome | 2831	NC_001802 | Human immunodeficiency virus 1, complete genome | 5177	CCGCTAGAGGCTTTATTGTCCAT	0.57484	0.54177	0.60791	GCACTATAGGCTGTACTGTCCAT	CCTCTAAAAGCTCTAGTGTCCAT	0.62429	0.60302
1	NC_001802 | Human immunodeficiency virus 1, complete genome | 2831	NC_001802 | Human immunodeficiency virus 1, complete genome | 5177	CCTCTAGAGGCTATATTGTCCAT	0.5945	0.62346	0.56553	GCACTATAGGCTGTACTGTCCAT	CCTCTAAAAGCTCTAGTGTCCAT	0.62429	0.60302
1	NC_001802 | Human immunodeficiency virus 1, complete genome | 2831	NC_001802 | Human immunodeficiency virus 1, complete genome | 5177	GCACTAGAGGCTCTATTGTCCAT	0.64686	0.56535	0.72838	GCACTATAGGCTGTACTGTCCAT	CCTCTAAAAGCTCTAGTGTCCAT	0.62429	0.60302
1	NC_001802 | Human immunodeficiency virus 1, complete genome | 2831	NC_001802 | Human immunodeficiency virus 1, complete genome | 5177	GCACTAGAGGCTTTATTGTCCAT	0.63461	0.58708	0.68215	GCACTATAGGCTGTACTGTCCAT	CCTCTAAAAGCTCTAGTGTCCAT	0.62429	0.60302
1	NC_001802 | Human immunodeficiency virus 1, complete genome | 2831	NC_001802 | Human immunodeficiency virus 1, complete genome | 5177	GCCCTAGAGGCTATATTGTCCAT	0.5791	0.51009	0.64811	GCACTATAGGCTGTACTGTCCAT	CCTCTAAAAGCTCTAGTGTCCAT	0.62429	0.60302
1	NC_001802 | Human immunodeficiency virus 1, complete genome | 2831	NC_001802 | Human immunodeficiency virus 1, complete genome | 5177	GCGCTAGAGGCTCTATTGTCCAT	0.62704	0.5337	0.72038	GCACTATAGGCTGTACTGTCCAT	CCTCTAAAAGCTCTAGTGTCCAT	0.62429	0.60302
1	NC_001802 | Human immunodeficiency virus 1, complete genome | 2831	NC_001802 | Human immunodeficiency virus 1, complete genome | 5177	GCGCTAGAGGCTTTATTGTCCAT	0.61444	0.55422	0.67466	GCACTATAGGCTGTACTGTCCAT	CCTCTAAAAGCTCTAGTGTCCAT	0.62429	0.60302
1	NC_001802 | Human immunodeficiency virus 1, complete genome | 2831	NC_001802 | Human immunodeficiency virus 1, complete genome | 5177	GCTCTAGAGGCTATATTGTCCAT	0.6327	0.63779	0.62762	GCACTATAGGCTGTACTGTCCAT	CCTCTAAAAGCTCTAGTGTCCAT	0.62429	0.60302
1	NC_001802 | Human immunodeficiency virus 1, complete genome | 2831	NC_001802 | Human immunodeficiency virus 1, complete genome | 5177	GCTCTAGAGGCTTTATTGTCCAT	0.65281	0.6553	0.65031	GCACTATAGGCTGTACTGTCCAT	CCTCTAAAAGCTCTAGTGTCCAT	0.62429	0.60302
1	NC_001802 | Human immunodeficiency virus 1, complete genome | 2831	NC_001802 | Human immunodeficiency virus 1, complete genome | 5177	GCTCTAGATGCTGTATTGTCCAT	0.54374	0.52873	0.55875	GCACTATAGGCTGTACTGTCCAT	CCTCTAAAAGCTCTAGTGTCCAT	0.62429	0.60302
1	NC_001802 | Human immunodeficiency virus 1, complete genome | 2831	NC_001802 | Human immunodeficiency virus 1, complete genome | 5177	TCACTAGAGGCTCTATTGTCCAT	0.62406	0.57745	0.67067	GCACTATAGGCTGTACTGTCCAT	CCTCTAAAAGCTCTAGTGTCCAT	0.62429	0.60302
1	NC_001802 | Human immunodeficiency virus 1, complete genome | 2831	NC_001802 | Human immunodeficiency virus 1, complete genome | 5177	TCACTAGAGGCTTTATTGTCCAT	0.61387	0.59965	0.6281	GCACTATAGGCTGTACTGTCCAT	CCTCTAAAAGCTCTAGTGTCCAT	0.62429	0.60302
1	NC_001802 | Human immunodeficiency virus 1, complete genome | 2831	NC_001802 | Human immunodeficiency virus 1, complete genome | 5177	TCCCTAGAGGCTATATTGTCCAT	0.55889	0.52101	0.59676	GCACTATAGGCTGTACTGTCCAT	CCTCTAAAAGCTCTAGTGTCCAT	0.62429	0.60302
1	NC_001802 | Human immunodeficiency virus 1, complete genome | 2831	NC_001802 | Human immunodeficiency virus 1, complete genome | 5177	TCGCTAGAGGCTCTATTGTCCAT	0.60422	0.54513	0.66331	GCACTATAGGCTGTACTGTCCAT	CCTCTAAAAGCTCTAGTGTCCAT	0.62429	0.60302
1	NC_001802 | Human immunodeficiency virus 1, complete genome | 2831	NC_001802 | Human immunodeficiency virus 1, complete genome | 5177	TCGCTAGAGGCTTTATTGTCCAT	0.59364	0.56608	0.6212	GCACTATAGGCTGTACTGTCCAT	CCTCTAAAAGCTCTAGTGTCCAT	0.62429	0.60302
1	NC_001802 | Human immunodeficiency virus 1, complete genome | 2831	NC_001802 | Human immunodeficiency virus 1, complete genome | 5177	TCTCTAGAGGCTATATTGTCCAT	0.61467	0.65144	0.57789	GCACTATAGGCTGTACTGTCCAT	CCTCTAAAAGCTCTAGTGTCCAT	0.62429	0.60302
1	NC_001802 | Human immunodeficiency virus 1, complete genome | 2831	NC_001802 | Human immunodeficiency virus 1, complete genome | 5177	TCTCTAGATGCTGTATTGTCCAT	0.52727	0.54005	0.51448	GCACTATAGGCTGTACTGTCCAT	CCTCTAAAAGCTCTAGTGTCCAT	0.62429	0.60302
1	NC_001802 | Human immunodeficiency virus 1, complete genome | 9140	NC_001802 | Human immunodeficiency virus 1, complete genome | 55	TTCCCTAGTTAGCCAGAGAGCTC	0.59429	0.60808	0.5805	TTCCCTAGTTAGCCAGAGAGCTC	TTCCCTAGTTAGCCAGAGAGCTC	0.60808	0.5805
1	NC_001802 | Human immunodeficiency virus 1, complete genome | 4704	NC_001802 | Human immunodeficiency virus 1, complete genome | 1682	AATATAATGCCCTAGCGTTCCCT	0.51818	0.51678	0.51958	AAAACCATCCCCTAGCTTTCCCT	AAGAAAATTCCCTGGCCTTCCCT	0.60018	0.592
1	NC_001802 | Human immunodeficiency virus 1, complete genome | 4704	NC_001802 | Human immunodeficiency virus 1, complete genome | 1682	AATATAATTCCCTAGCGTTCCCT	0.53375	0.53617	0.53132	AAAACCATCCCCTAGCTTTCCCT	AAGAAAATTCCCTGGCCTTCCCT	0.60018	0.592
1	NC_001802 | Human immunodeficiency virus 1, complete genome | 4704	NC_001802 | Human immunodeficiency virus 1, complete genome | 1682	AATATAATTCCCTGGCGTTCCCT	0.53823	0.53229	0.54417	AAAACCATCCCCTAGCTTTCCCT	AAGAAAATTCCCTGGCCTTCCCT	0.60018	0.592
1	NC_001802 | Human immunodeficiency virus 1, complete genome | 2380	NC_001802 | Human immunodeficiency virus 1, complete genome | 3460	TGGTATTCCTAATTGAATTTCCC	0.56401	0.56343	0.56459	TGGTATTCCTAATTGAACTTCCC	TGCTTTTCCTAATTTAGTCTCCC	0.58964	0.56288
1	NC_001802 | Human immunodeficiency virus 1, complete genome | 2380	NC_001802 | Human immunodeficiency virus 1, complete genome | 3460	TGGTCTTCCTAATTGAGCCTCCC	0.60182	0.52606	0.67758	TGGTATTCCTAATTGAACTTCCC	TGCTTTTCCTAATTTAGTCTCCC	0.58964	0.56288
1	NC_001802 | Human immunodeficiency virus 1, complete genome | 2380	NC_001802 | Human immunodeficiency virus 1, complete genome | 3460	TGGTGTTCCTAATTGAATTTCCC	0.60213	0.51509	0.68917	TGGTATTCCTAATTGAACTTCCC	TGCTTTTCCTAATTTAGTCTCCC	0.58964	0.56288
1	NC_001802 | Human immunodeficiency virus 1, complete genome | 2380	NC_001802 | Human immunodeficiency virus 1, complete genome | 3460	TGGTTTTCCTAATTGAGCCTCCC	0.58422	0.56356	0.60488	TGGTATTCCTAATTGAACTTCCC	TGCTTTTCCTAATTTAGTCTCCC	0.58964	0.56288
1	NC_001802 | Human immunodeficiency virus 1, complete genome | 8157	NC_001802 | Human immunodeficiency virus 1, complete genome | 9055	CAGAATGTGAGGGCTCGCCACAC	0.58598	0.60827	0.56368	CAATATTTGAGGGCTTCCCACCC	CAGGATCTGAGGGCTCGCCACTC	0.58646	0.536
1	NC_001802 | Human immunodeficiency virus 1, complete genome | 8157	NC_001802 | Human immunodeficiency virus 1, complete genome | 9055	CAGAATGTGAGGGCTCGCCACGC	0.55436	0.60223	0.50649	CAATATTTGAGGGCTTCCCACCC	CAGGATCTGAGGGCTCGCCACTC	0.58646	0.536
1	NC_001802 | Human immunodeficiency virus 1, complete genome | 8157	NC_001802 | Human immunodeficiency virus 1, complete genome | 9055	CAGAATGTGAGGGCTCGCCACTC	0.5427	0.5509	0.53449	CAATATTTGAGGGCTTCCCACCC	CAGGATCTGAGGGCTCGCCACTC	0.58646	0.536
1	NC_001802 | Human immunodeficiency virus 1, complete genome | 54	NC_001802 | Human immunodeficiency virus 1, complete genome | 9139	TCCCTAGTTAGCCAGAGAGCTCC	0.54401	0.54401	0.54401	TCCCTAGTTAGCCAGAGAGCTCC	TCCCTAGTTAGCCAGAGAGCTCC	0.54401	0.54401
2	NC_001918 | Aichi virus, complete genome | 7042	NC_001918 | Aichi virus, complete genome | 4825	CCTGATTTCAGCGTGGACTTCGG	0.5686	0.62197	0.51523	GTTGATTTCAGCTTGGAGTTCGG	CATGATTTCATCGTGGACGTCGG	0.70997	0.63759
2	NC_001918 | Aichi virus, complete genome | 7042	NC_001918 | Aichi virus, complete genome | 4825	CGTGATTTCAGCGTGGACTTCGG	0.57684	0.62197	0.53171	GTTGATTTCAGCTTGGAGTTCGG	CATGATTTCATCGTGGACGTCGG	0.70997	0.63759
2	NC_001918 | Aichi virus, complete genome | 7042	NC_001918 | Aichi virus, complete genome | 4825	CTTGATTTCAGCGTGGACTTCGG	0.56272	0.60666	0.51878	GTTGATTTCAGCTTGGAGTTCGG	CATGATTTCATCGTGGACGTCGG	0.70997	0.63759
2	NC_001918 | Aichi virus, complete genome | 7042	NC_001918 | Aichi virus, complete genome | 4825	GATGATTTCAGCGTGGACTTCGG	0.58164	0.63205	0.53122	GTTGATTTCAGCTTGGAGTTCGG	CATGATTTCATCGTGGACGTCGG	0.70997	0.63759
2	NC_001918 | Aichi virus, complete genome | 7042	NC_001918 | Aichi virus, complete genome | 4825	TATGATTTCAGCGTGGACTTCGG	0.55555	0.62197	0.48913	GTTGATTTCAGCTTGGAGTTCGG	CATGATTTCATCGTGGACGTCGG	0.70997	0.63759
2	NC_001918 | Aichi virus, complete genome | 5894	NC_001918 | Aichi virus, complete genome | 5885	AACCGAGGAAAACGAGGATAGAG	0.54651	0.53759	0.55544	AGCAGAGGAAACCGAGGACAGCG	AACCGAGGACAGCGAGGAAAGTG	0.66647	0.4854
2	NC_001918 | Aichi virus, complete genome | 5894	NC_001918 | Aichi virus, complete genome | 5885	AACCGAGGAAAACGAGGATAGGG	0.51566	0.53224	0.49908	AGCAGAGGAAACCGAGGACAGCG	AACCGAGGACAGCGAGGAAAGTG	0.66647	0.4854
2	NC_001918 | Aichi virus, complete genome | 5894	NC_001918 | Aichi virus, complete genome | 5885	AACGGAGGAAAACGAGGATAGAG	0.59415	0.67582	0.51248	AGCAGAGGAAACCGAGGACAGCG	AACCGAGGACAGCGAGGAAAGTG	0.66647	0.4854
2	NC_001918 | Aichi virus, complete genome | 5894	NC_001918 | Aichi virus, complete genome | 5885	AACGGAGGAAAACGAGGATAGTG	0.54901	0.61208	0.48594	AGCAGAGGAAACCGAGGACAGCG	AACCGAGGACAGCGAGGAAAGTG	0.66647	0.4854
2	NC_001918 | Aichi virus, complete genome | 5894	NC_001918 | Aichi virus, complete genome | 5885	AACTGAGGAAAACGAGGACAGAG	0.53621	0.57943	0.49298	AGCAGAGGAAACCGAGGACAGCG	AACCGAGGACAGCGAGGAAAGTG	0.66647	0.4854
2	NC_001918 | Aichi virus, complete genome | 5894	NC_001918 | Aichi virus, complete genome | 5885	AACTGAGGAAAACGAGGATAGAG	0.58647	0.63883	0.5341	AGCAGAGGAAACCGAGGACAGCG	AACCGAGGACAGCGAGGAAAGTG	0.66647	0.4854
2	NC_001918 | Aichi virus, complete genome | 5894	NC_001918 | Aichi virus, complete genome | 5885	AACTGAGGAAAACGAGGATAGTG	0.54251	0.57858	0.50645	AGCAGAGGAAACCGAGGACAGCG	AACCGAGGACAGCGAGGAAAGTG	0.66647	0.4854
2	NC_001918 | Aichi virus, complete genome | 5894	NC_001918 | Aichi virus, complete genome | 5885	ACCAGAGGAAAACGAGGATAGAG	0.5305	0.54223	0.51877	AGCAGAGGAAACCGAGGACAGCG	AACCGAGGACAGCGAGGAAAGTG	0.66647	0.4854
2	NC_001918 | Aichi virus, complete genome | 5894	NC_001918 | Aichi virus, complete genome | 5885	ACCGGAGGAAAACGAGGATAGAG	0.57194	0.59224	0.55163	AGCAGAGGAAACCGAGGACAGCG	AACCGAGGACAGCGAGGAAAGTG	0.66647	0.4854
2	NC_001918 | Aichi virus, complete genome | 5894	NC_001918 | Aichi virus, complete genome | 5885	ACCGGAGGAAAACGAGGATAGGG	0.54101	0.58635	0.49566	AGCAGAGGAAACCGAGGACAGCG	AACCGAGGACAGCGAGGAAAGTG	0.66647	0.4854
2	NC_001918 | Aichi virus, complete genome | 5894	NC_001918 | Aichi virus, complete genome | 5885	ACCGGAGGAAAACGAGGATAGTG	0.52972	0.53638	0.52306	AGCAGAGGAAACCGAGGACAGCG	AACCGAGGACAGCGAGGAAAGTG	0.66647	0.4854
2	NC_001918 | Aichi virus, complete genome | 5894	NC_001918 | Aichi virus, complete genome | 5885	ACCTGAGGAAAACGAGGATAGAG	0.56737	0.55983	0.5749	AGCAGAGGAAACCGAGGACAGCG	AACCGAGGACAGCGAGGAAAGTG	0.66647	0.4854
2	NC_001918 | Aichi virus, complete genome | 5894	NC_001918 | Aichi virus, complete genome | 5885	ACCTGAGGAAAACGAGGATAGGG	0.53542	0.55426	0.51657	AGCAGAGGAAACCGAGGACAGCG	AACCGAGGACAGCGAGGAAAGTG	0.66647	0.4854
2	NC_001918 | Aichi virus, complete genome | 5894	NC_001918 | Aichi virus, complete genome | 5885	AGCAGAGGAAAACGAGGACAGAG	0.51839	0.54264	0.49415	AGCAGAGGAAACCGAGGACAGCG	AACCGAGGACAGCGAGGAAAGTG	0.66647	0.4854
2	NC_001918 | Aichi virus, complete genome | 5894	NC_001918 | Aichi virus, complete genome | 5885	AGCAGAGGAAAACGAGGATAGAG	0.56682	0.59827	0.53537	AGCAGAGGAAACCGAGGACAGCG	AACCGAGGACAGCGAGGAAAGTG	0.66647	0.4854
2	NC_001918 | Aichi virus, complete genome | 5894	NC_001918 | Aichi virus, complete genome | 5885	AGCAGAGGAAAACGAGGATAGTG	0.52474	0.54184	0.50764	AGCAGAGGAAACCGAGGACAGCG	AACCGAGGACAGCGAGGAAAGTG	0.66647	0.4854
2	NC_001918 | Aichi virus, complete genome | 5894	NC_001918 | Aichi virus, complete genome | 5885	AGCCGAGGAAAACGAGGATAGAG	0.56839	0.51979	0.61699	AGCAGAGGAAACCGAGGACAGCG	AACCGAGGACAGCGAGGAAAGTG	0.66647	0.4854
2	NC_001918 | Aichi virus, complete genome | 5894	NC_001918 | Aichi virus, complete genome | 5885	AGCCGAGGAAAACGAGGATAGCG	0.52127	0.53679	0.50575	AGCAGAGGAAACCGAGGACAGCG	AACCGAGGACAGCGAGGAAAGTG	0.66647	0.4854
2	NC_001918 | Aichi virus, complete genome | 5894	NC_001918 | Aichi virus, complete genome | 5885	AGCGGAGGAAAACGAGGACAGTG	0.51751	0.53678	0.49823	AGCAGAGGAAACCGAGGACAGCG	AACCGAGGACAGCGAGGAAAGTG	0.66647	0.4854
2	NC_001918 | Aichi virus, complete genome | 5894	NC_001918 | Aichi virus, complete genome | 5885	AGCGGAGGAAAACGAGGATAGAG	0.61136	0.65344	0.56928	AGCAGAGGAAACCGAGGACAGCG	AACCGAGGACAGCGAGGAAAGTG	0.66647	0.4854
2	NC_001918 | Aichi virus, complete genome | 5894	NC_001918 | Aichi virus, complete genome | 5885	AGCGGAGGAAAACGAGGATAGGG	0.57923	0.64694	0.51151	AGCAGAGGAAACCGAGGACAGCG	AACCGAGGACAGCGAGGAAAGTG	0.66647	0.4854
2	NC_001918 | Aichi virus, complete genome | 5894	NC_001918 | Aichi virus, complete genome | 5885	AGCGGAGGAAAACGAGGATAGTG	0.5658	0.59181	0.5398	AGCAGAGGAAACCGAGGACAGCG	AACCGAGGACAGCGAGGAAAGTG	0.66647	0.4854
2	NC_001918 | Aichi virus, complete genome | 5894	NC_001918 | Aichi virus, complete genome | 5885	AGCTGAGGAAAACGAGGACAGAG	0.55393	0.56024	0.54761	AGCAGAGGAAACCGAGGACAGCG	AACCGAGGACAGCGAGGAAAGTG	0.66647	0.4854
2	NC_001918 | Aichi virus, complete genome | 5894	NC_001918 | Aichi virus, complete genome | 5885	AGCTGAGGAAAACGAGGACAGGG	0.52336	0.55467	0.49205	AGCAGAGGAAACCGAGGACAGCG	AACCGAGGACAGCGAGGAAAGTG	0.66647	0.4854
2	NC_001918 | Aichi virus, complete genome | 5894	NC_001918 | Aichi virus, complete genome | 5885	AGCTGAGGAAAACGAGGATAGAG	0.60548	0.61768	0.59329	AGCAGAGGAAACCGAGGACAGCG	AACCGAGGACAGCGAGGAAAGTG	0.66647	0.4854
2	NC_001918 | Aichi virus, complete genome | 5894	NC_001918 | Aichi virus, complete genome | 5885	AGCTGAGGAAAACGAGGATAGCG	0.56211	0.63789	0.48633	AGCAGAGGAAACCGAGGACAGCG	AACCGAGGACAGCGAGGAAAGTG	0.66647	0.4854
2	NC_001918 | Aichi virus, complete genome | 5894	NC_001918 | Aichi virus, complete genome | 5885	AGCTGAGGAAAACGAGGATAGGG	0.57232	0.61153	0.5331	AGCAGAGGAAACCGAGGACAGCG	AACCGAGGACAGCGAGGAAAGTG	0.66647	0.4854
2	NC_001918 | Aichi virus, complete genome | 5894	NC_001918 | Aichi virus, complete genome | 5885	AGCTGAGGAAAACGAGGATAGTG	0.56099	0.55942	0.56257	AGCAGAGGAAACCGAGGACAGCG	AACCGAGGACAGCGAGGAAAGTG	0.66647	0.4854
2	NC_001918 | Aichi virus, complete genome | 5894	NC_001918 | Aichi virus, complete genome | 5885	ATCAGAGGAAAACGAGGATAGAG	0.58194	0.64152	0.52235	AGCAGAGGAAACCGAGGACAGCG	AACCGAGGACAGCGAGGAAAGTG	0.66647	0.4854
2	NC_001918 | Aichi virus, complete genome | 5894	NC_001918 | Aichi virus, complete genome | 5885	ATCAGAGGAAAACGAGGATAGTG	0.53816	0.58101	0.4953	AGCAGAGGAAACCGAGGACAGCG	AACCGAGGACAGCGAGGAAAGTG	0.66647	0.4854
2	NC_001918 | Aichi virus, complete genome | 5894	NC_001918 | Aichi virus, complete genome | 5885	ATCCGAGGAAAACGAGGATAGAG	0.57968	0.55737	0.60198	AGCAGAGGAAACCGAGGACAGCG	AACCGAGGACAGCGAGGAAAGTG	0.66647	0.4854
2	NC_001918 | Aichi virus, complete genome | 5894	NC_001918 | Aichi virus, complete genome | 5885	ATCCGAGGAAAACGAGGATAGCG	0.53453	0.57561	0.49345	AGCAGAGGAAACCGAGGACAGCG	AACCGAGGACAGCGAGGAAAGTG	0.66647	0.4854
2	NC_001918 | Aichi virus, complete genome | 5894	NC_001918 | Aichi virus, complete genome | 5885	ATCCGAGGAAAACGAGGATAGGG	0.54636	0.55183	0.5409	AGCAGAGGAAACCGAGGACAGCG	AACCGAGGACAGCGAGGAAAGTG	0.66647	0.4854
2	NC_001918 | Aichi virus, complete genome | 5894	NC_001918 | Aichi virus, complete genome | 5885	ATCGGAGGAAAACGAGGACAGTG	0.53085	0.57559	0.48612	AGCAGAGGAAACCGAGGACAGCG	AACCGAGGACAGCGAGGAAAGTG	0.66647	0.4854
2	NC_001918 | Aichi virus, complete genome | 5894	NC_001918 | Aichi virus, complete genome | 5885	ATCGGAGGAAAACGAGGATAGAG	0.62806	0.70069	0.55543	AGCAGAGGAAACCGAGGACAGCG	AACCGAGGACAGCGAGGAAAGTG	0.66647	0.4854
2	NC_001918 | Aichi virus, complete genome | 5894	NC_001918 | Aichi virus, complete genome | 5885	ATCGGAGGAAAACGAGGATAGGG	0.5964	0.69372	0.49908	AGCAGAGGAAACCGAGGACAGCG	AACCGAGGACAGCGAGGAAAGTG	0.66647	0.4854
2	NC_001918 | Aichi virus, complete genome | 5894	NC_001918 | Aichi virus, complete genome | 5885	ATCGGAGGAAAACGAGGATAGTG	0.58063	0.6346	0.52667	AGCAGAGGAAACCGAGGACAGCG	AACCGAGGACAGCGAGGAAAGTG	0.66647	0.4854
2	NC_001918 | Aichi virus, complete genome | 5894	NC_001918 | Aichi virus, complete genome | 5885	ATCTGAGGAAAACGAGGACAGAG	0.56752	0.60075	0.5343	AGCAGAGGAAACCGAGGACAGCG	AACCGAGGACAGCGAGGAAAGTG	0.66647	0.4854
2	NC_001918 | Aichi virus, complete genome | 5894	NC_001918 | Aichi virus, complete genome | 5885	ATCTGAGGAAAACGAGGACAGTG	0.52536	0.54408	0.50663	AGCAGAGGAAACCGAGGACAGCG	AACCGAGGACAGCGAGGAAAGTG	0.66647	0.4854
2	NC_001918 | Aichi virus, complete genome | 5894	NC_001918 | Aichi virus, complete genome | 5885	ATCTGAGGAAAACGAGGATAGAG	0.6206	0.66234	0.57886	AGCAGAGGAAACCGAGGACAGCG	AACCGAGGACAGCGAGGAAAGTG	0.66647	0.4854
2	NC_001918 | Aichi virus, complete genome | 5894	NC_001918 | Aichi virus, complete genome | 5885	ATCTGAGGAAAACGAGGATAGGG	0.58794	0.65575	0.52013	AGCAGAGGAAACCGAGGACAGCG	AACCGAGGACAGCGAGGAAAGTG	0.66647	0.4854
2	NC_001918 | Aichi virus, complete genome | 5894	NC_001918 | Aichi virus, complete genome | 5885	ATCTGAGGAAAACGAGGATAGTG	0.57438	0.59986	0.54889	AGCAGAGGAAACCGAGGACAGCG	AACCGAGGACAGCGAGGAAAGTG	0.66647	0.4854
2	NC_001918 | Aichi virus, complete genome | 6078	NC_001918 | Aichi virus, complete genome | 1421	AGGACTTTGTTGGAGAGGCCGGT	0.51935	0.54311	0.49558	ACGACATTGTTGGAGATGCCGGG	CAGACTTTGTTGGAGGAGCCGGA	0.62211	0.58582
2	NC_001918 | Aichi virus, complete genome | 6078	NC_001918 | Aichi virus, complete genome | 1421	GAGACCTTGTTGGAGACGCCGGT	0.53055	0.55464	0.50645	ACGACATTGTTGGAGATGCCGGG	CAGACTTTGTTGGAGGAGCCGGA	0.62211	0.58582
2	NC_001918 | Aichi virus, complete genome | 6078	NC_001918 | Aichi virus, complete genome | 1421	GAGACTTTGTTGGAGAGGCCGGT	0.5442	0.53961	0.54879	ACGACATTGTTGGAGATGCCGGG	CAGACTTTGTTGGAGGAGCCGGA	0.62211	0.58582
2	NC_001918 | Aichi virus, complete genome | 6078	NC_001918 | Aichi virus, complete genome | 1421	TAGACTTTGTTGGAGAGGCCGGT	0.52245	0.53961	0.5053	ACGACATTGTTGGAGATGCCGGG	CAGACTTTGTTGGAGGAGCCGGA	0.62211	0.58582
2	NC_001918 | Aichi virus, complete genome | 6078	NC_001918 | Aichi virus, complete genome | 1421	TCGACATTGTTGGAGTAGCCGGT	0.6258	0.53864	0.71296	ACGACATTGTTGGAGATGCCGGG	CAGACTTTGTTGGAGGAGCCGGA	0.62211	0.58582
3	NC_004718 | SARS coronavirus Tor2, complete genome | 11452	NC_004718 | SARS coronavirus Tor2, complete genome | 8098	ACAAGAAAGTCGCAATGACACCA	0.58066	0.61363	0.54769	ACATGATAGTCGTAACGACACCA	ACACGAATGTAGAAAGGACACCA	1	0.97515
3	NC_004718 | SARS coronavirus Tor2, complete genome | 11452	NC_004718 | SARS coronavirus Tor2, complete genome | 8098	ACACGAAAGTCGAAATGACACCA	0.64999	0.59335	0.70664	ACATGATAGTCGTAACGACACCA	ACACGAATGTAGAAAGGACACCA	1	0.97515
3	NC_004718 | SARS coronavirus Tor2, complete genome | 11452	NC_004718 | SARS coronavirus Tor2, complete genome | 8098	ACACGAAAGTCGCAATGACACCA	0.67414	0.7171	0.63119	ACATGATAGTCGTAACGACACCA	ACACGAATGTAGAAAGGACACCA	1	0.97515
3	NC_004718 | SARS coronavirus Tor2, complete genome | 11452	NC_004718 | SARS coronavirus Tor2, complete genome | 8098	ACACGAAAGTCGGAATGACACCA	0.64968	0.66449	0.63487	ACATGATAGTCGTAACGACACCA	ACACGAATGTAGAAAGGACACCA	1	0.97515
3	NC_004718 | SARS coronavirus Tor2, complete genome | 11452	NC_004718 | SARS coronavirus Tor2, complete genome | 8098	ACACGAAAGTCGTAATGACACCA	0.6516	0.7577	0.5455	ACATGATAGTCGTAACGACACCA	ACACGAATGTAGAAAGGACACCA	1	0.97515
3	NC_004718 | SARS coronavirus Tor2, complete genome | 11452	NC_004718 | SARS coronavirus Tor2, complete genome | 8098	ACACGAAAGTGGTAATGACACCA	0.61048	0.60361	0.61734	ACATGATAGTCGTAACGACACCA	ACACGAATGTAGAAAGGACACCA	1	0.97515
3	NC_004718 | SARS coronavirus Tor2, complete genome | 11452	NC_004718 | SARS coronavirus Tor2, complete genome | 8098	ACACGAAAGTTGAAACGACACCA	0.59554	0.633	0.55809	ACATGATAGTCGTAACGACACCA	ACACGAATGTAGAAAGGACACCA	1	0.97515
3	NC_004718 | SARS coronavirus Tor2, complete genome | 11452	NC_004718 | SARS coronavirus Tor2, complete genome | 8098	ACACGAAAGTTGAAAGGACACCA	0.61661	0.56737	0.66585	ACATGATAGTCGTAACGACACCA	ACACGAATGTAGAAAGGACACCA	1	0.97515
3	NC_004718 | SARS coronavirus Tor2, complete genome | 11452	NC_004718 | SARS coronavirus Tor2, complete genome | 8098	ACACGAAAGTTGCAATGACACCA	0.74132	0.62445	0.8582	ACATGATAGTCGTAACGACACCA	ACACGAATGTAGAAAGGACACCA	1	0.97515
3	NC_004718 | SARS coronavirus Tor2, complete genome | 11452	NC_004718 | SARS coronavirus Tor2, complete genome | 8098	ACACGAAAGTTGGAAGGACACCA	0.61681	0.63541	0.59822	ACATGATAGTCGTAACGACACCA	ACACGAATGTAGAAAGGACACCA	1	0.97515
3	NC_004718 | SARS coronavirus Tor2, complete genome | 11452	NC_004718 | SARS coronavirus Tor2, complete genome | 8098	ACACGAAAGTTGGAATGACACCA	0.72092	0.57864	0.8632	ACATGATAGTCGTAACGACACCA	ACACGAATGTAGAAAGGACACCA	1	0.97515
3	NC_004718 | SARS coronavirus Tor2, complete genome | 11452	NC_004718 | SARS coronavirus Tor2, complete genome | 8098	ACACGAAAGTTGTAATGACACCA	0.70075	0.6598	0.74169	ACATGATAGTCGTAACGACACCA	ACACGAATGTAGAAAGGACACCA	1	0.97515
3	NC_004718 | SARS coronavirus Tor2, complete genome | 11452	NC_004718 | SARS coronavirus Tor2, complete genome | 8098	ACACGAGAGTAGTAATGACACCA	0.62718	0.70875	0.54561	ACATGATAGTCGTAACGACACCA	ACACGAATGTAGAAAGGACACCA	1	0.97515
3	NC_004718 | SARS coronavirus Tor2, complete genome | 11452	NC_004718 | SARS coronavirus Tor2, complete genome | 8098	ACACGAGAGTTGAAATGACACCA	0.68654	0.80912	0.56397	ACATGATAGTCGTAACGACACCA	ACACGAATGTAGAAAGGACACCA	1	0.97515
3	NC_004718 | SARS coronavirus Tor2, complete genome | 11452	NC_004718 | SARS coronavirus Tor2, complete genome | 8098	ACACGATTGTCGCAATGACACCA	0.59621	0.5806	0.61182	ACATGATAGTCGTAACGACACCA	ACACGAATGTAGAAAGGACACCA	1	0.97515
3	NC_004718 | SARS coronavirus Tor2, complete genome | 11452	NC_004718 | SARS coronavirus Tor2, complete genome | 8098	ACAGGAAAGTCGAAATGACACCA	0.6233	0.59461	0.652	ACATGATAGTCGTAACGACACCA	ACACGAATGTAGAAAGGACACCA	1	0.97515
3	NC_004718 | SARS coronavirus Tor2, complete genome | 11452	NC_004718 | SARS coronavirus Tor2, complete genome | 8098	ACAGGAAAGTCGCAATGACACCA	0.6505	0.71862	0.58238	ACATGATAGTCGTAACGACACCA	ACACGAATGTAGAAAGGACACCA	1	0.97515
3	NC_004718 | SARS coronavirus Tor2, complete genome | 11452	NC_004718 | SARS coronavirus Tor2, complete genome | 8098	ACAGGAAAGTCGGAATGACACCA	0.62584	0.66591	0.58577	ACATGATAGTCGTAACGACACCA	ACACGAATGTAGAAAGGACACCA	1	0.97515
3	NC_004718 | SARS coronavirus Tor2, complete genome | 11452	NC_004718 | SARS coronavirus Tor2, complete genome | 8098	ACAGGATTGTCGCAATGACACCA	0.57317	0.58183	0.56451	ACATGATAGTCGTAACGACACCA	ACACGAATGTAGAAAGGACACCA	1	0.97515
3	NC_004718 | SARS coronavirus Tor2, complete genome | 11452	NC_004718 | SARS coronavirus Tor2, complete genome | 8098	ACATGAAAGTCGAAATGACACCA	0.63399	0.58848	0.6795	ACATGATAGTCGTAACGACACCA	ACACGAATGTAGAAAGGACACCA	1	0.97515
3	NC_004718 | SARS coronavirus Tor2, complete genome | 11452	NC_004718 | SARS coronavirus Tor2, complete genome | 8098	ACATGAAAGTCGCAATGACACCA	0.65908	0.71121	0.60695	ACATGATAGTCGTAACGACACCA	ACACGAATGTAGAAAGGACACCA	1	0.97515
3	NC_004718 | SARS coronavirus Tor2, complete genome | 11452	NC_004718 | SARS coronavirus Tor2, complete genome | 8098	ACATGAAAGTCGGAATGACACCA	0.63476	0.65904	0.61049	ACATGATAGTCGTAACGACACCA	ACACGAATGTAGAAAGGACACCA	1	0.97515
3	NC_004718 | SARS coronavirus Tor2, complete genome | 11452	NC_004718 | SARS coronavirus Tor2, complete genome | 8098	ACATGAAAGTTGGAAGGACACCA	0.60272	0.63019	0.57525	ACATGATAGTCGTAACGACACCA	ACACGAATGTAGAAAGGACACCA	1	0.97515
3	NC_004718 | SARS coronavirus Tor2, complete genome | 11452	NC_004718 | SARS coronavirus Tor2, complete genome | 8098	ACATGAAAGTTGTAATGACACCA	0.6838	0.65439	0.71321	ACATGATAGTCGTAACGACACCA	ACACGAATGTAGAAAGGACACCA	1	0.97515
3	NC_004718 | SARS coronavirus Tor2, complete genome | 11452	NC_004718 | SARS coronavirus Tor2, complete genome | 8098	ACATGATTGTCGCAATGACACCA	0.58208	0.57583	0.58833	ACATGATAGTCGTAACGACACCA	ACACGAATGTAGAAAGGACACCA	1	0.97515
3	NC_004718 | SARS coronavirus Tor2, complete genome | 9328	NC_004718 | SARS coronavirus Tor2, complete genome | 9343	CAGACACAACTAAAGCAGCCACA	0.7024	0.71058	0.69422	CAGACACATCTAAAGCACCCACA	CAGCCACTACTGAAGCAGACACA	1	0.72146
3	NC_004718 | SARS coronavirus Tor2, complete genome | 9328	NC_004718 | SARS coronavirus Tor2, complete genome | 9343	CAGACACAACTGAAGCAGGCACA	0.61117	0.63437	0.58798	CAGACACATCTAAAGCACCCACA	CAGCCACTACTGAAGCAGACACA	1	0.72146
3	NC_004718 | SARS coronavirus Tor2, complete genome | 9328	NC_004718 | SARS coronavirus Tor2, complete genome | 9343	CAGACACAACTGAAGCAGTCACA	0.59028	0.63437	0.5462	CAGACACATCTAAAGCACCCACA	CAGCCACTACTGAAGCAGACACA	1	0.72146
3	NC_004718 | SARS coronavirus Tor2, complete genome | 9328	NC_004718 | SARS coronavirus Tor2, complete genome | 9343	CAGCCACAACTAAAGCACGCACA	0.70312	0.81324	0.593	CAGACACATCTAAAGCACCCACA	CAGCCACTACTGAAGCAGACACA	1	0.72146
3	NC_004718 | SARS coronavirus Tor2, complete genome | 9328	NC_004718 | SARS coronavirus Tor2, complete genome | 9343	CAGCCACAACTAAAGCACTCACA	0.72185	0.8507	0.593	CAGACACATCTAAAGCACCCACA	CAGCCACTACTGAAGCAGACACA	1	0.72146
3	NC_004718 | SARS coronavirus Tor2, complete genome | 9328	NC_004718 | SARS coronavirus Tor2, complete genome | 9343	CAGCCACAACTAAAGCAGCCACA	0.70871	0.61737	0.80005	CAGACACATCTAAAGCACCCACA	CAGCCACTACTGAAGCAGACACA	1	0.72146
3	NC_004718 | SARS coronavirus Tor2, complete genome | 9328	NC_004718 | SARS coronavirus Tor2, complete genome | 9343	CAGCCACAACTAAAGCATCCACA	0.66515	0.73729	0.593	CAGACACATCTAAAGCACCCACA	CAGCCACTACTGAAGCAGACACA	1	0.72146
3	NC_004718 | SARS coronavirus Tor2, complete genome | 9328	NC_004718 | SARS coronavirus Tor2, complete genome | 9343	CAGGCACAACTAAAGCACGCACA	0.78475	1.0224	0.54714	CAGACACATCTAAAGCACCCACA	CAGCCACTACTGAAGCAGACACA	1	0.72146
3	NC_004718 | SARS coronavirus Tor2, complete genome | 9328	NC_004718 | SARS coronavirus Tor2, complete genome | 9343	CAGGCACAACTAAAGCACTCACA	0.80829	1.0694	0.54714	CAGACACATCTAAAGCACCCACA	CAGCCACTACTGAAGCAGACACA	1	0.72146
3	NC_004718 | SARS coronavirus Tor2, complete genome | 9328	NC_004718 | SARS coronavirus Tor2, complete genome | 9343	CAGGCACAACTAAAGCAGACACA	0.7305	0.67661	0.7844	CAGACACATCTAAAGCACCCACA	CAGCCACTACTGAAGCAGACACA	1	0.72146
3	NC_004718 | SARS coronavirus Tor2, complete genome | 9328	NC_004718 | SARS coronavirus Tor2, complete genome | 9343	CAGGCACAACTAAAGCAGCCACA	0.75715	0.77611	0.73819	CAGACACATCTAAAGCACCCACA	CAGCCACTACTGAAGCAGACACA	1	0.72146
3	NC_004718 | SARS coronavirus Tor2, complete genome | 9328	NC_004718 | SARS coronavirus Tor2, complete genome | 9343	CAGGCACAACTAAAGCATCCACA	0.73701	0.92688	0.54714	CAGACACATCTAAAGCACCCACA	CAGCCACTACTGAAGCAGACACA	1	0.72146
3	NC_004718 | SARS coronavirus Tor2, complete genome | 9328	NC_004718 | SARS coronavirus Tor2, complete genome | 9343	CAGGCACAACTAAAGCATGCACA	0.61187	0.67661	0.54714	CAGACACATCTAAAGCACCCACA	CAGCCACTACTGAAGCAGACACA	1	0.72146
3	NC_004718 | SARS coronavirus Tor2, complete genome | 9328	NC_004718 | SARS coronavirus Tor2, complete genome | 9343	CAGGCACAACTAAAGCATTCACA	0.61187	0.67661	0.54714	CAGACACATCTAAAGCACCCACA	CAGCCACTACTGAAGCAGACACA	1	0.72146
3	NC_004718 | SARS coronavirus Tor2, complete genome | 9328	NC_004718 | SARS coronavirus Tor2, complete genome | 9343	CAGGCACAACTGAAGCAGGCACA	0.65905	0.69288	0.62522	CAGACACATCTAAAGCACCCACA	CAGCCACTACTGAAGCAGACACA	1	0.72146
3	NC_004718 | SARS coronavirus Tor2, complete genome | 9328	NC_004718 | SARS coronavirus Tor2, complete genome | 9343	CAGGCACAACTGAAGCAGTCACA	0.63683	0.69288	0.58079	CAGACACATCTAAAGCACCCACA	CAGCCACTACTGAAGCAGACACA	1	0.72146
3	NC_004718 | SARS coronavirus Tor2, complete genome | 9328	NC_004718 | SARS coronavirus Tor2, complete genome | 9343	CAGGCACTTCTAAAGCAAGCACA	0.57076	0.56789	0.57362	CAGACACATCTAAAGCACCCACA	CAGCCACTACTGAAGCAGACACA	1	0.72146
3	NC_004718 | SARS coronavirus Tor2, complete genome | 9328	NC_004718 | SARS coronavirus Tor2, complete genome | 9343	CAGGCACTTCTAAAGCAATCACA	0.57076	0.56789	0.57362	CAGACACATCTAAAGCACCCACA	CAGCCACTACTGAAGCAGACACA	1	0.72146
3	NC_004718 | SARS coronavirus Tor2, complete genome | 9328	NC_004718 | SARS coronavirus Tor2, complete genome | 9343	CAGGCACTTCTAAAGCACGCACA	0.71586	0.85809	0.57362	CAGACACATCTAAAGCACCCACA	CAGCCACTACTGAAGCAGACACA	1	0.72146
3	NC_004718 | SARS coronavirus Tor2, complete genome | 9328	NC_004718 | SARS coronavirus Tor2, complete genome | 9343	CAGGCACTTCTAAAGCACTCACA	0.73562	0.89761	0.57362	CAGACACATCTAAAGCACCCACA	CAGCCACTACTGAAGCAGACACA	1	0.72146
3	NC_004718 | SARS coronavirus Tor2, complete genome | 9328	NC_004718 | SARS coronavirus Tor2, complete genome | 9343	CAGGCACTTCTAAAGCAGCCACA	0.71266	0.65141	0.77392	CAGACACATCTAAAGCACCCACA	CAGCCACTACTGAAGCAGACACA	1	0.72146
3	NC_004718 | SARS coronavirus Tor2, complete genome | 9328	NC_004718 | SARS coronavirus Tor2, complete genome | 9343	CAGGCACTTCTAAAGCAGGCACA	0.73525	0.56789	0.90261	CAGACACATCTAAAGCACCCACA	CAGCCACTACTGAAGCAGACACA	1	0.72146
3	NC_004718 | SARS coronavirus Tor2, complete genome | 9328	NC_004718 | SARS coronavirus Tor2, complete genome | 9343	CAGTCACAACTAAAGCAAGCACA	0.6049	0.63957	0.57023	CAGACACATCTAAAGCACCCACA	CAGCCACTACTGAAGCAGACACA	1	0.72146
3	NC_004718 | SARS coronavirus Tor2, complete genome | 9328	NC_004718 | SARS coronavirus Tor2, complete genome | 9343	CAGTCACAACTAAAGCACGCACA	0.76831	0.9664	0.57023	CAGACACATCTAAAGCACCCACA	CAGCCACTACTGAAGCAGACACA	1	0.72146
3	NC_004718 | SARS coronavirus Tor2, complete genome | 9328	NC_004718 | SARS coronavirus Tor2, complete genome | 9343	CAGTCACAACTAAAGCACTCACA	0.79057	1.0109	0.57023	CAGACACATCTAAAGCACCCACA	CAGCCACTACTGAAGCAGACACA	1	0.72146
3	NC_004718 | SARS coronavirus Tor2, complete genome | 9328	NC_004718 | SARS coronavirus Tor2, complete genome | 9343	CAGTCACAACTAAAGCAGACACA	0.72853	0.63957	0.81749	CAGACACATCTAAAGCACCCACA	CAGCCACTACTGAAGCAGACACA	1	0.72146
3	NC_004718 | SARS coronavirus Tor2, complete genome | 9328	NC_004718 | SARS coronavirus Tor2, complete genome | 9343	CAGTCACAACTAAAGCAGCCACA	0.75148	0.73363	0.76933	CAGACACATCTAAAGCACCCACA	CAGCCACTACTGAAGCAGACACA	1	0.72146
3	NC_004718 | SARS coronavirus Tor2, complete genome | 9328	NC_004718 | SARS coronavirus Tor2, complete genome | 9343	CAGTCACAACTAAAGCAGGCACA	0.76842	0.63957	0.89726	CAGACACATCTAAAGCACCCACA	CAGCCACTACTGAAGCAGACACA	1	0.72146
3	NC_004718 | SARS coronavirus Tor2, complete genome | 9328	NC_004718 | SARS coronavirus Tor2, complete genome | 9343	CAGTCACAACTAAAGCATCCACA	0.72319	0.87614	0.57023	CAGACACATCTAAAGCACCCACA	CAGCCACTACTGAAGCAGACACA	1	0.72146
3	NC_004718 | SARS coronavirus Tor2, complete genome | 9328	NC_004718 | SARS coronavirus Tor2, complete genome | 9343	CAGTCACAACTAAAGCATGCACA	0.6049	0.63957	0.57023	CAGACACATCTAAAGCACCCACA	CAGCCACTACTGAAGCAGACACA	1	0.72146
3	NC_004718 | SARS coronavirus Tor2, complete genome | 9328	NC_004718 | SARS coronavirus Tor2, complete genome | 9343	CAGTCACAACTAAAGCATTCACA	0.6049	0.63957	0.57023	CAGACACATCTAAAGCACCCACA	CAGCCACTACTGAAGCAGACACA	1	0.72146
3	NC_004718 | SARS coronavirus Tor2, complete genome | 9328	NC_004718 | SARS coronavirus Tor2, complete genome | 9343	CAGTCACAACTGAAGCAGGCACA	0.65327	0.65495	0.65159	CAGACACATCTAAAGCACCCACA	CAGCCACTACTGAAGCAGACACA	1	0.72146
3	NC_004718 | SARS coronavirus Tor2, complete genome | 9328	NC_004718 | SARS coronavirus Tor2, complete genome | 9343	CAGTCACAACTGAAGCAGTCACA	0.63012	0.65495	0.60529	CAGACACATCTAAAGCACCCACA	CAGCCACTACTGAAGCAGACACA	1	0.72146
3	NC_004718 | SARS coronavirus Tor2, complete genome | 6987	NC_004718 | SARS coronavirus Tor2, complete genome | 5529	ATTAAAATAAGACCGAGTACCAA	0.56726	0.59146	0.54306	ATTACAATAAGAAGGAGCACCAA	ATTATCATAAGATAGAGTACCCA	1	0.92007
3	NC_004718 | SARS coronavirus Tor2, complete genome | 6987	NC_004718 | SARS coronavirus Tor2, complete genome | 5529	ATTAAAATAAGAGCGAGTACCAA	0.56726	0.59146	0.54306	ATTACAATAAGAAGGAGCACCAA	ATTATCATAAGATAGAGTACCCA	1	0.92007
3	NC_004718 | SARS coronavirus Tor2, complete genome | 6987	NC_004718 | SARS coronavirus Tor2, complete genome | 5529	ATTAAAATAAGAGGGAGTACCAA	0.64011	0.73716	0.54306	ATTACAATAAGAAGGAGCACCAA	ATTATCATAAGATAGAGTACCCA	1	0.92007
3	NC_004718 | SARS coronavirus Tor2, complete genome | 6987	NC_004718 | SARS coronavirus Tor2, complete genome | 5529	ATTAACATAAGAAAGAGGACCAA	0.61233	0.66061	0.56405	ATTACAATAAGAAGGAGCACCAA	ATTATCATAAGATAGAGTACCCA	1	0.92007
3	NC_004718 | SARS coronavirus Tor2, complete genome | 6987	NC_004718 | SARS coronavirus Tor2, complete genome | 5529	ATTAACATAAGAAAGAGGACCGA	0.56803	0.57762	0.55844	ATTACAATAAGAAGGAGCACCAA	ATTATCATAAGATAGAGTACCCA	1	0.92007
3	NC_004718 | SARS coronavirus Tor2, complete genome | 6987	NC_004718 | SARS coronavirus Tor2, complete genome | 5529	ATTAACATAAGACAGAGCACCAA	0.61459	0.60956	0.61962	ATTACAATAAGAAGGAGCACCAA	ATTATCATAAGATAGAGTACCCA	1	0.92007
3	NC_004718 | SARS coronavirus Tor2, complete genome | 6987	NC_004718 | SARS coronavirus Tor2, complete genome | 5529	ATTAACATAAGACAGAGTACCAA	0.6163	0.58246	0.65014	ATTACAATAAGAAGGAGCACCAA	ATTATCATAAGATAGAGTACCCA	1	0.92007
3	NC_004718 | SARS coronavirus Tor2, complete genome | 6987	NC_004718 | SARS coronavirus Tor2, complete genome | 5529	ATTAACATAAGAGAGAGTACCAA	0.59246	0.58246	0.60245	ATTACAATAAGAAGGAGCACCAA	ATTATCATAAGATAGAGTACCCA	1	0.92007
3	NC_004718 | SARS coronavirus Tor2, complete genome | 6987	NC_004718 | SARS coronavirus Tor2, complete genome | 5529	ATTAACATAAGATAGAGCACCAA	0.63213	0.60956	0.6547	ATTACAATAAGAAGGAGCACCAA	ATTATCATAAGATAGAGTACCCA	1	0.92007
3	NC_004718 | SARS coronavirus Tor2, complete genome | 6987	NC_004718 | SARS coronavirus Tor2, complete genome | 5529	ATTAACATAAGATGGAGTACCAA	0.65287	0.62375	0.68199	ATTACAATAAGAAGGAGCACCAA	ATTATCATAAGATAGAGTACCCA	1	0.92007
3	NC_004718 | SARS coronavirus Tor2, complete genome | 6987	NC_004718 | SARS coronavirus Tor2, complete genome | 5529	ATTAACATAAGATGGAGTACCTA	0.59106	0.56447	0.61766	ATTACAATAAGAAGGAGCACCAA	ATTATCATAAGATAGAGTACCCA	1	0.92007
3	NC_004718 | SARS coronavirus Tor2, complete genome | 6987	NC_004718 | SARS coronavirus Tor2, complete genome | 5529	ATTAAGATAAGAACGAGTACCAA	0.60285	0.66265	0.54306	ATTACAATAAGAAGGAGCACCAA	ATTATCATAAGATAGAGTACCCA	1	0.92007
3	NC_004718 | SARS coronavirus Tor2, complete genome | 6987	NC_004718 | SARS coronavirus Tor2, complete genome | 5529	ATTAAGATAAGACCGAGTACCAA	0.56276	0.58246	0.54306	ATTACAATAAGAAGGAGCACCAA	ATTATCATAAGATAGAGTACCCA	1	0.92007
3	NC_004718 | SARS coronavirus Tor2, complete genome | 6987	NC_004718 | SARS coronavirus Tor2, complete genome | 5529	ATTAAGATAAGACGGAGGACCAA	0.58687	0.60434	0.56941	ATTACAATAAGAAGGAGCACCAA	ATTATCATAAGATAGAGTACCCA	1	0.92007
3	NC_004718 | SARS coronavirus Tor2, complete genome | 6987	NC_004718 | SARS coronavirus Tor2, complete genome | 5529	ATTAAGATAAGACGGAGTACCAA	0.6324	0.72173	0.54306	ATTACAATAAGAAGGAGCACCAA	ATTATCATAAGATAGAGTACCCA	1	0.92007
3	NC_004718 | SARS coronavirus Tor2, complete genome | 6987	NC_004718 | SARS coronavirus Tor2, complete genome | 5529	ATTAAGATAAGACGGAGTACCCA	0.57634	0.59184	0.56083	ATTACAATAAGAAGGAGCACCAA	ATTATCATAAGATAGAGTACCCA	1	0.92007
3	NC_004718 | SARS coronavirus Tor2, complete genome | 6987	NC_004718 | SARS coronavirus Tor2, complete genome | 5529	ATTAAGATAAGACTGAGTACCAA	0.56276	0.58246	0.54306	ATTACAATAAGAAGGAGCACCAA	ATTATCATAAGATAGAGTACCCA	1	0.92007
3	NC_004718 | SARS coronavirus Tor2, complete genome | 6987	NC_004718 | SARS coronavirus Tor2, complete genome | 5529	ATTAAGATAAGAGAGAGCACCAA	0.61961	0.60956	0.62967	ATTACAATAAGAAGGAGCACCAA	ATTATCATAAGATAGAGTACCCA	1	0.92007
3	NC_004718 | SARS coronavirus Tor2, complete genome | 6987	NC_004718 | SARS coronavirus Tor2, complete genome | 5529	ATTAAGATAAGAGAGAGTACCAA	0.62157	0.58246	0.66069	ATTACAATAAGAAGGAGCACCAA	ATTATCATAAGATAGAGTACCCA	1	0.92007
3	NC_004718 | SARS coronavirus Tor2, complete genome | 6987	NC_004718 | SARS coronavirus Tor2, complete genome | 5529	ATTAAGATAAGAGCGAGTACCAA	0.56276	0.58246	0.54306	ATTACAATAAGAAGGAGCACCAA	ATTATCATAAGATAGAGTACCCA	1	0.92007
3	NC_004718 | SARS coronavirus Tor2, complete genome | 6987	NC_004718 | SARS coronavirus Tor2, complete genome | 5529	ATTAAGATAAGAGGGAGTACCAA	0.6345	0.72594	0.54306	ATTACAATAAGAAGGAGCACCAA	ATTATCATAAGATAGAGTACCCA	1	0.92007
3	NC_004718 | SARS coronavirus Tor2, complete genome | 6987	NC_004718 | SARS coronavirus Tor2, complete genome | 5529	ATTAAGATAAGATAGAGCACCAA	0.66377	0.60956	0.71798	ATTACAATAAGAAGGAGCACCAA	ATTATCATAAGATAGAGTACCCA	1	0.92007
3	NC_004718 | SARS coronavirus Tor2, complete genome | 6987	NC_004718 | SARS coronavirus Tor2, complete genome | 5529	ATTAATATAAGACCGAGTACCAA	0.56276	0.58246	0.54306	ATTACAATAAGAAGGAGCACCAA	ATTATCATAAGATAGAGTACCCA	1	0.92007
3	NC_004718 | SARS coronavirus Tor2, complete genome | 6987	NC_004718 | SARS coronavirus Tor2, complete genome | 5529	ATTAATATAAGACGGAGGACCAA	0.58687	0.60434	0.56941	ATTACAATAAGAAGGAGCACCAA	ATTATCATAAGATAGAGTACCCA	1	0.92007
3	NC_004718 | SARS coronavirus Tor2, complete genome | 6987	NC_004718 | SARS coronavirus Tor2, complete genome | 5529	ATTAATATAAGACGGAGTACCAA	0.6324	0.72173	0.54306	ATTACAATAAGAAGGAGCACCAA	ATTATCATAAGATAGAGTACCCA	1	0.92007
3	NC_004718 | SARS coronavirus Tor2, complete genome | 6987	NC_004718 | SARS coronavirus Tor2, complete genome | 5529	ATTAATATAAGACGGAGTACCCA	0.57634	0.59184	0.56083	ATTACAATAAGAAGGAGCACCAA	ATTATCATAAGATAGAGTACCCA	1	0.92007
3	NC_004718 | SARS coronavirus Tor2, complete genome | 6987	NC_004718 | SARS coronavirus Tor2, complete genome | 5529	ATTAATATAAGAGCGAGTACCAA	0.56276	0.58246	0.54306	ATTACAATAAGAAGGAGCACCAA	ATTATCATAAGATAGAGTACCCA	1	0.92007
3	NC_004718 | SARS coronavirus Tor2, complete genome | 6987	NC_004718 | SARS coronavirus Tor2, complete genome | 5529	ATTACAATAAGAACGAGGACCAA	0.61279	0.65618	0.56941	ATTACAATAAGAAGGAGCACCAA	ATTATCATAAGATAGAGTACCCA	1	0.92007
3	NC_004718 | SARS coronavirus Tor2, complete genome | 6987	NC_004718 | SARS coronavirus Tor2, complete genome | 5529	ATTACAATAAGAACGAGGACCGA	0.56875	0.57374	0.56375	ATTACAATAAGAAGGAGCACCAA	ATTATCATAAGATAGAGTACCCA	1	0.92007
3	NC_004718 | SARS coronavirus Tor2, complete genome | 6987	NC_004718 | SARS coronavirus Tor2, complete genome | 5529	ATTACAATAAGAACGAGTACCAA	0.66335	0.78364	0.54306	ATTACAATAAGAAGGAGCACCAA	ATTATCATAAGATAGAGTACCCA	1	0.92007
3	NC_004718 | SARS coronavirus Tor2, complete genome | 6987	NC_004718 | SARS coronavirus Tor2, complete genome | 5529	ATTACAATAAGAACGAGTACCCA	0.60172	0.64261	0.56083	ATTACAATAAGAAGGAGCACCAA	ATTATCATAAGATAGAGTACCCA	1	0.92007
3	NC_004718 | SARS coronavirus Tor2, complete genome | 6987	NC_004718 | SARS coronavirus Tor2, complete genome | 5529	ATTACAATAAGAAGGAGGACCCA	0.62208	0.65612	0.58804	ATTACAATAAGAAGGAGCACCAA	ATTATCATAAGATAGAGTACCCA	1	0.92007
3	NC_004718 | SARS coronavirus Tor2, complete genome | 6987	NC_004718 | SARS coronavirus Tor2, complete genome | 5529	ATTACAATAAGAAGGAGGACCGA	0.63168	0.6996	0.56375	ATTACAATAAGAAGGAGCACCAA	ATTATCATAAGATAGAGTACCCA	1	0.92007
3	NC_004718 | SARS coronavirus Tor2, complete genome | 6987	NC_004718 | SARS coronavirus Tor2, complete genome | 5529	ATTACAATAAGAAGGAGTACCAA	0.7493	0.95554	0.54306	ATTACAATAAGAAGGAGCACCAA	ATTATCATAAGATAGAGTACCCA	1	0.92007
3	NC_004718 | SARS coronavirus Tor2, complete genome | 6987	NC_004718 | SARS coronavirus Tor2, complete genome | 5529	ATTACAATAAGACAGAGGACCAA	0.66218	0.57677	0.74758	ATTACAATAAGAAGGAGCACCAA	ATTATCATAAGATAGAGTACCCA	1	0.92007
3	NC_004718 | SARS coronavirus Tor2, complete genome | 6987	NC_004718 | SARS coronavirus Tor2, complete genome | 5529	ATTACAATAAGACAGAGTACCAA	0.7009	0.68881	0.71299	ATTACAATAAGAAGGAGCACCAA	ATTATCATAAGATAGAGTACCCA	1	0.92007
3	NC_004718 | SARS coronavirus Tor2, complete genome | 6987	NC_004718 | SARS coronavirus Tor2, complete genome | 5529	ATTACAATAAGACAGAGTACCCA	0.65058	0.56484	0.73632	ATTACAATAAGAAGGAGCACCAA	ATTATCATAAGATAGAGTACCCA	1	0.92007
3	NC_004718 | SARS coronavirus Tor2, complete genome | 6987	NC_004718 | SARS coronavirus Tor2, complete genome | 5529	ATTACAATAAGACAGAGTACCGA	0.65409	0.60228	0.7059	ATTACAATAAGAAGGAGCACCAA	ATTATCATAAGATAGAGTACCCA	1	0.92007
3	NC_004718 | SARS coronavirus Tor2, complete genome | 6987	NC_004718 | SARS coronavirus Tor2, complete genome | 5529	ATTACAATAAGACAGAGTACCTA	0.63454	0.62334	0.64574	ATTACAATAAGAAGGAGCACCAA	ATTATCATAAGATAGAGTACCCA	1	0.92007
3	NC_004718 | SARS coronavirus Tor2, complete genome | 6987	NC_004718 | SARS coronavirus Tor2, complete genome | 5529	ATTACAATAAGACCGAGGACCAA	0.57309	0.57677	0.56941	ATTACAATAAGAAGGAGCACCAA	ATTATCATAAGATAGAGTACCCA	1	0.92007
3	NC_004718 | SARS coronavirus Tor2, complete genome | 6987	NC_004718 | SARS coronavirus Tor2, complete genome | 5529	ATTACAATAAGACCGAGTACCAA	0.61594	0.68881	0.54306	ATTACAATAAGAAGGAGCACCAA	ATTATCATAAGATAGAGTACCCA	1	0.92007
3	NC_004718 | SARS coronavirus Tor2, complete genome | 6987	NC_004718 | SARS coronavirus Tor2, complete genome | 5529	ATTACAATAAGACCGAGTACCCA	0.56284	0.56484	0.56083	ATTACAATAAGAAGGAGCACCAA	ATTATCATAAGATAGAGTACCCA	1	0.92007
3	NC_004718 | SARS coronavirus Tor2, complete genome | 6987	NC_004718 | SARS coronavirus Tor2, complete genome | 5529	ATTACAATAAGACGGAGGACCAA	0.64205	0.71468	0.56941	ATTACAATAAGAAGGAGCACCAA	ATTATCATAAGATAGAGTACCCA	1	0.92007
3	NC_004718 | SARS coronavirus Tor2, complete genome | 6987	NC_004718 | SARS coronavirus Tor2, complete genome | 5529	ATTACAATAAGACGGAGGACCCA	0.58705	0.58606	0.58804	ATTACAATAAGAAGGAGCACCAA	ATTATCATAAGATAGAGTACCCA	1	0.92007
3	NC_004718 | SARS coronavirus Tor2, complete genome | 6987	NC_004718 | SARS coronavirus Tor2, complete genome | 5529	ATTACAATAAGACGGAGGACCGA	0.59433	0.6249	0.56375	ATTACAATAAGAAGGAGCACCAA	ATTATCATAAGATAGAGTACCCA	1	0.92007
3	NC_004718 | SARS coronavirus Tor2, complete genome | 6987	NC_004718 | SARS coronavirus Tor2, complete genome | 5529	ATTACAATAAGACGGAGTACCAA	0.69829	0.85351	0.54306	ATTACAATAAGAAGGAGCACCAA	ATTATCATAAGATAGAGTACCCA	1	0.92007
3	NC_004718 | SARS coronavirus Tor2, complete genome | 6987	NC_004718 | SARS coronavirus Tor2, complete genome | 5529	ATTACAATAAGACGGAGTACCCA	0.63037	0.69991	0.56083	ATTACAATAAGAAGGAGCACCAA	ATTATCATAAGATAGAGTACCCA	1	0.92007
3	NC_004718 | SARS coronavirus Tor2, complete genome | 6987	NC_004718 | SARS coronavirus Tor2, complete genome | 5529	ATTACAATAAGACTGAGTACCAA	0.61594	0.68881	0.54306	ATTACAATAAGAAGGAGCACCAA	ATTATCATAAGATAGAGTACCCA	1	0.92007
3	NC_004718 | SARS coronavirus Tor2, complete genome | 6987	NC_004718 | SARS coronavirus Tor2, complete genome | 5529	ATTACAATAAGACTGAGTACCCA	0.56284	0.56484	0.56083	ATTACAATAAGAAGGAGCACCAA	ATTATCATAAGATAGAGTACCCA	1	0.92007
3	NC_004718 | SARS coronavirus Tor2, complete genome | 6987	NC_004718 | SARS coronavirus Tor2, complete genome | 5529	ATTACAATAAGAGCGAGTACCAA	0.61594	0.68881	0.54306	ATTACAATAAGAAGGAGCACCAA	ATTATCATAAGATAGAGTACCCA	1	0.92007
3	NC_004718 | SARS coronavirus Tor2, complete genome | 6987	NC_004718 | SARS coronavirus Tor2, complete genome | 5529	ATTACAATAAGAGCGAGTACCCA	0.56284	0.56484	0.56083	ATTACAATAAGAAGGAGCACCAA	ATTATCATAAGATAGAGTACCCA	1	0.92007
3	NC_004718 | SARS coronavirus Tor2, complete genome | 6987	NC_004718 | SARS coronavirus Tor2, complete genome | 5529	ATTACAATAAGAGGGAGTACCAA	0.70078	0.85849	0.54306	ATTACAATAAGAAGGAGCACCAA	ATTATCATAAGATAGAGTACCCA	1	0.92007
3	NC_004718 | SARS coronavirus Tor2, complete genome | 6987	NC_004718 | SARS coronavirus Tor2, complete genome | 5529	ATTACAATAAGATCGAGCACCCA	0.56805	0.59112	0.54499	ATTACAATAAGAAGGAGCACCAA	ATTATCATAAGATAGAGTACCCA	1	0.92007
3	NC_004718 | SARS coronavirus Tor2, complete genome | 6987	NC_004718 | SARS coronavirus Tor2, complete genome | 5529	ATTACAATAAGATCGAGGACCAA	0.57868	0.57677	0.58058	ATTACAATAAGAAGGAGCACCAA	ATTATCATAAGATAGAGTACCCA	1	0.92007
3	NC_004718 | SARS coronavirus Tor2, complete genome | 6987	NC_004718 | SARS coronavirus Tor2, complete genome | 5529	ATTACAATAAGATCGAGTACCAA	0.62126	0.68881	0.55372	ATTACAATAAGAAGGAGCACCAA	ATTATCATAAGATAGAGTACCCA	1	0.92007
3	NC_004718 | SARS coronavirus Tor2, complete genome | 6987	NC_004718 | SARS coronavirus Tor2, complete genome | 5529	ATTACAATAAGATCGAGTACCCA	0.56834	0.56484	0.57184	ATTACAATAAGAAGGAGCACCAA	ATTATCATAAGATAGAGTACCCA	1	0.92007
3	NC_004718 | SARS coronavirus Tor2, complete genome | 6987	NC_004718 | SARS coronavirus Tor2, complete genome | 5529	ATTACAATAAGATCGAGTACCGA	0.57525	0.60228	0.54821	ATTACAATAAGAAGGAGCACCAA	ATTATCATAAGATAGAGTACCCA	1	0.92007
3	NC_004718 | SARS coronavirus Tor2, complete genome | 6987	NC_004718 | SARS coronavirus Tor2, complete genome | 5529	ATTACAATAAGATGGAGAACCCA	0.60717	0.57141	0.64293	ATTACAATAAGAAGGAGCACCAA	ATTATCATAAGATAGAGTACCCA	1	0.92007
3	NC_004718 | SARS coronavirus Tor2, complete genome | 6987	NC_004718 | SARS coronavirus Tor2, complete genome | 5529	ATTACAATAAGATGGAGAACCGA	0.61283	0.60929	0.61637	ATTACAATAAGAAGGAGCACCAA	ATTATCATAAGATAGAGTACCCA	1	0.92007
3	NC_004718 | SARS coronavirus Tor2, complete genome | 6987	NC_004718 | SARS coronavirus Tor2, complete genome | 5529	ATTACAATAAGATGGAGAACCTA	0.59722	0.63059	0.56384	ATTACAATAAGAAGGAGCACCAA	ATTATCATAAGATAGAGTACCCA	1	0.92007
3	NC_004718 | SARS coronavirus Tor2, complete genome | 6987	NC_004718 | SARS coronavirus Tor2, complete genome | 5529	ATTACAATAAGATGGAGCACCAA	0.74238	0.77196	0.71279	ATTACAATAAGAAGGAGCACCAA	ATTATCATAAGATAGAGTACCCA	1	0.92007
3	NC_004718 | SARS coronavirus Tor2, complete genome | 6987	NC_004718 | SARS coronavirus Tor2, complete genome | 5529	ATTACAATAAGATGGAGCACCGA	0.69035	0.67499	0.7057	ATTACAATAAGAAGGAGCACCAA	ATTATCATAAGATAGAGTACCCA	1	0.92007
3	NC_004718 | SARS coronavirus Tor2, complete genome | 6987	NC_004718 | SARS coronavirus Tor2, complete genome | 5529	ATTACAATAAGATGGAGCACCTA	0.67208	0.69859	0.64556	ATTACAATAAGAAGGAGCACCAA	ATTATCATAAGATAGAGTACCCA	1	0.92007
3	NC_004718 | SARS coronavirus Tor2, complete genome | 6987	NC_004718 | SARS coronavirus Tor2, complete genome | 5529	ATTACAATAAGATGGAGGACCAA	0.70093	0.61766	0.7842	ATTACAATAAGAAGGAGCACCAA	ATTATCATAAGATAGAGTACCCA	1	0.92007
3	NC_004718 | SARS coronavirus Tor2, complete genome | 6987	NC_004718 | SARS coronavirus Tor2, complete genome | 5529	ATTACAATAAGATGGAGGACCTA	0.63459	0.55896	0.71023	ATTACAATAAGAAGGAGCACCAA	ATTATCATAAGATAGAGTACCCA	1	0.92007
3	NC_004718 | SARS coronavirus Tor2, complete genome | 6987	NC_004718 | SARS coronavirus Tor2, complete genome | 5529	ATTACAATAAGATGGAGTACCAA	0.74278	0.73764	0.74791	ATTACAATAAGAAGGAGCACCAA	ATTATCATAAGATAGAGTACCCA	1	0.92007
3	NC_004718 | SARS coronavirus Tor2, complete genome | 6987	NC_004718 | SARS coronavirus Tor2, complete genome | 5529	ATTACAATAAGATGGAGTACCCA	0.68864	0.60489	0.77238	ATTACAATAAGAAGGAGCACCAA	ATTATCATAAGATAGAGTACCCA	1	0.92007
3	NC_004718 | SARS coronavirus Tor2, complete genome | 6987	NC_004718 | SARS coronavirus Tor2, complete genome | 5529	ATTACAATAAGATGGAGTACCGA	0.69273	0.64498	0.74047	ATTACAATAAGAAGGAGCACCAA	ATTATCATAAGATAGAGTACCCA	1	0.92007
3	NC_004718 | SARS coronavirus Tor2, complete genome | 6987	NC_004718 | SARS coronavirus Tor2, complete genome | 5529	ATTACAATAAGATGGAGTACCTA	0.67245	0.66754	0.67737	ATTACAATAAGAAGGAGCACCAA	ATTATCATAAGATAGAGTACCCA	1	0.92007
3	NC_004718 | SARS coronavirus Tor2, complete genome | 6987	NC_004718 | SARS coronavirus Tor2, complete genome | 5529	ATTACAATAAGATTGAGCACCAA	0.63714	0.72086	0.55342	ATTACAATAAGAAGGAGCACCAA	ATTATCATAAGATAGAGTACCCA	1	0.92007
3	NC_004718 | SARS coronavirus Tor2, complete genome | 6987	NC_004718 | SARS coronavirus Tor2, complete genome | 5529	ATTACAATAAGATTGAGCACCGA	0.58911	0.6303	0.54791	ATTACAATAAGAAGGAGCACCAA	ATTATCATAAGATAGAGTACCCA	1	0.92007
3	NC_004718 | SARS coronavirus Tor2, complete genome | 6987	NC_004718 | SARS coronavirus Tor2, complete genome | 5529	ATTACAATAAGATTGAGGACCAA	0.59281	0.57677	0.60885	ATTACAATAAGAAGGAGCACCAA	ATTATCATAAGATAGAGTACCCA	1	0.92007
3	NC_004718 | SARS coronavirus Tor2, complete genome | 6987	NC_004718 | SARS coronavirus Tor2, complete genome | 5529	ATTACAATAAGATTGAGTACCGA	0.58859	0.60228	0.57491	ATTACAATAAGAAGGAGCACCAA	ATTATCATAAGATAGAGTACCCA	1	0.92007
3	NC_004718 | SARS coronavirus Tor2, complete genome | 6987	NC_004718 | SARS coronavirus Tor2, complete genome | 5529	ATTACCATAAGAAAGAGAACCAA	0.72574	0.80094	0.65054	ATTACAATAAGAAGGAGCACCAA	ATTATCATAAGATAGAGTACCCA	1	0.92007
3	NC_004718 | SARS coronavirus Tor2, complete genome | 6987	NC_004718 | SARS coronavirus Tor2, complete genome | 5529	ATTACCATAAGAAAGAGAACCGA	0.6722	0.70032	0.64407	ATTACAATAAGAAGGAGCACCAA	ATTATCATAAGATAGAGTACCCA	1	0.92007
3	NC_004718 | SARS coronavirus Tor2, complete genome | 6987	NC_004718 | SARS coronavirus Tor2, complete genome | 5529	ATTACCATAAGAAAGAGGACCCA	0.71421	0.58218	0.84625	ATTACAATAAGAAGGAGCACCAA	ATTATCATAAGATAGAGTACCCA	1	0.92007
3	NC_004718 | SARS coronavirus Tor2, complete genome | 6987	NC_004718 | SARS coronavirus Tor2, complete genome | 5529	ATTACCATAAGAAAGAGGACCGA	0.71603	0.62076	0.81129	ATTACAATAAGAAGGAGCACCAA	ATTATCATAAGATAGAGTACCCA	1	0.92007
3	NC_004718 | SARS coronavirus Tor2, complete genome | 6987	NC_004718 | SARS coronavirus Tor2, complete genome | 5529	ATTACCATAAGAAAGAGGACCTA	0.69231	0.64247	0.74215	ATTACAATAAGAAGGAGCACCAA	ATTATCATAAGATAGAGTACCCA	1	0.92007
3	NC_004718 | SARS coronavirus Tor2, complete genome | 6987	NC_004718 | SARS coronavirus Tor2, complete genome | 5529	ATTACCATAAGAAAGAGTACCAA	0.81469	0.84786	0.78152	ATTACAATAAGAAGGAGCACCAA	ATTATCATAAGATAGAGTACCCA	1	0.92007
3	NC_004718 | SARS coronavirus Tor2, complete genome | 6987	NC_004718 | SARS coronavirus Tor2, complete genome | 5529	ATTACCATAAGAAAGAGTACCCA	0.75118	0.69527	0.80709	ATTACAATAAGAAGGAGCACCAA	ATTATCATAAGATAGAGTACCCA	1	0.92007
3	NC_004718 | SARS coronavirus Tor2, complete genome | 6987	NC_004718 | SARS coronavirus Tor2, complete genome | 5529	ATTACCATAAGAAAGAGTACCGA	0.75755	0.74135	0.77375	ATTACAATAAGAAGGAGCACCAA	ATTATCATAAGATAGAGTACCCA	1	0.92007
3	NC_004718 | SARS coronavirus Tor2, complete genome | 6987	NC_004718 | SARS coronavirus Tor2, complete genome | 5529	ATTACCATAAGAAAGAGTACCTA	0.73754	0.76727	0.70781	ATTACAATAAGAAGGAGCACCAA	ATTATCATAAGATAGAGTACCCA	1	0.92007
3	NC_004718 | SARS coronavirus Tor2, complete genome | 6987	NC_004718 | SARS coronavirus Tor2, complete genome | 5529	ATTACCATAAGAACGAGAACCAA	0.63578	0.67272	0.59884	ATTACAATAAGAAGGAGCACCAA	ATTATCATAAGATAGAGTACCCA	1	0.92007
3	NC_004718 | SARS coronavirus Tor2, complete genome | 6987	NC_004718 | SARS coronavirus Tor2, complete genome | 5529	ATTACCATAAGAACGAGAACCGA	0.59055	0.58822	0.59288	ATTACAATAAGAAGGAGCACCAA	ATTATCATAAGATAGAGTACCCA	1	0.92007
3	NC_004718 | SARS coronavirus Tor2, complete genome | 6987	NC_004718 | SARS coronavirus Tor2, complete genome | 5529	ATTACCATAAGAACGAGAACCTA	0.57557	0.60879	0.54236	ATTACAATAAGAAGGAGCACCAA	ATTATCATAAGATAGAGTACCCA	1	0.92007
3	NC_004718 | SARS coronavirus Tor2, complete genome | 6987	NC_004718 | SARS coronavirus Tor2, complete genome | 5529	ATTACCATAAGAACGAGGACCAA	0.67531	0.5963	0.75432	ATTACAATAAGAAGGAGCACCAA	ATTATCATAAGATAGAGTACCCA	1	0.92007
3	NC_004718 | SARS coronavirus Tor2, complete genome | 6987	NC_004718 | SARS coronavirus Tor2, complete genome | 5529	ATTACCATAAGAACGAGTACCAA	0.71577	0.71214	0.71941	ATTACAATAAGAAGGAGCACCAA	ATTATCATAAGATAGAGTACCCA	1	0.92007
3	NC_004718 | SARS coronavirus Tor2, complete genome | 6987	NC_004718 | SARS coronavirus Tor2, complete genome | 5529	ATTACCATAAGAACGAGTACCCA	0.66346	0.58397	0.74295	ATTACAATAAGAAGGAGCACCAA	ATTATCATAAGATAGAGTACCCA	1	0.92007
3	NC_004718 | SARS coronavirus Tor2, complete genome | 6987	NC_004718 | SARS coronavirus Tor2, complete genome | 5529	ATTACCATAAGAACGAGTACCGA	0.66747	0.62268	0.71226	ATTACAATAAGAAGGAGCACCAA	ATTATCATAAGATAGAGTACCCA	1	0.92007
3	NC_004718 | SARS coronavirus Tor2, complete genome | 6987	NC_004718 | SARS coronavirus Tor2, complete genome | 5529	ATTACCATAAGAACGAGTACCTA	0.648	0.64445	0.65155	ATTACAATAAGAAGGAGCACCAA	ATTATCATAAGATAGAGTACCCA	1	0.92007
3	NC_004718 | SARS coronavirus Tor2, complete genome | 6987	NC_004718 | SARS coronavirus Tor2, complete genome | 5529	ATTACCATAAGAAGGAGCACCAA	0.79719	0.90875	0.68563	ATTACAATAAGAAGGAGCACCAA	ATTATCATAAGATAGAGTACCCA	1	0.92007
3	NC_004718 | SARS coronavirus Tor2, complete genome | 6987	NC_004718 | SARS coronavirus Tor2, complete genome | 5529	ATTACCATAAGAAGGAGCACCCA	0.72663	0.7452	0.70807	ATTACAATAAGAAGGAGCACCAA	ATTATCATAAGATAGAGTACCCA	1	0.92007
3	NC_004718 | SARS coronavirus Tor2, complete genome | 6987	NC_004718 | SARS coronavirus Tor2, complete genome | 5529	ATTACCATAAGAAGGAGCACCGA	0.7367	0.79459	0.67881	ATTACAATAAGAAGGAGCACCAA	ATTATCATAAGATAGAGTACCCA	1	0.92007
3	NC_004718 | SARS coronavirus Tor2, complete genome | 6987	NC_004718 | SARS coronavirus Tor2, complete genome | 5529	ATTACCATAAGAAGGAGCACCTA	0.72167	0.82238	0.62096	ATTACAATAAGAAGGAGCACCAA	ATTATCATAAGATAGAGTACCCA	1	0.92007
3	NC_004718 | SARS coronavirus Tor2, complete genome | 6987	NC_004718 | SARS coronavirus Tor2, complete genome | 5529	ATTACCATAAGAAGGAGTACCAA	0.79388	0.86835	0.71941	ATTACAATAAGAAGGAGCACCAA	ATTATCATAAGATAGAGTACCCA	1	0.92007
3	NC_004718 | SARS coronavirus Tor2, complete genome | 6987	NC_004718 | SARS coronavirus Tor2, complete genome | 5529	ATTACCATAAGAAGGAGTACCGA	0.73576	0.75927	0.71226	ATTACAATAAGAAGGAGCACCAA	ATTATCATAAGATAGAGTACCCA	1	0.92007
3	NC_004718 | SARS coronavirus Tor2, complete genome | 6987	NC_004718 | SARS coronavirus Tor2, complete genome | 5529	ATTACCATAAGAAGGAGTACCTA	0.71869	0.78582	0.65155	ATTACAATAAGAAGGAGCACCAA	ATTATCATAAGATAGAGTACCCA	1	0.92007
3	NC_004718 | SARS coronavirus Tor2, complete genome | 6987	NC_004718 | SARS coronavirus Tor2, complete genome | 5529	ATTACCATAAGAATGAGCACCAA	0.71401	0.74238	0.68563	ATTACAATAAGAAGGAGCACCAA	ATTATCATAAGATAGAGTACCCA	1	0.92007
3	NC_004718 | SARS coronavirus Tor2, complete genome | 6987	NC_004718 | SARS coronavirus Tor2, complete genome | 5529	ATTACCATAAGAATGAGCACCCA	0.65842	0.60877	0.70807	ATTACAATAAGAAGGAGCACCAA	ATTATCATAAGATAGAGTACCCA	1	0.92007
3	NC_004718 | SARS coronavirus Tor2, complete genome | 6987	NC_004718 | SARS coronavirus Tor2, complete genome | 5529	ATTACCATAAGAATGAGCACCGA	0.66397	0.64912	0.67881	ATTACAATAAGAAGGAGCACCAA	ATTATCATAAGATAGAGTACCCA	1	0.92007
3	NC_004718 | SARS coronavirus Tor2, complete genome | 6987	NC_004718 | SARS coronavirus Tor2, complete genome | 5529	ATTACCATAAGAATGAGCACCTA	0.64639	0.67182	0.62096	ATTACAATAAGAAGGAGCACCAA	ATTATCATAAGATAGAGTACCCA	1	0.92007
3	NC_004718 | SARS coronavirus Tor2, complete genome | 6987	NC_004718 | SARS coronavirus Tor2, complete genome | 5529	ATTACCATAAGAATGAGTACCAA	0.71439	0.70938	0.71941	ATTACAATAAGAAGGAGCACCAA	ATTATCATAAGATAGAGTACCCA	1	0.92007
3	NC_004718 | SARS coronavirus Tor2, complete genome | 6987	NC_004718 | SARS coronavirus Tor2, complete genome | 5529	ATTACCATAAGAATGAGTACCGA	0.66626	0.62026	0.71226	ATTACAATAAGAAGGAGCACCAA	ATTATCATAAGATAGAGTACCCA	1	0.92007
3	NC_004718 | SARS coronavirus Tor2, complete genome | 6987	NC_004718 | SARS coronavirus Tor2, complete genome | 5529	ATTACCATAAGAATGAGTACCTA	0.64675	0.64195	0.65155	ATTACAATAAGAAGGAGCACCAA	ATTATCATAAGATAGAGTACCCA	1	0.92007
3	NC_004718 | SARS coronavirus Tor2, complete genome | 6987	NC_004718 | SARS coronavirus Tor2, complete genome | 5529	ATTACCATAAGACAGAGCACCAA	0.77762	0.65508	0.90017	ATTACAATAAGAAGGAGCACCAA	ATTATCATAAGATAGAGTACCCA	1	0.92007
3	NC_004718 | SARS coronavirus Tor2, complete genome | 6987	NC_004718 | SARS coronavirus Tor2, complete genome | 5529	ATTACCATAAGACAGAGCACCGA	0.732	0.57279	0.89122	ATTACAATAAGAAGGAGCACCAA	ATTATCATAAGATAGAGTACCCA	1	0.92007
3	NC_004718 | SARS coronavirus Tor2, complete genome | 6987	NC_004718 | SARS coronavirus Tor2, complete genome | 5529	ATTACCATAAGACAGAGCACCTA	0.70404	0.59282	0.81526	ATTACAATAAGAAGGAGCACCAA	ATTATCATAAGATAGAGTACCCA	1	0.92007
3	NC_004718 | SARS coronavirus Tor2, complete genome | 6987	NC_004718 | SARS coronavirus Tor2, complete genome | 5529	ATTACCATAAGACAGAGTACCAA	0.78524	0.62596	0.94451	ATTACAATAAGAAGGAGCACCAA	ATTATCATAAGATAGAGTACCCA	1	0.92007
3	NC_004718 | SARS coronavirus Tor2, complete genome | 6987	NC_004718 | SARS coronavirus Tor2, complete genome | 5529	ATTACCATAAGACAGAGTACCTA	0.71095	0.56646	0.85543	ATTACAATAAGAAGGAGCACCAA	ATTATCATAAGATAGAGTACCCA	1	0.92007
3	NC_004718 | SARS coronavirus Tor2, complete genome | 6987	NC_004718 | SARS coronavirus Tor2, complete genome | 5529	ATTACCATAAGACCGAGAACCAA	0.59508	0.59132	0.59884	ATTACAATAAGAAGGAGCACCAA	ATTATCATAAGATAGAGTACCCA	1	0.92007
3	NC_004718 | SARS coronavirus Tor2, complete genome | 6987	NC_004718 | SARS coronavirus Tor2, complete genome | 5529	ATTACCATAAGACCGAGCACCAA	0.67036	0.65508	0.68563	ATTACAATAAGAAGGAGCACCAA	ATTATCATAAGATAGAGTACCCA	1	0.92007
3	NC_004718 | SARS coronavirus Tor2, complete genome | 6987	NC_004718 | SARS coronavirus Tor2, complete genome | 5529	ATTACCATAAGACCGAGCACCGA	0.6258	0.57279	0.67881	ATTACAATAAGAAGGAGCACCAA	ATTATCATAAGATAGAGTACCCA	1	0.92007
3	NC_004718 | SARS coronavirus Tor2, complete genome | 6987	NC_004718 | SARS coronavirus Tor2, complete genome | 5529	ATTACCATAAGACCGAGCACCTA	0.60689	0.59282	0.62096	ATTACAATAAGAAGGAGCACCAA	ATTATCATAAGATAGAGTACCCA	1	0.92007
3	NC_004718 | SARS coronavirus Tor2, complete genome | 6987	NC_004718 | SARS coronavirus Tor2, complete genome | 5529	ATTACCATAAGACGGAGAACCAA	0.66577	0.73271	0.59884	ATTACAATAAGAAGGAGCACCAA	ATTATCATAAGATAGAGTACCCA	1	0.92007
3	NC_004718 | SARS coronavirus Tor2, complete genome | 6987	NC_004718 | SARS coronavirus Tor2, complete genome | 5529	ATTACCATAAGACGGAGAACCCA	0.60964	0.60084	0.61843	ATTACAATAAGAAGGAGCACCAA	ATTATCATAAGATAGAGTACCCA	1	0.92007
3	NC_004718 | SARS coronavirus Tor2, complete genome | 6987	NC_004718 | SARS coronavirus Tor2, complete genome | 5529	ATTACCATAAGACGGAGAACCGA	0.61677	0.64066	0.59288	ATTACAATAAGAAGGAGCACCAA	ATTATCATAAGATAGAGTACCCA	1	0.92007
3	NC_004718 | SARS coronavirus Tor2, complete genome | 6987	NC_004718 | SARS coronavirus Tor2, complete genome | 5529	ATTACCATAAGACGGAGCACCCA	0.68685	0.66563	0.70807	ATTACAATAAGAAGGAGCACCAA	ATTATCATAAGATAGAGTACCCA	1	0.92007
3	NC_004718 | SARS coronavirus Tor2, complete genome | 6987	NC_004718 | SARS coronavirus Tor2, complete genome | 5529	ATTACCATAAGACGGAGCACCGA	0.69428	0.70975	0.67881	ATTACAATAAGAAGGAGCACCAA	ATTATCATAAGATAGAGTACCCA	1	0.92007
3	NC_004718 | SARS coronavirus Tor2, complete genome | 6987	NC_004718 | SARS coronavirus Tor2, complete genome | 5529	ATTACCATAAGACGGAGCACCTA	0.67777	0.73457	0.62096	ATTACAATAAGAAGGAGCACCAA	ATTATCATAAGATAGAGTACCCA	1	0.92007
3	NC_004718 | SARS coronavirus Tor2, complete genome | 6987	NC_004718 | SARS coronavirus Tor2, complete genome | 5529	ATTACCATAAGACGGAGGACCAA	0.70189	0.64947	0.75432	ATTACAATAAGAAGGAGCACCAA	ATTATCATAAGATAGAGTACCCA	1	0.92007
3	NC_004718 | SARS coronavirus Tor2, complete genome | 6987	NC_004718 | SARS coronavirus Tor2, complete genome | 5529	ATTACCATAAGACGGAGGACCGA	0.65735	0.56788	0.74681	ATTACAATAAGAAGGAGCACCAA	ATTATCATAAGATAGAGTACCCA	1	0.92007
3	NC_004718 | SARS coronavirus Tor2, complete genome | 6987	NC_004718 | SARS coronavirus Tor2, complete genome | 5529	ATTACCATAAGACGGAGGACCTA	0.63545	0.58774	0.68317	ATTACAATAAGAAGGAGCACCAA	ATTATCATAAGATAGAGTACCCA	1	0.92007
3	NC_004718 | SARS coronavirus Tor2, complete genome | 6987	NC_004718 | SARS coronavirus Tor2, complete genome | 5529	ATTACCATAAGACGGAGTACCAA	0.74752	0.77563	0.71941	ATTACAATAAGAAGGAGCACCAA	ATTATCATAAGATAGAGTACCCA	1	0.92007
3	NC_004718 | SARS coronavirus Tor2, complete genome | 6987	NC_004718 | SARS coronavirus Tor2, complete genome | 5529	ATTACCATAAGACGGAGTACCCA	0.6895	0.63604	0.74295	ATTACAATAAGAAGGAGCACCAA	ATTATCATAAGATAGAGTACCCA	1	0.92007
3	NC_004718 | SARS coronavirus Tor2, complete genome | 6987	NC_004718 | SARS coronavirus Tor2, complete genome | 5529	ATTACCATAAGACGGAGTACCGA	0.69523	0.6782	0.71226	ATTACAATAAGAAGGAGCACCAA	ATTATCATAAGATAGAGTACCCA	1	0.92007
3	NC_004718 | SARS coronavirus Tor2, complete genome | 6987	NC_004718 | SARS coronavirus Tor2, complete genome | 5529	ATTACCATAAGACGGAGTACCTA	0.67673	0.70191	0.65155	ATTACAATAAGAAGGAGCACCAA	ATTATCATAAGATAGAGTACCCA	1	0.92007
3	NC_004718 | SARS coronavirus Tor2, complete genome | 6987	NC_004718 | SARS coronavirus Tor2, complete genome | 5529	ATTACCATAAGACTGAGAACCAA	0.59508	0.59132	0.59884	ATTACAATAAGAAGGAGCACCAA	ATTATCATAAGATAGAGTACCCA	1	0.92007
3	NC_004718 | SARS coronavirus Tor2, complete genome | 6987	NC_004718 | SARS coronavirus Tor2, complete genome | 5529	ATTACCATAAGACTGAGCACCAA	0.67036	0.65508	0.68563	ATTACAATAAGAAGGAGCACCAA	ATTATCATAAGATAGAGTACCCA	1	0.92007
3	NC_004718 | SARS coronavirus Tor2, complete genome | 6987	NC_004718 | SARS coronavirus Tor2, complete genome | 5529	ATTACCATAAGACTGAGCACCGA	0.6258	0.57279	0.67881	ATTACAATAAGAAGGAGCACCAA	ATTATCATAAGATAGAGTACCCA	1	0.92007
3	NC_004718 | SARS coronavirus Tor2, complete genome | 6987	NC_004718 | SARS coronavirus Tor2, complete genome | 5529	ATTACCATAAGACTGAGCACCTA	0.60689	0.59282	0.62096	ATTACAATAAGAAGGAGCACCAA	ATTATCATAAGATAGAGTACCCA	1	0.92007
3	NC_004718 | SARS coronavirus Tor2, complete genome | 6987	NC_004718 | SARS coronavirus Tor2, complete genome | 5529	ATTACCATAAGACTGAGTACCAA	0.67268	0.62596	0.71941	ATTACAATAAGAAGGAGCACCAA	ATTATCATAAGATAGAGTACCCA	1	0.92007
3	NC_004718 | SARS coronavirus Tor2, complete genome | 6987	NC_004718 | SARS coronavirus Tor2, complete genome | 5529	ATTACCATAAGACTGAGTACCTA	0.60901	0.56646	0.65155	ATTACAATAAGAAGGAGCACCAA	ATTATCATAAGATAGAGTACCCA	1	0.92007
3	NC_004718 | SARS coronavirus Tor2, complete genome | 6987	NC_004718 | SARS coronavirus Tor2, complete genome | 5529	ATTACCATAAGAGCGAGAACCAA	0.59508	0.59132	0.59884	ATTACAATAAGAAGGAGCACCAA	ATTATCATAAGATAGAGTACCCA	1	0.92007
3	NC_004718 | SARS coronavirus Tor2, complete genome | 6987	NC_004718 | SARS coronavirus Tor2, complete genome | 5529	ATTACCATAAGAGCGAGCACCAA	0.67036	0.65508	0.68563	ATTACAATAAGAAGGAGCACCAA	ATTATCATAAGATAGAGTACCCA	1	0.92007
3	NC_004718 | SARS coronavirus Tor2, complete genome | 6987	NC_004718 | SARS coronavirus Tor2, complete genome | 5529	ATTACCATAAGAGCGAGCACCGA	0.6258	0.57279	0.67881	ATTACAATAAGAAGGAGCACCAA	ATTATCATAAGATAGAGTACCCA	1	0.92007
3	NC_004718 | SARS coronavirus Tor2, complete genome | 6987	NC_004718 | SARS coronavirus Tor2, complete genome | 5529	ATTACCATAAGAGCGAGCACCTA	0.60689	0.59282	0.62096	ATTACAATAAGAAGGAGCACCAA	ATTATCATAAGATAGAGTACCCA	1	0.92007
3	NC_004718 | SARS coronavirus Tor2, complete genome | 6987	NC_004718 | SARS coronavirus Tor2, complete genome | 5529	ATTACCATAAGAGCGAGTACCAA	0.67268	0.62596	0.71941	ATTACAATAAGAAGGAGCACCAA	ATTATCATAAGATAGAGTACCCA	1	0.92007
3	NC_004718 | SARS coronavirus Tor2, complete genome | 6987	NC_004718 | SARS coronavirus Tor2, complete genome | 5529	ATTACCATAAGAGCGAGTACCTA	0.60901	0.56646	0.65155	ATTACAATAAGAAGGAGCACCAA	ATTATCATAAGATAGAGTACCCA	1	0.92007
3	NC_004718 | SARS coronavirus Tor2, complete genome | 6987	NC_004718 | SARS coronavirus Tor2, complete genome | 5529	ATTACCATAAGAGGGAGAACCAA	0.66791	0.73698	0.59884	ATTACAATAAGAAGGAGCACCAA	ATTATCATAAGATAGAGTACCCA	1	0.92007
3	NC_004718 | SARS coronavirus Tor2, complete genome | 6987	NC_004718 | SARS coronavirus Tor2, complete genome | 5529	ATTACCATAAGAGGGAGAACCGA	0.61864	0.6444	0.59288	ATTACAATAAGAAGGAGCACCAA	ATTATCATAAGATAGAGTACCCA	1	0.92007
3	NC_004718 | SARS coronavirus Tor2, complete genome | 6987	NC_004718 | SARS coronavirus Tor2, complete genome | 5529	ATTACCATAAGAGGGAGAACCTA	0.60464	0.66693	0.54236	ATTACAATAAGAAGGAGCACCAA	ATTATCATAAGATAGAGTACCCA	1	0.92007
3	NC_004718 | SARS coronavirus Tor2, complete genome | 6987	NC_004718 | SARS coronavirus Tor2, complete genome | 5529	ATTACCATAAGAGGGAGGACCAA	0.70379	0.65326	0.75432	ATTACAATAAGAAGGAGCACCAA	ATTATCATAAGATAGAGTACCCA	1	0.92007
3	NC_004718 | SARS coronavirus Tor2, complete genome | 6987	NC_004718 | SARS coronavirus Tor2, complete genome | 5529	ATTACCATAAGAGGGAGGACCGA	0.659	0.57119	0.74681	ATTACAATAAGAAGGAGCACCAA	ATTATCATAAGATAGAGTACCCA	1	0.92007
3	NC_004718 | SARS coronavirus Tor2, complete genome | 6987	NC_004718 | SARS coronavirus Tor2, complete genome | 5529	ATTACCATAAGAGGGAGTACCAA	0.74978	0.78015	0.71941	ATTACAATAAGAAGGAGCACCAA	ATTATCATAAGATAGAGTACCCA	1	0.92007
3	NC_004718 | SARS coronavirus Tor2, complete genome | 6987	NC_004718 | SARS coronavirus Tor2, complete genome | 5529	ATTACCATAAGAGGGAGTACCGA	0.6972	0.68215	0.71226	ATTACAATAAGAAGGAGCACCAA	ATTATCATAAGATAGAGTACCCA	1	0.92007
3	NC_004718 | SARS coronavirus Tor2, complete genome | 6987	NC_004718 | SARS coronavirus Tor2, complete genome | 5529	ATTACCATAAGAGGGAGTACCTA	0.67878	0.70601	0.65155	ATTACAATAAGAAGGAGCACCAA	ATTATCATAAGATAGAGTACCCA	1	0.92007
3	NC_004718 | SARS coronavirus Tor2, complete genome | 6987	NC_004718 | SARS coronavirus Tor2, complete genome | 5529	ATTACCATAAGAGTGAGCACCAA	0.67036	0.65508	0.68563	ATTACAATAAGAAGGAGCACCAA	ATTATCATAAGATAGAGTACCCA	1	0.92007
3	NC_004718 | SARS coronavirus Tor2, complete genome | 6987	NC_004718 | SARS coronavirus Tor2, complete genome | 5529	ATTACCATAAGAGTGAGCACCGA	0.6258	0.57279	0.67881	ATTACAATAAGAAGGAGCACCAA	ATTATCATAAGATAGAGTACCCA	1	0.92007
3	NC_004718 | SARS coronavirus Tor2, complete genome | 6987	NC_004718 | SARS coronavirus Tor2, complete genome | 5529	ATTACCATAAGAGTGAGCACCTA	0.60689	0.59282	0.62096	ATTACAATAAGAAGGAGCACCAA	ATTATCATAAGATAGAGTACCCA	1	0.92007
3	NC_004718 | SARS coronavirus Tor2, complete genome | 6987	NC_004718 | SARS coronavirus Tor2, complete genome | 5529	ATTACCATAAGAGTGAGTACCAA	0.67268	0.62596	0.71941	ATTACAATAAGAAGGAGCACCAA	ATTATCATAAGATAGAGTACCCA	1	0.92007
3	NC_004718 | SARS coronavirus Tor2, complete genome | 6987	NC_004718 | SARS coronavirus Tor2, complete genome | 5529	ATTACCATAAGAGTGAGTACCTA	0.60901	0.56646	0.65155	ATTACAATAAGAAGGAGCACCAA	ATTATCATAAGATAGAGTACCCA	1	0.92007
3	NC_004718 | SARS coronavirus Tor2, complete genome | 6987	NC_004718 | SARS coronavirus Tor2, complete genome | 5529	ATTACCATAAGATCGAGAACCAA	0.60095	0.59132	0.61059	ATTACAATAAGAAGGAGCACCAA	ATTATCATAAGATAGAGTACCCA	1	0.92007
3	NC_004718 | SARS coronavirus Tor2, complete genome | 6987	NC_004718 | SARS coronavirus Tor2, complete genome | 5529	ATTACCATAAGATCGAGTACCAA	0.67974	0.62596	0.73352	ATTACAATAAGAAGGAGCACCAA	ATTATCATAAGATAGAGTACCCA	1	0.92007
3	NC_004718 | SARS coronavirus Tor2, complete genome | 6987	NC_004718 | SARS coronavirus Tor2, complete genome | 5529	ATTACCATAAGATCGAGTACCTA	0.6154	0.56646	0.66434	ATTACAATAAGAAGGAGCACCAA	ATTATCATAAGATAGAGTACCCA	1	0.92007
3	NC_004718 | SARS coronavirus Tor2, complete genome | 6987	NC_004718 | SARS coronavirus Tor2, complete genome | 5529	ATTACCATAAGATGGAGAACCTA	0.65999	0.57305	0.74693	ATTACAATAAGAAGGAGCACCAA	ATTATCATAAGATAGAGTACCCA	1	0.92007
3	NC_004718 | SARS coronavirus Tor2, complete genome | 6987	NC_004718 | SARS coronavirus Tor2, complete genome | 5529	ATTACCATAAGATGGAGGACCAA	0.80007	0.5613	1.0388	ATTACAATAAGAAGGAGCACCAA	ATTATCATAAGATAGAGTACCCA	1	0.92007
3	NC_004718 | SARS coronavirus Tor2, complete genome | 6987	NC_004718 | SARS coronavirus Tor2, complete genome | 5529	ATTACCATAAGATGGAGTACCAA	0.83056	0.67034	0.99078	ATTACAATAAGAAGGAGCACCAA	ATTATCATAAGATAGAGTACCCA	1	0.92007
3	NC_004718 | SARS coronavirus Tor2, complete genome | 6987	NC_004718 | SARS coronavirus Tor2, complete genome | 5529	ATTACCATAAGATGGAGTACCGA	0.78353	0.58613	0.98092	ATTACAATAAGAAGGAGCACCAA	ATTATCATAAGATAGAGTACCCA	1	0.92007
3	NC_004718 | SARS coronavirus Tor2, complete genome | 6987	NC_004718 | SARS coronavirus Tor2, complete genome | 5529	ATTACCATAAGATGGAGTACCTA	0.75197	0.60662	0.89732	ATTACAATAAGAAGGAGCACCAA	ATTATCATAAGATAGAGTACCCA	1	0.92007
3	NC_004718 | SARS coronavirus Tor2, complete genome | 6987	NC_004718 | SARS coronavirus Tor2, complete genome | 5529	ATTACCATAAGATTGAGCACCAA	0.6941	0.65508	0.73312	ATTACAATAAGAAGGAGCACCAA	ATTATCATAAGATAGAGTACCCA	1	0.92007
3	NC_004718 | SARS coronavirus Tor2, complete genome | 6987	NC_004718 | SARS coronavirus Tor2, complete genome | 5529	ATTACCATAAGATTGAGCACCGA	0.64931	0.57279	0.72583	ATTACAATAAGAAGGAGCACCAA	ATTATCATAAGATAGAGTACCCA	1	0.92007
3	NC_004718 | SARS coronavirus Tor2, complete genome | 6987	NC_004718 | SARS coronavirus Tor2, complete genome | 5529	ATTACCATAAGATTGAGCACCTA	0.6284	0.59282	0.66397	ATTACAATAAGAAGGAGCACCAA	ATTATCATAAGATAGAGTACCCA	1	0.92007
3	NC_004718 | SARS coronavirus Tor2, complete genome | 6987	NC_004718 | SARS coronavirus Tor2, complete genome | 5529	ATTACGATAAGAAAGAGCACCAA	0.72051	0.87878	0.56225	ATTACAATAAGAAGGAGCACCAA	ATTATCATAAGATAGAGTACCCA	1	0.92007
3	NC_004718 | SARS coronavirus Tor2, complete genome | 6987	NC_004718 | SARS coronavirus Tor2, complete genome | 5529	ATTACGATAAGAAAGAGCACCGA	0.66252	0.76838	0.55666	ATTACAATAAGAAGGAGCACCAA	ATTATCATAAGATAGAGTACCCA	1	0.92007
3	NC_004718 | SARS coronavirus Tor2, complete genome | 6987	NC_004718 | SARS coronavirus Tor2, complete genome | 5529	ATTACGATAAGAAAGAGGACCAA	0.66085	0.70312	0.61857	ATTACAATAAGAAGGAGCACCAA	ATTATCATAAGATAGAGTACCCA	1	0.92007
3	NC_004718 | SARS coronavirus Tor2, complete genome | 6987	NC_004718 | SARS coronavirus Tor2, complete genome | 5529	ATTACGATAAGAAAGAGGACCCA	0.6077	0.57658	0.63881	ATTACAATAAGAAGGAGCACCAA	ATTATCATAAGATAGAGTACCCA	1	0.92007
3	NC_004718 | SARS coronavirus Tor2, complete genome | 6987	NC_004718 | SARS coronavirus Tor2, complete genome | 5529	ATTACGATAAGAAAGAGGACCGA	0.61361	0.6148	0.61242	ATTACAATAAGAAGGAGCACCAA	ATTATCATAAGATAGAGTACCCA	1	0.92007
3	NC_004718 | SARS coronavirus Tor2, complete genome | 6987	NC_004718 | SARS coronavirus Tor2, complete genome | 5529	ATTACGATAAGAAAGAGGACCTA	0.59826	0.6363	0.56023	ATTACAATAAGAAGGAGCACCAA	ATTATCATAAGATAGAGTACCCA	1	0.92007
3	NC_004718 | SARS coronavirus Tor2, complete genome | 6987	NC_004718 | SARS coronavirus Tor2, complete genome | 5529	ATTACGATAAGAAAGAGTACCAA	0.71483	0.83971	0.58995	ATTACAATAAGAAGGAGCACCAA	ATTATCATAAGATAGAGTACCCA	1	0.92007
3	NC_004718 | SARS coronavirus Tor2, complete genome | 6987	NC_004718 | SARS coronavirus Tor2, complete genome | 5529	ATTACGATAAGAAAGAGTACCCA	0.64892	0.68859	0.60925	ATTACAATAAGAAGGAGCACCAA	ATTATCATAAGATAGAGTACCCA	1	0.92007
3	NC_004718 | SARS coronavirus Tor2, complete genome | 6987	NC_004718 | SARS coronavirus Tor2, complete genome | 5529	ATTACGATAAGAAAGAGTACCGA	0.65915	0.73422	0.58408	ATTACAATAAGAAGGAGCACCAA	ATTATCATAAGATAGAGTACCCA	1	0.92007
3	NC_004718 | SARS coronavirus Tor2, complete genome | 6987	NC_004718 | SARS coronavirus Tor2, complete genome | 5529	ATTACGATAAGAACGAGGACCAA	0.57999	0.59057	0.56941	ATTACAATAAGAAGGAGCACCAA	ATTATCATAAGATAGAGTACCCA	1	0.92007
3	NC_004718 | SARS coronavirus Tor2, complete genome | 6987	NC_004718 | SARS coronavirus Tor2, complete genome | 5529	ATTACGATAAGAACGAGTACCAA	0.62418	0.70529	0.54306	ATTACAATAAGAAGGAGCACCAA	ATTATCATAAGATAGAGTACCCA	1	0.92007
3	NC_004718 | SARS coronavirus Tor2, complete genome | 6987	NC_004718 | SARS coronavirus Tor2, complete genome | 5529	ATTACGATAAGAACGAGTACCCA	0.5696	0.57836	0.56083	ATTACAATAAGAAGGAGCACCAA	ATTATCATAAGATAGAGTACCCA	1	0.92007
3	NC_004718 | SARS coronavirus Tor2, complete genome | 6987	NC_004718 | SARS coronavirus Tor2, complete genome | 5529	ATTACGATAAGAAGGAGTACCAA	0.70153	0.86001	0.54306	ATTACAATAAGAAGGAGCACCAA	ATTATCATAAGATAGAGTACCCA	1	0.92007
3	NC_004718 | SARS coronavirus Tor2, complete genome | 6987	NC_004718 | SARS coronavirus Tor2, complete genome | 5529	ATTACGATAAGAATGAGTACCAA	0.62281	0.70256	0.54306	ATTACAATAAGAAGGAGCACCAA	ATTATCATAAGATAGAGTACCCA	1	0.92007
3	NC_004718 | SARS coronavirus Tor2, complete genome | 6987	NC_004718 | SARS coronavirus Tor2, complete genome | 5529	ATTACGATAAGACAGAGTACCAA	0.66646	0.61994	0.71299	ATTACAATAAGAAGGAGCACCAA	ATTATCATAAGATAGAGTACCCA	1	0.92007
3	NC_004718 | SARS coronavirus Tor2, complete genome | 6987	NC_004718 | SARS coronavirus Tor2, complete genome | 5529	ATTACGATAAGACAGAGTACCTA	0.60338	0.56102	0.64574	ATTACAATAAGAAGGAGCACCAA	ATTATCATAAGATAGAGTACCCA	1	0.92007
3	NC_004718 | SARS coronavirus Tor2, complete genome | 6987	NC_004718 | SARS coronavirus Tor2, complete genome | 5529	ATTACGATAAGACGGAGGACCAA	0.60632	0.64323	0.56941	ATTACAATAAGAAGGAGCACCAA	ATTATCATAAGATAGAGTACCCA	1	0.92007
3	NC_004718 | SARS coronavirus Tor2, complete genome | 6987	NC_004718 | SARS coronavirus Tor2, complete genome | 5529	ATTACGATAAGACGGAGGACCGA	0.56309	0.56242	0.56375	ATTACAATAAGAAGGAGCACCAA	ATTATCATAAGATAGAGTACCCA	1	0.92007
3	NC_004718 | SARS coronavirus Tor2, complete genome | 6987	NC_004718 | SARS coronavirus Tor2, complete genome | 5529	ATTACGATAAGACGGAGTACCAA	0.65562	0.76818	0.54306	ATTACAATAAGAAGGAGCACCAA	ATTATCATAAGATAGAGTACCCA	1	0.92007
3	NC_004718 | SARS coronavirus Tor2, complete genome | 6987	NC_004718 | SARS coronavirus Tor2, complete genome | 5529	ATTACGATAAGACGGAGTACCCA	0.59538	0.62993	0.56083	ATTACAATAAGAAGGAGCACCAA	ATTATCATAAGATAGAGTACCCA	1	0.92007
3	NC_004718 | SARS coronavirus Tor2, complete genome | 6987	NC_004718 | SARS coronavirus Tor2, complete genome | 5529	ATTACGATAAGACTGAGTACCAA	0.5815	0.61994	0.54306	ATTACAATAAGAAGGAGCACCAA	ATTATCATAAGATAGAGTACCCA	1	0.92007
3	NC_004718 | SARS coronavirus Tor2, complete genome | 6987	NC_004718 | SARS coronavirus Tor2, complete genome | 5529	ATTACGATAAGAGAGAGCACCAA	0.63923	0.64879	0.62967	ATTACAATAAGAAGGAGCACCAA	ATTATCATAAGATAGAGTACCCA	1	0.92007
3	NC_004718 | SARS coronavirus Tor2, complete genome | 6987	NC_004718 | SARS coronavirus Tor2, complete genome | 5529	ATTACGATAAGAGAGAGCACCGA	0.59534	0.56728	0.6234	ATTACAATAAGAAGGAGCACCAA	ATTATCATAAGATAGAGTACCCA	1	0.92007
3	NC_004718 | SARS coronavirus Tor2, complete genome | 6987	NC_004718 | SARS coronavirus Tor2, complete genome | 5529	ATTACGATAAGAGAGAGCACCTA	0.5787	0.58712	0.57027	ATTACAATAAGAAGGAGCACCAA	ATTATCATAAGATAGAGTACCCA	1	0.92007
3	NC_004718 | SARS coronavirus Tor2, complete genome | 6987	NC_004718 | SARS coronavirus Tor2, complete genome | 5529	ATTACGATAAGAGAGAGTACCAA	0.64031	0.61994	0.66069	ATTACAATAAGAAGGAGCACCAA	ATTATCATAAGATAGAGTACCCA	1	0.92007
3	NC_004718 | SARS coronavirus Tor2, complete genome | 6987	NC_004718 | SARS coronavirus Tor2, complete genome | 5529	ATTACGATAAGAGCGAGTACCAA	0.5815	0.61994	0.54306	ATTACAATAAGAAGGAGCACCAA	ATTATCATAAGATAGAGTACCCA	1	0.92007
3	NC_004718 | SARS coronavirus Tor2, complete genome | 6987	NC_004718 | SARS coronavirus Tor2, complete genome | 5529	ATTACGATAAGAGGGAGGACCAA	0.60819	0.64698	0.56941	ATTACAATAAGAAGGAGCACCAA	ATTATCATAAGATAGAGTACCCA	1	0.92007
3	NC_004718 | SARS coronavirus Tor2, complete genome | 6987	NC_004718 | SARS coronavirus Tor2, complete genome | 5529	ATTACGATAAGAGGGAGGACCGA	0.56473	0.5657	0.56375	ATTACAATAAGAAGGAGCACCAA	ATTATCATAAGATAGAGTACCCA	1	0.92007
3	NC_004718 | SARS coronavirus Tor2, complete genome | 6987	NC_004718 | SARS coronavirus Tor2, complete genome | 5529	ATTACGATAAGAGGGAGTACCAA	0.65786	0.77266	0.54306	ATTACAATAAGAAGGAGCACCAA	ATTATCATAAGATAGAGTACCCA	1	0.92007
3	NC_004718 | SARS coronavirus Tor2, complete genome | 6987	NC_004718 | SARS coronavirus Tor2, complete genome | 5529	ATTACGATAAGAGTGAGTACCAA	0.5815	0.61994	0.54306	ATTACAATAAGAAGGAGCACCAA	ATTATCATAAGATAGAGTACCCA	1	0.92007
3	NC_004718 | SARS coronavirus Tor2, complete genome | 6987	NC_004718 | SARS coronavirus Tor2, complete genome | 5529	ATTACGATAAGATAGAGCACCAA	0.68338	0.64879	0.71798	ATTACAATAAGAAGGAGCACCAA	ATTATCATAAGATAGAGTACCCA	1	0.92007
3	NC_004718 | SARS coronavirus Tor2, complete genome | 6987	NC_004718 | SARS coronavirus Tor2, complete genome | 5529	ATTACGATAAGATAGAGCACCGA	0.63906	0.56728	0.71085	ATTACAATAAGAAGGAGCACCAA	ATTATCATAAGATAGAGTACCCA	1	0.92007
3	NC_004718 | SARS coronavirus Tor2, complete genome | 6987	NC_004718 | SARS coronavirus Tor2, complete genome | 5529	ATTACGATAAGATAGAGCACCTA	0.61869	0.58712	0.65026	ATTACAATAAGAAGGAGCACCAA	ATTATCATAAGATAGAGTACCCA	1	0.92007
3	NC_004718 | SARS coronavirus Tor2, complete genome | 6987	NC_004718 | SARS coronavirus Tor2, complete genome | 5529	ATTACGATAAGATAGAGTACCAA	0.68665	0.61994	0.75336	ATTACAATAAGAAGGAGCACCAA	ATTATCATAAGATAGAGTACCCA	1	0.92007
3	NC_004718 | SARS coronavirus Tor2, complete genome | 6987	NC_004718 | SARS coronavirus Tor2, complete genome | 5529	ATTACGATAAGATAGAGTACCTA	0.62166	0.56102	0.6823	ATTACAATAAGAAGGAGCACCAA	ATTATCATAAGATAGAGTACCCA	1	0.92007
3	NC_004718 | SARS coronavirus Tor2, complete genome | 6987	NC_004718 | SARS coronavirus Tor2, complete genome | 5529	ATTACGATAAGATCGAGTACCAA	0.58683	0.61994	0.55372	ATTACAATAAGAAGGAGCACCAA	ATTATCATAAGATAGAGTACCCA	1	0.92007
3	NC_004718 | SARS coronavirus Tor2, complete genome | 6987	NC_004718 | SARS coronavirus Tor2, complete genome | 5529	ATTACGATAAGATGGAGCACCAA	0.70379	0.69478	0.71279	ATTACAATAAGAAGGAGCACCAA	ATTATCATAAGATAGAGTACCCA	1	0.92007
3	NC_004718 | SARS coronavirus Tor2, complete genome | 6987	NC_004718 | SARS coronavirus Tor2, complete genome | 5529	ATTACGATAAGATGGAGCACCGA	0.6566	0.6075	0.7057	ATTACAATAAGAAGGAGCACCAA	ATTATCATAAGATAGAGTACCCA	1	0.92007
3	NC_004718 | SARS coronavirus Tor2, complete genome | 6987	NC_004718 | SARS coronavirus Tor2, complete genome | 5529	ATTACGATAAGATGGAGCACCTA	0.63715	0.62875	0.64556	ATTACAATAAGAAGGAGCACCAA	ATTATCATAAGATAGAGTACCCA	1	0.92007
3	NC_004718 | SARS coronavirus Tor2, complete genome | 6987	NC_004718 | SARS coronavirus Tor2, complete genome | 5529	ATTACGATAAGATGGAGTACCAA	0.7059	0.66389	0.74791	ATTACAATAAGAAGGAGCACCAA	ATTATCATAAGATAGAGTACCCA	1	0.92007
3	NC_004718 | SARS coronavirus Tor2, complete genome | 6987	NC_004718 | SARS coronavirus Tor2, complete genome | 5529	ATTACGATAAGATGGAGTACCGA	0.66048	0.58049	0.74047	ATTACAATAAGAAGGAGCACCAA	ATTATCATAAGATAGAGTACCCA	1	0.92007
3	NC_004718 | SARS coronavirus Tor2, complete genome | 6987	NC_004718 | SARS coronavirus Tor2, complete genome | 5529	ATTACGATAAGATGGAGTACCTA	0.63908	0.60079	0.67737	ATTACAATAAGAAGGAGCACCAA	ATTATCATAAGATAGAGTACCCA	1	0.92007
3	NC_004718 | SARS coronavirus Tor2, complete genome | 6987	NC_004718 | SARS coronavirus Tor2, complete genome | 5529	ATTACGATAAGATTGAGCACCAA	0.6011	0.64879	0.55342	ATTACAATAAGAAGGAGCACCAA	ATTATCATAAGATAGAGTACCCA	1	0.92007
3	NC_004718 | SARS coronavirus Tor2, complete genome | 6987	NC_004718 | SARS coronavirus Tor2, complete genome | 5529	ATTACTATAAGAAAGAGCACCAA	0.64976	0.73728	0.56225	ATTACAATAAGAAGGAGCACCAA	ATTATCATAAGATAGAGTACCCA	1	0.92007
3	NC_004718 | SARS coronavirus Tor2, complete genome | 6987	NC_004718 | SARS coronavirus Tor2, complete genome | 5529	ATTACTATAAGAAAGAGCACCGA	0.60066	0.64466	0.55666	ATTACAATAAGAAGGAGCACCAA	ATTATCATAAGATAGAGTACCCA	1	0.92007
3	NC_004718 | SARS coronavirus Tor2, complete genome | 6987	NC_004718 | SARS coronavirus Tor2, complete genome | 5529	ATTACTATAAGAACGAGTACCAA	0.56739	0.59172	0.54306	ATTACAATAAGAAGGAGCACCAA	ATTATCATAAGATAGAGTACCCA	1	0.92007
3	NC_004718 | SARS coronavirus Tor2, complete genome | 6987	NC_004718 | SARS coronavirus Tor2, complete genome | 5529	ATTACTATAAGAAGGAGTACCAA	0.63229	0.72153	0.54306	ATTACAATAAGAAGGAGCACCAA	ATTATCATAAGATAGAGTACCCA	1	0.92007
3	NC_004718 | SARS coronavirus Tor2, complete genome | 6987	NC_004718 | SARS coronavirus Tor2, complete genome | 5529	ATTACTATAAGACGGAGTACCAA	0.59377	0.64449	0.54306	ATTACAATAAGAAGGAGCACCAA	ATTATCATAAGATAGAGTACCCA	1	0.92007
3	NC_004718 | SARS coronavirus Tor2, complete genome | 6987	NC_004718 | SARS coronavirus Tor2, complete genome | 5529	ATTACTATAAGAGGGAGTACCAA	0.59565	0.64824	0.54306	ATTACAATAAGAAGGAGCACCAA	ATTATCATAAGATAGAGTACCCA	1	0.92007
3	NC_004718 | SARS coronavirus Tor2, complete genome | 6987	NC_004718 | SARS coronavirus Tor2, complete genome | 5529	ATTACTATAAGATGGAGCACCAA	0.64785	0.58291	0.71279	ATTACAATAAGAAGGAGCACCAA	ATTATCATAAGATAGAGTACCCA	1	0.92007
3	NC_004718 | SARS coronavirus Tor2, complete genome | 6987	NC_004718 | SARS coronavirus Tor2, complete genome | 5529	ATTAGAATAAGAACGAGGACCAA	0.56351	0.5576	0.56941	ATTACAATAAGAAGGAGCACCAA	ATTATCATAAGATAGAGTACCCA	1	0.92007
3	NC_004718 | SARS coronavirus Tor2, complete genome | 6987	NC_004718 | SARS coronavirus Tor2, complete genome | 5529	ATTAGAATAAGAAGGAGGACCCA	0.5728	0.55755	0.58804	ATTACAATAAGAAGGAGCACCAA	ATTATCATAAGATAGAGTACCCA	1	0.92007
3	NC_004718 | SARS coronavirus Tor2, complete genome | 6987	NC_004718 | SARS coronavirus Tor2, complete genome | 5529	ATTAGAATAAGAAGGAGGACCGA	0.57913	0.5945	0.56375	ATTACAATAAGAAGGAGCACCAA	ATTATCATAAGATAGAGTACCCA	1	0.92007
3	NC_004718 | SARS coronavirus Tor2, complete genome | 6987	NC_004718 | SARS coronavirus Tor2, complete genome | 5529	ATTAGAATAAGAAGGAGTACCAA	0.67753	0.81199	0.54306	ATTACAATAAGAAGGAGCACCAA	ATTATCATAAGATAGAGTACCCA	1	0.92007
3	NC_004718 | SARS coronavirus Tor2, complete genome | 6987	NC_004718 | SARS coronavirus Tor2, complete genome | 5529	ATTAGAATAAGACAGAGCACCAA	0.64604	0.61256	0.67951	ATTACAATAAGAAGGAGCACCAA	ATTATCATAAGATAGAGTACCCA	1	0.92007
3	NC_004718 | SARS coronavirus Tor2, complete genome | 6987	NC_004718 | SARS coronavirus Tor2, complete genome | 5529	ATTAGAATAAGACAGAGTACCAA	0.64916	0.58533	0.71299	ATTACAATAAGAAGGAGCACCAA	ATTATCATAAGATAGAGTACCCA	1	0.92007
3	NC_004718 | SARS coronavirus Tor2, complete genome | 6987	NC_004718 | SARS coronavirus Tor2, complete genome | 5529	ATTAGAATAAGACCGAGTACCAA	0.5642	0.58533	0.54306	ATTACAATAAGAAGGAGCACCAA	ATTATCATAAGATAGAGTACCCA	1	0.92007
3	NC_004718 | SARS coronavirus Tor2, complete genome | 6987	NC_004718 | SARS coronavirus Tor2, complete genome | 5529	ATTAGAATAAGACGGAGGACCAA	0.58837	0.60732	0.56941	ATTACAATAAGAAGGAGCACCAA	ATTATCATAAGATAGAGTACCCA	1	0.92007
3	NC_004718 | SARS coronavirus Tor2, complete genome | 6987	NC_004718 | SARS coronavirus Tor2, complete genome | 5529	ATTAGAATAAGACGGAGTACCAA	0.63418	0.72529	0.54306	ATTACAATAAGAAGGAGCACCAA	ATTATCATAAGATAGAGTACCCA	1	0.92007
3	NC_004718 | SARS coronavirus Tor2, complete genome | 6987	NC_004718 | SARS coronavirus Tor2, complete genome | 5529	ATTAGAATAAGACGGAGTACCCA	0.5778	0.59476	0.56083	ATTACAATAAGAAGGAGCACCAA	ATTATCATAAGATAGAGTACCCA	1	0.92007
3	NC_004718 | SARS coronavirus Tor2, complete genome | 6987	NC_004718 | SARS coronavirus Tor2, complete genome | 5529	ATTAGAATAAGAGAGAGCACCAA	0.62112	0.61256	0.62967	ATTACAATAAGAAGGAGCACCAA	ATTATCATAAGATAGAGTACCCA	1	0.92007
3	NC_004718 | SARS coronavirus Tor2, complete genome | 6987	NC_004718 | SARS coronavirus Tor2, complete genome | 5529	ATTAGAATAAGAGAGAGTACCAA	0.62301	0.58533	0.66069	ATTACAATAAGAAGGAGCACCAA	ATTATCATAAGATAGAGTACCCA	1	0.92007
3	NC_004718 | SARS coronavirus Tor2, complete genome | 6987	NC_004718 | SARS coronavirus Tor2, complete genome | 5529	ATTAGAATAAGAGCGAGTACCAA	0.5642	0.58533	0.54306	ATTACAATAAGAAGGAGCACCAA	ATTATCATAAGATAGAGTACCCA	1	0.92007
3	NC_004718 | SARS coronavirus Tor2, complete genome | 6987	NC_004718 | SARS coronavirus Tor2, complete genome | 5529	ATTAGAATAAGATAGAGCACCAA	0.66527	0.61256	0.71798	ATTACAATAAGAAGGAGCACCAA	ATTATCATAAGATAGAGTACCCA	1	0.92007
3	NC_004718 | SARS coronavirus Tor2, complete genome | 6987	NC_004718 | SARS coronavirus Tor2, complete genome | 5529	ATTAGAATAAGATCGAGTACCAA	0.56952	0.58533	0.55372	ATTACAATAAGAAGGAGCACCAA	ATTATCATAAGATAGAGTACCCA	1	0.92007
3	NC_004718 | SARS coronavirus Tor2, complete genome | 6987	NC_004718 | SARS coronavirus Tor2, complete genome | 5529	ATTAGAATAAGATTGAGCACCAA	0.58299	0.61256	0.55342	ATTACAATAAGAAGGAGCACCAA	ATTATCATAAGATAGAGTACCCA	1	0.92007
3	NC_004718 | SARS coronavirus Tor2, complete genome | 6987	NC_004718 | SARS coronavirus Tor2, complete genome | 5529	ATTAGCATAAGAAAGAGAACCAA	0.64594	0.74528	0.5466	ATTACAATAAGAAGGAGCACCAA	ATTATCATAAGATAGAGTACCCA	1	0.92007
3	NC_004718 | SARS coronavirus Tor2, complete genome | 6987	NC_004718 | SARS coronavirus Tor2, complete genome | 5529	ATTAGCATAAGAAAGAGCACCAA	0.72573	0.82564	0.62582	ATTACAATAAGAAGGAGCACCAA	ATTATCATAAGATAGAGTACCCA	1	0.92007
3	NC_004718 | SARS coronavirus Tor2, complete genome | 6987	NC_004718 | SARS coronavirus Tor2, complete genome | 5529	ATTAGCATAAGAAAGAGCACCGA	0.67076	0.72193	0.6196	ATTACAATAAGAAGGAGCACCAA	ATTATCATAAGATAGAGTACCCA	1	0.92007
3	NC_004718 | SARS coronavirus Tor2, complete genome | 6987	NC_004718 | SARS coronavirus Tor2, complete genome | 5529	ATTAGCATAAGAAAGAGCACCTA	0.65698	0.74717	0.56679	ATTACAATAAGAAGGAGCACCAA	ATTATCATAAGATAGAGTACCCA	1	0.92007
3	NC_004718 | SARS coronavirus Tor2, complete genome | 6987	NC_004718 | SARS coronavirus Tor2, complete genome | 5529	ATTAGCATAAGAAAGAGGACCAA	0.67456	0.66061	0.68852	ATTACAATAAGAAGGAGCACCAA	ATTATCATAAGATAGAGTACCCA	1	0.92007
3	NC_004718 | SARS coronavirus Tor2, complete genome | 6987	NC_004718 | SARS coronavirus Tor2, complete genome | 5529	ATTAGCATAAGAAAGAGGACCGA	0.62965	0.57762	0.68167	ATTACAATAAGAAGGAGCACCAA	ATTATCATAAGATAGAGTACCCA	1	0.92007
3	NC_004718 | SARS coronavirus Tor2, complete genome | 6987	NC_004718 | SARS coronavirus Tor2, complete genome | 5529	ATTAGCATAAGAAAGAGGACCTA	0.6107	0.59782	0.62357	ATTACAATAAGAAGGAGCACCAA	ATTATCATAAGATAGAGTACCCA	1	0.92007
3	NC_004718 | SARS coronavirus Tor2, complete genome | 6987	NC_004718 | SARS coronavirus Tor2, complete genome | 5529	ATTAGCATAAGAAGGAGCACCAA	0.71084	0.8456	0.57609	ATTACAATAAGAAGGAGCACCAA	ATTATCATAAGATAGAGTACCCA	1	0.92007
3	NC_004718 | SARS coronavirus Tor2, complete genome | 6987	NC_004718 | SARS coronavirus Tor2, complete genome | 5529	ATTAGCATAAGAAGGAGCACCCA	0.64418	0.69342	0.59494	ATTACAATAAGAAGGAGCACCAA	ATTATCATAAGATAGAGTACCCA	1	0.92007
3	NC_004718 | SARS coronavirus Tor2, complete genome | 6987	NC_004718 | SARS coronavirus Tor2, complete genome | 5529	ATTAGCATAAGAAGGAGCACCGA	0.65487	0.73937	0.57036	ATTACAATAAGAAGGAGCACCAA	ATTATCATAAGATAGAGTACCCA	1	0.92007
3	NC_004718 | SARS coronavirus Tor2, complete genome | 6987	NC_004718 | SARS coronavirus Tor2, complete genome | 5529	ATTAGCATAAGAAGGAGGACCGA	0.60954	0.59159	0.6275	ATTACAATAAGAAGGAGCACCAA	ATTATCATAAGATAGAGTACCCA	1	0.92007
3	NC_004718 | SARS coronavirus Tor2, complete genome | 6987	NC_004718 | SARS coronavirus Tor2, complete genome | 5529	ATTAGCATAAGAATGAGCACCAA	0.63344	0.69079	0.57609	ATTACAATAAGAAGGAGCACCAA	ATTATCATAAGATAGAGTACCCA	1	0.92007
3	NC_004718 | SARS coronavirus Tor2, complete genome | 6987	NC_004718 | SARS coronavirus Tor2, complete genome | 5529	ATTAGCATAAGAATGAGCACCCA	0.5807	0.56647	0.59494	ATTACAATAAGAAGGAGCACCAA	ATTATCATAAGATAGAGTACCCA	1	0.92007
3	NC_004718 | SARS coronavirus Tor2, complete genome | 6987	NC_004718 | SARS coronavirus Tor2, complete genome | 5529	ATTAGCATAAGAATGAGCACCGA	0.58719	0.60401	0.57036	ATTACAATAAGAAGGAGCACCAA	ATTATCATAAGATAGAGTACCCA	1	0.92007
3	NC_004718 | SARS coronavirus Tor2, complete genome | 6987	NC_004718 | SARS coronavirus Tor2, complete genome | 5529	ATTAGCATAAGAATGAGTACCAA	0.63227	0.66008	0.60447	ATTACAATAAGAAGGAGCACCAA	ATTATCATAAGATAGAGTACCCA	1	0.92007
3	NC_004718 | SARS coronavirus Tor2, complete genome | 6987	NC_004718 | SARS coronavirus Tor2, complete genome | 5529	ATTAGCATAAGAATGAGTACCGA	0.58781	0.57716	0.59846	ATTACAATAAGAAGGAGCACCAA	ATTATCATAAGATAGAGTACCCA	1	0.92007
3	NC_004718 | SARS coronavirus Tor2, complete genome | 6987	NC_004718 | SARS coronavirus Tor2, complete genome | 5529	ATTAGCATAAGAATGAGTACCTA	0.5724	0.59734	0.54746	ATTACAATAAGAAGGAGCACCAA	ATTATCATAAGATAGAGTACCCA	1	0.92007
3	NC_004718 | SARS coronavirus Tor2, complete genome | 6987	NC_004718 | SARS coronavirus Tor2, complete genome | 5529	ATTAGCATAAGACAGAGCACCAA	0.68295	0.60956	0.75635	ATTACAATAAGAAGGAGCACCAA	ATTATCATAAGATAGAGTACCCA	1	0.92007
3	NC_004718 | SARS coronavirus Tor2, complete genome | 6987	NC_004718 | SARS coronavirus Tor2, complete genome | 5529	ATTAGCATAAGACAGAGTACCAA	0.68803	0.58246	0.79361	ATTACAATAAGAAGGAGCACCAA	ATTATCATAAGATAGAGTACCCA	1	0.92007
3	NC_004718 | SARS coronavirus Tor2, complete genome | 6987	NC_004718 | SARS coronavirus Tor2, complete genome | 5529	ATTAGCATAAGACCGAGTACCAA	0.59346	0.58246	0.60447	ATTACAATAAGAAGGAGCACCAA	ATTATCATAAGATAGAGTACCCA	1	0.92007
3	NC_004718 | SARS coronavirus Tor2, complete genome | 6987	NC_004718 | SARS coronavirus Tor2, complete genome | 5529	ATTAGCATAAGACGGAGCACCCA	0.60716	0.61938	0.59494	ATTACAATAAGAAGGAGCACCAA	ATTATCATAAGATAGAGTACCCA	1	0.92007
3	NC_004718 | SARS coronavirus Tor2, complete genome | 6987	NC_004718 | SARS coronavirus Tor2, complete genome | 5529	ATTAGCATAAGACGGAGCACCGA	0.61539	0.66043	0.57036	ATTACAATAAGAAGGAGCACCAA	ATTATCATAAGATAGAGTACCCA	1	0.92007
3	NC_004718 | SARS coronavirus Tor2, complete genome | 6987	NC_004718 | SARS coronavirus Tor2, complete genome | 5529	ATTAGCATAAGACGGAGGACCAA	0.61907	0.60434	0.6338	ATTACAATAAGAAGGAGCACCAA	ATTATCATAAGATAGAGTACCCA	1	0.92007
3	NC_004718 | SARS coronavirus Tor2, complete genome | 6987	NC_004718 | SARS coronavirus Tor2, complete genome | 5529	ATTAGCATAAGACGGAGTACCAA	0.6631	0.72173	0.60447	ATTACAATAAGAAGGAGCACCAA	ATTATCATAAGATAGAGTACCCA	1	0.92007
3	NC_004718 | SARS coronavirus Tor2, complete genome | 6987	NC_004718 | SARS coronavirus Tor2, complete genome | 5529	ATTAGCATAAGACGGAGTACCCA	0.60804	0.59184	0.62425	ATTACAATAAGAAGGAGCACCAA	ATTATCATAAGATAGAGTACCCA	1	0.92007
3	NC_004718 | SARS coronavirus Tor2, complete genome | 6987	NC_004718 | SARS coronavirus Tor2, complete genome | 5529	ATTAGCATAAGACGGAGTACCGA	0.61476	0.63107	0.59846	ATTACAATAAGAAGGAGCACCAA	ATTATCATAAGATAGAGTACCCA	1	0.92007
3	NC_004718 | SARS coronavirus Tor2, complete genome | 6987	NC_004718 | SARS coronavirus Tor2, complete genome | 5529	ATTAGCATAAGACGGAGTACCTA	0.6003	0.65314	0.54746	ATTACAATAAGAAGGAGCACCAA	ATTATCATAAGATAGAGTACCCA	1	0.92007
3	NC_004718 | SARS coronavirus Tor2, complete genome | 6987	NC_004718 | SARS coronavirus Tor2, complete genome | 5529	ATTAGCATAAGACTGAGCACCAA	0.59282	0.60956	0.57609	ATTACAATAAGAAGGAGCACCAA	ATTATCATAAGATAGAGTACCCA	1	0.92007
3	NC_004718 | SARS coronavirus Tor2, complete genome | 6987	NC_004718 | SARS coronavirus Tor2, complete genome | 5529	ATTAGCATAAGACTGAGTACCAA	0.59346	0.58246	0.60447	ATTACAATAAGAAGGAGCACCAA	ATTATCATAAGATAGAGTACCCA	1	0.92007
3	NC_004718 | SARS coronavirus Tor2, complete genome | 6987	NC_004718 | SARS coronavirus Tor2, complete genome | 5529	ATTAGCATAAGAGAGAGCACCAA	0.65521	0.60956	0.70086	ATTACAATAAGAAGGAGCACCAA	ATTATCATAAGATAGAGTACCCA	1	0.92007
3	NC_004718 | SARS coronavirus Tor2, complete genome | 6987	NC_004718 | SARS coronavirus Tor2, complete genome | 5529	ATTAGCATAAGAGAGAGTACCAA	0.65893	0.58246	0.73539	ATTACAATAAGAAGGAGCACCAA	ATTATCATAAGATAGAGTACCCA	1	0.92007
3	NC_004718 | SARS coronavirus Tor2, complete genome | 6987	NC_004718 | SARS coronavirus Tor2, complete genome | 5529	ATTAGCATAAGAGCGAGCACCAA	0.59282	0.60956	0.57609	ATTACAATAAGAAGGAGCACCAA	ATTATCATAAGATAGAGTACCCA	1	0.92007
3	NC_004718 | SARS coronavirus Tor2, complete genome | 6987	NC_004718 | SARS coronavirus Tor2, complete genome | 5529	ATTAGCATAAGAGCGAGTACCAA	0.59346	0.58246	0.60447	ATTACAATAAGAAGGAGCACCAA	ATTATCATAAGATAGAGTACCCA	1	0.92007
3	NC_004718 | SARS coronavirus Tor2, complete genome | 6987	NC_004718 | SARS coronavirus Tor2, complete genome | 5529	ATTAGCATAAGAGTGAGTACCAA	0.59346	0.58246	0.60447	ATTACAATAAGAAGGAGCACCAA	ATTATCATAAGATAGAGTACCCA	1	0.92007
3	NC_004718 | SARS coronavirus Tor2, complete genome | 6987	NC_004718 | SARS coronavirus Tor2, complete genome | 5529	ATTAGCATAAGATAGAGCACCAA	0.70436	0.60956	0.79917	ATTACAATAAGAAGGAGCACCAA	ATTATCATAAGATAGAGTACCCA	1	0.92007
3	NC_004718 | SARS coronavirus Tor2, complete genome | 6987	NC_004718 | SARS coronavirus Tor2, complete genome | 5529	ATTAGCATAAGATAGAGTACCAA	0.7105	0.58246	0.83854	ATTACAATAAGAAGGAGCACCAA	ATTATCATAAGATAGAGTACCCA	1	0.92007
3	NC_004718 | SARS coronavirus Tor2, complete genome | 6987	NC_004718 | SARS coronavirus Tor2, complete genome | 5529	ATTAGCATAAGATCGAGCACCAA	0.59847	0.60956	0.58739	ATTACAATAAGAAGGAGCACCAA	ATTATCATAAGATAGAGTACCCA	1	0.92007
3	NC_004718 | SARS coronavirus Tor2, complete genome | 6987	NC_004718 | SARS coronavirus Tor2, complete genome | 5529	ATTAGCATAAGATGGAGTACCAA	0.72812	0.62375	0.83248	ATTACAATAAGAAGGAGCACCAA	ATTATCATAAGATAGAGTACCCA	1	0.92007
3	NC_004718 | SARS coronavirus Tor2, complete genome | 6987	NC_004718 | SARS coronavirus Tor2, complete genome | 5529	ATTAGCATAAGATGGAGTACCTA	0.65921	0.56447	0.75396	ATTACAATAAGAAGGAGCACCAA	ATTATCATAAGATAGAGTACCCA	1	0.92007
3	NC_004718 | SARS coronavirus Tor2, complete genome | 6987	NC_004718 | SARS coronavirus Tor2, complete genome | 5529	ATTAGCATAAGATTGAGCACCAA	0.61278	0.60956	0.61599	ATTACAATAAGAAGGAGCACCAA	ATTATCATAAGATAGAGTACCCA	1	0.92007
3	NC_004718 | SARS coronavirus Tor2, complete genome | 6987	NC_004718 | SARS coronavirus Tor2, complete genome | 5529	ATTAGGATAAGAAGGAGTACCAA	0.67553	0.80801	0.54306	ATTACAATAAGAAGGAGCACCAA	ATTATCATAAGATAGAGTACCCA	1	0.92007
3	NC_004718 | SARS coronavirus Tor2, complete genome | 6987	NC_004718 | SARS coronavirus Tor2, complete genome | 5529	ATTAGGATAAGACAGAGTACCAA	0.64772	0.58246	0.71299	ATTACAATAAGAAGGAGCACCAA	ATTATCATAAGATAGAGTACCCA	1	0.92007
3	NC_004718 | SARS coronavirus Tor2, complete genome | 6987	NC_004718 | SARS coronavirus Tor2, complete genome | 5529	ATTAGGATAAGACCGAGTACCAA	0.56276	0.58246	0.54306	ATTACAATAAGAAGGAGCACCAA	ATTATCATAAGATAGAGTACCCA	1	0.92007
3	NC_004718 | SARS coronavirus Tor2, complete genome | 6987	NC_004718 | SARS coronavirus Tor2, complete genome | 5529	ATTAGGATAAGACGGAGGACCAA	0.58687	0.60434	0.56941	ATTACAATAAGAAGGAGCACCAA	ATTATCATAAGATAGAGTACCCA	1	0.92007
3	NC_004718 | SARS coronavirus Tor2, complete genome | 6987	NC_004718 | SARS coronavirus Tor2, complete genome | 5529	ATTAGGATAAGACGGAGTACCAA	0.6324	0.72173	0.54306	ATTACAATAAGAAGGAGCACCAA	ATTATCATAAGATAGAGTACCCA	1	0.92007
3	NC_004718 | SARS coronavirus Tor2, complete genome | 6987	NC_004718 | SARS coronavirus Tor2, complete genome | 5529	ATTAGGATAAGACGGAGTACCCA	0.57634	0.59184	0.56083	ATTACAATAAGAAGGAGCACCAA	ATTATCATAAGATAGAGTACCCA	1	0.92007
3	NC_004718 | SARS coronavirus Tor2, complete genome | 6987	NC_004718 | SARS coronavirus Tor2, complete genome | 5529	ATTAGGATAAGACTGAGTACCAA	0.56276	0.58246	0.54306	ATTACAATAAGAAGGAGCACCAA	ATTATCATAAGATAGAGTACCCA	1	0.92007
3	NC_004718 | SARS coronavirus Tor2, complete genome | 6987	NC_004718 | SARS coronavirus Tor2, complete genome | 5529	ATTAGGATAAGAGAGAGCACCAA	0.61961	0.60956	0.62967	ATTACAATAAGAAGGAGCACCAA	ATTATCATAAGATAGAGTACCCA	1	0.92007
3	NC_004718 | SARS coronavirus Tor2, complete genome | 6987	NC_004718 | SARS coronavirus Tor2, complete genome | 5529	ATTAGGATAAGAGAGAGTACCAA	0.62157	0.58246	0.66069	ATTACAATAAGAAGGAGCACCAA	ATTATCATAAGATAGAGTACCCA	1	0.92007
3	NC_004718 | SARS coronavirus Tor2, complete genome | 6987	NC_004718 | SARS coronavirus Tor2, complete genome | 5529	ATTAGGATAAGAGCGAGTACCAA	0.56276	0.58246	0.54306	ATTACAATAAGAAGGAGCACCAA	ATTATCATAAGATAGAGTACCCA	1	0.92007
3	NC_004718 | SARS coronavirus Tor2, complete genome | 6987	NC_004718 | SARS coronavirus Tor2, complete genome | 5529	ATTAGGATAAGAGGGAGGACCAA	0.58864	0.60786	0.56941	ATTACAATAAGAAGGAGCACCAA	ATTATCATAAGATAGAGTACCCA	1	0.92007
3	NC_004718 | SARS coronavirus Tor2, complete genome | 6987	NC_004718 | SARS coronavirus Tor2, complete genome | 5529	ATTAGGATAAGAGGGAGTACCAA	0.6345	0.72594	0.54306	ATTACAATAAGAAGGAGCACCAA	ATTATCATAAGATAGAGTACCCA	1	0.92007
3	NC_004718 | SARS coronavirus Tor2, complete genome | 6987	NC_004718 | SARS coronavirus Tor2, complete genome | 5529	ATTAGGATAAGAGTGAGTACCAA	0.56276	0.58246	0.54306	ATTACAATAAGAAGGAGCACCAA	ATTATCATAAGATAGAGTACCCA	1	0.92007
3	NC_004718 | SARS coronavirus Tor2, complete genome | 6987	NC_004718 | SARS coronavirus Tor2, complete genome | 5529	ATTAGGATAAGATAGAGCACCAA	0.66377	0.60956	0.71798	ATTACAATAAGAAGGAGCACCAA	ATTATCATAAGATAGAGTACCCA	1	0.92007
3	NC_004718 | SARS coronavirus Tor2, complete genome | 6987	NC_004718 | SARS coronavirus Tor2, complete genome | 5529	ATTAGGATAAGATCGAGTACCAA	0.56809	0.58246	0.55372	ATTACAATAAGAAGGAGCACCAA	ATTATCATAAGATAGAGTACCCA	1	0.92007
3	NC_004718 | SARS coronavirus Tor2, complete genome | 6987	NC_004718 | SARS coronavirus Tor2, complete genome | 5529	ATTAGGATAAGATGGAGTACCAA	0.68583	0.62375	0.74791	ATTACAATAAGAAGGAGCACCAA	ATTATCATAAGATAGAGTACCCA	1	0.92007
3	NC_004718 | SARS coronavirus Tor2, complete genome | 6987	NC_004718 | SARS coronavirus Tor2, complete genome | 5529	ATTAGGATAAGATGGAGTACCTA	0.62092	0.56447	0.67737	ATTACAATAAGAAGGAGCACCAA	ATTATCATAAGATAGAGTACCCA	1	0.92007
3	NC_004718 | SARS coronavirus Tor2, complete genome | 6987	NC_004718 | SARS coronavirus Tor2, complete genome | 5529	ATTAGTATAAGAAAGAGCACCAA	0.69395	0.82564	0.56225	ATTACAATAAGAAGGAGCACCAA	ATTATCATAAGATAGAGTACCCA	1	0.92007
3	NC_004718 | SARS coronavirus Tor2, complete genome | 6987	NC_004718 | SARS coronavirus Tor2, complete genome | 5529	ATTAGTATAAGAAAGAGCACCGA	0.63929	0.72193	0.55666	ATTACAATAAGAAGGAGCACCAA	ATTATCATAAGATAGAGTACCCA	1	0.92007
3	NC_004718 | SARS coronavirus Tor2, complete genome | 6987	NC_004718 | SARS coronavirus Tor2, complete genome | 5529	ATTAGTATAAGAAAGAGGACCAA	0.63959	0.66061	0.61857	ATTACAATAAGAAGGAGCACCAA	ATTATCATAAGATAGAGTACCCA	1	0.92007
3	NC_004718 | SARS coronavirus Tor2, complete genome | 6987	NC_004718 | SARS coronavirus Tor2, complete genome | 5529	ATTAGTATAAGAAAGAGGACCGA	0.59502	0.57762	0.61242	ATTACAATAAGAAGGAGCACCAA	ATTATCATAAGATAGAGTACCCA	1	0.92007
3	NC_004718 | SARS coronavirus Tor2, complete genome | 6987	NC_004718 | SARS coronavirus Tor2, complete genome | 5529	ATTAGTATAAGAAAGAGGACCTA	0.57903	0.59782	0.56023	ATTACAATAAGAAGGAGCACCAA	ATTATCATAAGATAGAGTACCCA	1	0.92007
3	NC_004718 | SARS coronavirus Tor2, complete genome | 6987	NC_004718 | SARS coronavirus Tor2, complete genome | 5529	ATTAGTATAAGAAGGAGGACCGA	0.57767	0.59159	0.56375	ATTACAATAAGAAGGAGCACCAA	ATTATCATAAGATAGAGTACCCA	1	0.92007
3	NC_004718 | SARS coronavirus Tor2, complete genome | 6987	NC_004718 | SARS coronavirus Tor2, complete genome | 5529	ATTAGTATAAGAAGGAGTACCAA	0.67553	0.80801	0.54306	ATTACAATAAGAAGGAGCACCAA	ATTATCATAAGATAGAGTACCCA	1	0.92007
3	NC_004718 | SARS coronavirus Tor2, complete genome | 6987	NC_004718 | SARS coronavirus Tor2, complete genome | 5529	ATTAGTATAAGACAGAGTACCAA	0.64772	0.58246	0.71299	ATTACAATAAGAAGGAGCACCAA	ATTATCATAAGATAGAGTACCCA	1	0.92007
3	NC_004718 | SARS coronavirus Tor2, complete genome | 6987	NC_004718 | SARS coronavirus Tor2, complete genome | 5529	ATTAGTATAAGACCGAGTACCAA	0.56276	0.58246	0.54306	ATTACAATAAGAAGGAGCACCAA	ATTATCATAAGATAGAGTACCCA	1	0.92007
3	NC_004718 | SARS coronavirus Tor2, complete genome | 6987	NC_004718 | SARS coronavirus Tor2, complete genome | 5529	ATTAGTATAAGACGGAGGACCAA	0.58687	0.60434	0.56941	ATTACAATAAGAAGGAGCACCAA	ATTATCATAAGATAGAGTACCCA	1	0.92007
3	NC_004718 | SARS coronavirus Tor2, complete genome | 6987	NC_004718 | SARS coronavirus Tor2, complete genome | 5529	ATTAGTATAAGACGGAGTACCAA	0.6324	0.72173	0.54306	ATTACAATAAGAAGGAGCACCAA	ATTATCATAAGATAGAGTACCCA	1	0.92007
3	NC_004718 | SARS coronavirus Tor2, complete genome | 6987	NC_004718 | SARS coronavirus Tor2, complete genome | 5529	ATTAGTATAAGACGGAGTACCCA	0.57634	0.59184	0.56083	ATTACAATAAGAAGGAGCACCAA	ATTATCATAAGATAGAGTACCCA	1	0.92007
3	NC_004718 | SARS coronavirus Tor2, complete genome | 6987	NC_004718 | SARS coronavirus Tor2, complete genome | 5529	ATTAGTATAAGAGAGAGTACCAA	0.62157	0.58246	0.66069	ATTACAATAAGAAGGAGCACCAA	ATTATCATAAGATAGAGTACCCA	1	0.92007
3	NC_004718 | SARS coronavirus Tor2, complete genome | 6987	NC_004718 | SARS coronavirus Tor2, complete genome | 5529	ATTAGTATAAGAGCGAGTACCAA	0.56276	0.58246	0.54306	ATTACAATAAGAAGGAGCACCAA	ATTATCATAAGATAGAGTACCCA	1	0.92007
3	NC_004718 | SARS coronavirus Tor2, complete genome | 6987	NC_004718 | SARS coronavirus Tor2, complete genome | 5529	ATTAGTATAAGAGTGAGTACCAA	0.56276	0.58246	0.54306	ATTACAATAAGAAGGAGCACCAA	ATTATCATAAGATAGAGTACCCA	1	0.92007
3	NC_004718 | SARS coronavirus Tor2, complete genome | 6987	NC_004718 | SARS coronavirus Tor2, complete genome | 5529	ATTAGTATAAGATAGAGCACCAA	0.66377	0.60956	0.71798	ATTACAATAAGAAGGAGCACCAA	ATTATCATAAGATAGAGTACCCA	1	0.92007
3	NC_004718 | SARS coronavirus Tor2, complete genome | 6987	NC_004718 | SARS coronavirus Tor2, complete genome | 5529	ATTAGTATAAGATCGAGTACCAA	0.56809	0.58246	0.55372	ATTACAATAAGAAGGAGCACCAA	ATTATCATAAGATAGAGTACCCA	1	0.92007
3	NC_004718 | SARS coronavirus Tor2, complete genome | 6987	NC_004718 | SARS coronavirus Tor2, complete genome | 5529	ATTAGTATAAGATGGAGTACCAA	0.68583	0.62375	0.74791	ATTACAATAAGAAGGAGCACCAA	ATTATCATAAGATAGAGTACCCA	1	0.92007
3	NC_004718 | SARS coronavirus Tor2, complete genome | 6987	NC_004718 | SARS coronavirus Tor2, complete genome | 5529	ATTAGTATAAGATGGAGTACCTA	0.62092	0.56447	0.67737	ATTACAATAAGAAGGAGCACCAA	ATTATCATAAGATAGAGTACCCA	1	0.92007
3	NC_004718 | SARS coronavirus Tor2, complete genome | 6987	NC_004718 | SARS coronavirus Tor2, complete genome | 5529	ATTAGTATAAGATTGAGCACCAA	0.58149	0.60956	0.55342	ATTACAATAAGAAGGAGCACCAA	ATTATCATAAGATAGAGTACCCA	1	0.92007
3	NC_004718 | SARS coronavirus Tor2, complete genome | 6987	NC_004718 | SARS coronavirus Tor2, complete genome | 5529	ATTATAATAAGACAGAGTACCGA	0.55943	0.56005	0.55882	ATTACAATAAGAAGGAGCACCAA	ATTATCATAAGATAGAGTACCCA	1	0.92007
3	NC_004718 | SARS coronavirus Tor2, complete genome | 6987	NC_004718 | SARS coronavirus Tor2, complete genome | 5529	ATTATAATAAGATAGAGCACCGA	0.57442	0.58611	0.56273	ATTACAATAAGAAGGAGCACCAA	ATTATCATAAGATAGAGTACCCA	1	0.92007
3	NC_004718 | SARS coronavirus Tor2, complete genome | 6987	NC_004718 | SARS coronavirus Tor2, complete genome | 5529	ATTATAATAAGATGGAGCACCAA	0.64106	0.71784	0.56427	ATTACAATAAGAAGGAGCACCAA	ATTATCATAAGATAGAGTACCCA	1	0.92007
3	NC_004718 | SARS coronavirus Tor2, complete genome | 6987	NC_004718 | SARS coronavirus Tor2, complete genome | 5529	ATTATAATAAGATGGAGCACCGA	0.59316	0.62767	0.55866	ATTACAATAAGAAGGAGCACCAA	ATTATCATAAGATAGAGTACCCA	1	0.92007
3	NC_004718 | SARS coronavirus Tor2, complete genome | 6987	NC_004718 | SARS coronavirus Tor2, complete genome | 5529	ATTATAATAAGATGGAGGACCAA	0.59758	0.57436	0.6208	ATTACAATAAGAAGGAGCACCAA	ATTATCATAAGATAGAGTACCCA	1	0.92007
3	NC_004718 | SARS coronavirus Tor2, complete genome | 6987	NC_004718 | SARS coronavirus Tor2, complete genome | 5529	ATTATCATAAGAACGAGCACCAA	0.65277	0.69348	0.61207	ATTACAATAAGAAGGAGCACCAA	ATTATCATAAGATAGAGTACCCA	1	0.92007
3	NC_004718 | SARS coronavirus Tor2, complete genome | 6987	NC_004718 | SARS coronavirus Tor2, complete genome | 5529	ATTATCATAAGAACGAGCACCCA	0.60038	0.56867	0.6321	ATTACAATAAGAAGGAGCACCAA	ATTATCATAAGATAGAGTACCCA	1	0.92007
3	NC_004718 | SARS coronavirus Tor2, complete genome | 6987	NC_004718 | SARS coronavirus Tor2, complete genome | 5529	ATTATCATAAGAACGAGCACCGA	0.60617	0.60636	0.60598	ATTACAATAAGAAGGAGCACCAA	ATTATCATAAGATAGAGTACCCA	1	0.92007
3	NC_004718 | SARS coronavirus Tor2, complete genome | 6987	NC_004718 | SARS coronavirus Tor2, complete genome | 5529	ATTATCATAAGAACGAGCACCTA	0.59095	0.62757	0.55434	ATTACAATAAGAAGGAGCACCAA	ATTATCATAAGATAGAGTACCCA	1	0.92007
3	NC_004718 | SARS coronavirus Tor2, complete genome | 6987	NC_004718 | SARS coronavirus Tor2, complete genome | 5529	ATTATCATAAGAACGAGTACCAA	0.65243	0.66265	0.64222	ATTACAATAAGAAGGAGCACCAA	ATTATCATAAGATAGAGTACCCA	1	0.92007
3	NC_004718 | SARS coronavirus Tor2, complete genome | 6987	NC_004718 | SARS coronavirus Tor2, complete genome | 5529	ATTATCATAAGAACGAGTACCGA	0.60762	0.5794	0.63584	ATTACAATAAGAAGGAGCACCAA	ATTATCATAAGATAGAGTACCCA	1	0.92007
3	NC_004718 | SARS coronavirus Tor2, complete genome | 6987	NC_004718 | SARS coronavirus Tor2, complete genome | 5529	ATTATCATAAGAACGAGTACCTA	0.59066	0.59967	0.58165	ATTACAATAAGAAGGAGCACCAA	ATTATCATAAGATAGAGTACCCA	1	0.92007
3	NC_004718 | SARS coronavirus Tor2, complete genome | 6987	NC_004718 | SARS coronavirus Tor2, complete genome | 5529	ATTATCATAAGACAGAGCACCAA	0.70657	0.60956	0.80358	ATTACAATAAGAAGGAGCACCAA	ATTATCATAAGATAGAGTACCCA	1	0.92007
3	NC_004718 | SARS coronavirus Tor2, complete genome | 6987	NC_004718 | SARS coronavirus Tor2, complete genome | 5529	ATTATCATAAGACAGAGTACCAA	0.71282	0.58246	0.84317	ATTACAATAAGAAGGAGCACCAA	ATTATCATAAGATAGAGTACCCA	1	0.92007
3	NC_004718 | SARS coronavirus Tor2, complete genome | 6987	NC_004718 | SARS coronavirus Tor2, complete genome | 5529	ATTATCATAAGACCGAGCACCAA	0.61081	0.60956	0.61207	ATTACAATAAGAAGGAGCACCAA	ATTATCATAAGATAGAGTACCCA	1	0.92007
3	NC_004718 | SARS coronavirus Tor2, complete genome | 6987	NC_004718 | SARS coronavirus Tor2, complete genome | 5529	ATTATCATAAGACCGAGTACCAA	0.61234	0.58246	0.64222	ATTACAATAAGAAGGAGCACCAA	ATTATCATAAGATAGAGTACCCA	1	0.92007
3	NC_004718 | SARS coronavirus Tor2, complete genome | 6987	NC_004718 | SARS coronavirus Tor2, complete genome | 5529	ATTATCATAAGACGGAGAACCCA	0.55558	0.55909	0.55208	ATTACAATAAGAAGGAGCACCAA	ATTATCATAAGATAGAGTACCCA	1	0.92007
3	NC_004718 | SARS coronavirus Tor2, complete genome | 6987	NC_004718 | SARS coronavirus Tor2, complete genome | 5529	ATTATCATAAGACGGAGGACCAA	0.63886	0.60434	0.67338	ATTACAATAAGAAGGAGCACCAA	ATTATCATAAGATAGAGTACCCA	1	0.92007
3	NC_004718 | SARS coronavirus Tor2, complete genome | 6987	NC_004718 | SARS coronavirus Tor2, complete genome | 5529	ATTATCATAAGACGGAGTACCAA	0.68198	0.72173	0.64222	ATTACAATAAGAAGGAGCACCAA	ATTATCATAAGATAGAGTACCCA	1	0.92007
3	NC_004718 | SARS coronavirus Tor2, complete genome | 6987	NC_004718 | SARS coronavirus Tor2, complete genome | 5529	ATTATCATAAGACGGAGTACCCA	0.62754	0.59184	0.66324	ATTACAATAAGAAGGAGCACCAA	ATTATCATAAGATAGAGTACCCA	1	0.92007
3	NC_004718 | SARS coronavirus Tor2, complete genome | 6987	NC_004718 | SARS coronavirus Tor2, complete genome | 5529	ATTATCATAAGACGGAGTACCGA	0.63345	0.63107	0.63584	ATTACAATAAGAAGGAGCACCAA	ATTATCATAAGATAGAGTACCCA	1	0.92007
3	NC_004718 | SARS coronavirus Tor2, complete genome | 6987	NC_004718 | SARS coronavirus Tor2, complete genome | 5529	ATTATCATAAGACGGAGTACCTA	0.61739	0.65314	0.58165	ATTACAATAAGAAGGAGCACCAA	ATTATCATAAGATAGAGTACCCA	1	0.92007
3	NC_004718 | SARS coronavirus Tor2, complete genome | 6987	NC_004718 | SARS coronavirus Tor2, complete genome | 5529	ATTATCATAAGACTGAGCACCAA	0.61081	0.60956	0.61207	ATTACAATAAGAAGGAGCACCAA	ATTATCATAAGATAGAGTACCCA	1	0.92007
3	NC_004718 | SARS coronavirus Tor2, complete genome | 6987	NC_004718 | SARS coronavirus Tor2, complete genome | 5529	ATTATCATAAGACTGAGTACCAA	0.61234	0.58246	0.64222	ATTACAATAAGAAGGAGCACCAA	ATTATCATAAGATAGAGTACCCA	1	0.92007
3	NC_004718 | SARS coronavirus Tor2, complete genome | 6987	NC_004718 | SARS coronavirus Tor2, complete genome | 5529	ATTATCATAAGAGAGAGCACCAA	0.6771	0.60956	0.74464	ATTACAATAAGAAGGAGCACCAA	ATTATCATAAGATAGAGTACCCA	1	0.92007
3	NC_004718 | SARS coronavirus Tor2, complete genome | 6987	NC_004718 | SARS coronavirus Tor2, complete genome | 5529	ATTATCATAAGAGAGAGTACCAA	0.68189	0.58246	0.78132	ATTACAATAAGAAGGAGCACCAA	ATTATCATAAGATAGAGTACCCA	1	0.92007
3	NC_004718 | SARS coronavirus Tor2, complete genome | 6987	NC_004718 | SARS coronavirus Tor2, complete genome | 5529	ATTATCATAAGAGCGAGCACCAA	0.61081	0.60956	0.61207	ATTACAATAAGAAGGAGCACCAA	ATTATCATAAGATAGAGTACCCA	1	0.92007
3	NC_004718 | SARS coronavirus Tor2, complete genome | 6987	NC_004718 | SARS coronavirus Tor2, complete genome | 5529	ATTATCATAAGAGCGAGTACCAA	0.61234	0.58246	0.64222	ATTACAATAAGAAGGAGCACCAA	ATTATCATAAGATAGAGTACCCA	1	0.92007
3	NC_004718 | SARS coronavirus Tor2, complete genome | 6987	NC_004718 | SARS coronavirus Tor2, complete genome | 5529	ATTATCATAAGAGGGAGGACCAA	0.64062	0.60786	0.67338	ATTACAATAAGAAGGAGCACCAA	ATTATCATAAGATAGAGTACCCA	1	0.92007
3	NC_004718 | SARS coronavirus Tor2, complete genome | 6987	NC_004718 | SARS coronavirus Tor2, complete genome | 5529	ATTATCATAAGAGGGAGTACCAA	0.68408	0.72594	0.64222	ATTACAATAAGAAGGAGCACCAA	ATTATCATAAGATAGAGTACCCA	1	0.92007
3	NC_004718 | SARS coronavirus Tor2, complete genome | 6987	NC_004718 | SARS coronavirus Tor2, complete genome | 5529	ATTATCATAAGAGGGAGTACCGA	0.63529	0.63474	0.63584	ATTACAATAAGAAGGAGCACCAA	ATTATCATAAGATAGAGTACCCA	1	0.92007
3	NC_004718 | SARS coronavirus Tor2, complete genome | 6987	NC_004718 | SARS coronavirus Tor2, complete genome | 5529	ATTATCATAAGAGGGAGTACCTA	0.61929	0.65694	0.58165	ATTACAATAAGAAGGAGCACCAA	ATTATCATAAGATAGAGTACCCA	1	0.92007
3	NC_004718 | SARS coronavirus Tor2, complete genome | 6987	NC_004718 | SARS coronavirus Tor2, complete genome | 5529	ATTATCATAAGATCGAGCACCAA	0.61682	0.60956	0.62407	ATTACAATAAGAAGGAGCACCAA	ATTATCATAAGATAGAGTACCCA	1	0.92007
3	NC_004718 | SARS coronavirus Tor2, complete genome | 6987	NC_004718 | SARS coronavirus Tor2, complete genome | 5529	ATTATCATAAGATCGAGTACCAA	0.61864	0.58246	0.65482	ATTACAATAAGAAGGAGCACCAA	ATTATCATAAGATAGAGTACCCA	1	0.92007
3	NC_004718 | SARS coronavirus Tor2, complete genome | 6987	NC_004718 | SARS coronavirus Tor2, complete genome | 5529	ATTATGATAAGAACGAGCACCAA	0.64291	0.69348	0.59235	ATTACAATAAGAAGGAGCACCAA	ATTATCATAAGATAGAGTACCCA	1	0.92007
3	NC_004718 | SARS coronavirus Tor2, complete genome | 6987	NC_004718 | SARS coronavirus Tor2, complete genome | 5529	ATTATGATAAGAACGAGCACCCA	0.5902	0.56867	0.61173	ATTACAATAAGAAGGAGCACCAA	ATTATCATAAGATAGAGTACCCA	1	0.92007
3	NC_004718 | SARS coronavirus Tor2, complete genome | 6987	NC_004718 | SARS coronavirus Tor2, complete genome | 5529	ATTATGATAAGAACGAGCACCGA	0.59641	0.60636	0.58646	ATTACAATAAGAAGGAGCACCAA	ATTATCATAAGATAGAGTACCCA	1	0.92007
3	NC_004718 | SARS coronavirus Tor2, complete genome | 6987	NC_004718 | SARS coronavirus Tor2, complete genome | 5529	ATTATGATAAGAACGAGTACCAA	0.64209	0.66265	0.62153	ATTACAATAAGAAGGAGCACCAA	ATTATCATAAGATAGAGTACCCA	1	0.92007
3	NC_004718 | SARS coronavirus Tor2, complete genome | 6987	NC_004718 | SARS coronavirus Tor2, complete genome | 5529	ATTATGATAAGAACGAGTACCGA	0.59738	0.5794	0.61535	ATTACAATAAGAAGGAGCACCAA	ATTATCATAAGATAGAGTACCCA	1	0.92007
3	NC_004718 | SARS coronavirus Tor2, complete genome | 6987	NC_004718 | SARS coronavirus Tor2, complete genome | 5529	ATTATGATAAGAACGAGTACCTA	0.58129	0.59967	0.56291	ATTACAATAAGAAGGAGCACCAA	ATTATCATAAGATAGAGTACCCA	1	0.92007
3	NC_004718 | SARS coronavirus Tor2, complete genome | 6987	NC_004718 | SARS coronavirus Tor2, complete genome | 5529	ATTATGATAAGAAGGAGGACCGA	0.6184	0.59159	0.64521	ATTACAATAAGAAGGAGCACCAA	ATTATCATAAGATAGAGTACCCA	1	0.92007
3	NC_004718 | SARS coronavirus Tor2, complete genome | 6987	NC_004718 | SARS coronavirus Tor2, complete genome | 5529	ATTATGATAAGAAGGAGTACCAA	0.71477	0.80801	0.62153	ATTACAATAAGAAGGAGCACCAA	ATTATCATAAGATAGAGTACCCA	1	0.92007
3	NC_004718 | SARS coronavirus Tor2, complete genome | 6987	NC_004718 | SARS coronavirus Tor2, complete genome | 5529	ATTATGATAAGAAGGAGTACCGA	0.66093	0.7065	0.61535	ATTACAATAAGAAGGAGCACCAA	ATTATCATAAGATAGAGTACCCA	1	0.92007
3	NC_004718 | SARS coronavirus Tor2, complete genome | 6987	NC_004718 | SARS coronavirus Tor2, complete genome | 5529	ATTATGATAAGAAGGAGTACCTA	0.64706	0.73121	0.56291	ATTACAATAAGAAGGAGCACCAA	ATTATCATAAGATAGAGTACCCA	1	0.92007
3	NC_004718 | SARS coronavirus Tor2, complete genome | 6987	NC_004718 | SARS coronavirus Tor2, complete genome | 5529	ATTATGATAAGAATGAGCACCAA	0.64157	0.69079	0.59235	ATTACAATAAGAAGGAGCACCAA	ATTATCATAAGATAGAGTACCCA	1	0.92007
3	NC_004718 | SARS coronavirus Tor2, complete genome | 6987	NC_004718 | SARS coronavirus Tor2, complete genome | 5529	ATTATGATAAGAATGAGCACCCA	0.5891	0.56647	0.61173	ATTACAATAAGAAGGAGCACCAA	ATTATCATAAGATAGAGTACCCA	1	0.92007
3	NC_004718 | SARS coronavirus Tor2, complete genome | 6987	NC_004718 | SARS coronavirus Tor2, complete genome | 5529	ATTATGATAAGAATGAGCACCGA	0.59524	0.60401	0.58646	ATTACAATAAGAAGGAGCACCAA	ATTATCATAAGATAGAGTACCCA	1	0.92007
3	NC_004718 | SARS coronavirus Tor2, complete genome | 6987	NC_004718 | SARS coronavirus Tor2, complete genome | 5529	ATTATGATAAGAATGAGTACCGA	0.59626	0.57716	0.61535	ATTACAATAAGAAGGAGCACCAA	ATTATCATAAGATAGAGTACCCA	1	0.92007
3	NC_004718 | SARS coronavirus Tor2, complete genome | 6987	NC_004718 | SARS coronavirus Tor2, complete genome | 5529	ATTATGATAAGACCGAGCACCAA	0.60095	0.60956	0.59235	ATTACAATAAGAAGGAGCACCAA	ATTATCATAAGATAGAGTACCCA	1	0.92007
3	NC_004718 | SARS coronavirus Tor2, complete genome | 6987	NC_004718 | SARS coronavirus Tor2, complete genome | 5529	ATTATGATAAGACCGAGTACCAA	0.60199	0.58246	0.62153	ATTACAATAAGAAGGAGCACCAA	ATTATCATAAGATAGAGTACCCA	1	0.92007
3	NC_004718 | SARS coronavirus Tor2, complete genome | 6987	NC_004718 | SARS coronavirus Tor2, complete genome | 5529	ATTATGATAAGACGGAGCACCCA	0.61555	0.61938	0.61173	ATTACAATAAGAAGGAGCACCAA	ATTATCATAAGATAGAGTACCCA	1	0.92007
3	NC_004718 | SARS coronavirus Tor2, complete genome | 6987	NC_004718 | SARS coronavirus Tor2, complete genome | 5529	ATTATGATAAGACGGAGCACCGA	0.62344	0.66043	0.58646	ATTACAATAAGAAGGAGCACCAA	ATTATCATAAGATAGAGTACCCA	1	0.92007
3	NC_004718 | SARS coronavirus Tor2, complete genome | 6987	NC_004718 | SARS coronavirus Tor2, complete genome | 5529	ATTATGATAAGACGGAGGACCAA	0.62801	0.60434	0.65169	ATTACAATAAGAAGGAGCACCAA	ATTATCATAAGATAGAGTACCCA	1	0.92007
3	NC_004718 | SARS coronavirus Tor2, complete genome | 6987	NC_004718 | SARS coronavirus Tor2, complete genome | 5529	ATTATGATAAGACGGAGTACCAA	0.67163	0.72173	0.62153	ATTACAATAAGAAGGAGCACCAA	ATTATCATAAGATAGAGTACCCA	1	0.92007
3	NC_004718 | SARS coronavirus Tor2, complete genome | 6987	NC_004718 | SARS coronavirus Tor2, complete genome | 5529	ATTATGATAAGACGGAGTACCCA	0.61686	0.59184	0.64187	ATTACAATAAGAAGGAGCACCAA	ATTATCATAAGATAGAGTACCCA	1	0.92007
3	NC_004718 | SARS coronavirus Tor2, complete genome | 6987	NC_004718 | SARS coronavirus Tor2, complete genome | 5529	ATTATGATAAGACGGAGTACCGA	0.62321	0.63107	0.61535	ATTACAATAAGAAGGAGCACCAA	ATTATCATAAGATAGAGTACCCA	1	0.92007
3	NC_004718 | SARS coronavirus Tor2, complete genome | 6987	NC_004718 | SARS coronavirus Tor2, complete genome | 5529	ATTATGATAAGACGGAGTACCTA	0.60802	0.65314	0.56291	ATTACAATAAGAAGGAGCACCAA	ATTATCATAAGATAGAGTACCCA	1	0.92007
3	NC_004718 | SARS coronavirus Tor2, complete genome | 6987	NC_004718 | SARS coronavirus Tor2, complete genome | 5529	ATTATGATAAGACTGAGCACCAA	0.60095	0.60956	0.59235	ATTACAATAAGAAGGAGCACCAA	ATTATCATAAGATAGAGTACCCA	1	0.92007
3	NC_004718 | SARS coronavirus Tor2, complete genome | 6987	NC_004718 | SARS coronavirus Tor2, complete genome | 5529	ATTATGATAAGACTGAGTACCAA	0.60199	0.58246	0.62153	ATTACAATAAGAAGGAGCACCAA	ATTATCATAAGATAGAGTACCCA	1	0.92007
3	NC_004718 | SARS coronavirus Tor2, complete genome | 6987	NC_004718 | SARS coronavirus Tor2, complete genome | 5529	ATTATGATAAGAGCGAGCACCAA	0.60095	0.60956	0.59235	ATTACAATAAGAAGGAGCACCAA	ATTATCATAAGATAGAGTACCCA	1	0.92007
3	NC_004718 | SARS coronavirus Tor2, complete genome | 6987	NC_004718 | SARS coronavirus Tor2, complete genome | 5529	ATTATGATAAGAGCGAGTACCAA	0.60199	0.58246	0.62153	ATTACAATAAGAAGGAGCACCAA	ATTATCATAAGATAGAGTACCCA	1	0.92007
3	NC_004718 | SARS coronavirus Tor2, complete genome | 6987	NC_004718 | SARS coronavirus Tor2, complete genome | 5529	ATTATGATAAGAGGGAGCACCAA	0.67603	0.75971	0.59235	ATTACAATAAGAAGGAGCACCAA	ATTATCATAAGATAGAGTACCCA	1	0.92007
3	NC_004718 | SARS coronavirus Tor2, complete genome | 6987	NC_004718 | SARS coronavirus Tor2, complete genome | 5529	ATTATGATAAGAGGGAGCACCCA	0.61736	0.62299	0.61173	ATTACAATAAGAAGGAGCACCAA	ATTATCATAAGATAGAGTACCCA	1	0.92007
3	NC_004718 | SARS coronavirus Tor2, complete genome | 6987	NC_004718 | SARS coronavirus Tor2, complete genome | 5529	ATTATGATAAGAGGGAGCACCGA	0.62537	0.66428	0.58646	ATTACAATAAGAAGGAGCACCAA	ATTATCATAAGATAGAGTACCCA	1	0.92007
3	NC_004718 | SARS coronavirus Tor2, complete genome | 6987	NC_004718 | SARS coronavirus Tor2, complete genome | 5529	ATTATGATAAGAGGGAGGACCAA	0.62977	0.60786	0.65169	ATTACAATAAGAAGGAGCACCAA	ATTATCATAAGATAGAGTACCCA	1	0.92007
3	NC_004718 | SARS coronavirus Tor2, complete genome | 6987	NC_004718 | SARS coronavirus Tor2, complete genome | 5529	ATTATGATAAGATAGAGCACCAA	0.71564	0.60956	0.82173	ATTACAATAAGAAGGAGCACCAA	ATTATCATAAGATAGAGTACCCA	1	0.92007
3	NC_004718 | SARS coronavirus Tor2, complete genome | 6987	NC_004718 | SARS coronavirus Tor2, complete genome | 5529	ATTATGATAAGATCGAGCACCAA	0.60676	0.60956	0.60397	ATTACAATAAGAAGGAGCACCAA	ATTATCATAAGATAGAGTACCCA	1	0.92007
3	NC_004718 | SARS coronavirus Tor2, complete genome | 6987	NC_004718 | SARS coronavirus Tor2, complete genome | 5529	ATTATGATAAGATCGAGTACCAA	0.60809	0.58246	0.63373	ATTACAATAAGAAGGAGCACCAA	ATTATCATAAGATAGAGTACCCA	1	0.92007
3	NC_004718 | SARS coronavirus Tor2, complete genome | 6987	NC_004718 | SARS coronavirus Tor2, complete genome | 5529	ATTATGATAAGATGGAGCACCGA	0.68922	0.57077	0.80767	ATTACAATAAGAAGGAGCACCAA	ATTATCATAAGATAGAGTACCCA	1	0.92007
3	NC_004718 | SARS coronavirus Tor2, complete genome | 6987	NC_004718 | SARS coronavirus Tor2, complete genome | 5529	ATTATGATAAGATGGAGCACCTA	0.66479	0.59073	0.73884	ATTACAATAAGAAGGAGCACCAA	ATTATCATAAGATAGAGTACCCA	1	0.92007
3	NC_004718 | SARS coronavirus Tor2, complete genome | 6987	NC_004718 | SARS coronavirus Tor2, complete genome | 5529	ATTATGATAAGATGGAGTACCAA	0.73986	0.62375	0.85598	ATTACAATAAGAAGGAGCACCAA	ATTATCATAAGATAGAGTACCCA	1	0.92007
3	NC_004718 | SARS coronavirus Tor2, complete genome | 6987	NC_004718 | SARS coronavirus Tor2, complete genome | 5529	ATTATGATAAGATGGAGTACCTA	0.66985	0.56447	0.77524	ATTACAATAAGAAGGAGCACCAA	ATTATCATAAGATAGAGTACCCA	1	0.92007
3	NC_004718 | SARS coronavirus Tor2, complete genome | 6987	NC_004718 | SARS coronavirus Tor2, complete genome | 5529	ATTATGATAAGATTGAGCACCAA	0.62147	0.60956	0.63338	ATTACAATAAGAAGGAGCACCAA	ATTATCATAAGATAGAGTACCCA	1	0.92007
3	NC_004718 | SARS coronavirus Tor2, complete genome | 13677	NC_004718 | SARS coronavirus Tor2, complete genome | 25889	TGAAACAGCCATGGACAACAACG	0.60362	0.61087	0.59637	TGAAAAAGTCATGGACAGCAACC	TGAAATAGCCATGTACAACGACA	1	0.8319
3	NC_004718 | SARS coronavirus Tor2, complete genome | 13677	NC_004718 | SARS coronavirus Tor2, complete genome | 25889	TGAAACAGCCATGGACAACGACG	0.68828	0.61461	0.76195	TGAAAAAGTCATGGACAGCAACC	TGAAATAGCCATGTACAACGACA	1	0.8319
3	NC_004718 | SARS coronavirus Tor2, complete genome | 13677	NC_004718 | SARS coronavirus Tor2, complete genome | 25889	TGAAACAGCCATGGACAGCTACG	0.62312	0.69048	0.55576	TGAAAAAGTCATGGACAGCAACC	TGAAATAGCCATGTACAACGACA	1	0.8319
3	NC_004718 | SARS coronavirus Tor2, complete genome | 13677	NC_004718 | SARS coronavirus Tor2, complete genome | 25889	TGAAACAGCCATGTACACCGACG	0.66541	0.64632	0.6845	TGAAAAAGTCATGGACAGCAACC	TGAAATAGCCATGTACAACGACA	1	0.8319
3	NC_004718 | SARS coronavirus Tor2, complete genome | 13677	NC_004718 | SARS coronavirus Tor2, complete genome | 25889	TGAAACAGCCATGTACAGCAACG	0.61198	0.64451	0.57945	TGAAAAAGTCATGGACAGCAACC	TGAAATAGCCATGTACAACGACA	1	0.8319
3	NC_004718 | SARS coronavirus Tor2, complete genome | 13677	NC_004718 | SARS coronavirus Tor2, complete genome | 25889	TGAAACAGCCATGTACAGCGACG	0.69438	0.64844	0.74033	TGAAAAAGTCATGGACAGCAACC	TGAAATAGCCATGTACAACGACA	1	0.8319
3	NC_004718 | SARS coronavirus Tor2, complete genome | 13677	NC_004718 | SARS coronavirus Tor2, complete genome | 25889	TGAAACAGCCATGTACAGCTACG	0.55852	0.56407	0.55298	TGAAAAAGTCATGGACAGCAACC	TGAAATAGCCATGTACAACGACA	1	0.8319
3	NC_004718 | SARS coronavirus Tor2, complete genome | 13677	NC_004718 | SARS coronavirus Tor2, complete genome | 25889	TGAAACAGGCATGGACAACAACT	0.57662	0.61042	0.54282	TGAAAAAGTCATGGACAGCAACC	TGAAATAGCCATGTACAACGACA	1	0.8319
3	NC_004718 | SARS coronavirus Tor2, complete genome | 13677	NC_004718 | SARS coronavirus Tor2, complete genome | 25889	TGAAACAGGCATGGACAACGACG	0.7315	0.82896	0.63404	TGAAAAAGTCATGGACAGCAACC	TGAAATAGCCATGTACAACGACA	1	0.8319
3	NC_004718 | SARS coronavirus Tor2, complete genome | 13677	NC_004718 | SARS coronavirus Tor2, complete genome | 25889	TGAAACAGGCATGGACAACGACT	0.65384	0.61415	0.69352	TGAAAAAGTCATGGACAGCAACC	TGAAATAGCCATGTACAACGACA	1	0.8319
3	NC_004718 | SARS coronavirus Tor2, complete genome | 13677	NC_004718 | SARS coronavirus Tor2, complete genome | 25889	TGAAACAGGCATGGACACCGACA	0.64133	0.70297	0.57969	TGAAAAAGTCATGGACAGCAACC	TGAAATAGCCATGTACAACGACA	1	0.8319
3	NC_004718 | SARS coronavirus Tor2, complete genome | 13677	NC_004718 | SARS coronavirus Tor2, complete genome | 25889	TGAAACAGGCATGGACACCGACG	0.81977	1.0671	0.57245	TGAAAAAGTCATGGACAGCAACC	TGAAATAGCCATGTACAACGACA	1	0.8319
3	NC_004718 | SARS coronavirus Tor2, complete genome | 13677	NC_004718 | SARS coronavirus Tor2, complete genome | 25889	TGAAACAGGCATGGACACCGACT	0.70837	0.79057	0.62616	TGAAAAAGTCATGGACAGCAACC	TGAAATAGCCATGTACAACGACA	1	0.8319
3	NC_004718 | SARS coronavirus Tor2, complete genome | 13677	NC_004718 | SARS coronavirus Tor2, complete genome | 25889	TGAAACAGGCATGTACAACGACG	0.65403	0.6772	0.63086	TGAAAAAGTCATGGACAGCAACC	TGAAATAGCCATGTACAACGACA	1	0.8319
3	NC_004718 | SARS coronavirus Tor2, complete genome | 13677	NC_004718 | SARS coronavirus Tor2, complete genome | 25889	TGAAACAGTCATGAACAACAACT	0.59627	0.60949	0.58306	TGAAAAAGTCATGGACAGCAACC	TGAAATAGCCATGTACAACGACA	1	0.8319
3	NC_004718 | SARS coronavirus Tor2, complete genome | 13677	NC_004718 | SARS coronavirus Tor2, complete genome | 25889	TGAAACAGTCATGAACAACCACG	0.64299	0.60023	0.68574	TGAAAAAGTCATGGACAGCAACC	TGAAATAGCCATGTACAACGACA	1	0.8319
3	NC_004718 | SARS coronavirus Tor2, complete genome | 13677	NC_004718 | SARS coronavirus Tor2, complete genome | 25889	TGAAACAGTCATGAACAACGACC	0.63291	0.69123	0.5746	TGAAAAAGTCATGGACAGCAACC	TGAAATAGCCATGTACAACGACA	1	0.8319
3	NC_004718 | SARS coronavirus Tor2, complete genome | 13677	NC_004718 | SARS coronavirus Tor2, complete genome | 25889	TGAAACAGTCATGAACAACGACG	0.75437	0.8277	0.68104	TGAAAAAGTCATGGACAGCAACC	TGAAATAGCCATGTACAACGACA	1	0.8319
3	NC_004718 | SARS coronavirus Tor2, complete genome | 13677	NC_004718 | SARS coronavirus Tor2, complete genome | 25889	TGAAACAGTCATGAACAACGACT	0.67907	0.61321	0.74494	TGAAAAAGTCATGGACAGCAACC	TGAAATAGCCATGTACAACGACA	1	0.8319
3	NC_004718 | SARS coronavirus Tor2, complete genome | 13677	NC_004718 | SARS coronavirus Tor2, complete genome | 25889	TGAAACAGTCATGAACAGCCACG	0.72241	0.7752	0.66963	TGAAAAAGTCATGGACAGCAACC	TGAAATAGCCATGTACAACGACA	1	0.8319
3	NC_004718 | SARS coronavirus Tor2, complete genome | 13677	NC_004718 | SARS coronavirus Tor2, complete genome | 25889	TGAAACAGTCATGAACAGCCACT	0.65339	0.57432	0.73246	TGAAAAAGTCATGGACAGCAACC	TGAAATAGCCATGTACAACGACA	1	0.8319
3	NC_004718 | SARS coronavirus Tor2, complete genome | 13677	NC_004718 | SARS coronavirus Tor2, complete genome | 25889	TGAAACAGTCATGAACAGCGACA	0.68882	0.7042	0.67345	TGAAAAAGTCATGGACAGCAACC	TGAAATAGCCATGTACAACGACA	1	0.8319
3	NC_004718 | SARS coronavirus Tor2, complete genome | 13677	NC_004718 | SARS coronavirus Tor2, complete genome | 25889	TGAAACAGTCATGAACAGCGACC	0.72691	0.89273	0.56109	TGAAAAAGTCATGGACAGCAACC	TGAAATAGCCATGTACAACGACA	1	0.8319
3	NC_004718 | SARS coronavirus Tor2, complete genome | 13677	NC_004718 | SARS coronavirus Tor2, complete genome | 25889	TGAAACAGTCATGAACAGCGACG	0.867	1.069	0.66504	TGAAAAAGTCATGGACAGCAACC	TGAAATAGCCATGTACAACGACA	1	0.8319
3	NC_004718 | SARS coronavirus Tor2, complete genome | 13677	NC_004718 | SARS coronavirus Tor2, complete genome | 25889	TGAAACAGTCATGAACAGCGACT	0.7597	0.79196	0.72743	TGAAAAAGTCATGGACAGCAACC	TGAAATAGCCATGTACAACGACA	1	0.8319
3	NC_004718 | SARS coronavirus Tor2, complete genome | 13677	NC_004718 | SARS coronavirus Tor2, complete genome | 25889	TGAAACAGTCATGCACAACGACG	0.64055	0.6952	0.5859	TGAAAAAGTCATGGACAGCAACC	TGAAATAGCCATGTACAACGACA	1	0.8319
3	NC_004718 | SARS coronavirus Tor2, complete genome | 13677	NC_004718 | SARS coronavirus Tor2, complete genome | 25889	TGAAACAGTCATGCACACCGACT	0.62081	0.66301	0.57862	TGAAAAAGTCATGGACAGCAACC	TGAAATAGCCATGTACAACGACA	1	0.8319
3	NC_004718 | SARS coronavirus Tor2, complete genome | 13677	NC_004718 | SARS coronavirus Tor2, complete genome | 25889	TGAAACAGTCATGCACAGCGACA	0.58542	0.59148	0.57936	TGAAAAAGTCATGGACAGCAACC	TGAAATAGCCATGTACAACGACA	1	0.8319
3	NC_004718 | SARS coronavirus Tor2, complete genome | 13677	NC_004718 | SARS coronavirus Tor2, complete genome | 25889	TGAAACAGTCATGCACAGCGACG	0.73499	0.89785	0.57213	TGAAAAAGTCATGGACAGCAACC	TGAAATAGCCATGTACAACGACA	1	0.8319
3	NC_004718 | SARS coronavirus Tor2, complete genome | 13677	NC_004718 | SARS coronavirus Tor2, complete genome | 25889	TGAAACAGTCATGCACAGCGACT	0.6455	0.66519	0.62581	TGAAAAAGTCATGGACAGCAACC	TGAAATAGCCATGTACAACGACA	1	0.8319
3	NC_004718 | SARS coronavirus Tor2, complete genome | 13677	NC_004718 | SARS coronavirus Tor2, complete genome | 25889	TGAAAGAGACATGGACAGCGACT	0.64009	0.71341	0.56677	TGAAAAAGTCATGGACAGCAACC	TGAAATAGCCATGTACAACGACA	1	0.8319
3	NC_004718 | SARS coronavirus Tor2, complete genome | 13677	NC_004718 | SARS coronavirus Tor2, complete genome | 25889	TGAAAGAGCCATGGACAACAACG	0.61858	0.605	0.63215	TGAAAAAGTCATGGACAGCAACC	TGAAATAGCCATGTACAACGACA	1	0.8319
3	NC_004718 | SARS coronavirus Tor2, complete genome | 13677	NC_004718 | SARS coronavirus Tor2, complete genome | 25889	TGAAAGAGCCATGGACAACGACG	0.70818	0.6087	0.80766	TGAAAAAGTCATGGACAGCAACC	TGAAATAGCCATGTACAACGACA	1	0.8319
3	NC_004718 | SARS coronavirus Tor2, complete genome | 13677	NC_004718 | SARS coronavirus Tor2, complete genome | 25889	TGAAAGAGCCATGGACACCCACG	0.65123	0.56822	0.73424	TGAAAAAGTCATGGACAGCAACC	TGAAATAGCCATGTACAACGACA	1	0.8319
3	NC_004718 | SARS coronavirus Tor2, complete genome | 13677	NC_004718 | SARS coronavirus Tor2, complete genome | 25889	TGAAAGAGCCATGTACACCAACG	0.60206	0.63622	0.56789	TGAAAAAGTCATGGACAGCAACC	TGAAATAGCCATGTACAACGACA	1	0.8319
3	NC_004718 | SARS coronavirus Tor2, complete genome | 13677	NC_004718 | SARS coronavirus Tor2, complete genome | 25889	TGAAAGAGCCATGTACACCGACG	0.68283	0.64011	0.72556	TGAAAAAGTCATGGACAGCAACC	TGAAATAGCCATGTACAACGACA	1	0.8319
3	NC_004718 | SARS coronavirus Tor2, complete genome | 13677	NC_004718 | SARS coronavirus Tor2, complete genome | 25889	TGAAAGAGCCATGTACACCTACG	0.54938	0.55681	0.54195	TGAAAAAGTCATGGACAGCAACC	TGAAATAGCCATGTACAACGACA	1	0.8319
3	NC_004718 | SARS coronavirus Tor2, complete genome | 13677	NC_004718 | SARS coronavirus Tor2, complete genome | 25889	TGAAAGAGCCATGTACAGCAACG	0.62626	0.63831	0.61421	TGAAAAAGTCATGGACAGCAACC	TGAAATAGCCATGTACAACGACA	1	0.8319
3	NC_004718 | SARS coronavirus Tor2, complete genome | 13677	NC_004718 | SARS coronavirus Tor2, complete genome | 25889	TGAAAGAGCCATGTACAGCGACG	0.71348	0.64221	0.78474	TGAAAAAGTCATGGACAGCAACC	TGAAATAGCCATGTACAACGACA	1	0.8319
3	NC_004718 | SARS coronavirus Tor2, complete genome | 13677	NC_004718 | SARS coronavirus Tor2, complete genome | 25889	TGAAAGAGCCATGTACAGCTACG	0.5724	0.55864	0.58615	TGAAAAAGTCATGGACAGCAACC	TGAAATAGCCATGTACAACGACA	1	0.8319
3	NC_004718 | SARS coronavirus Tor2, complete genome | 13677	NC_004718 | SARS coronavirus Tor2, complete genome | 25889	TGAAAGAGGCATGCACAACGACG	0.63594	0.6733	0.59858	TGAAAAAGTCATGGACAGCAACC	TGAAATAGCCATGTACAACGACA	1	0.8319
3	NC_004718 | SARS coronavirus Tor2, complete genome | 13677	NC_004718 | SARS coronavirus Tor2, complete genome | 25889	TGAAAGAGGCATGCACACCCACG	0.58635	0.62853	0.54417	TGAAAAAGTCATGGACAGCAACC	TGAAATAGCCATGTACAACGACA	1	0.8319
3	NC_004718 | SARS coronavirus Tor2, complete genome | 13677	NC_004718 | SARS coronavirus Tor2, complete genome | 25889	TGAAAGAGGCATGCACAGCGACA	0.58237	0.57284	0.59191	TGAAAAAGTCATGGACAGCAACC	TGAAATAGCCATGTACAACGACA	1	0.8319
3	NC_004718 | SARS coronavirus Tor2, complete genome | 13677	NC_004718 | SARS coronavirus Tor2, complete genome | 25889	TGAAAGAGGCATGCACAGCGACG	0.72704	0.86957	0.58452	TGAAAAAGTCATGGACAGCAACC	TGAAATAGCCATGTACAACGACA	1	0.8319
3	NC_004718 | SARS coronavirus Tor2, complete genome | 13677	NC_004718 | SARS coronavirus Tor2, complete genome | 25889	TGAAAGAGGCATGCACAGCGACT	0.64179	0.64423	0.63936	TGAAAAAGTCATGGACAGCAACC	TGAAATAGCCATGTACAACGACA	1	0.8319
3	NC_004718 | SARS coronavirus Tor2, complete genome | 13677	NC_004718 | SARS coronavirus Tor2, complete genome | 25889	TGAAAGAGGCATGGACAACAACT	0.58997	0.60455	0.57538	TGAAAAAGTCATGGACAGCAACC	TGAAATAGCCATGTACAACGACA	1	0.8319
3	NC_004718 | SARS coronavirus Tor2, complete genome | 13677	NC_004718 | SARS coronavirus Tor2, complete genome | 25889	TGAAAGAGGCATGGACAACCACG	0.63604	0.59537	0.67671	TGAAAAAGTCATGGACAGCAACC	TGAAATAGCCATGTACAACGACA	1	0.8319
3	NC_004718 | SARS coronavirus Tor2, complete genome | 13677	NC_004718 | SARS coronavirus Tor2, complete genome | 25889	TGAAAGAGGCATGGACAACGACC	0.62633	0.68564	0.56703	TGAAAAAGTCATGGACAGCAACC	TGAAATAGCCATGTACAACGACA	1	0.8319
3	NC_004718 | SARS coronavirus Tor2, complete genome | 13677	NC_004718 | SARS coronavirus Tor2, complete genome | 25889	TGAAAGAGGCATGGACAACGACG	0.74653	0.821	0.67207	TGAAAAAGTCATGGACAGCAACC	TGAAATAGCCATGTACAACGACA	1	0.8319
3	NC_004718 | SARS coronavirus Tor2, complete genome | 13677	NC_004718 | SARS coronavirus Tor2, complete genome | 25889	TGAAAGAGGCATGGACAACGACT	0.67169	0.60825	0.73513	TGAAAAAGTCATGGACAGCAACC	TGAAATAGCCATGTACAACGACA	1	0.8319
3	NC_004718 | SARS coronavirus Tor2, complete genome | 13677	NC_004718 | SARS coronavirus Tor2, complete genome | 25889	TGAAAGAGGCATGGACATCGACT	0.59382	0.62034	0.5673	TGAAAAAGTCATGGACAGCAACC	TGAAATAGCCATGTACAACGACA	1	0.8319
3	NC_004718 | SARS coronavirus Tor2, complete genome | 13677	NC_004718 | SARS coronavirus Tor2, complete genome | 25889	TGAAAGAGGCATGTACAACGACC	0.56215	0.56011	0.56419	TGAAAAAGTCATGGACAGCAACC	TGAAATAGCCATGTACAACGACA	1	0.8319
3	NC_004718 | SARS coronavirus Tor2, complete genome | 13677	NC_004718 | SARS coronavirus Tor2, complete genome | 25889	TGAAAGAGGCATGTACAACGACG	0.6697	0.67069	0.66871	TGAAAAAGTCATGGACAGCAACC	TGAAATAGCCATGTACAACGACA	1	0.8319
3	NC_004718 | SARS coronavirus Tor2, complete genome | 13677	NC_004718 | SARS coronavirus Tor2, complete genome | 25889	TGAAAGAGGCATGTACACCCACG	0.61701	0.62609	0.60792	TGAAAAAGTCATGGACAGCAACC	TGAAATAGCCATGTACAACGACA	1	0.8319
3	NC_004718 | SARS coronavirus Tor2, complete genome | 13677	NC_004718 | SARS coronavirus Tor2, complete genome | 25889	TGAAAGAGTCATGAACAACAACG	0.68989	0.81476	0.56502	TGAAAAAGTCATGGACAGCAACC	TGAAATAGCCATGTACAACGACA	1	0.8319
3	NC_004718 | SARS coronavirus Tor2, complete genome | 13677	NC_004718 | SARS coronavirus Tor2, complete genome | 25889	TGAAAGAGTCATGAACAACAACT	0.61083	0.60363	0.61804	TGAAAAAGTCATGGACAGCAACC	TGAAATAGCCATGTACAACGACA	1	0.8319
3	NC_004718 | SARS coronavirus Tor2, complete genome | 13677	NC_004718 | SARS coronavirus Tor2, complete genome | 25889	TGAAAGAGTCATGAACAACCACG	0.66067	0.59446	0.72688	TGAAAAAGTCATGGACAGCAACC	TGAAATAGCCATGTACAACGACA	1	0.8319
3	NC_004718 | SARS coronavirus Tor2, complete genome | 13677	NC_004718 | SARS coronavirus Tor2, complete genome | 25889	TGAAAGAGTCATGAACAACGACC	0.64683	0.68459	0.60907	TGAAAAAGTCATGGACAGCAACC	TGAAATAGCCATGTACAACGACA	1	0.8319
3	NC_004718 | SARS coronavirus Tor2, complete genome | 13677	NC_004718 | SARS coronavirus Tor2, complete genome | 25889	TGAAAGAGTCATGAACAACGACG	0.77082	0.81974	0.7219	TGAAAAAGTCATGGACAGCAACC	TGAAATAGCCATGTACAACGACA	1	0.8319
3	NC_004718 | SARS coronavirus Tor2, complete genome | 13677	NC_004718 | SARS coronavirus Tor2, complete genome | 25889	TGAAAGAGTCATGAACAACGACT	0.69847	0.60732	0.78963	TGAAAAAGTCATGGACAGCAACC	TGAAATAGCCATGTACAACGACA	1	0.8319
3	NC_004718 | SARS coronavirus Tor2, complete genome | 13677	NC_004718 | SARS coronavirus Tor2, complete genome | 25889	TGAAAGAGTCATGAACAGCAACG	0.80201	1.0523	0.55175	TGAAAAAGTCATGGACAGCAACC	TGAAATAGCCATGTACAACGACA	1	0.8319
3	NC_004718 | SARS coronavirus Tor2, complete genome | 13677	NC_004718 | SARS coronavirus Tor2, complete genome | 25889	TGAAAGAGTCATGAACAGCAACT	0.69155	0.77959	0.60352	TGAAAAAGTCATGGACAGCAACC	TGAAATAGCCATGTACAACGACA	1	0.8319
3	NC_004718 | SARS coronavirus Tor2, complete genome | 13677	NC_004718 | SARS coronavirus Tor2, complete genome | 25889	TGAAAGAGTCATGAACAGCCACG	0.73877	0.76775	0.7098	TGAAAAAGTCATGGACAGCAACC	TGAAATAGCCATGTACAACGACA	1	0.8319
3	NC_004718 | SARS coronavirus Tor2, complete genome | 13677	NC_004718 | SARS coronavirus Tor2, complete genome | 25889	TGAAAGAGTCATGAACAGCCACT	0.6726	0.5688	0.7764	TGAAAAAGTCATGGACAGCAACC	TGAAATAGCCATGTACAACGACA	1	0.8319
3	NC_004718 | SARS coronavirus Tor2, complete genome | 13677	NC_004718 | SARS coronavirus Tor2, complete genome | 25889	TGAAAGAGTCATGAACAGCGACA	0.70564	0.69744	0.71385	TGAAAAAGTCATGGACAGCAACC	TGAAATAGCCATGTACAACGACA	1	0.8319
3	NC_004718 | SARS coronavirus Tor2, complete genome | 13677	NC_004718 | SARS coronavirus Tor2, complete genome | 25889	TGAAAGAGTCATGAACAGCGACC	0.73945	0.88415	0.59476	TGAAAAAGTCATGGACAGCAACC	TGAAATAGCCATGTACAACGACA	1	0.8319
3	NC_004718 | SARS coronavirus Tor2, complete genome | 13677	NC_004718 | SARS coronavirus Tor2, complete genome | 25889	TGAAAGAGTCATGAACAGCGACG	0.88182	1.0587	0.70493	TGAAAAAGTCATGGACAGCAACC	TGAAATAGCCATGTACAACGACA	1	0.8319
3	NC_004718 | SARS coronavirus Tor2, complete genome | 13677	NC_004718 | SARS coronavirus Tor2, complete genome | 25889	TGAAAGAGTCATGAACAGCGACT	0.77771	0.78435	0.77107	TGAAAAAGTCATGGACAGCAACC	TGAAATAGCCATGTACAACGACA	1	0.8319
3	NC_004718 | SARS coronavirus Tor2, complete genome | 13677	NC_004718 | SARS coronavirus Tor2, complete genome | 25889	TGAAAGAGTCATGAACAGCTACT	0.62912	0.68229	0.57595	TGAAAAAGTCATGGACAGCAACC	TGAAATAGCCATGTACAACGACA	1	0.8319
3	NC_004718 | SARS coronavirus Tor2, complete genome | 13677	NC_004718 | SARS coronavirus Tor2, complete genome | 25889	TGAAAGAGTCATGAACATCGACG	0.69656	0.83603	0.55709	TGAAAAAGTCATGGACAGCAACC	TGAAATAGCCATGTACAACGACA	1	0.8319
3	NC_004718 | SARS coronavirus Tor2, complete genome | 13677	NC_004718 | SARS coronavirus Tor2, complete genome | 25889	TGAAAGAGTCATGAACATCGACT	0.61437	0.61939	0.60936	TGAAAAAGTCATGGACAGCAACC	TGAAATAGCCATGTACAACGACA	1	0.8319
3	NC_004718 | SARS coronavirus Tor2, complete genome | 13677	NC_004718 | SARS coronavirus Tor2, complete genome | 25889	TGAAAGAGTCATGCACAACGACG	0.65478	0.68852	0.62104	TGAAAAAGTCATGGACAGCAACC	TGAAATAGCCATGTACAACGACA	1	0.8319
3	NC_004718 | SARS coronavirus Tor2, complete genome | 13677	NC_004718 | SARS coronavirus Tor2, complete genome | 25889	TGAAAGAGTCATGCACACCCACG	0.60366	0.64274	0.56459	TGAAAAAGTCATGGACAGCAACC	TGAAATAGCCATGTACAACGACA	1	0.8319
3	NC_004718 | SARS coronavirus Tor2, complete genome | 13677	NC_004718 | SARS coronavirus Tor2, complete genome | 25889	TGAAAGAGTCATGCACACCGACA	0.57584	0.58387	0.56781	TGAAAAAGTCATGGACAGCAACC	TGAAATAGCCATGTACAACGACA	1	0.8319
3	NC_004718 | SARS coronavirus Tor2, complete genome | 13677	NC_004718 | SARS coronavirus Tor2, complete genome | 25889	TGAAAGAGTCATGCACACCGACG	0.72351	0.88631	0.56072	TGAAAAAGTCATGGACAGCAACC	TGAAATAGCCATGTACAACGACA	1	0.8319
3	NC_004718 | SARS coronavirus Tor2, complete genome | 13677	NC_004718 | SARS coronavirus Tor2, complete genome | 25889	TGAAAGAGTCATGCACACCGACT	0.63498	0.65663	0.61333	TGAAAAAGTCATGGACAGCAACC	TGAAATAGCCATGTACAACGACA	1	0.8319
3	NC_004718 | SARS coronavirus Tor2, complete genome | 13677	NC_004718 | SARS coronavirus Tor2, complete genome | 25889	TGAAAGAGTCATGCACAGCGACA	0.59996	0.58579	0.61412	TGAAAAAGTCATGGACAGCAACC	TGAAATAGCCATGTACAACGACA	1	0.8319
3	NC_004718 | SARS coronavirus Tor2, complete genome | 13677	NC_004718 | SARS coronavirus Tor2, complete genome | 25889	TGAAAGAGTCATGCACAGCGACG	0.74784	0.88922	0.60645	TGAAAAAGTCATGGACAGCAACC	TGAAATAGCCATGTACAACGACA	1	0.8319
3	NC_004718 | SARS coronavirus Tor2, complete genome | 13677	NC_004718 | SARS coronavirus Tor2, complete genome | 25889	TGAAAGAGTCATGCACAGCGACT	0.66107	0.65879	0.66335	TGAAAAAGTCATGGACAGCAACC	TGAAATAGCCATGTACAACGACA	1	0.8319
3	NC_004718 | SARS coronavirus Tor2, complete genome | 13677	NC_004718 | SARS coronavirus Tor2, complete genome | 25889	TGAAAGAGTCATGGACAACAACG	0.69011	0.83446	0.54577	TGAAAAAGTCATGGACAGCAACC	TGAAATAGCCATGTACAACGACA	1	0.8319
3	NC_004718 | SARS coronavirus Tor2, complete genome | 13677	NC_004718 | SARS coronavirus Tor2, complete genome | 25889	TGAAAGAGTCATGGACAACAACT	0.6076	0.61822	0.59697	TGAAAAAGTCATGGACAGCAACC	TGAAATAGCCATGTACAACGACA	1	0.8319
3	NC_004718 | SARS coronavirus Tor2, complete genome | 13677	NC_004718 | SARS coronavirus Tor2, complete genome | 25889	TGAAAGAGTCATGGACAACGACC	0.64472	0.70114	0.58831	TGAAAAAGTCATGGACAGCAACC	TGAAATAGCCATGTACAACGACA	1	0.8319
3	NC_004718 | SARS coronavirus Tor2, complete genome | 13677	NC_004718 | SARS coronavirus Tor2, complete genome | 25889	TGAAAGAGTCATGGACAACGACG	0.76842	0.83956	0.69729	TGAAAAAGTCATGGACAGCAACC	TGAAATAGCCATGTACAACGACA	1	0.8319
3	NC_004718 | SARS coronavirus Tor2, complete genome | 13677	NC_004718 | SARS coronavirus Tor2, complete genome | 25889	TGAAAGAGTCATGGACAACGACT	0.69236	0.622	0.76272	TGAAAAAGTCATGGACAGCAACC	TGAAATAGCCATGTACAACGACA	1	0.8319
3	NC_004718 | SARS coronavirus Tor2, complete genome | 13677	NC_004718 | SARS coronavirus Tor2, complete genome | 25889	TGAAAGAGTCATGGACACCCACG	0.70882	0.78373	0.63391	TGAAAAAGTCATGGACAGCAACC	TGAAATAGCCATGTACAACGACA	1	0.8319
3	NC_004718 | SARS coronavirus Tor2, complete genome | 13677	NC_004718 | SARS coronavirus Tor2, complete genome | 25889	TGAAAGAGTCATGGACACCCACT	0.63701	0.58064	0.69338	TGAAAAAGTCATGGACAGCAACC	TGAAATAGCCATGTACAACGACA	1	0.8319
3	NC_004718 | SARS coronavirus Tor2, complete genome | 13677	NC_004718 | SARS coronavirus Tor2, complete genome | 25889	TGAAAGAGTCATGGACACCGACA	0.67474	0.71195	0.63752	TGAAAAAGTCATGGACAGCAACC	TGAAATAGCCATGTACAACGACA	1	0.8319
3	NC_004718 | SARS coronavirus Tor2, complete genome | 13677	NC_004718 | SARS coronavirus Tor2, complete genome | 25889	TGAAAGAGTCATGGACACCGACG	0.85515	1.0807	0.62956	TGAAAAAGTCATGGACAGCAACC	TGAAATAGCCATGTACAACGACA	1	0.8319
3	NC_004718 | SARS coronavirus Tor2, complete genome | 13677	NC_004718 | SARS coronavirus Tor2, complete genome | 25889	TGAAAGAGTCATGGACACCGACT	0.74465	0.80067	0.68863	TGAAAAAGTCATGGACAGCAACC	TGAAATAGCCATGTACAACGACA	1	0.8319
3	NC_004718 | SARS coronavirus Tor2, complete genome | 13677	NC_004718 | SARS coronavirus Tor2, complete genome | 25889	TGAAAGAGTCATGGACAGCAACT	0.69069	0.79843	0.58295	TGAAAAAGTCATGGACAGCAACC	TGAAATAGCCATGTACAACGACA	1	0.8319
3	NC_004718 | SARS coronavirus Tor2, complete genome | 13677	NC_004718 | SARS coronavirus Tor2, complete genome | 25889	TGAAAGAGTCATGGACAGCCACC	0.61756	0.65667	0.57845	TGAAAAAGTCATGGACAGCAACC	TGAAATAGCCATGTACAACGACA	1	0.8319
3	NC_004718 | SARS coronavirus Tor2, complete genome | 13677	NC_004718 | SARS coronavirus Tor2, complete genome | 25889	TGAAAGAGTCATGGACAGCCACT	0.66624	0.58254	0.74994	TGAAAAAGTCATGGACAGCAACC	TGAAATAGCCATGTACAACGACA	1	0.8319
3	NC_004718 | SARS coronavirus Tor2, complete genome | 13677	NC_004718 | SARS coronavirus Tor2, complete genome | 25889	TGAAAGAGTCATGGACAGCGACA	0.70191	0.71429	0.68952	TGAAAAAGTCATGGACAGCAACC	TGAAATAGCCATGTACAACGACA	1	0.8319
3	NC_004718 | SARS coronavirus Tor2, complete genome | 13677	NC_004718 | SARS coronavirus Tor2, complete genome | 25889	TGAAAGAGTCATGGACAGCGACC	0.74	0.90552	0.57448	TGAAAAAGTCATGGACAGCAACC	TGAAATAGCCATGTACAACGACA	1	0.8319
3	NC_004718 | SARS coronavirus Tor2, complete genome | 13677	NC_004718 | SARS coronavirus Tor2, complete genome | 25889	TGAAAGAGTCATGGACAGCGACG	0.8826	1.0843	0.68091	TGAAAAAGTCATGGACAGCAACC	TGAAATAGCCATGTACAACGACA	1	0.8319
3	NC_004718 | SARS coronavirus Tor2, complete genome | 13677	NC_004718 | SARS coronavirus Tor2, complete genome | 25889	TGAAAGAGTCATGGACAGCGACT	0.77405	0.80331	0.7448	TGAAAAAGTCATGGACAGCAACC	TGAAATAGCCATGTACAACGACA	1	0.8319
3	NC_004718 | SARS coronavirus Tor2, complete genome | 13677	NC_004718 | SARS coronavirus Tor2, complete genome | 25889	TGAAAGAGTCATGGACAGCTACT	0.62755	0.69878	0.55632	TGAAAAAGTCATGGACAGCAACC	TGAAATAGCCATGTACAACGACA	1	0.8319
3	NC_004718 | SARS coronavirus Tor2, complete genome | 13677	NC_004718 | SARS coronavirus Tor2, complete genome | 25889	TGAAAGAGTCATGTACAACAACG	0.61236	0.68169	0.54304	TGAAAAAGTCATGGACAGCAACC	TGAAATAGCCATGTACAACGACA	1	0.8319
3	NC_004718 | SARS coronavirus Tor2, complete genome | 13677	NC_004718 | SARS coronavirus Tor2, complete genome | 25889	TGAAAGAGTCATGTACAACGACC	0.57907	0.57277	0.58537	TGAAAAAGTCATGGACAGCAACC	TGAAATAGCCATGTACAACGACA	1	0.8319
3	NC_004718 | SARS coronavirus Tor2, complete genome | 13677	NC_004718 | SARS coronavirus Tor2, complete genome | 25889	TGAAAGAGTCATGTACAACGACG	0.68983	0.68585	0.69381	TGAAAAAGTCATGGACAGCAACC	TGAAATAGCCATGTACAACGACA	1	0.8319
3	NC_004718 | SARS coronavirus Tor2, complete genome | 13677	NC_004718 | SARS coronavirus Tor2, complete genome | 25889	TGAAAGAGTCATGTACACCCACG	0.63549	0.64025	0.63074	TGAAAAAGTCATGGACAGCAACC	TGAAATAGCCATGTACAACGACA	1	0.8319
3	NC_004718 | SARS coronavirus Tor2, complete genome | 13677	NC_004718 | SARS coronavirus Tor2, complete genome | 25889	TGAAAGAGTCATGTACACCGACA	0.60797	0.58161	0.63433	TGAAAAAGTCATGGACAGCAACC	TGAAATAGCCATGTACAACGACA	1	0.8319
3	NC_004718 | SARS coronavirus Tor2, complete genome | 13677	NC_004718 | SARS coronavirus Tor2, complete genome | 25889	TGAAAGAGTCATGTACACCGACG	0.75464	0.88287	0.62641	TGAAAAAGTCATGGACAGCAACC	TGAAATAGCCATGTACAACGACA	1	0.8319
3	NC_004718 | SARS coronavirus Tor2, complete genome | 13677	NC_004718 | SARS coronavirus Tor2, complete genome | 25889	TGAAAGAGTCATGTACACCGACT	0.66964	0.65409	0.68519	TGAAAAAGTCATGGACAGCAACC	TGAAATAGCCATGTACAACGACA	1	0.8319
3	NC_004718 | SARS coronavirus Tor2, complete genome | 13677	NC_004718 | SARS coronavirus Tor2, complete genome | 25889	TGAAATAGACATGGACAACGACG	0.58399	0.62555	0.54244	TGAAAAAGTCATGGACAGCAACC	TGAAATAGCCATGTACAACGACA	1	0.8319
3	NC_004718 | SARS coronavirus Tor2, complete genome | 13677	NC_004718 | SARS coronavirus Tor2, complete genome | 25889	TGAAATAGACATGGACAGCGACT	0.58896	0.59854	0.57939	TGAAAAAGTCATGGACAGCAACC	TGAAATAGCCATGTACAACGACA	1	0.8319
3	NC_004718 | SARS coronavirus Tor2, complete genome | 13677	NC_004718 | SARS coronavirus Tor2, complete genome | 25889	TGAAATAGCCATGAACACCAACG	0.62101	0.63798	0.60404	TGAAAAAGTCATGGACAGCAACC	TGAAATAGCCATGTACAACGACA	1	0.8319
3	NC_004718 | SARS coronavirus Tor2, complete genome | 13677	NC_004718 | SARS coronavirus Tor2, complete genome | 25889	TGAAATAGCCATGAACACCGACG	0.70681	0.64187	0.77174	TGAAAAAGTCATGGACAGCAACC	TGAAATAGCCATGTACAACGACA	1	0.8319
3	NC_004718 | SARS coronavirus Tor2, complete genome | 13677	NC_004718 | SARS coronavirus Tor2, complete genome | 25889	TGAAATAGCCATGAACACCTACG	0.5674	0.55835	0.57645	TGAAAAAGTCATGGACAGCAACC	TGAAATAGCCATGTACAACGACA	1	0.8319
3	NC_004718 | SARS coronavirus Tor2, complete genome | 13677	NC_004718 | SARS coronavirus Tor2, complete genome | 25889	TGAAATAGCCATGAACAGCGACG	0.73933	0.64398	0.83469	TGAAAAAGTCATGGACAGCAACC	TGAAATAGCCATGTACAACGACA	1	0.8319
3	NC_004718 | SARS coronavirus Tor2, complete genome | 13677	NC_004718 | SARS coronavirus Tor2, complete genome | 25889	TGAAATAGCCATGAACAGCTACG	0.59182	0.56019	0.62346	TGAAAAAGTCATGGACAGCAACC	TGAAATAGCCATGTACAACGACA	1	0.8319
3	NC_004718 | SARS coronavirus Tor2, complete genome | 13677	NC_004718 | SARS coronavirus Tor2, complete genome | 25889	TGAAATAGGCATGAACAACAACG	0.61258	0.66846	0.55671	TGAAAAAGTCATGGACAGCAACC	TGAAATAGCCATGTACAACGACA	1	0.8319
3	NC_004718 | SARS coronavirus Tor2, complete genome | 13677	NC_004718 | SARS coronavirus Tor2, complete genome | 25889	TGAAATAGGCATGAACAACGACC	0.58088	0.56166	0.6001	TGAAAAAGTCATGGACAGCAACC	TGAAATAGCCATGTACAACGACA	1	0.8319
3	NC_004718 | SARS coronavirus Tor2, complete genome | 13677	NC_004718 | SARS coronavirus Tor2, complete genome | 25889	TGAAATAGGCATGAACAACGACG	0.69191	0.67254	0.71127	TGAAAAAGTCATGGACAGCAACC	TGAAATAGCCATGTACAACGACA	1	0.8319
3	NC_004718 | SARS coronavirus Tor2, complete genome | 13677	NC_004718 | SARS coronavirus Tor2, complete genome | 25889	TGAAATAGGCATGAACACCCACG	0.63722	0.62782	0.64662	TGAAAAAGTCATGGACAGCAACC	TGAAATAGCCATGTACAACGACA	1	0.8319
3	NC_004718 | SARS coronavirus Tor2, complete genome | 13677	NC_004718 | SARS coronavirus Tor2, complete genome | 25889	TGAAATAGGCATGAACAGCAACA	0.55961	0.56872	0.5505	TGAAAAAGTCATGGACAGCAACC	TGAAATAGCCATGTACAACGACA	1	0.8319
3	NC_004718 | SARS coronavirus Tor2, complete genome | 13677	NC_004718 | SARS coronavirus Tor2, complete genome | 25889	TGAAATAGGCATGAACAGCAACG	0.70347	0.86332	0.54363	TGAAAAAGTCATGGACAGCAACC	TGAAATAGCCATGTACAACGACA	1	0.8319
3	NC_004718 | SARS coronavirus Tor2, complete genome | 13677	NC_004718 | SARS coronavirus Tor2, complete genome | 25889	TGAAATAGGCATGAACAGCAACT	0.61712	0.6396	0.59463	TGAAAAAGTCATGGACAGCAACC	TGAAATAGCCATGTACAACGACA	1	0.8319
3	NC_004718 | SARS coronavirus Tor2, complete genome | 13677	NC_004718 | SARS coronavirus Tor2, complete genome | 25889	TGAAATAGGCATGAACAGCGACA	0.63777	0.5722	0.70334	TGAAAAAGTCATGGACAGCAACC	TGAAATAGCCATGTACAACGACA	1	0.8319
3	NC_004718 | SARS coronavirus Tor2, complete genome | 13677	NC_004718 | SARS coronavirus Tor2, complete genome | 25889	TGAAATAGGCATGAACAGCGACC	0.65569	0.72538	0.586	TGAAAAAGTCATGGACAGCAACC	TGAAATAGCCATGTACAACGACA	1	0.8319
3	NC_004718 | SARS coronavirus Tor2, complete genome | 13677	NC_004718 | SARS coronavirus Tor2, complete genome | 25889	TGAAATAGGCATGAACAGCGACG	0.78158	0.86859	0.69456	TGAAAAAGTCATGGACAGCAACC	TGAAATAGCCATGTACAACGACA	1	0.8319
3	NC_004718 | SARS coronavirus Tor2, complete genome | 13677	NC_004718 | SARS coronavirus Tor2, complete genome | 25889	TGAAATAGGCATGAACAGCGACT	0.70162	0.64351	0.75973	TGAAAAAGTCATGGACAGCAACC	TGAAATAGCCATGTACAACGACA	1	0.8319
3	NC_004718 | SARS coronavirus Tor2, complete genome | 13677	NC_004718 | SARS coronavirus Tor2, complete genome | 25889	TGAAATAGGCATGAACAGCTACT	0.56362	0.55977	0.56747	TGAAAAAGTCATGGACAGCAACC	TGAAATAGCCATGTACAACGACA	1	0.8319
3	NC_004718 | SARS coronavirus Tor2, complete genome | 13677	NC_004718 | SARS coronavirus Tor2, complete genome | 25889	TGAAATAGGCATGAACATCGACG	0.6174	0.68591	0.54889	TGAAAAAGTCATGGACAGCAACC	TGAAATAGCCATGTACAACGACA	1	0.8319
3	NC_004718 | SARS coronavirus Tor2, complete genome | 13677	NC_004718 | SARS coronavirus Tor2, complete genome | 25889	TGAAATAGGCATGGACAACGACC	0.57744	0.57524	0.57965	TGAAAAAGTCATGGACAGCAACC	TGAAATAGCCATGTACAACGACA	1	0.8319
3	NC_004718 | SARS coronavirus Tor2, complete genome | 13677	NC_004718 | SARS coronavirus Tor2, complete genome | 25889	TGAAATAGGCATGGACAACGACG	0.68792	0.6888	0.68703	TGAAAAAGTCATGGACAGCAACC	TGAAATAGCCATGTACAACGACA	1	0.8319
3	NC_004718 | SARS coronavirus Tor2, complete genome | 13677	NC_004718 | SARS coronavirus Tor2, complete genome | 25889	TGAAATAGGCATGGACACCGACA	0.60612	0.58411	0.62814	TGAAAAAGTCATGGACAGCAACC	TGAAATAGCCATGTACAACGACA	1	0.8319
3	NC_004718 | SARS coronavirus Tor2, complete genome | 13677	NC_004718 | SARS coronavirus Tor2, complete genome | 25889	TGAAATAGGCATGGACACCGACG	0.75348	0.88667	0.6203	TGAAAAAGTCATGGACAGCAACC	TGAAATAGCCATGTACAACGACA	1	0.8319
3	NC_004718 | SARS coronavirus Tor2, complete genome | 13677	NC_004718 | SARS coronavirus Tor2, complete genome | 25889	TGAAATAGGCATGGACACCGACT	0.6677	0.6569	0.6785	TGAAAAAGTCATGGACAGCAACC	TGAAATAGCCATGTACAACGACA	1	0.8319
3	NC_004718 | SARS coronavirus Tor2, complete genome | 13677	NC_004718 | SARS coronavirus Tor2, complete genome | 25889	TGAAATAGGCATGGACAGCAACT	0.61471	0.65506	0.57437	TGAAAAAGTCATGGACAGCAACC	TGAAATAGCCATGTACAACGACA	1	0.8319
3	NC_004718 | SARS coronavirus Tor2, complete genome | 13677	NC_004718 | SARS coronavirus Tor2, complete genome | 25889	TGAAATAGGCATGGACAGCCACG	0.66032	0.64511	0.67552	TGAAAAAGTCATGGACAGCAACC	TGAAATAGCCATGTACAACGACA	1	0.8319
3	NC_004718 | SARS coronavirus Tor2, complete genome | 13677	NC_004718 | SARS coronavirus Tor2, complete genome | 25889	TGAAATAGGCATGGACAGCGACA	0.6327	0.58603	0.67937	TGAAAAAGTCATGGACAGCAACC	TGAAATAGCCATGTACAACGACA	1	0.8319
3	NC_004718 | SARS coronavirus Tor2, complete genome | 13677	NC_004718 | SARS coronavirus Tor2, complete genome | 25889	TGAAATAGGCATGGACAGCGACC	0.65447	0.74292	0.56603	TGAAAAAGTCATGGACAGCAACC	TGAAATAGCCATGTACAACGACA	1	0.8319
3	NC_004718 | SARS coronavirus Tor2, complete genome | 13677	NC_004718 | SARS coronavirus Tor2, complete genome | 25889	TGAAATAGGCATGGACAGCGACG	0.78024	0.88959	0.67089	TGAAAAAGTCATGGACAGCAACC	TGAAATAGCCATGTACAACGACA	1	0.8319
3	NC_004718 | SARS coronavirus Tor2, complete genome | 13677	NC_004718 | SARS coronavirus Tor2, complete genome | 25889	TGAAATAGGCATGGACAGCTACT	0.56072	0.5733	0.54813	TGAAAAAGTCATGGACAGCAACC	TGAAATAGCCATGTACAACGACA	1	0.8319
3	NC_004718 | SARS coronavirus Tor2, complete genome | 13677	NC_004718 | SARS coronavirus Tor2, complete genome | 25889	TGAAATAGGCATGTACACCGACG	0.67077	0.72434	0.61719	TGAAAAAGTCATGGACAGCAACC	TGAAATAGCCATGTACAACGACA	1	0.8319
3	NC_004718 | SARS coronavirus Tor2, complete genome | 13677	NC_004718 | SARS coronavirus Tor2, complete genome | 25889	TGAAATAGGCATGTACAGCGACC	0.58505	0.60691	0.5632	TGAAAAAGTCATGGACAGCAACC	TGAAATAGCCATGTACAACGACA	1	0.8319
3	NC_004718 | SARS coronavirus Tor2, complete genome | 13677	NC_004718 | SARS coronavirus Tor2, complete genome | 25889	TGAAATAGGCATGTACAGCGACG	0.69713	0.72672	0.66753	TGAAAAAGTCATGGACAGCAACC	TGAAATAGCCATGTACAACGACA	1	0.8319
3	NC_004718 | SARS coronavirus Tor2, complete genome | 13677	NC_004718 | SARS coronavirus Tor2, complete genome | 25889	TGAAATAGTCATGCACAACGACG	0.60626	0.57765	0.63487	TGAAAAAGTCATGGACAGCAACC	TGAAATAGCCATGTACAACGACA	1	0.8319
3	NC_004718 | SARS coronavirus Tor2, complete genome | 13677	NC_004718 | SARS coronavirus Tor2, complete genome | 25889	TGAAATAGTCATGCACACCGACG	0.6584	0.74359	0.5732	TGAAAAAGTCATGGACAGCAACC	TGAAATAGCCATGTACAACGACA	1	0.8319
3	NC_004718 | SARS coronavirus Tor2, complete genome | 13677	NC_004718 | SARS coronavirus Tor2, complete genome | 25889	TGAAATAGTCATGCACAGCGACG	0.68299	0.74604	0.61995	TGAAAAAGTCATGGACAGCAACC	TGAAATAGCCATGTACAACGACA	1	0.8319
3	NC_004718 | SARS coronavirus Tor2, complete genome | 13677	NC_004718 | SARS coronavirus Tor2, complete genome | 25889	TGAAATAGTCATGGACAACAACG	0.629	0.70009	0.55792	TGAAAAAGTCATGGACAGCAACC	TGAAATAGCCATGTACAACGACA	1	0.8319
3	NC_004718 | SARS coronavirus Tor2, complete genome | 13677	NC_004718 | SARS coronavirus Tor2, complete genome | 25889	TGAAATAGTCATGGACAACGACC	0.59482	0.58824	0.6014	TGAAAAAGTCATGGACAGCAACC	TGAAATAGCCATGTACAACGACA	1	0.8319
3	NC_004718 | SARS coronavirus Tor2, complete genome | 13677	NC_004718 | SARS coronavirus Tor2, complete genome | 25889	TGAAATAGTCATGGACAACGACG	0.70859	0.70437	0.71281	TGAAAAAGTCATGGACAGCAACC	TGAAATAGCCATGTACAACGACA	1	0.8319
3	NC_004718 | SARS coronavirus Tor2, complete genome | 13677	NC_004718 | SARS coronavirus Tor2, complete genome | 25889	TGAAATAGTCATGGACACCAACT	0.60933	0.66767	0.55098	TGAAAAAGTCATGGACAGCAACC	TGAAATAGCCATGTACAACGACA	1	0.8319
3	NC_004718 | SARS coronavirus Tor2, complete genome | 13677	NC_004718 | SARS coronavirus Tor2, complete genome | 25889	TGAAATAGTCATGGACACCGACA	0.62451	0.59731	0.65171	TGAAAAAGTCATGGACAGCAACC	TGAAATAGCCATGTACAACGACA	1	0.8319
3	NC_004718 | SARS coronavirus Tor2, complete genome | 13677	NC_004718 | SARS coronavirus Tor2, complete genome | 25889	TGAAATAGTCATGGACACCGACC	0.6501	0.75722	0.54299	TGAAAAAGTCATGGACAGCAACC	TGAAATAGCCATGTACAACGACA	1	0.8319
3	NC_004718 | SARS coronavirus Tor2, complete genome | 13677	NC_004718 | SARS coronavirus Tor2, complete genome | 25889	TGAAATAGTCATGGACACCGACG	0.77514	0.90671	0.64357	TGAAAAAGTCATGGACAGCAACC	TGAAATAGCCATGTACAACGACA	1	0.8319
3	NC_004718 | SARS coronavirus Tor2, complete genome | 13677	NC_004718 | SARS coronavirus Tor2, complete genome | 25889	TGAAATAGTCATGGACACCGACT	0.68785	0.67175	0.70396	TGAAAAAGTCATGGACAGCAACC	TGAAATAGCCATGTACAACGACA	1	0.8319
3	NC_004718 | SARS coronavirus Tor2, complete genome | 13677	NC_004718 | SARS coronavirus Tor2, complete genome | 25889	TGAAATAGTCATGGACAGCAACA	0.57367	0.59564	0.55169	TGAAAAAGTCATGGACAGCAACC	TGAAATAGCCATGTACAACGACA	1	0.8319
3	NC_004718 | SARS coronavirus Tor2, complete genome | 13677	NC_004718 | SARS coronavirus Tor2, complete genome | 25889	TGAAATAGTCATGGACAGCAACG	0.72449	0.90417	0.54481	TGAAAAAGTCATGGACAGCAACC	TGAAATAGCCATGTACAACGACA	1	0.8319
3	NC_004718 | SARS coronavirus Tor2, complete genome | 13677	NC_004718 | SARS coronavirus Tor2, complete genome | 25889	TGAAATAGTCATGGACAGCAACT	0.63289	0.66987	0.59592	TGAAAAAGTCATGGACAGCAACC	TGAAATAGCCATGTACAACGACA	1	0.8319
3	NC_004718 | SARS coronavirus Tor2, complete genome | 13677	NC_004718 | SARS coronavirus Tor2, complete genome | 25889	TGAAATAGTCATGGACAGCGACA	0.65207	0.59928	0.70486	TGAAAAAGTCATGGACAGCAACC	TGAAATAGCCATGTACAACGACA	1	0.8319
3	NC_004718 | SARS coronavirus Tor2, complete genome | 13677	NC_004718 | SARS coronavirus Tor2, complete genome | 25889	TGAAATAGTCATGGACAGCGACC	0.67349	0.75971	0.58727	TGAAAAAGTCATGGACAGCAACC	TGAAATAGCCATGTACAACGACA	1	0.8319
3	NC_004718 | SARS coronavirus Tor2, complete genome | 13677	NC_004718 | SARS coronavirus Tor2, complete genome | 25889	TGAAATAGTCATGGACAGCGACG	0.80288	0.90969	0.69606	TGAAAAAGTCATGGACAGCAACC	TGAAATAGCCATGTACAACGACA	1	0.8319
3	NC_004718 | SARS coronavirus Tor2, complete genome | 13677	NC_004718 | SARS coronavirus Tor2, complete genome | 25889	TGAAATAGTCATGGACAGCGACT	0.71767	0.67396	0.76137	TGAAAAAGTCATGGACAGCAACC	TGAAATAGCCATGTACAACGACA	1	0.8319
3	NC_004718 | SARS coronavirus Tor2, complete genome | 13677	NC_004718 | SARS coronavirus Tor2, complete genome | 25889	TGAAATAGTCATGGACAGCTACT	0.57748	0.58626	0.5687	TGAAAAAGTCATGGACAGCAACC	TGAAATAGCCATGTACAACGACA	1	0.8319
3	NC_004718 | SARS coronavirus Tor2, complete genome | 26617	NC_004718 | SARS coronavirus Tor2, complete genome | 16809	CAATACCTCTGTACACACCAGCA	0.57582	0.59925	0.55239	AATTAATTCTGTAGACAGCAGCA	TAGTACCTCTGTACACAACAGCA	0.99482	0.71029
3	NC_004718 | SARS coronavirus Tor2, complete genome | 26617	NC_004718 | SARS coronavirus Tor2, complete genome | 16809	CACTACCTCTGTACACACCAGCA	0.58838	0.58993	0.58682	AATTAATTCTGTAGACAGCAGCA	TAGTACCTCTGTACACAACAGCA	0.99482	0.71029
3	NC_004718 | SARS coronavirus Tor2, complete genome | 26617	NC_004718 | SARS coronavirus Tor2, complete genome | 16809	CACTACCTCTGTAGACAACAGCA	0.5516	0.55881	0.54439	AATTAATTCTGTAGACAGCAGCA	TAGTACCTCTGTACACAACAGCA	0.99482	0.71029
3	NC_004718 | SARS coronavirus Tor2, complete genome | 26617	NC_004718 | SARS coronavirus Tor2, complete genome | 16809	CACTACTTCTGTACACAACAGCA	0.59258	0.63186	0.5533	AATTAATTCTGTAGACAGCAGCA	TAGTACCTCTGTACACAACAGCA	0.99482	0.71029
3	NC_004718 | SARS coronavirus Tor2, complete genome | 26617	NC_004718 | SARS coronavirus Tor2, complete genome | 16809	CACTACTTCTGTATACAACAGCA	0.59061	0.62941	0.55182	AATTAATTCTGTAGACAGCAGCA	TAGTACCTCTGTACACAACAGCA	0.99482	0.71029
3	NC_004718 | SARS coronavirus Tor2, complete genome | 26617	NC_004718 | SARS coronavirus Tor2, complete genome | 16809	CAGTACCTCTGTACACACCAGCA	0.61607	0.59267	0.63946	AATTAATTCTGTAGACAGCAGCA	TAGTACCTCTGTACACAACAGCA	0.99482	0.71029
3	NC_004718 | SARS coronavirus Tor2, complete genome | 26617	NC_004718 | SARS coronavirus Tor2, complete genome | 16809	CAGTACCTCTGTAGACAACAGCA	0.57731	0.56141	0.59322	AATTAATTCTGTAGACAGCAGCA	TAGTACCTCTGTACACAACAGCA	0.99482	0.71029
3	NC_004718 | SARS coronavirus Tor2, complete genome | 26617	NC_004718 | SARS coronavirus Tor2, complete genome | 16809	CAGTACTTCTGTATACAACAGCA	0.61683	0.63234	0.60132	AATTAATTCTGTAGACAGCAGCA	TAGTACCTCTGTACACAACAGCA	0.99482	0.71029
3	NC_004718 | SARS coronavirus Tor2, complete genome | 26617	NC_004718 | SARS coronavirus Tor2, complete genome | 16809	GAGTACTTCTGTACACAACAGCA	0.56988	0.57326	0.56651	AATTAATTCTGTAGACAGCAGCA	TAGTACCTCTGTACACAACAGCA	0.99482	0.71029
3	NC_004718 | SARS coronavirus Tor2, complete genome | 26617	NC_004718 | SARS coronavirus Tor2, complete genome | 16809	GAGTACTTCTGTATACAACAGCA	0.56801	0.57104	0.56499	AATTAATTCTGTAGACAGCAGCA	TAGTACCTCTGTACACAACAGCA	0.99482	0.71029
3	NC_004718 | SARS coronavirus Tor2, complete genome | 26617	NC_004718 | SARS coronavirus Tor2, complete genome | 16809	TACTACCTCTGTACACACCAGCA	0.58752	0.58653	0.5885	AATTAATTCTGTAGACAGCAGCA	TAGTACCTCTGTACACAACAGCA	0.99482	0.71029
3	NC_004718 | SARS coronavirus Tor2, complete genome | 26617	NC_004718 | SARS coronavirus Tor2, complete genome | 16809	TACTACTTCTGTACACAACAGCA	0.59155	0.62822	0.55488	AATTAATTCTGTAGACAGCAGCA	TAGTACCTCTGTACACAACAGCA	0.99482	0.71029
3	NC_004718 | SARS coronavirus Tor2, complete genome | 26617	NC_004718 | SARS coronavirus Tor2, complete genome | 16809	TACTACTTCTGTATACAACAGCA	0.58959	0.62579	0.55339	AATTAATTCTGTAGACAGCAGCA	TAGTACCTCTGTACACAACAGCA	0.99482	0.71029
3	NC_004718 | SARS coronavirus Tor2, complete genome | 26617	NC_004718 | SARS coronavirus Tor2, complete genome | 16809	TAGTACCTCTGTACACACCAGCA	0.61528	0.58926	0.64129	AATTAATTCTGTAGACAGCAGCA	TAGTACCTCTGTACACAACAGCA	0.99482	0.71029
3	NC_004718 | SARS coronavirus Tor2, complete genome | 26617	NC_004718 | SARS coronavirus Tor2, complete genome | 16809	TAGTACCTCTGTAGACAACAGCA	0.57655	0.55818	0.59492	AATTAATTCTGTAGACAGCAGCA	TAGTACCTCTGTACACAACAGCA	0.99482	0.71029
3	NC_004718 | SARS coronavirus Tor2, complete genome | 26617	NC_004718 | SARS coronavirus Tor2, complete genome | 16809	TAGTACTTCTGTACACAACAGCA	0.6179	0.63114	0.60466	AATTAATTCTGTAGACAGCAGCA	TAGTACCTCTGTACACAACAGCA	0.99482	0.71029
3	NC_004718 | SARS coronavirus Tor2, complete genome | 26617	NC_004718 | SARS coronavirus Tor2, complete genome | 16809	TAGTACTTCTGTATACAACAGCA	0.61587	0.6287	0.60304	AATTAATTCTGTAGACAGCAGCA	TAGTACCTCTGTACACAACAGCA	0.99482	0.71029
3	NC_004718 | SARS coronavirus Tor2, complete genome | 18680	NC_004718 | SARS coronavirus Tor2, complete genome | 17795	ATAGACATATTCAAAACCCAGAG	0.74297	0.78575	0.70019	ATAGACATAGTCAAAACCCACAG	ATAGTCATATTCAGAACCCTGTG	0.98566	0.84383
3	NC_004718 | SARS coronavirus Tor2, complete genome | 18680	NC_004718 | SARS coronavirus Tor2, complete genome | 17795	ATAGACATATTCAAAACCCTCTG	0.62291	0.62397	0.62185	ATAGACATAGTCAAAACCCACAG	ATAGTCATATTCAGAACCCTGTG	0.98566	0.84383
3	NC_004718 | SARS coronavirus Tor2, complete genome | 18680	NC_004718 | SARS coronavirus Tor2, complete genome | 17795	ATAGACATATTCAAAACCCTGAG	0.62526	0.58054	0.66999	ATAGACATAGTCAAAACCCACAG	ATAGTCATATTCAGAACCCTGTG	0.98566	0.84383
3	NC_004718 | SARS coronavirus Tor2, complete genome | 18680	NC_004718 | SARS coronavirus Tor2, complete genome | 17795	ATAGACATATTCACAACCCAGAG	0.58282	0.57753	0.58811	ATAGACATAGTCAAAACCCACAG	ATAGTCATATTCAGAACCCTGTG	0.98566	0.84383
3	NC_004718 | SARS coronavirus Tor2, complete genome | 18680	NC_004718 | SARS coronavirus Tor2, complete genome | 17795	ATAGACATATTCAGAACCCCGAG	0.62124	0.57634	0.66613	ATAGACATAGTCAAAACCCACAG	ATAGTCATATTCAGAACCCTGTG	0.98566	0.84383
3	NC_004718 | SARS coronavirus Tor2, complete genome | 18680	NC_004718 | SARS coronavirus Tor2, complete genome | 17795	ATAGACATATTCAGAACCCGGAG	0.65595	0.57634	0.73556	ATAGACATAGTCAAAACCCACAG	ATAGTCATATTCAGAACCCTGTG	0.98566	0.84383
3	NC_004718 | SARS coronavirus Tor2, complete genome | 18680	NC_004718 | SARS coronavirus Tor2, complete genome | 17795	ATAGACATATTCAGAACCCTCTG	0.62817	0.61946	0.63688	ATAGACATAGTCAAAACCCACAG	ATAGTCATATTCAGAACCCTGTG	0.98566	0.84383
3	NC_004718 | SARS coronavirus Tor2, complete genome | 18680	NC_004718 | SARS coronavirus Tor2, complete genome | 17795	ATAGCCATACTCATAACCCAGAG	0.58142	0.56536	0.59748	ATAGACATAGTCAAAACCCACAG	ATAGTCATATTCAGAACCCTGTG	0.98566	0.84383
3	NC_004718 | SARS coronavirus Tor2, complete genome | 18680	NC_004718 | SARS coronavirus Tor2, complete genome | 17795	ATAGCCATAGTCAAAACCCAGCG	0.66388	0.72721	0.60055	ATAGACATAGTCAAAACCCACAG	ATAGTCATATTCAGAACCCTGTG	0.98566	0.84383
3	NC_004718 | SARS coronavirus Tor2, complete genome | 18680	NC_004718 | SARS coronavirus Tor2, complete genome | 17795	ATAGCCATAGTCAAAACCCCGAG	0.73571	0.79087	0.68055	ATAGACATAGTCAAAACCCACAG	ATAGTCATATTCAGAACCCTGTG	0.98566	0.84383
3	NC_004718 | SARS coronavirus Tor2, complete genome | 18680	NC_004718 | SARS coronavirus Tor2, complete genome | 17795	ATAGCCATAGTCAAAACCCGGAG	0.77117	0.79087	0.75148	ATAGACATAGTCAAAACCCACAG	ATAGTCATATTCAGAACCCTGTG	0.98566	0.84383
3	NC_004718 | SARS coronavirus Tor2, complete genome | 18680	NC_004718 | SARS coronavirus Tor2, complete genome | 17795	ATAGCCATAGTCACAACCCAGAG	0.70106	0.78676	0.61535	ATAGACATAGTCAAAACCCACAG	ATAGTCATATTCAGAACCCTGTG	0.98566	0.84383
3	NC_004718 | SARS coronavirus Tor2, complete genome | 18680	NC_004718 | SARS coronavirus Tor2, complete genome | 17795	ATAGCCATAGTCACAACCCCGAG	0.57645	0.58129	0.5716	ATAGACATAGTCAAAACCCACAG	ATAGTCATATTCAGAACCCTGTG	0.98566	0.84383
3	NC_004718 | SARS coronavirus Tor2, complete genome | 18680	NC_004718 | SARS coronavirus Tor2, complete genome | 17795	ATAGCCATAGTCACAACCCGGAG	0.60624	0.58129	0.63118	ATAGACATAGTCAAAACCCACAG	ATAGTCATATTCAGAACCCTGTG	0.98566	0.84383
3	NC_004718 | SARS coronavirus Tor2, complete genome | 18680	NC_004718 | SARS coronavirus Tor2, complete genome | 17795	ATAGCCATAGTCACAACCCTCTG	0.58564	0.62478	0.54651	ATAGACATAGTCAAAACCCACAG	ATAGTCATATTCAGAACCCTGTG	0.98566	0.84383
3	NC_004718 | SARS coronavirus Tor2, complete genome | 18680	NC_004718 | SARS coronavirus Tor2, complete genome | 17795	ATAGCCATAGTCACAACCCTGAG	0.58505	0.58129	0.58881	ATAGACATAGTCAAAACCCACAG	ATAGTCATATTCAGAACCCTGTG	0.98566	0.84383
3	NC_004718 | SARS coronavirus Tor2, complete genome | 18680	NC_004718 | SARS coronavirus Tor2, complete genome | 17795	ATAGCCATAGTCAGAACCCCGAG	0.74107	0.78515	0.69699	ATAGACATAGTCAAAACCCACAG	ATAGTCATATTCAGAACCCTGTG	0.98566	0.84383
3	NC_004718 | SARS coronavirus Tor2, complete genome | 18680	NC_004718 | SARS coronavirus Tor2, complete genome | 17795	ATAGCCATAGTCAGAACCCGGAG	0.7774	0.78515	0.76964	ATAGACATAGTCAAAACCCACAG	ATAGTCATATTCAGAACCCTGTG	0.98566	0.84383
3	NC_004718 | SARS coronavirus Tor2, complete genome | 18680	NC_004718 | SARS coronavirus Tor2, complete genome | 17795	ATAGCCATAGTCATAACCCAGAG	0.71902	0.82508	0.61297	ATAGACATAGTCAAAACCCACAG	ATAGTCATATTCAGAACCCTGTG	0.98566	0.84383
3	NC_004718 | SARS coronavirus Tor2, complete genome | 18680	NC_004718 | SARS coronavirus Tor2, complete genome | 17795	ATAGCCATAGTCATAACCCAGGG	0.55565	0.56052	0.55077	ATAGACATAGTCAAAACCCACAG	ATAGTCATATTCAGAACCCTGTG	0.98566	0.84383
3	NC_004718 | SARS coronavirus Tor2, complete genome | 18680	NC_004718 | SARS coronavirus Tor2, complete genome | 17795	ATAGCCATAGTCATAACCCCGAG	0.58949	0.60959	0.56939	ATAGACATAGTCAAAACCCACAG	ATAGTCATATTCAGAACCCTGTG	0.98566	0.84383
3	NC_004718 | SARS coronavirus Tor2, complete genome | 18680	NC_004718 | SARS coronavirus Tor2, complete genome | 17795	ATAGCCATAGTCATAACCCGGAG	0.61917	0.60959	0.62874	ATAGACATAGTCAAAACCCACAG	ATAGTCATATTCAGAACCCTGTG	0.98566	0.84383
3	NC_004718 | SARS coronavirus Tor2, complete genome | 18680	NC_004718 | SARS coronavirus Tor2, complete genome | 17795	ATAGCCATAGTCATAACCCTCTG	0.59979	0.6552	0.54439	ATAGACATAGTCAAAACCCACAG	ATAGTCATATTCAGAACCCTGTG	0.98566	0.84383
3	NC_004718 | SARS coronavirus Tor2, complete genome | 18680	NC_004718 | SARS coronavirus Tor2, complete genome | 17795	ATAGCCATAGTCATAACCCTGAG	0.59806	0.60959	0.58653	ATAGACATAGTCAAAACCCACAG	ATAGTCATATTCAGAACCCTGTG	0.98566	0.84383
3	NC_004718 | SARS coronavirus Tor2, complete genome | 18680	NC_004718 | SARS coronavirus Tor2, complete genome | 17795	ATAGCCATATTCAAAACCCACTG	0.72821	0.77632	0.68009	ATAGACATAGTCAAAACCCACAG	ATAGTCATATTCAGAACCCTGTG	0.98566	0.84383
3	NC_004718 | SARS coronavirus Tor2, complete genome | 18680	NC_004718 | SARS coronavirus Tor2, complete genome | 17795	ATAGCCATATTCAAAACCCGCTG	0.73058	0.78107	0.68009	ATAGACATAGTCAAAACCCACAG	ATAGTCATATTCAGAACCCTGTG	0.98566	0.84383
3	NC_004718 | SARS coronavirus Tor2, complete genome | 18680	NC_004718 | SARS coronavirus Tor2, complete genome | 17795	ATAGCCATATTCAAAACCCGGAG	0.83776	0.63214	1.0434	ATAGACATAGTCAAAACCCACAG	ATAGTCATATTCAGAACCCTGTG	0.98566	0.84383
3	NC_004718 | SARS coronavirus Tor2, complete genome | 18680	NC_004718 | SARS coronavirus Tor2, complete genome | 17795	ATAGCCATATTCAAAACCCTAAG	0.62874	0.63214	0.62535	ATAGACATAGTCAAAACCCACAG	ATAGTCATATTCAGAACCCTGTG	0.98566	0.84383
3	NC_004718 | SARS coronavirus Tor2, complete genome | 18680	NC_004718 | SARS coronavirus Tor2, complete genome | 17795	ATAGCCATATTCAAAACCCTGAG	0.80274	0.63214	0.97334	ATAGACATAGTCAAAACCCACAG	ATAGTCATATTCAGAACCCTGTG	0.98566	0.84383
3	NC_004718 | SARS coronavirus Tor2, complete genome | 18680	NC_004718 | SARS coronavirus Tor2, complete genome | 17795	ATAGCCATATTCACAACCCACTG	0.57091	0.5706	0.57123	ATAGACATAGTCAAAACCCACAG	ATAGTCATATTCAGAACCCTGTG	0.98566	0.84383
3	NC_004718 | SARS coronavirus Tor2, complete genome | 18680	NC_004718 | SARS coronavirus Tor2, complete genome | 17795	ATAGCCATATTCACAACCCAGAG	0.74162	0.62886	0.85439	ATAGACATAGTCAAAACCCACAG	ATAGTCATATTCAGAACCCTGTG	0.98566	0.84383
3	NC_004718 | SARS coronavirus Tor2, complete genome | 18680	NC_004718 | SARS coronavirus Tor2, complete genome | 17795	ATAGCCATATTCACAACCCGCTG	0.57265	0.57408	0.57123	ATAGACATAGTCAAAACCCACAG	ATAGTCATATTCAGAACCCTGTG	0.98566	0.84383
3	NC_004718 | SARS coronavirus Tor2, complete genome | 18680	NC_004718 | SARS coronavirus Tor2, complete genome | 17795	ATAGCCATATTCAGAACCCAGCG	0.71552	0.57705	0.85398	ATAGACATAGTCAAAACCCACAG	ATAGTCATATTCAGAACCCTGTG	0.98566	0.84383
3	NC_004718 | SARS coronavirus Tor2, complete genome | 18680	NC_004718 | SARS coronavirus Tor2, complete genome | 17795	ATAGCCATATTCAGAACCCAGTG	0.78245	0.57705	0.98786	ATAGACATAGTCAAAACCCACAG	ATAGTCATATTCAGAACCCTGTG	0.98566	0.84383
3	NC_004718 | SARS coronavirus Tor2, complete genome | 18680	NC_004718 | SARS coronavirus Tor2, complete genome | 17795	ATAGCCATATTCAGAACCCATTG	0.63679	0.57705	0.69653	ATAGACATAGTCAAAACCCACAG	ATAGTCATATTCAGAACCCTGTG	0.98566	0.84383
3	NC_004718 | SARS coronavirus Tor2, complete genome | 18680	NC_004718 | SARS coronavirus Tor2, complete genome | 17795	ATAGCCATATTCAGAACCCCGAG	0.79765	0.62756	0.96774	ATAGACATAGTCAAAACCCACAG	ATAGTCATATTCAGAACCCTGTG	0.98566	0.84383
3	NC_004718 | SARS coronavirus Tor2, complete genome | 18680	NC_004718 | SARS coronavirus Tor2, complete genome | 17795	ATAGCCATATTCAGAACCCGCTG	0.73597	0.77542	0.69653	ATAGACATAGTCAAAACCCACAG	ATAGTCATATTCAGAACCCTGTG	0.98566	0.84383
3	NC_004718 | SARS coronavirus Tor2, complete genome | 18680	NC_004718 | SARS coronavirus Tor2, complete genome | 17795	ATAGCCATATTCAGAACCCGGAG	0.84809	0.62756	1.0686	ATAGACATAGTCAAAACCCACAG	ATAGTCATATTCAGAACCCTGTG	0.98566	0.84383
3	NC_004718 | SARS coronavirus Tor2, complete genome | 18680	NC_004718 | SARS coronavirus Tor2, complete genome | 17795	ATAGCCATATTCAGAACCCTAAG	0.63401	0.62756	0.64046	ATAGACATAGTCAAAACCCACAG	ATAGTCATATTCAGAACCCTGTG	0.98566	0.84383
3	NC_004718 | SARS coronavirus Tor2, complete genome | 18680	NC_004718 | SARS coronavirus Tor2, complete genome | 17795	ATAGCCATATTCAGAACCCTCAG	0.69291	0.74536	0.64046	ATAGACATAGTCAAAACCCACAG	ATAGTCATATTCAGAACCCTGTG	0.98566	0.84383
3	NC_004718 | SARS coronavirus Tor2, complete genome | 18680	NC_004718 | SARS coronavirus Tor2, complete genome | 17795	ATAGCCATATTCAGAACCCTCCG	0.62584	0.61122	0.64046	ATAGACATAGTCAAAACCCACAG	ATAGTCATATTCAGAACCCTGTG	0.98566	0.84383
3	NC_004718 | SARS coronavirus Tor2, complete genome | 18680	NC_004718 | SARS coronavirus Tor2, complete genome | 17795	ATAGCCATATTCAGAACCCTCGG	0.64609	0.65173	0.64046	ATAGACATAGTCAAAACCCACAG	ATAGTCATATTCAGAACCCTGTG	0.98566	0.84383
3	NC_004718 | SARS coronavirus Tor2, complete genome | 18680	NC_004718 | SARS coronavirus Tor2, complete genome | 17795	ATAGCCATATTCAGAACCCTCTG	0.79988	0.67452	0.92525	ATAGACATAGTCAAAACCCACAG	ATAGTCATATTCAGAACCCTGTG	0.98566	0.84383
3	NC_004718 | SARS coronavirus Tor2, complete genome | 18680	NC_004718 | SARS coronavirus Tor2, complete genome | 17795	ATAGGCATACTCAAAACCCAGAG	0.60792	0.61582	0.60002	ATAGACATAGTCAAAACCCACAG	ATAGTCATATTCAGAACCCTGTG	0.98566	0.84383
3	NC_004718 | SARS coronavirus Tor2, complete genome | 18680	NC_004718 | SARS coronavirus Tor2, complete genome | 17795	ATAGGCATATTCAGAACCCGCTG	0.61814	0.65103	0.58525	ATAGACATAGTCAAAACCCACAG	ATAGTCATATTCAGAACCCTGTG	0.98566	0.84383
3	NC_004718 | SARS coronavirus Tor2, complete genome | 18680	NC_004718 | SARS coronavirus Tor2, complete genome | 17795	ATAGGCATATTCAGAACCCTCTG	0.67187	0.56631	0.77742	ATAGACATAGTCAAAACCCACAG	ATAGTCATATTCAGAACCCTGTG	0.98566	0.84383
3	NC_004718 | SARS coronavirus Tor2, complete genome | 18680	NC_004718 | SARS coronavirus Tor2, complete genome | 17795	ATAGTCATACTCAAAACCCAGAG	0.71164	0.78579	0.63749	ATAGACATAGTCAAAACCCACAG	ATAGTCATATTCAGAACCCTGTG	0.98566	0.84383
3	NC_004718 | SARS coronavirus Tor2, complete genome | 18680	NC_004718 | SARS coronavirus Tor2, complete genome | 17795	ATAGTCATACTCAAAACCCCGAG	0.58637	0.58056	0.59217	ATAGACATAGTCAAAACCCACAG	ATAGTCATATTCAGAACCCTGTG	0.98566	0.84383
3	NC_004718 | SARS coronavirus Tor2, complete genome | 18680	NC_004718 | SARS coronavirus Tor2, complete genome | 17795	ATAGTCATACTCAAAACCCGGAG	0.61723	0.58056	0.6539	ATAGACATAGTCAAAACCCACAG	ATAGTCATATTCAGAACCCTGTG	0.98566	0.84383
3	NC_004718 | SARS coronavirus Tor2, complete genome | 18680	NC_004718 | SARS coronavirus Tor2, complete genome | 17795	ATAGTCATACTCAGAACCCCGAG	0.59143	0.57637	0.60649	ATAGACATAGTCAAAACCCACAG	ATAGTCATATTCAGAACCCTGTG	0.98566	0.84383
3	NC_004718 | SARS coronavirus Tor2, complete genome | 18680	NC_004718 | SARS coronavirus Tor2, complete genome | 17795	ATAGTCATACTCAGAACCCGGAG	0.62303	0.57637	0.6697	ATAGACATAGTCAAAACCCACAG	ATAGTCATATTCAGAACCCTGTG	0.98566	0.84383
3	NC_004718 | SARS coronavirus Tor2, complete genome | 18680	NC_004718 | SARS coronavirus Tor2, complete genome | 17795	ATAGTCATACTCAGAACCCTCTG	0.59967	0.61949	0.57985	ATAGACATAGTCAAAACCCACAG	ATAGTCATATTCAGAACCCTGTG	0.98566	0.84383
3	NC_004718 | SARS coronavirus Tor2, complete genome | 18680	NC_004718 | SARS coronavirus Tor2, complete genome | 17795	ATAGTCATAGTCAAAACCCCGAG	0.72739	0.84726	0.60753	ATAGACATAGTCAAAACCCACAG	ATAGTCATATTCAGAACCCTGTG	0.98566	0.84383
3	NC_004718 | SARS coronavirus Tor2, complete genome | 18680	NC_004718 | SARS coronavirus Tor2, complete genome | 17795	ATAGTCATAGTCAAAACCCGGAG	0.75905	0.84726	0.67085	ATAGACATAGTCAAAACCCACAG	ATAGTCATATTCAGAACCCTGTG	0.98566	0.84383
3	NC_004718 | SARS coronavirus Tor2, complete genome | 18680	NC_004718 | SARS coronavirus Tor2, complete genome | 17795	ATAGTCATAGTCAGAACCCCGAG	0.73167	0.84113	0.62221	ATAGACATAGTCAAAACCCACAG	ATAGTCATATTCAGAACCCTGTG	0.98566	0.84383
3	NC_004718 | SARS coronavirus Tor2, complete genome | 18680	NC_004718 | SARS coronavirus Tor2, complete genome | 17795	ATAGTCATAGTCAGAACCCGGAG	0.7641	0.84113	0.68706	ATAGACATAGTCAAAACCCACAG	ATAGTCATATTCAGAACCCTGTG	0.98566	0.84383
3	NC_004718 | SARS coronavirus Tor2, complete genome | 26836	NC_004718 | SARS coronavirus Tor2, complete genome | 10633	AAACACGAATGATAACAGCACCA	0.71101	0.73862	0.6834	GACCACGAATGATCACAGCACCA	TATCACCATTGATAACAGCAGCA	0.98407	0.97069
3	NC_004718 | SARS coronavirus Tor2, complete genome | 26836	NC_004718 | SARS coronavirus Tor2, complete genome | 10633	AAACACGAATGATAACAGCAGCA	0.71742	0.73667	0.69818	GACCACGAATGATCACAGCACCA	TATCACCATTGATAACAGCAGCA	0.98407	0.97069
3	NC_004718 | SARS coronavirus Tor2, complete genome | 26836	NC_004718 | SARS coronavirus Tor2, complete genome | 10633	AAACACGAGTGATAACAGCACCA	0.68893	0.62536	0.75251	GACCACGAATGATCACAGCACCA	TATCACCATTGATAACAGCAGCA	0.98407	0.97069
3	NC_004718 | SARS coronavirus Tor2, complete genome | 26836	NC_004718 | SARS coronavirus Tor2, complete genome | 10633	AAACACGAGTGATTACAGCAGCA	0.61795	0.64333	0.59256	GACCACGAATGATCACAGCACCA	TATCACCATTGATAACAGCAGCA	0.98407	0.97069
3	NC_004718 | SARS coronavirus Tor2, complete genome | 26836	NC_004718 | SARS coronavirus Tor2, complete genome | 10633	AACCACAAGTGATGACAGCACCA	0.6251	0.57087	0.67933	GACCACGAATGATCACAGCACCA	TATCACCATTGATAACAGCAGCA	0.98407	0.97069
3	NC_004718 | SARS coronavirus Tor2, complete genome | 26836	NC_004718 | SARS coronavirus Tor2, complete genome | 10633	AACCACAAGTGATGACAGCAGCA	0.63169	0.56936	0.69402	GACCACGAATGATCACAGCACCA	TATCACCATTGATAACAGCAGCA	0.98407	0.97069
3	NC_004718 | SARS coronavirus Tor2, complete genome | 26836	NC_004718 | SARS coronavirus Tor2, complete genome | 10633	AACCACAATTGATAACAGCACCA	0.69903	0.6983	0.69975	GACCACGAATGATCACAGCACCA	TATCACCATTGATAACAGCAGCA	0.98407	0.97069
3	NC_004718 | SARS coronavirus Tor2, complete genome | 26836	NC_004718 | SARS coronavirus Tor2, complete genome | 10633	AACCACAATTGATAACAGCATCA	0.61473	0.62301	0.60644	GACCACGAATGATCACAGCACCA	TATCACCATTGATAACAGCAGCA	0.98407	0.97069
3	NC_004718 | SARS coronavirus Tor2, complete genome | 26836	NC_004718 | SARS coronavirus Tor2, complete genome | 10633	AACCACCAATGATCACAGCACCA	0.62091	0.6798	0.56202	GACCACGAATGATCACAGCACCA	TATCACCATTGATAACAGCAGCA	0.98407	0.97069
3	NC_004718 | SARS coronavirus Tor2, complete genome | 26836	NC_004718 | SARS coronavirus Tor2, complete genome | 10633	AACCACCATTGATTACAGCACCA	0.63595	0.60824	0.66365	GACCACGAATGATCACAGCACCA	TATCACCATTGATAACAGCAGCA	0.98407	0.97069
3	NC_004718 | SARS coronavirus Tor2, complete genome | 26836	NC_004718 | SARS coronavirus Tor2, complete genome | 10633	AACCACGAATGATAACAGCACCA	0.78944	0.9061	0.67278	GACCACGAATGATCACAGCACCA	TATCACCATTGATAACAGCAGCA	0.98407	0.97069
3	NC_004718 | SARS coronavirus Tor2, complete genome | 26836	NC_004718 | SARS coronavirus Tor2, complete genome | 10633	AACCACGAATGATAACAGCAGCA	0.79551	0.9037	0.68732	GACCACGAATGATCACAGCACCA	TATCACCATTGATAACAGCAGCA	0.98407	0.97069
3	NC_004718 | SARS coronavirus Tor2, complete genome | 26836	NC_004718 | SARS coronavirus Tor2, complete genome | 10633	AACCACGAATGATGACAGCAGCA	0.7326	0.78284	0.68235	GACCACGAATGATCACAGCACCA	TATCACCATTGATAACAGCAGCA	0.98407	0.97069
3	NC_004718 | SARS coronavirus Tor2, complete genome | 26836	NC_004718 | SARS coronavirus Tor2, complete genome | 10633	AACCACGACTGATAACAGCAGCA	0.59936	0.6376	0.56111	GACCACGAATGATCACAGCACCA	TATCACCATTGATAACAGCAGCA	0.98407	0.97069
3	NC_004718 | SARS coronavirus Tor2, complete genome | 26836	NC_004718 | SARS coronavirus Tor2, complete genome | 10633	AACCACGAGTGATAACAGCACCA	0.75398	0.76715	0.7408	GACCACGAATGATCACAGCACCA	TATCACCATTGATAACAGCAGCA	0.98407	0.97069
3	NC_004718 | SARS coronavirus Tor2, complete genome | 26836	NC_004718 | SARS coronavirus Tor2, complete genome | 10633	AACCACGAGTGATGACAGCACCA	0.7	0.66456	0.73545	GACCACGAATGATCACAGCACCA	TATCACCATTGATAACAGCAGCA	0.98407	0.97069
3	NC_004718 | SARS coronavirus Tor2, complete genome | 26836	NC_004718 | SARS coronavirus Tor2, complete genome | 10633	AACCACGAGTGATTACAGCAGCA	0.68628	0.78921	0.58335	GACCACGAATGATCACAGCACCA	TATCACCATTGATAACAGCAGCA	0.98407	0.97069
3	NC_004718 | SARS coronavirus Tor2, complete genome | 26836	NC_004718 | SARS coronavirus Tor2, complete genome | 10633	AACCACGATTGATAACAGCACCA	0.78523	0.8129	0.75755	GACCACGAATGATCACAGCACCA	TATCACCATTGATAACAGCAGCA	0.98407	0.97069
3	NC_004718 | SARS coronavirus Tor2, complete genome | 26836	NC_004718 | SARS coronavirus Tor2, complete genome | 10633	AACCACGATTGATAACAGCATCA	0.6909	0.72526	0.65653	GACCACGAATGATCACAGCACCA	TATCACCATTGATAACAGCAGCA	0.98407	0.97069
3	NC_004718 | SARS coronavirus Tor2, complete genome | 26836	NC_004718 | SARS coronavirus Tor2, complete genome | 10633	AACCACGATTGATCACAGCACCA	0.69877	0.84075	0.5568	GACCACGAATGATCACAGCACCA	TATCACCATTGATAACAGCAGCA	0.98407	0.97069
3	NC_004718 | SARS coronavirus Tor2, complete genome | 26836	NC_004718 | SARS coronavirus Tor2, complete genome | 10633	AACCACGATTGATTACAGCACCA	0.7112	0.83849	0.58391	GACCACGAATGATCACAGCACCA	TATCACCATTGATAACAGCAGCA	0.98407	0.97069
3	NC_004718 | SARS coronavirus Tor2, complete genome | 26836	NC_004718 | SARS coronavirus Tor2, complete genome | 10633	AAGCACAAGTGATGACAGCACCA	0.65018	0.61788	0.68249	GACCACGAATGATCACAGCACCA	TATCACCATTGATAACAGCAGCA	0.98407	0.97069
3	NC_004718 | SARS coronavirus Tor2, complete genome | 26836	NC_004718 | SARS coronavirus Tor2, complete genome | 10633	AAGCACAAGTGATGACAGCAGCA	0.65674	0.61624	0.69725	GACCACGAATGATCACAGCACCA	TATCACCATTGATAACAGCAGCA	0.98407	0.97069
3	NC_004718 | SARS coronavirus Tor2, complete genome | 26836	NC_004718 | SARS coronavirus Tor2, complete genome | 10633	AAGCACCAATGATCACAGCACCA	0.65021	0.73578	0.56463	GACCACGAATGATCACAGCACCA	TATCACCATTGATAACAGCAGCA	0.98407	0.97069
3	NC_004718 | SARS coronavirus Tor2, complete genome | 26836	NC_004718 | SARS coronavirus Tor2, complete genome | 10633	AAGCACCATTGATTACAGCACCA	0.66253	0.65833	0.66674	GACCACGAATGATCACAGCACCA	TATCACCATTGATAACAGCAGCA	0.98407	0.97069
3	NC_004718 | SARS coronavirus Tor2, complete genome | 26836	NC_004718 | SARS coronavirus Tor2, complete genome | 10633	AAGCACGAATGATAACAGCACCA	0.82831	0.98071	0.6759	GACCACGAATGATCACAGCACCA	TATCACCATTGATAACAGCAGCA	0.98407	0.97069
3	NC_004718 | SARS coronavirus Tor2, complete genome | 26836	NC_004718 | SARS coronavirus Tor2, complete genome | 10633	AAGCACGAATGATAACAGCAGCA	0.83432	0.97812	0.69051	GACCACGAATGATCACAGCACCA	TATCACCATTGATAACAGCAGCA	0.98407	0.97069
3	NC_004718 | SARS coronavirus Tor2, complete genome | 26836	NC_004718 | SARS coronavirus Tor2, complete genome | 10633	AAGCACGAATGATGACAGCAGCA	0.76641	0.84731	0.68552	GACCACGAATGATCACAGCACCA	TATCACCATTGATAACAGCAGCA	0.98407	0.97069
3	NC_004718 | SARS coronavirus Tor2, complete genome | 26836	NC_004718 | SARS coronavirus Tor2, complete genome | 10633	AAGCACGACTGATGACAGCACCA	0.5736	0.5994	0.54781	GACCACGAATGATCACAGCACCA	TATCACCATTGATAACAGCAGCA	0.98407	0.97069
3	NC_004718 | SARS coronavirus Tor2, complete genome | 26836	NC_004718 | SARS coronavirus Tor2, complete genome | 10633	AAGCACGAGTGATAACAGCACCA	0.78729	0.83033	0.74425	GACCACGAATGATCACAGCACCA	TATCACCATTGATAACAGCAGCA	0.98407	0.97069
3	NC_004718 | SARS coronavirus Tor2, complete genome | 26836	NC_004718 | SARS coronavirus Tor2, complete genome | 10633	AAGCACGAGTGATGACAGCACCA	0.72907	0.71928	0.73887	GACCACGAATGATCACAGCACCA	TATCACCATTGATAACAGCAGCA	0.98407	0.97069
3	NC_004718 | SARS coronavirus Tor2, complete genome | 26836	NC_004718 | SARS coronavirus Tor2, complete genome | 10633	AAGCACGAGTGATTACAGCAGCA	0.72013	0.8542	0.58606	GACCACGAATGATCACAGCACCA	TATCACCATTGATAACAGCAGCA	0.98407	0.97069
3	NC_004718 | SARS coronavirus Tor2, complete genome | 26836	NC_004718 | SARS coronavirus Tor2, complete genome | 10633	AAGCACGATTGATAACAGCACCA	0.82046	0.87984	0.76107	GACCACGAATGATCACAGCACCA	TATCACCATTGATAACAGCAGCA	0.98407	0.97069
3	NC_004718 | SARS coronavirus Tor2, complete genome | 26836	NC_004718 | SARS coronavirus Tor2, complete genome | 10633	AAGCACGATTGATAACAGCATCA	0.72229	0.78499	0.65959	GACCACGAATGATCACAGCACCA	TATCACCATTGATAACAGCAGCA	0.98407	0.97069
3	NC_004718 | SARS coronavirus Tor2, complete genome | 26836	NC_004718 | SARS coronavirus Tor2, complete genome | 10633	AAGCACGATTGATCACAGCACCA	0.73469	0.90998	0.55939	GACCACGAATGATCACAGCACCA	TATCACCATTGATAACAGCAGCA	0.98407	0.97069
3	NC_004718 | SARS coronavirus Tor2, complete genome | 26836	NC_004718 | SARS coronavirus Tor2, complete genome | 10633	AAGCACGATTGATTACAGCACCA	0.74708	0.90754	0.58663	GACCACGAATGATCACAGCACCA	TATCACCATTGATAACAGCAGCA	0.98407	0.97069
3	NC_004718 | SARS coronavirus Tor2, complete genome | 26836	NC_004718 | SARS coronavirus Tor2, complete genome | 10633	AAGCACTAATGATAACAGCACCA	0.66681	0.67966	0.65396	GACCACGAATGATCACAGCACCA	TATCACCATTGATAACAGCAGCA	0.98407	0.97069
3	NC_004718 | SARS coronavirus Tor2, complete genome | 26836	NC_004718 | SARS coronavirus Tor2, complete genome | 10633	AAGCACTAATGATAACAGCAGCA	0.67298	0.67787	0.6681	GACCACGAATGATCACAGCACCA	TATCACCATTGATAACAGCAGCA	0.98407	0.97069
3	NC_004718 | SARS coronavirus Tor2, complete genome | 26836	NC_004718 | SARS coronavirus Tor2, complete genome | 10633	AAGCACTATTGATTACAGCACCA	0.59827	0.62895	0.56758	GACCACGAATGATCACAGCACCA	TATCACCATTGATAACAGCAGCA	0.98407	0.97069
3	NC_004718 | SARS coronavirus Tor2, complete genome | 26836	NC_004718 | SARS coronavirus Tor2, complete genome | 10633	AATCACAAATGATAACAGCAGCA	0.71902	0.82322	0.61481	GACCACGAATGATCACAGCACCA	TATCACCATTGATAACAGCAGCA	0.98407	0.97069
3	NC_004718 | SARS coronavirus Tor2, complete genome | 26836	NC_004718 | SARS coronavirus Tor2, complete genome | 10633	AATCACAATTGATAACAGCAACA	0.59329	0.57781	0.60877	GACCACGAATGATCACAGCACCA	TATCACCATTGATAACAGCAGCA	0.98407	0.97069
3	NC_004718 | SARS coronavirus Tor2, complete genome | 26836	NC_004718 | SARS coronavirus Tor2, complete genome | 10633	AATCACAATTGATAACAGCACCA	0.70907	0.74051	0.67763	GACCACGAATGATCACAGCACCA	TATCACCATTGATAACAGCAGCA	0.98407	0.97069
3	NC_004718 | SARS coronavirus Tor2, complete genome | 26836	NC_004718 | SARS coronavirus Tor2, complete genome | 10633	AATCACAATTGATAACAGCATCA	0.62397	0.66067	0.58727	GACCACGAATGATCACAGCACCA	TATCACCATTGATAACAGCAGCA	0.98407	0.97069
3	NC_004718 | SARS coronavirus Tor2, complete genome | 26836	NC_004718 | SARS coronavirus Tor2, complete genome | 10633	AATCACCAATGATCACAGCACCA	0.63257	0.7209	0.54425	GACCACGAATGATCACAGCACCA	TATCACCATTGATAACAGCAGCA	0.98407	0.97069
3	NC_004718 | SARS coronavirus Tor2, complete genome | 26836	NC_004718 | SARS coronavirus Tor2, complete genome | 10633	AATCACCATTGATTACAGCACCA	0.64384	0.64501	0.64267	GACCACGAATGATCACAGCACCA	TATCACCATTGATAACAGCAGCA	0.98407	0.97069
3	NC_004718 | SARS coronavirus Tor2, complete genome | 26836	NC_004718 | SARS coronavirus Tor2, complete genome | 10633	AATCACGAATGATAACAGCACCA	0.80619	0.96087	0.65151	GACCACGAATGATCACAGCACCA	TATCACCATTGATAACAGCAGCA	0.98407	0.97069
3	NC_004718 | SARS coronavirus Tor2, complete genome | 26836	NC_004718 | SARS coronavirus Tor2, complete genome | 10633	AATCACGAATGATAACAGCAGCA	0.81196	0.95833	0.66559	GACCACGAATGATCACAGCACCA	TATCACCATTGATAACAGCAGCA	0.98407	0.97069
3	NC_004718 | SARS coronavirus Tor2, complete genome | 26836	NC_004718 | SARS coronavirus Tor2, complete genome | 10633	AATCACGAATGATGACAGCAGCA	0.74547	0.83016	0.66078	GACCACGAATGATCACAGCACCA	TATCACCATTGATAACAGCAGCA	0.98407	0.97069
3	NC_004718 | SARS coronavirus Tor2, complete genome | 26836	NC_004718 | SARS coronavirus Tor2, complete genome | 10633	AATCACGACTGATAACAGCAGCA	0.60976	0.67614	0.54338	GACCACGAATGATCACAGCACCA	TATCACCATTGATAACAGCAGCA	0.98407	0.97069
3	NC_004718 | SARS coronavirus Tor2, complete genome | 26836	NC_004718 | SARS coronavirus Tor2, complete genome | 10633	AATCACGAGTGATAACAGCACCA	0.76545	0.81353	0.71738	GACCACGAATGATCACAGCACCA	TATCACCATTGATAACAGCAGCA	0.98407	0.97069
3	NC_004718 | SARS coronavirus Tor2, complete genome | 26836	NC_004718 | SARS coronavirus Tor2, complete genome | 10633	AATCACGAGTGATGACAGCACCA	0.70846	0.70473	0.7122	GACCACGAATGATCACAGCACCA	TATCACCATTGATAACAGCAGCA	0.98407	0.97069
3	NC_004718 | SARS coronavirus Tor2, complete genome | 26836	NC_004718 | SARS coronavirus Tor2, complete genome | 10633	AATCACGAGTGATTACAGCAGCA	0.70091	0.83691	0.56491	GACCACGAATGATCACAGCACCA	TATCACCATTGATAACAGCAGCA	0.98407	0.97069
3	NC_004718 | SARS coronavirus Tor2, complete genome | 26836	NC_004718 | SARS coronavirus Tor2, complete genome | 10633	AATCACGATTGATAACAGCACCA	0.79782	0.86204	0.7336	GACCACGAATGATCACAGCACCA	TATCACCATTGATAACAGCAGCA	0.98407	0.97069
3	NC_004718 | SARS coronavirus Tor2, complete genome | 26836	NC_004718 | SARS coronavirus Tor2, complete genome | 10633	AATCACGATTGATAACAGCATCA	0.70244	0.7691	0.63578	GACCACGAATGATCACAGCACCA	TATCACCATTGATAACAGCAGCA	0.98407	0.97069
3	NC_004718 | SARS coronavirus Tor2, complete genome | 26836	NC_004718 | SARS coronavirus Tor2, complete genome | 10633	AATCACGATTGATTACAGCACCA	0.72731	0.88917	0.56545	GACCACGAATGATCACAGCACCA	TATCACCATTGATAACAGCAGCA	0.98407	0.97069
3	NC_004718 | SARS coronavirus Tor2, complete genome | 26836	NC_004718 | SARS coronavirus Tor2, complete genome | 10633	AATCACTATTGATTACAGCACCA	0.58166	0.61623	0.5471	GACCACGAATGATCACAGCACCA	TATCACCATTGATAACAGCAGCA	0.98407	0.97069
3	NC_004718 | SARS coronavirus Tor2, complete genome | 26836	NC_004718 | SARS coronavirus Tor2, complete genome | 10633	CAACACAAGTGATTACAGCAGCA	0.59463	0.56728	0.62197	GACCACGAATGATCACAGCACCA	TATCACCATTGATAACAGCAGCA	0.98407	0.97069
3	NC_004718 | SARS coronavirus Tor2, complete genome | 26836	NC_004718 | SARS coronavirus Tor2, complete genome | 10633	CAACACCAATGATCACAGCACCA	0.60878	0.56884	0.64872	GACCACGAATGATCACAGCACCA	TATCACCATTGATAACAGCAGCA	0.98407	0.97069
3	NC_004718 | SARS coronavirus Tor2, complete genome | 26836	NC_004718 | SARS coronavirus Tor2, complete genome | 10633	CAACACCAATGATTACAGCACCA	0.62381	0.56731	0.68031	GACCACGAATGATCACAGCACCA	TATCACCATTGATAACAGCAGCA	0.98407	0.97069
3	NC_004718 | SARS coronavirus Tor2, complete genome | 26836	NC_004718 | SARS coronavirus Tor2, complete genome | 10633	CAACACGAATGATAACAGCACCA	0.76738	0.75819	0.77657	GACCACGAATGATCACAGCACCA	TATCACCATTGATAACAGCAGCA	0.98407	0.97069
3	NC_004718 | SARS coronavirus Tor2, complete genome | 26836	NC_004718 | SARS coronavirus Tor2, complete genome | 10633	CAACACGAATGATAACAGCAGCA	0.77477	0.75619	0.79336	GACCACGAATGATCACAGCACCA	TATCACCATTGATAACAGCAGCA	0.98407	0.97069
3	NC_004718 | SARS coronavirus Tor2, complete genome | 26836	NC_004718 | SARS coronavirus Tor2, complete genome | 10633	CAACACGAATGATCACAGCACCA	0.67747	0.78417	0.57078	GACCACGAATGATCACAGCACCA	TATCACCATTGATAACAGCAGCA	0.98407	0.97069
3	NC_004718 | SARS coronavirus Tor2, complete genome | 26836	NC_004718 | SARS coronavirus Tor2, complete genome | 10633	CAACACGAATGATCACAGCAGCA	0.6826	0.78209	0.58312	GACCACGAATGATCACAGCACCA	TATCACCATTGATAACAGCAGCA	0.98407	0.97069
3	NC_004718 | SARS coronavirus Tor2, complete genome | 26836	NC_004718 | SARS coronavirus Tor2, complete genome | 10633	CAACACGAATGATTACAGCACCA	0.69032	0.78206	0.59857	GACCACGAATGATCACAGCACCA	TATCACCATTGATAACAGCAGCA	0.98407	0.97069
3	NC_004718 | SARS coronavirus Tor2, complete genome | 26836	NC_004718 | SARS coronavirus Tor2, complete genome | 10633	CAACACGAGTGATAACAGCACCA	0.74851	0.64193	0.85509	GACCACGAATGATCACAGCACCA	TATCACCATTGATAACAGCAGCA	0.98407	0.97069
3	NC_004718 | SARS coronavirus Tor2, complete genome | 26836	NC_004718 | SARS coronavirus Tor2, complete genome | 10633	CAACACGAGTGATTACAGCAGCA	0.66686	0.66038	0.67334	GACCACGAATGATCACAGCACCA	TATCACCATTGATAACAGCAGCA	0.98407	0.97069
3	NC_004718 | SARS coronavirus Tor2, complete genome | 26836	NC_004718 | SARS coronavirus Tor2, complete genome | 10633	CAACACGAGTGATTACAGCATCA	0.58098	0.59075	0.57121	GACCACGAATGATCACAGCACCA	TATCACCATTGATAACAGCAGCA	0.98407	0.97069
3	NC_004718 | SARS coronavirus Tor2, complete genome | 26836	NC_004718 | SARS coronavirus Tor2, complete genome | 10633	CACCACAAATGATGACAGCATCA	0.61254	0.61751	0.60758	GACCACGAATGATCACAGCACCA	TATCACCATTGATAACAGCAGCA	0.98407	0.97069
3	NC_004718 | SARS coronavirus Tor2, complete genome | 26836	NC_004718 | SARS coronavirus Tor2, complete genome | 10633	CACCACAAGTGATGACAGCACCA	0.67897	0.586	0.77195	GACCACGAATGATCACAGCACCA	TATCACCATTGATAACAGCAGCA	0.98407	0.97069
3	NC_004718 | SARS coronavirus Tor2, complete genome | 26836	NC_004718 | SARS coronavirus Tor2, complete genome | 10633	CACCACAAGTGATGACAGCAGCA	0.68654	0.58445	0.78863	GACCACGAATGATCACAGCACCA	TATCACCATTGATAACAGCAGCA	0.98407	0.97069
3	NC_004718 | SARS coronavirus Tor2, complete genome | 26836	NC_004718 | SARS coronavirus Tor2, complete genome | 10633	CACCACAAGTGATTACAGCAGCA	0.65411	0.69591	0.6123	GACCACGAATGATCACAGCACCA	TATCACCATTGATAACAGCAGCA	0.98407	0.97069
3	NC_004718 | SARS coronavirus Tor2, complete genome | 26836	NC_004718 | SARS coronavirus Tor2, complete genome | 10633	CACCACAATTGATAACAGCAACA	0.63683	0.55932	0.71434	GACCACGAATGATCACAGCACCA	TATCACCATTGATAACAGCAGCA	0.98407	0.97069
3	NC_004718 | SARS coronavirus Tor2, complete genome | 26836	NC_004718 | SARS coronavirus Tor2, complete genome | 10633	CACCACAATTGATAACAGCACCA	0.75598	0.71681	0.79514	GACCACGAATGATCACAGCACCA	TATCACCATTGATAACAGCAGCA	0.98407	0.97069
3	NC_004718 | SARS coronavirus Tor2, complete genome | 26836	NC_004718 | SARS coronavirus Tor2, complete genome | 10633	CACCACAATTGATAACAGCATCA	0.66432	0.63953	0.68912	GACCACGAATGATCACAGCACCA	TATCACCATTGATAACAGCAGCA	0.98407	0.97069
3	NC_004718 | SARS coronavirus Tor2, complete genome | 26836	NC_004718 | SARS coronavirus Tor2, complete genome | 10633	CACCACAATTGATCACAGCACCA	0.6629	0.74136	0.58443	GACCACGAATGATCACAGCACCA	TATCACCATTGATAACAGCAGCA	0.98407	0.97069
3	NC_004718 | SARS coronavirus Tor2, complete genome | 26836	NC_004718 | SARS coronavirus Tor2, complete genome | 10633	CACCACCAATGATCACAGCACCA	0.66823	0.69782	0.63863	GACCACGAATGATCACAGCACCA	TATCACCATTGATAACAGCAGCA	0.98407	0.97069
3	NC_004718 | SARS coronavirus Tor2, complete genome | 26836	NC_004718 | SARS coronavirus Tor2, complete genome | 10633	CACCACCATTGATTACAGCACCA	0.68924	0.62436	0.75412	GACCACGAATGATCACAGCACCA	TATCACCATTGATAACAGCAGCA	0.98407	0.97069
3	NC_004718 | SARS coronavirus Tor2, complete genome | 26836	NC_004718 | SARS coronavirus Tor2, complete genome | 10633	CACCACGAATGATAACAGCACCA	0.8473	0.93011	0.76449	GACCACGAATGATCACAGCACCA	TATCACCATTGATAACAGCAGCA	0.98407	0.97069
3	NC_004718 | SARS coronavirus Tor2, complete genome | 26836	NC_004718 | SARS coronavirus Tor2, complete genome | 10633	CACCACGAATGATAACAGCAGCA	0.85434	0.92765	0.78102	GACCACGAATGATCACAGCACCA	TATCACCATTGATAACAGCAGCA	0.98407	0.97069
3	NC_004718 | SARS coronavirus Tor2, complete genome | 26836	NC_004718 | SARS coronavirus Tor2, complete genome | 10633	CACCACGAATGATGACAGCAGCA	0.78948	0.80359	0.77537	GACCACGAATGATCACAGCACCA	TATCACCATTGATAACAGCAGCA	0.98407	0.97069
3	NC_004718 | SARS coronavirus Tor2, complete genome | 26836	NC_004718 | SARS coronavirus Tor2, complete genome | 10633	CACCACGAATGATTACAGCACCA	0.77433	0.95939	0.58926	GACCACGAATGATCACAGCACCA	TATCACCATTGATAACAGCAGCA	0.98407	0.97069
3	NC_004718 | SARS coronavirus Tor2, complete genome | 26836	NC_004718 | SARS coronavirus Tor2, complete genome | 10633	CACCACGACTGATAACAGCAGCA	0.64605	0.6545	0.63761	GACCACGAATGATCACAGCACCA	TATCACCATTGATAACAGCAGCA	0.98407	0.97069
3	NC_004718 | SARS coronavirus Tor2, complete genome | 26836	NC_004718 | SARS coronavirus Tor2, complete genome | 10633	CACCACGAGTGATAACAGCACCA	0.81464	0.78749	0.84179	GACCACGAATGATCACAGCACCA	TATCACCATTGATAACAGCAGCA	0.98407	0.97069
3	NC_004718 | SARS coronavirus Tor2, complete genome | 26836	NC_004718 | SARS coronavirus Tor2, complete genome | 10633	CACCACGAGTGATCACAGCAACA	0.59568	0.63552	0.55585	GACCACGAATGATCACAGCACCA	TATCACCATTGATAACAGCAGCA	0.98407	0.97069
3	NC_004718 | SARS coronavirus Tor2, complete genome | 26836	NC_004718 | SARS coronavirus Tor2, complete genome | 10633	CACCACGAGTGATGACAGCACCA	0.75894	0.68217	0.83571	GACCACGAATGATCACAGCACCA	TATCACCATTGATAACAGCAGCA	0.98407	0.97069
3	NC_004718 | SARS coronavirus Tor2, complete genome | 26836	NC_004718 | SARS coronavirus Tor2, complete genome | 10633	CACCACGAGTGATTACAGCAACA	0.60836	0.63381	0.58291	GACCACGAATGATCACAGCACCA	TATCACCATTGATAACAGCAGCA	0.98407	0.97069
3	NC_004718 | SARS coronavirus Tor2, complete genome | 26836	NC_004718 | SARS coronavirus Tor2, complete genome | 10633	CACCACGAGTGATTACAGCAGCA	0.7365	0.81013	0.66287	GACCACGAATGATCACAGCACCA	TATCACCATTGATAACAGCAGCA	0.98407	0.97069
3	NC_004718 | SARS coronavirus Tor2, complete genome | 26836	NC_004718 | SARS coronavirus Tor2, complete genome | 10633	CACCACGAGTGATTACAGCATCA	0.64351	0.7247	0.56233	GACCACGAATGATCACAGCACCA	TATCACCATTGATAACAGCAGCA	0.98407	0.97069
3	NC_004718 | SARS coronavirus Tor2, complete genome | 26836	NC_004718 | SARS coronavirus Tor2, complete genome | 10633	CACCACGATTGATAACAGCACCA	0.84763	0.83445	0.86082	GACCACGAATGATCACAGCACCA	TATCACCATTGATAACAGCAGCA	0.98407	0.97069
3	NC_004718 | SARS coronavirus Tor2, complete genome | 26836	NC_004718 | SARS coronavirus Tor2, complete genome | 10633	CACCACGATTGATAACAGCATCA	0.74526	0.74448	0.74604	GACCACGAATGATCACAGCACCA	TATCACCATTGATAACAGCAGCA	0.98407	0.97069
3	NC_004718 | SARS coronavirus Tor2, complete genome | 26836	NC_004718 | SARS coronavirus Tor2, complete genome | 10633	CACCACGATTGATCACAGCAACA	0.62091	0.67342	0.56841	GACCACGAATGATCACAGCACCA	TATCACCATTGATAACAGCAGCA	0.98407	0.97069
3	NC_004718 | SARS coronavirus Tor2, complete genome | 26836	NC_004718 | SARS coronavirus Tor2, complete genome | 10633	CACCACGATTGATCACAGCACCA	0.74787	0.86303	0.6327	GACCACGAATGATCACAGCACCA	TATCACCATTGATAACAGCAGCA	0.98407	0.97069
3	NC_004718 | SARS coronavirus Tor2, complete genome | 26836	NC_004718 | SARS coronavirus Tor2, complete genome | 10633	CACCACGATTGATCACAGCATCA	0.65916	0.76999	0.54834	GACCACGAATGATCACAGCACCA	TATCACCATTGATAACAGCAGCA	0.98407	0.97069
3	NC_004718 | SARS coronavirus Tor2, complete genome | 26836	NC_004718 | SARS coronavirus Tor2, complete genome | 10633	CACCACGATTGATTACAGCAACA	0.63385	0.67161	0.59609	GACCACGAATGATCACAGCACCA	TATCACCATTGATAACAGCAGCA	0.98407	0.97069
3	NC_004718 | SARS coronavirus Tor2, complete genome | 26836	NC_004718 | SARS coronavirus Tor2, complete genome | 10633	CACCACGATTGATTACAGCACCA	0.76211	0.86071	0.66351	GACCACGAATGATCACAGCACCA	TATCACCATTGATAACAGCAGCA	0.98407	0.97069
3	NC_004718 | SARS coronavirus Tor2, complete genome | 26836	NC_004718 | SARS coronavirus Tor2, complete genome | 10633	CACCACGATTGATTACAGCATCA	0.67148	0.76792	0.57504	GACCACGAATGATCACAGCACCA	TATCACCATTGATAACAGCAGCA	0.98407	0.97069
3	NC_004718 | SARS coronavirus Tor2, complete genome | 26836	NC_004718 | SARS coronavirus Tor2, complete genome | 10633	CACCACTAATGATTACAGCAGCA	0.62279	0.66313	0.58246	GACCACGAATGATCACAGCACCA	TATCACCATTGATAACAGCAGCA	0.98407	0.97069
3	NC_004718 | SARS coronavirus Tor2, complete genome | 26836	NC_004718 | SARS coronavirus Tor2, complete genome | 10633	CACCACTATTGATCACAGCACCA	0.60514	0.59811	0.61216	GACCACGAATGATCACAGCACCA	TATCACCATTGATAACAGCAGCA	0.98407	0.97069
3	NC_004718 | SARS coronavirus Tor2, complete genome | 26836	NC_004718 | SARS coronavirus Tor2, complete genome | 10633	CACCACTATTGATTACAGCACCA	0.61924	0.5965	0.64197	GACCACGAATGATCACAGCACCA	TATCACCATTGATAACAGCAGCA	0.98407	0.97069
3	NC_004718 | SARS coronavirus Tor2, complete genome | 26836	NC_004718 | SARS coronavirus Tor2, complete genome | 10633	CAGCACAAGTGATGACAGCACCA	0.70489	0.63425	0.77553	GACCACGAATGATCACAGCACCA	TATCACCATTGATAACAGCAGCA	0.98407	0.97069
3	NC_004718 | SARS coronavirus Tor2, complete genome | 26836	NC_004718 | SARS coronavirus Tor2, complete genome | 10633	CAGCACAAGTGATGACAGCAGCA	0.71244	0.63257	0.7923	GACCACGAATGATCACAGCACCA	TATCACCATTGATAACAGCAGCA	0.98407	0.97069
3	NC_004718 | SARS coronavirus Tor2, complete genome | 26836	NC_004718 | SARS coronavirus Tor2, complete genome | 10633	CAGCACCAATGATCACAGCAACA	0.58287	0.58934	0.5764	GACCACGAATGATCACAGCACCA	TATCACCATTGATAACAGCAGCA	0.98407	0.97069
3	NC_004718 | SARS coronavirus Tor2, complete genome | 26836	NC_004718 | SARS coronavirus Tor2, complete genome | 10633	CAGCACCAATGATCACAGCACCA	0.69844	0.75528	0.6416	GACCACGAATGATCACAGCACCA	TATCACCATTGATAACAGCAGCA	0.98407	0.97069
3	NC_004718 | SARS coronavirus Tor2, complete genome | 26836	NC_004718 | SARS coronavirus Tor2, complete genome | 10633	CAGCACCAGTGATTACAGCATCA	0.60554	0.56899	0.64209	GACCACGAATGATCACAGCACCA	TATCACCATTGATAACAGCAGCA	0.98407	0.97069
3	NC_004718 | SARS coronavirus Tor2, complete genome | 26836	NC_004718 | SARS coronavirus Tor2, complete genome | 10633	CAGCACGAATGATAACAGCACCA	0.88738	1.0067	0.76805	GACCACGAATGATCACAGCACCA	TATCACCATTGATAACAGCAGCA	0.98407	0.97069
3	NC_004718 | SARS coronavirus Tor2, complete genome | 26836	NC_004718 | SARS coronavirus Tor2, complete genome | 10633	CAGCACGAATGATAACAGCAGCA	0.89435	1.004	0.78465	GACCACGAATGATCACAGCACCA	TATCACCATTGATAACAGCAGCA	0.98407	0.97069
3	NC_004718 | SARS coronavirus Tor2, complete genome | 26836	NC_004718 | SARS coronavirus Tor2, complete genome | 10633	CAGCACGAATGATGACAGCAGCA	0.82437	0.86977	0.77897	GACCACGAATGATCACAGCACCA	TATCACCATTGATAACAGCAGCA	0.98407	0.97069
3	NC_004718 | SARS coronavirus Tor2, complete genome | 26836	NC_004718 | SARS coronavirus Tor2, complete genome | 10633	CAGCACGAATGATTACAGCACCA	0.8152	1.0384	0.592	GACCACGAATGATCACAGCACCA	TATCACCATTGATAACAGCAGCA	0.98407	0.97069
3	NC_004718 | SARS coronavirus Tor2, complete genome | 26836	NC_004718 | SARS coronavirus Tor2, complete genome | 10633	CAGCACGACTGATAACAGCAGCA	0.67448	0.70839	0.64057	GACCACGAATGATCACAGCACCA	TATCACCATTGATAACAGCAGCA	0.98407	0.97069
3	NC_004718 | SARS coronavirus Tor2, complete genome | 26836	NC_004718 | SARS coronavirus Tor2, complete genome | 10633	CAGCACGACTGATGACAGCACCA	0.61888	0.61528	0.62249	GACCACGAATGATCACAGCACCA	TATCACCATTGATAACAGCAGCA	0.98407	0.97069
3	NC_004718 | SARS coronavirus Tor2, complete genome | 26836	NC_004718 | SARS coronavirus Tor2, complete genome | 10633	CAGCACGAGTGATAACAGCACCA	0.84902	0.85233	0.84571	GACCACGAATGATCACAGCACCA	TATCACCATTGATAACAGCAGCA	0.98407	0.97069
3	NC_004718 | SARS coronavirus Tor2, complete genome | 26836	NC_004718 | SARS coronavirus Tor2, complete genome | 10633	CAGCACGAGTGATCACAGCAACA	0.62314	0.68785	0.55843	GACCACGAATGATCACAGCACCA	TATCACCATTGATAACAGCAGCA	0.98407	0.97069
3	NC_004718 | SARS coronavirus Tor2, complete genome | 26836	NC_004718 | SARS coronavirus Tor2, complete genome | 10633	CAGCACGAGTGATGACAGCACCA	0.78897	0.73834	0.83959	GACCACGAATGATCACAGCACCA	TATCACCATTGATAACAGCAGCA	0.98407	0.97069
3	NC_004718 | SARS coronavirus Tor2, complete genome | 26836	NC_004718 | SARS coronavirus Tor2, complete genome | 10633	CAGCACGAGTGATTACAGCAACA	0.63581	0.686	0.58562	GACCACGAATGATCACAGCACCA	TATCACCATTGATAACAGCAGCA	0.98407	0.97069
3	NC_004718 | SARS coronavirus Tor2, complete genome | 26836	NC_004718 | SARS coronavirus Tor2, complete genome | 10633	CAGCACGAGTGATTACAGCAGCA	0.7714	0.87684	0.66595	GACCACGAATGATCACAGCACCA	TATCACCATTGATAACAGCAGCA	0.98407	0.97069
3	NC_004718 | SARS coronavirus Tor2, complete genome | 26836	NC_004718 | SARS coronavirus Tor2, complete genome | 10633	CAGCACGAGTGATTACAGCATCA	0.67466	0.78438	0.56494	GACCACGAATGATCACAGCACCA	TATCACCATTGATAACAGCAGCA	0.98407	0.97069
3	NC_004718 | SARS coronavirus Tor2, complete genome | 26836	NC_004718 | SARS coronavirus Tor2, complete genome | 10633	CAGCACGATTGATAACAGCACCA	0.88399	0.90316	0.86483	GACCACGAATGATCACAGCACCA	TATCACCATTGATAACAGCAGCA	0.98407	0.97069
3	NC_004718 | SARS coronavirus Tor2, complete genome | 26836	NC_004718 | SARS coronavirus Tor2, complete genome | 10633	CAGCACGATTGATAACAGCATCA	0.77765	0.80579	0.74951	GACCACGAATGATCACAGCACCA	TATCACCATTGATAACAGCAGCA	0.98407	0.97069
3	NC_004718 | SARS coronavirus Tor2, complete genome | 26836	NC_004718 | SARS coronavirus Tor2, complete genome | 10633	CAGCACGATTGATCACAGCAACA	0.64996	0.72887	0.57105	GACCACGAATGATCACAGCACCA	TATCACCATTGATAACAGCAGCA	0.98407	0.97069
3	NC_004718 | SARS coronavirus Tor2, complete genome | 26836	NC_004718 | SARS coronavirus Tor2, complete genome | 10633	CAGCACGATTGATCACAGCACCA	0.78487	0.9341	0.63565	GACCACGAATGATCACAGCACCA	TATCACCATTGATAACAGCAGCA	0.98407	0.97069
3	NC_004718 | SARS coronavirus Tor2, complete genome | 26836	NC_004718 | SARS coronavirus Tor2, complete genome | 10633	CAGCACGATTGATCACAGCATCA	0.69214	0.83339	0.55089	GACCACGAATGATCACAGCACCA	TATCACCATTGATAACAGCAGCA	0.98407	0.97069
3	NC_004718 | SARS coronavirus Tor2, complete genome | 26836	NC_004718 | SARS coronavirus Tor2, complete genome | 10633	CAGCACTAATGATAACAGCACCA	0.7204	0.69768	0.74311	GACCACGAATGATCACAGCACCA	TATCACCATTGATAACAGCAGCA	0.98407	0.97069
3	NC_004718 | SARS coronavirus Tor2, complete genome | 26836	NC_004718 | SARS coronavirus Tor2, complete genome | 10633	CAGCACTAATGATAACAGCAGCA	0.72751	0.69583	0.75918	GACCACGAATGATCACAGCACCA	TATCACCATTGATAACAGCAGCA	0.98407	0.97069
3	NC_004718 | SARS coronavirus Tor2, complete genome | 26836	NC_004718 | SARS coronavirus Tor2, complete genome | 10633	CAGCACTAATGATCACAGCACCA	0.63388	0.72158	0.54619	GACCACGAATGATCACAGCACCA	TATCACCATTGATAACAGCAGCA	0.98407	0.97069
3	NC_004718 | SARS coronavirus Tor2, complete genome | 26836	NC_004718 | SARS coronavirus Tor2, complete genome | 10633	CAGCACTAATGATCACAGCAGCA	0.63883	0.71967	0.55799	GACCACGAATGATCACAGCACCA	TATCACCATTGATAACAGCAGCA	0.98407	0.97069
3	NC_004718 | SARS coronavirus Tor2, complete genome | 26836	NC_004718 | SARS coronavirus Tor2, complete genome | 10633	CAGCACTAATGATTACAGCAGCA	0.65145	0.71774	0.58517	GACCACGAATGATCACAGCACCA	TATCACCATTGATAACAGCAGCA	0.98407	0.97069
3	NC_004718 | SARS coronavirus Tor2, complete genome | 26836	NC_004718 | SARS coronavirus Tor2, complete genome | 10633	CATCACAAATGATAACAGCAGCA	0.77183	0.84504	0.69862	GACCACGAATGATCACAGCACCA	TATCACCATTGATAACAGCAGCA	0.98407	0.97069
3	NC_004718 | SARS coronavirus Tor2, complete genome | 26836	NC_004718 | SARS coronavirus Tor2, complete genome | 10633	CATCACAAATGATGACAGCATCA	0.6216	0.65484	0.58837	GACCACGAATGATCACAGCACCA	TATCACCATTGATAACAGCAGCA	0.98407	0.97069
3	NC_004718 | SARS coronavirus Tor2, complete genome | 26836	NC_004718 | SARS coronavirus Tor2, complete genome | 10633	CATCACAATTGATAACAGCAACA	0.64244	0.59313	0.69176	GACCACGAATGATCACAGCACCA	TATCACCATTGATAACAGCAGCA	0.98407	0.97069
3	NC_004718 | SARS coronavirus Tor2, complete genome | 26836	NC_004718 | SARS coronavirus Tor2, complete genome | 10633	CATCACAATTGATAACAGCACCA	0.76507	0.76014	0.77001	GACCACGAATGATCACAGCACCA	TATCACCATTGATAACAGCAGCA	0.98407	0.97069
3	NC_004718 | SARS coronavirus Tor2, complete genome | 26836	NC_004718 | SARS coronavirus Tor2, complete genome | 10633	CATCACAATTGATAACAGCATCA	0.67276	0.67818	0.66733	GACCACGAATGATCACAGCACCA	TATCACCATTGATAACAGCAGCA	0.98407	0.97069
3	NC_004718 | SARS coronavirus Tor2, complete genome | 26836	NC_004718 | SARS coronavirus Tor2, complete genome | 10633	CATCACAATTGATCACAGCACCA	0.67606	0.78617	0.56595	GACCACGAATGATCACAGCACCA	TATCACCATTGATAACAGCAGCA	0.98407	0.97069
3	NC_004718 | SARS coronavirus Tor2, complete genome | 26836	NC_004718 | SARS coronavirus Tor2, complete genome | 10633	CATCACCAATGATCACAGCAACA	0.56651	0.57742	0.5556	GACCACGAATGATCACAGCACCA	TATCACCATTGATAACAGCAGCA	0.98407	0.97069
3	NC_004718 | SARS coronavirus Tor2, complete genome | 26836	NC_004718 | SARS coronavirus Tor2, complete genome | 10633	CATCACCAATGATCACAGCACCA	0.67922	0.74	0.61844	GACCACGAATGATCACAGCACCA	TATCACCATTGATAACAGCAGCA	0.98407	0.97069
3	NC_004718 | SARS coronavirus Tor2, complete genome | 26836	NC_004718 | SARS coronavirus Tor2, complete genome | 10633	CATCACCATTGATTACAGCACCA	0.69619	0.66211	0.73028	GACCACGAATGATCACAGCACCA	TATCACCATTGATAACAGCAGCA	0.98407	0.97069
3	NC_004718 | SARS coronavirus Tor2, complete genome | 26836	NC_004718 | SARS coronavirus Tor2, complete genome | 10633	CATCACGAATGATAACAGCACCA	0.86333	0.98634	0.74032	GACCACGAATGATCACAGCACCA	TATCACCATTGATAACAGCAGCA	0.98407	0.97069
3	NC_004718 | SARS coronavirus Tor2, complete genome | 26836	NC_004718 | SARS coronavirus Tor2, complete genome | 10633	CATCACGAATGATAACAGCAGCA	0.87003	0.98373	0.75633	GACCACGAATGATCACAGCACCA	TATCACCATTGATAACAGCAGCA	0.98407	0.97069
3	NC_004718 | SARS coronavirus Tor2, complete genome | 26836	NC_004718 | SARS coronavirus Tor2, complete genome | 10633	CATCACGAATGATCACAGCACCA	0.78213	1.0201	0.54414	GACCACGAATGATCACAGCACCA	TATCACCATTGATAACAGCAGCA	0.98407	0.97069
3	NC_004718 | SARS coronavirus Tor2, complete genome | 26836	NC_004718 | SARS coronavirus Tor2, complete genome | 10633	CATCACGAATGATCACAGCAGCA	0.78666	1.0174	0.5559	GACCACGAATGATCACAGCACCA	TATCACCATTGATAACAGCAGCA	0.98407	0.97069
3	NC_004718 | SARS coronavirus Tor2, complete genome | 26836	NC_004718 | SARS coronavirus Tor2, complete genome | 10633	CATCACGAATGATGACAGCAGCA	0.80151	0.85217	0.75086	GACCACGAATGATCACAGCACCA	TATCACCATTGATAACAGCAGCA	0.98407	0.97069
3	NC_004718 | SARS coronavirus Tor2, complete genome | 26836	NC_004718 | SARS coronavirus Tor2, complete genome | 10633	CATCACGAATGATTACAGCACCA	0.79401	1.0174	0.57063	GACCACGAATGATCACAGCACCA	TATCACCATTGATAACAGCAGCA	0.98407	0.97069
3	NC_004718 | SARS coronavirus Tor2, complete genome | 26836	NC_004718 | SARS coronavirus Tor2, complete genome | 10633	CATCACGACTGATAACAGCAGCA	0.65576	0.69406	0.61745	GACCACGAATGATCACAGCACCA	TATCACCATTGATAACAGCAGCA	0.98407	0.97069
3	NC_004718 | SARS coronavirus Tor2, complete genome | 26836	NC_004718 | SARS coronavirus Tor2, complete genome | 10633	CATCACGACTGATGACAGCACCA	0.60142	0.60283	0.60002	GACCACGAATGATCACAGCACCA	TATCACCATTGATAACAGCAGCA	0.98407	0.97069
3	NC_004718 | SARS coronavirus Tor2, complete genome | 26836	NC_004718 | SARS coronavirus Tor2, complete genome | 10633	CATCACGAGTGATGACAGCACCA	0.76634	0.7234	0.80929	GACCACGAATGATCACAGCACCA	TATCACCATTGATAACAGCAGCA	0.98407	0.97069
3	NC_004718 | SARS coronavirus Tor2, complete genome | 26836	NC_004718 | SARS coronavirus Tor2, complete genome | 10633	CATCACGAGTGATTACAGCAACA	0.6183	0.67212	0.56448	GACCACGAATGATCACAGCACCA	TATCACCATTGATAACAGCAGCA	0.98407	0.97069
3	NC_004718 | SARS coronavirus Tor2, complete genome | 26836	NC_004718 | SARS coronavirus Tor2, complete genome | 10633	CATCACGAGTGATTACAGCAGCA	0.75051	0.8591	0.64192	GACCACGAATGATCACAGCACCA	TATCACCATTGATAACAGCAGCA	0.98407	0.97069
3	NC_004718 | SARS coronavirus Tor2, complete genome | 26836	NC_004718 | SARS coronavirus Tor2, complete genome | 10633	CATCACGAGTGATTACAGCATCA	0.65653	0.76851	0.54455	GACCACGAATGATCACAGCACCA	TATCACCATTGATAACAGCAGCA	0.98407	0.97069
3	NC_004718 | SARS coronavirus Tor2, complete genome | 26836	NC_004718 | SARS coronavirus Tor2, complete genome | 10633	CATCACGATTGATAACAGCACCA	0.85925	0.88489	0.83361	GACCACGAATGATCACAGCACCA	TATCACCATTGATAACAGCAGCA	0.98407	0.97069
3	NC_004718 | SARS coronavirus Tor2, complete genome | 26836	NC_004718 | SARS coronavirus Tor2, complete genome | 10633	CATCACGATTGATAACAGCATCA	0.75597	0.78949	0.72245	GACCACGAATGATCACAGCACCA	TATCACCATTGATAACAGCAGCA	0.98407	0.97069
3	NC_004718 | SARS coronavirus Tor2, complete genome | 26836	NC_004718 | SARS coronavirus Tor2, complete genome | 10633	CATCACGATTGATCACAGCAACA	0.63228	0.71412	0.55044	GACCACGAATGATCACAGCACCA	TATCACCATTGATAACAGCAGCA	0.98407	0.97069
3	NC_004718 | SARS coronavirus Tor2, complete genome | 26836	NC_004718 | SARS coronavirus Tor2, complete genome | 10633	CATCACGATTGATCACAGCACCA	0.76395	0.9152	0.6127	GACCACGAATGATCACAGCACCA	TATCACCATTGATAACAGCAGCA	0.98407	0.97069
3	NC_004718 | SARS coronavirus Tor2, complete genome | 26836	NC_004718 | SARS coronavirus Tor2, complete genome | 10633	CATCACGATTGATTACAGCAACA	0.64472	0.7122	0.57724	GACCACGAATGATCACAGCACCA	TATCACCATTGATAACAGCAGCA	0.98407	0.97069
3	NC_004718 | SARS coronavirus Tor2, complete genome | 26836	NC_004718 | SARS coronavirus Tor2, complete genome | 10633	CATCACGATTGATTACAGCACCA	0.77764	0.91274	0.64254	GACCACGAATGATCACAGCACCA	TATCACCATTGATAACAGCAGCA	0.98407	0.97069
3	NC_004718 | SARS coronavirus Tor2, complete genome | 26836	NC_004718 | SARS coronavirus Tor2, complete genome | 10633	CATCACGATTGATTACAGCATCA	0.6856	0.81434	0.55686	GACCACGAATGATCACAGCACCA	TATCACCATTGATAACAGCAGCA	0.98407	0.97069
3	NC_004718 | SARS coronavirus Tor2, complete genome | 26836	NC_004718 | SARS coronavirus Tor2, complete genome | 10633	CATCACTAATGATTACAGCAGCA	0.63363	0.70321	0.56404	GACCACGAATGATCACAGCACCA	TATCACCATTGATAACAGCAGCA	0.98407	0.97069
3	NC_004718 | SARS coronavirus Tor2, complete genome | 26836	NC_004718 | SARS coronavirus Tor2, complete genome | 10633	CATCACTATTGATCACAGCACCA	0.61354	0.63426	0.59281	GACCACGAATGATCACAGCACCA	TATCACCATTGATAACAGCAGCA	0.98407	0.97069
3	NC_004718 | SARS coronavirus Tor2, complete genome | 26836	NC_004718 | SARS coronavirus Tor2, complete genome | 10633	GAACACAATTGATAACAGCACCA	0.67832	0.59774	0.75891	GACCACGAATGATCACAGCACCA	TATCACCATTGATAACAGCAGCA	0.98407	0.97069
3	NC_004718 | SARS coronavirus Tor2, complete genome | 26836	NC_004718 | SARS coronavirus Tor2, complete genome | 10633	GAACACAATTGATCACAGCACCA	0.58801	0.61821	0.5578	GACCACGAATGATCACAGCACCA	TATCACCATTGATAACAGCAGCA	0.98407	0.97069
3	NC_004718 | SARS coronavirus Tor2, complete genome | 26836	NC_004718 | SARS coronavirus Tor2, complete genome | 10633	GAACACCAATGATCACAGCACCA	0.59572	0.58191	0.60953	GACCACGAATGATCACAGCACCA	TATCACCATTGATAACAGCAGCA	0.98407	0.97069
3	NC_004718 | SARS coronavirus Tor2, complete genome | 26836	NC_004718 | SARS coronavirus Tor2, complete genome | 10633	GAACACCAATGATTACAGCACCA	0.60978	0.58034	0.63921	GACCACGAATGATCACAGCACCA	TATCACCATTGATAACAGCAGCA	0.98407	0.97069
3	NC_004718 | SARS coronavirus Tor2, complete genome | 26836	NC_004718 | SARS coronavirus Tor2, complete genome | 10633	GAACACGAATGATAACAGCACCA	0.75263	0.77561	0.72965	GACCACGAATGATCACAGCACCA	TATCACCATTGATAACAGCAGCA	0.98407	0.97069
3	NC_004718 | SARS coronavirus Tor2, complete genome | 26836	NC_004718 | SARS coronavirus Tor2, complete genome | 10633	GAACACGAATGATAACAGCAGCA	0.75949	0.77356	0.74542	GACCACGAATGATCACAGCACCA	TATCACCATTGATAACAGCAGCA	0.98407	0.97069
3	NC_004718 | SARS coronavirus Tor2, complete genome | 26836	NC_004718 | SARS coronavirus Tor2, complete genome | 10633	GAACACGAATGATCACAGCAGCA	0.67397	0.80006	0.54789	GACCACGAATGATCACAGCACCA	TATCACCATTGATAACAGCAGCA	0.98407	0.97069
3	NC_004718 | SARS coronavirus Tor2, complete genome | 26836	NC_004718 | SARS coronavirus Tor2, complete genome | 10633	GAACACGAATGATTACAGCACCA	0.68122	0.80003	0.56241	GACCACGAATGATCACAGCACCA	TATCACCATTGATAACAGCAGCA	0.98407	0.97069
3	NC_004718 | SARS coronavirus Tor2, complete genome | 26836	NC_004718 | SARS coronavirus Tor2, complete genome | 10633	GAACACGAGTGATAACAGCACCA	0.73005	0.65668	0.80343	GACCACGAATGATCACAGCACCA	TATCACCATTGATAACAGCAGCA	0.98407	0.97069
3	NC_004718 | SARS coronavirus Tor2, complete genome | 26836	NC_004718 | SARS coronavirus Tor2, complete genome | 10633	GACCACAAATGATGACAGCATCA	0.60128	0.6317	0.57087	GACCACGAATGATCACAGCACCA	TATCACCATTGATAACAGCAGCA	0.98407	0.97069
3	NC_004718 | SARS coronavirus Tor2, complete genome | 26836	NC_004718 | SARS coronavirus Tor2, complete genome | 10633	GACCACAAGTGATGACAGCACCA	0.66238	0.59946	0.72531	GACCACGAATGATCACAGCACCA	TATCACCATTGATAACAGCAGCA	0.98407	0.97069
3	NC_004718 | SARS coronavirus Tor2, complete genome | 26836	NC_004718 | SARS coronavirus Tor2, complete genome | 10633	GACCACAAGTGATGACAGCAGCA	0.66943	0.59787	0.74099	GACCACGAATGATCACAGCACCA	TATCACCATTGATAACAGCAGCA	0.98407	0.97069
3	NC_004718 | SARS coronavirus Tor2, complete genome | 26836	NC_004718 | SARS coronavirus Tor2, complete genome | 10633	GACCACAAGTGATTACAGCAGCA	0.6436	0.7119	0.57531	GACCACGAATGATCACAGCACCA	TATCACCATTGATAACAGCAGCA	0.98407	0.97069
3	NC_004718 | SARS coronavirus Tor2, complete genome | 26836	NC_004718 | SARS coronavirus Tor2, complete genome | 10633	GACCACAATTGATAACAGCAACA	0.62168	0.57217	0.67119	GACCACGAATGATCACAGCACCA	TATCACCATTGATAACAGCAGCA	0.98407	0.97069
3	NC_004718 | SARS coronavirus Tor2, complete genome | 26836	NC_004718 | SARS coronavirus Tor2, complete genome | 10633	GACCACAATTGATAACAGCACCA	0.74019	0.73327	0.74711	GACCACGAATGATCACAGCACCA	TATCACCATTGATAACAGCAGCA	0.98407	0.97069
3	NC_004718 | SARS coronavirus Tor2, complete genome | 26836	NC_004718 | SARS coronavirus Tor2, complete genome | 10633	GACCACAATTGATAACAGCATCA	0.65085	0.65422	0.64748	GACCACGAATGATCACAGCACCA	TATCACCATTGATAACAGCAGCA	0.98407	0.97069
3	NC_004718 | SARS coronavirus Tor2, complete genome | 26836	NC_004718 | SARS coronavirus Tor2, complete genome | 10633	GACCACAATTGATCACAGCACCA	0.65376	0.75839	0.54912	GACCACGAATGATCACAGCACCA	TATCACCATTGATAACAGCAGCA	0.98407	0.97069
3	NC_004718 | SARS coronavirus Tor2, complete genome | 26836	NC_004718 | SARS coronavirus Tor2, complete genome | 10633	GACCACCAATGATCACAGCACCA	0.65695	0.71385	0.60005	GACCACGAATGATCACAGCACCA	TATCACCATTGATAACAGCAGCA	0.98407	0.97069
3	NC_004718 | SARS coronavirus Tor2, complete genome | 26836	NC_004718 | SARS coronavirus Tor2, complete genome | 10633	GACCACCATTGATTACAGCACCA	0.67364	0.63871	0.70856	GACCACGAATGATCACAGCACCA	TATCACCATTGATAACAGCAGCA	0.98407	0.97069
3	NC_004718 | SARS coronavirus Tor2, complete genome | 26836	NC_004718 | SARS coronavirus Tor2, complete genome | 10633	GACCACGAATGATAACAGCACCA	0.83489	0.95148	0.71831	GACCACGAATGATCACAGCACCA	TATCACCATTGATAACAGCAGCA	0.98407	0.97069
3	NC_004718 | SARS coronavirus Tor2, complete genome | 26836	NC_004718 | SARS coronavirus Tor2, complete genome | 10633	GACCACGAATGATAACAGCAGCA	0.8414	0.94897	0.73383	GACCACGAATGATCACAGCACCA	TATCACCATTGATAACAGCAGCA	0.98407	0.97069
3	NC_004718 | SARS coronavirus Tor2, complete genome | 26836	NC_004718 | SARS coronavirus Tor2, complete genome | 10633	GACCACGAATGATGACAGCAGCA	0.77529	0.82205	0.72852	GACCACGAATGATCACAGCACCA	TATCACCATTGATAACAGCAGCA	0.98407	0.97069
3	NC_004718 | SARS coronavirus Tor2, complete genome | 26836	NC_004718 | SARS coronavirus Tor2, complete genome | 10633	GACCACGAATGATTACAGCACCA	0.76755	0.98143	0.55366	GACCACGAATGATCACAGCACCA	TATCACCATTGATAACAGCAGCA	0.98407	0.97069
3	NC_004718 | SARS coronavirus Tor2, complete genome | 26836	NC_004718 | SARS coronavirus Tor2, complete genome | 10633	GACCACGACTGATAACAGCAGCA	0.63431	0.66953	0.59909	GACCACGAATGATCACAGCACCA	TATCACCATTGATAACAGCAGCA	0.98407	0.97069
3	NC_004718 | SARS coronavirus Tor2, complete genome | 26836	NC_004718 | SARS coronavirus Tor2, complete genome | 10633	GACCACGACTGATGACAGCACCA	0.58185	0.58153	0.58217	GACCACGAATGATCACAGCACCA	TATCACCATTGATAACAGCAGCA	0.98407	0.97069
3	NC_004718 | SARS coronavirus Tor2, complete genome | 26836	NC_004718 | SARS coronavirus Tor2, complete genome | 10633	GACCACGAGTGATAACAGCACCA	0.79826	0.80558	0.79094	GACCACGAATGATCACAGCACCA	TATCACCATTGATAACAGCAGCA	0.98407	0.97069
3	NC_004718 | SARS coronavirus Tor2, complete genome | 26836	NC_004718 | SARS coronavirus Tor2, complete genome | 10633	GACCACGAGTGATGACAGCACCA	0.74153	0.69784	0.78522	GACCACGAATGATCACAGCACCA	TATCACCATTGATAACAGCAGCA	0.98407	0.97069
3	NC_004718 | SARS coronavirus Tor2, complete genome | 26836	NC_004718 | SARS coronavirus Tor2, complete genome | 10633	GACCACGAGTGATTACAGCAACA	0.59803	0.64837	0.5477	GACCACGAATGATCACAGCACCA	TATCACCATTGATAACAGCAGCA	0.98407	0.97069
3	NC_004718 | SARS coronavirus Tor2, complete genome | 26836	NC_004718 | SARS coronavirus Tor2, complete genome | 10633	GACCACGAGTGATTACAGCAGCA	0.72578	0.82874	0.62282	GACCACGAATGATCACAGCACCA	TATCACCATTGATAACAGCAGCA	0.98407	0.97069
3	NC_004718 | SARS coronavirus Tor2, complete genome | 26836	NC_004718 | SARS coronavirus Tor2, complete genome | 10633	GACCACGATTGATAACAGCACCA	0.83122	0.85362	0.80882	GACCACGAATGATCACAGCACCA	TATCACCATTGATAACAGCAGCA	0.98407	0.97069
3	NC_004718 | SARS coronavirus Tor2, complete genome | 26836	NC_004718 | SARS coronavirus Tor2, complete genome | 10633	GACCACGATTGATAACAGCATCA	0.73128	0.76159	0.70096	GACCACGAATGATCACAGCACCA	TATCACCATTGATAACAGCAGCA	0.98407	0.97069
3	NC_004718 | SARS coronavirus Tor2, complete genome | 26836	NC_004718 | SARS coronavirus Tor2, complete genome | 10633	GACCACGATTGATCACAGCACCA	0.73867	0.88286	0.59448	GACCACGAATGATCACAGCACCA	TATCACCATTGATAACAGCAGCA	0.98407	0.97069
3	NC_004718 | SARS coronavirus Tor2, complete genome | 26836	NC_004718 | SARS coronavirus Tor2, complete genome | 10633	GACCACGATTGATTACAGCAACA	0.62356	0.68704	0.56008	GACCACGAATGATCACAGCACCA	TATCACCATTGATAACAGCAGCA	0.98407	0.97069
3	NC_004718 | SARS coronavirus Tor2, complete genome | 26836	NC_004718 | SARS coronavirus Tor2, complete genome | 10633	GACCACGATTGATTACAGCACCA	0.75196	0.88049	0.62343	GACCACGAATGATCACAGCACCA	TATCACCATTGATAACAGCAGCA	0.98407	0.97069
3	NC_004718 | SARS coronavirus Tor2, complete genome | 26836	NC_004718 | SARS coronavirus Tor2, complete genome | 10633	GACCACTAATGATAACAGCACCA	0.6772	0.65941	0.69499	GACCACGAATGATCACAGCACCA	TATCACCATTGATAACAGCAGCA	0.98407	0.97069
3	NC_004718 | SARS coronavirus Tor2, complete genome | 26836	NC_004718 | SARS coronavirus Tor2, complete genome | 10633	GACCACTAATGATAACAGCAGCA	0.68384	0.65766	0.71001	GACCACGAATGATCACAGCACCA	TATCACCATTGATAACAGCAGCA	0.98407	0.97069
3	NC_004718 | SARS coronavirus Tor2, complete genome | 26836	NC_004718 | SARS coronavirus Tor2, complete genome | 10633	GACCACTAATGATTACAGCAGCA	0.61282	0.67836	0.54727	GACCACGAATGATCACAGCACCA	TATCACCATTGATAACAGCAGCA	0.98407	0.97069
3	NC_004718 | SARS coronavirus Tor2, complete genome | 26836	NC_004718 | SARS coronavirus Tor2, complete genome | 10633	GACCACTATTGATCACAGCACCA	0.59351	0.61185	0.57518	GACCACGAATGATCACAGCACCA	TATCACCATTGATAACAGCAGCA	0.98407	0.97069
3	NC_004718 | SARS coronavirus Tor2, complete genome | 26836	NC_004718 | SARS coronavirus Tor2, complete genome | 10633	GACCACTATTGATTACAGCACCA	0.6067	0.6102	0.60319	GACCACGAATGATCACAGCACCA	TATCACCATTGATAACAGCAGCA	0.98407	0.97069
3	NC_004718 | SARS coronavirus Tor2, complete genome | 26836	NC_004718 | SARS coronavirus Tor2, complete genome | 10633	GAGCACAAATGATAACAGCAGCA	0.78165	0.88231	0.68099	GACCACGAATGATCACAGCACCA	TATCACCATTGATAACAGCAGCA	0.98407	0.97069
3	NC_004718 | SARS coronavirus Tor2, complete genome | 26836	NC_004718 | SARS coronavirus Tor2, complete genome | 10633	GAGCACAAGTGATGACAGCACCA	0.68875	0.64882	0.72868	GACCACGAATGATCACAGCACCA	TATCACCATTGATAACAGCAGCA	0.98407	0.97069
3	NC_004718 | SARS coronavirus Tor2, complete genome | 26836	NC_004718 | SARS coronavirus Tor2, complete genome | 10633	GAGCACAAGTGATGACAGCAGCA	0.69577	0.64711	0.74443	GACCACGAATGATCACAGCACCA	TATCACCATTGATAACAGCAGCA	0.98407	0.97069
3	NC_004718 | SARS coronavirus Tor2, complete genome | 26836	NC_004718 | SARS coronavirus Tor2, complete genome | 10633	GAGCACAAGTGATTACAGCAGCA	0.67425	0.77053	0.57798	GACCACGAATGATCACAGCACCA	TATCACCATTGATAACAGCAGCA	0.98407	0.97069
3	NC_004718 | SARS coronavirus Tor2, complete genome | 26836	NC_004718 | SARS coronavirus Tor2, complete genome | 10633	GAGCACAATTGATAACAGCAACA	0.6468	0.61929	0.67431	GACCACGAATGATCACAGCACCA	TATCACCATTGATAACAGCAGCA	0.98407	0.97069
3	NC_004718 | SARS coronavirus Tor2, complete genome | 26836	NC_004718 | SARS coronavirus Tor2, complete genome | 10633	GAGCACAATTGATAACAGCACCA	0.77212	0.79366	0.75058	GACCACGAATGATCACAGCACCA	TATCACCATTGATAACAGCAGCA	0.98407	0.97069
3	NC_004718 | SARS coronavirus Tor2, complete genome | 26836	NC_004718 | SARS coronavirus Tor2, complete genome | 10633	GAGCACAATTGATAACAGCATCA	0.67929	0.70809	0.65049	GACCACGAATGATCACAGCACCA	TATCACCATTGATAACAGCAGCA	0.98407	0.97069
3	NC_004718 | SARS coronavirus Tor2, complete genome | 26836	NC_004718 | SARS coronavirus Tor2, complete genome | 10633	GAGCACAATTGATCACAGCACCA	0.68626	0.82085	0.55167	GACCACGAATGATCACAGCACCA	TATCACCATTGATAACAGCAGCA	0.98407	0.97069
3	NC_004718 | SARS coronavirus Tor2, complete genome | 26836	NC_004718 | SARS coronavirus Tor2, complete genome | 10633	GAGCACCAATGATCACAGCACCA	0.68774	0.77264	0.60284	GACCACGAATGATCACAGCACCA	TATCACCATTGATAACAGCAGCA	0.98407	0.97069
3	NC_004718 | SARS coronavirus Tor2, complete genome | 26836	NC_004718 | SARS coronavirus Tor2, complete genome | 10633	GAGCACCAGTGATTACAGCATCA	0.59268	0.58206	0.6033	GACCACGAATGATCACAGCACCA	TATCACCATTGATAACAGCAGCA	0.98407	0.97069
3	NC_004718 | SARS coronavirus Tor2, complete genome | 26836	NC_004718 | SARS coronavirus Tor2, complete genome | 10633	GAGCACCATTGATGACAGCACCA	0.74872	0.58058	0.91686	GACCACGAATGATCACAGCACCA	TATCACCATTGATAACAGCAGCA	0.98407	0.97069
3	NC_004718 | SARS coronavirus Tor2, complete genome | 26836	NC_004718 | SARS coronavirus Tor2, complete genome | 10633	GAGCACCATTGATGACAGCAGCA	0.75786	0.57904	0.93668	GACCACGAATGATCACAGCACCA	TATCACCATTGATAACAGCAGCA	0.98407	0.97069
3	NC_004718 | SARS coronavirus Tor2, complete genome | 26836	NC_004718 | SARS coronavirus Tor2, complete genome | 10633	GAGCACGAATGATAACAGCACCA	0.87574	1.0298	0.72165	GACCACGAATGATCACAGCACCA	TATCACCATTGATAACAGCAGCA	0.98407	0.97069
3	NC_004718 | SARS coronavirus Tor2, complete genome | 26836	NC_004718 | SARS coronavirus Tor2, complete genome | 10633	GAGCACGAATGATAACAGCAGCA	0.88218	1.0271	0.73724	GACCACGAATGATCACAGCACCA	TATCACCATTGATAACAGCAGCA	0.98407	0.97069
3	NC_004718 | SARS coronavirus Tor2, complete genome | 26836	NC_004718 | SARS coronavirus Tor2, complete genome | 10633	GAGCACGAATGATGACAGCAGCA	0.81083	0.88975	0.73191	GACCACGAATGATCACAGCACCA	TATCACCATTGATAACAGCAGCA	0.98407	0.97069
3	NC_004718 | SARS coronavirus Tor2, complete genome | 26836	NC_004718 | SARS coronavirus Tor2, complete genome | 10633	GAGCACGAATGATTACAGCACCA	0.80924	1.0623	0.55624	GACCACGAATGATCACAGCACCA	TATCACCATTGATAACAGCAGCA	0.98407	0.97069
3	NC_004718 | SARS coronavirus Tor2, complete genome | 26836	NC_004718 | SARS coronavirus Tor2, complete genome | 10633	GAGCACGACTGATAACAGCAGCA	0.66327	0.72467	0.60187	GACCACGAATGATCACAGCACCA	TATCACCATTGATAACAGCAGCA	0.98407	0.97069
3	NC_004718 | SARS coronavirus Tor2, complete genome | 26836	NC_004718 | SARS coronavirus Tor2, complete genome | 10633	GAGCACGACTGATGACAGCACCA	0.60715	0.62942	0.58488	GACCACGAATGATCACAGCACCA	TATCACCATTGATAACAGCAGCA	0.98407	0.97069
3	NC_004718 | SARS coronavirus Tor2, complete genome | 26836	NC_004718 | SARS coronavirus Tor2, complete genome | 10633	GAGCACGAGTGATAACAGCACCA	0.83327	0.87192	0.79461	GACCACGAATGATCACAGCACCA	TATCACCATTGATAACAGCAGCA	0.98407	0.97069
3	NC_004718 | SARS coronavirus Tor2, complete genome | 26836	NC_004718 | SARS coronavirus Tor2, complete genome | 10633	GAGCACGAGTGATGACAGCACCA	0.77209	0.75531	0.78887	GACCACGAATGATCACAGCACCA	TATCACCATTGATAACAGCAGCA	0.98407	0.97069
3	NC_004718 | SARS coronavirus Tor2, complete genome | 26836	NC_004718 | SARS coronavirus Tor2, complete genome | 10633	GAGCACGAGTGATTACAGCAACA	0.626	0.70176	0.55024	GACCACGAATGATCACAGCACCA	TATCACCATTGATAACAGCAGCA	0.98407	0.97069
3	NC_004718 | SARS coronavirus Tor2, complete genome | 26836	NC_004718 | SARS coronavirus Tor2, complete genome | 10633	GAGCACGAGTGATTACAGCAGCA	0.76135	0.89698	0.62572	GACCACGAATGATCACAGCACCA	TATCACCATTGATAACAGCAGCA	0.98407	0.97069
3	NC_004718 | SARS coronavirus Tor2, complete genome | 26836	NC_004718 | SARS coronavirus Tor2, complete genome | 10633	GAGCACGATTGATAACAGCACCA	0.86824	0.92391	0.81258	GACCACGAATGATCACAGCACCA	TATCACCATTGATAACAGCAGCA	0.98407	0.97069
3	NC_004718 | SARS coronavirus Tor2, complete genome | 26836	NC_004718 | SARS coronavirus Tor2, complete genome | 10633	GAGCACGATTGATAACAGCATCA	0.76426	0.8243	0.70422	GACCACGAATGATCACAGCACCA	TATCACCATTGATAACAGCAGCA	0.98407	0.97069
3	NC_004718 | SARS coronavirus Tor2, complete genome | 26836	NC_004718 | SARS coronavirus Tor2, complete genome | 10633	GAGCACGATTGATCACAGCACCA	0.7764	0.95556	0.59724	GACCACGAATGATCACAGCACCA	TATCACCATTGATAACAGCAGCA	0.98407	0.97069
3	NC_004718 | SARS coronavirus Tor2, complete genome | 26836	NC_004718 | SARS coronavirus Tor2, complete genome | 10633	GAGCACGATTGATTACAGCAACA	0.65315	0.74361	0.56268	GACCACGAATGATCACAGCACCA	TATCACCATTGATAACAGCAGCA	0.98407	0.97069
3	NC_004718 | SARS coronavirus Tor2, complete genome | 26836	NC_004718 | SARS coronavirus Tor2, complete genome | 10633	GAGCACGATTGATTACAGCACCA	0.78966	0.95299	0.62633	GACCACGAATGATCACAGCACCA	TATCACCATTGATAACAGCAGCA	0.98407	0.97069
3	NC_004718 | SARS coronavirus Tor2, complete genome | 26836	NC_004718 | SARS coronavirus Tor2, complete genome | 10633	GAGCACGATTGATTACAGCATCA	0.69653	0.85025	0.54281	GACCACGAATGATCACAGCACCA	TATCACCATTGATAACAGCAGCA	0.98407	0.97069
3	NC_004718 | SARS coronavirus Tor2, complete genome | 26836	NC_004718 | SARS coronavirus Tor2, complete genome | 10633	GAGCACTAATGATAACAGCACCA	0.70596	0.71371	0.69822	GACCACGAATGATCACAGCACCA	TATCACCATTGATAACAGCAGCA	0.98407	0.97069
3	NC_004718 | SARS coronavirus Tor2, complete genome | 26836	NC_004718 | SARS coronavirus Tor2, complete genome | 10633	GAGCACTAATGATAACAGCAGCA	0.71257	0.71182	0.71331	GACCACGAATGATCACAGCACCA	TATCACCATTGATAACAGCAGCA	0.98407	0.97069
3	NC_004718 | SARS coronavirus Tor2, complete genome | 26836	NC_004718 | SARS coronavirus Tor2, complete genome | 10633	GAGCACTATTGATCACAGCACCA	0.62004	0.66223	0.57785	GACCACGAATGATCACAGCACCA	TATCACCATTGATAACAGCAGCA	0.98407	0.97069
3	NC_004718 | SARS coronavirus Tor2, complete genome | 26836	NC_004718 | SARS coronavirus Tor2, complete genome | 10633	GAGCACTATTGATTACAGCACCA	0.63322	0.66045	0.60599	GACCACGAATGATCACAGCACCA	TATCACCATTGATAACAGCAGCA	0.98407	0.97069
3	NC_004718 | SARS coronavirus Tor2, complete genome | 26836	NC_004718 | SARS coronavirus Tor2, complete genome | 10633	GATCACAAATGATAACAGCAGCA	0.76043	0.86446	0.65641	GACCACGAATGATCACAGCACCA	TATCACCATTGATAACAGCAGCA	0.98407	0.97069
3	NC_004718 | SARS coronavirus Tor2, complete genome | 26836	NC_004718 | SARS coronavirus Tor2, complete genome | 10633	GATCACAAATGATGACAGCATCA	0.61135	0.66988	0.55282	GACCACGAATGATCACAGCACCA	TATCACCATTGATAACAGCAGCA	0.98407	0.97069
3	NC_004718 | SARS coronavirus Tor2, complete genome | 26836	NC_004718 | SARS coronavirus Tor2, complete genome | 10633	GATCACAATTGATAACAGCAACA	0.62836	0.60675	0.64997	GACCACGAATGATCACAGCACCA	TATCACCATTGATAACAGCAGCA	0.98407	0.97069
3	NC_004718 | SARS coronavirus Tor2, complete genome | 26836	NC_004718 | SARS coronavirus Tor2, complete genome | 10633	GATCACAATTGATAACAGCACCA	0.75054	0.7776	0.72349	GACCACGAATGATCACAGCACCA	TATCACCATTGATAACAGCAGCA	0.98407	0.97069
3	NC_004718 | SARS coronavirus Tor2, complete genome | 26836	NC_004718 | SARS coronavirus Tor2, complete genome | 10633	GATCACAATTGATAACAGCATCA	0.66039	0.69376	0.62701	GACCACGAATGATCACAGCACCA	TATCACCATTGATAACAGCAGCA	0.98407	0.97069
3	NC_004718 | SARS coronavirus Tor2, complete genome | 26836	NC_004718 | SARS coronavirus Tor2, complete genome | 10633	GATCACCAATGATCACAGCACCA	0.66904	0.757	0.58108	GACCACGAATGATCACAGCACCA	TATCACCATTGATAACAGCAGCA	0.98407	0.97069
3	NC_004718 | SARS coronavirus Tor2, complete genome | 26836	NC_004718 | SARS coronavirus Tor2, complete genome | 10633	GATCACCAGTGATTACAGCATCA	0.5759	0.57029	0.58152	GACCACGAATGATCACAGCACCA	TATCACCATTGATAACAGCAGCA	0.98407	0.97069
3	NC_004718 | SARS coronavirus Tor2, complete genome | 26836	NC_004718 | SARS coronavirus Tor2, complete genome | 10633	GATCACCATTGATGACAGCACCA	0.7263	0.56883	0.88377	GACCACGAATGATCACAGCACCA	TATCACCATTGATAACAGCAGCA	0.98407	0.97069
3	NC_004718 | SARS coronavirus Tor2, complete genome | 26836	NC_004718 | SARS coronavirus Tor2, complete genome | 10633	GATCACCATTGATTACAGCACCA	0.68174	0.67732	0.68616	GACCACGAATGATCACAGCACCA	TATCACCATTGATAACAGCAGCA	0.98407	0.97069
3	NC_004718 | SARS coronavirus Tor2, complete genome | 26836	NC_004718 | SARS coronavirus Tor2, complete genome | 10633	GATCACGAATGATAACAGCACCA	0.8523	1.009	0.6956	GACCACGAATGATCACAGCACCA	TATCACCATTGATAACAGCAGCA	0.98407	0.97069
3	NC_004718 | SARS coronavirus Tor2, complete genome | 26836	NC_004718 | SARS coronavirus Tor2, complete genome | 10633	GATCACGAATGATAACAGCAGCA	0.85848	1.0063	0.71063	GACCACGAATGATCACAGCACCA	TATCACCATTGATAACAGCAGCA	0.98407	0.97069
3	NC_004718 | SARS coronavirus Tor2, complete genome | 26836	NC_004718 | SARS coronavirus Tor2, complete genome | 10633	GATCACGAATGATGACAGCAGCA	0.78862	0.87174	0.70549	GACCACGAATGATCACAGCACCA	TATCACCATTGATAACAGCAGCA	0.98407	0.97069
3	NC_004718 | SARS coronavirus Tor2, complete genome | 26836	NC_004718 | SARS coronavirus Tor2, complete genome | 10633	GATCACGACTGATAACAGCAGCA	0.64508	0.71001	0.58015	GACCACGAATGATCACAGCACCA	TATCACCATTGATAACAGCAGCA	0.98407	0.97069
3	NC_004718 | SARS coronavirus Tor2, complete genome | 26836	NC_004718 | SARS coronavirus Tor2, complete genome | 10633	GATCACGACTGATGACAGCACCA	0.59022	0.61668	0.56377	GACCACGAATGATCACAGCACCA	TATCACCATTGATAACAGCAGCA	0.98407	0.97069
3	NC_004718 | SARS coronavirus Tor2, complete genome | 26836	NC_004718 | SARS coronavirus Tor2, complete genome | 10633	GATCACGAGTGATAACAGCACCA	0.8101	0.85427	0.76593	GACCACGAATGATCACAGCACCA	TATCACCATTGATAACAGCAGCA	0.98407	0.97069
3	NC_004718 | SARS coronavirus Tor2, complete genome | 26836	NC_004718 | SARS coronavirus Tor2, complete genome | 10633	GATCACGAGTGATGACAGCACCA	0.75021	0.74002	0.76039	GACCACGAATGATCACAGCACCA	TATCACCATTGATAACAGCAGCA	0.98407	0.97069
3	NC_004718 | SARS coronavirus Tor2, complete genome | 26836	NC_004718 | SARS coronavirus Tor2, complete genome | 10633	GATCACGAGTGATTACAGCAGCA	0.74098	0.87883	0.60313	GACCACGAATGATCACAGCACCA	TATCACCATTGATAACAGCAGCA	0.98407	0.97069
3	NC_004718 | SARS coronavirus Tor2, complete genome | 26836	NC_004718 | SARS coronavirus Tor2, complete genome | 10633	GATCACGATTGATAACAGCACCA	0.84423	0.90522	0.78325	GACCACGAATGATCACAGCACCA	TATCACCATTGATAACAGCAGCA	0.98407	0.97069
3	NC_004718 | SARS coronavirus Tor2, complete genome | 26836	NC_004718 | SARS coronavirus Tor2, complete genome | 10633	GATCACGATTGATAACAGCATCA	0.74321	0.80762	0.6788	GACCACGAATGATCACAGCACCA	TATCACCATTGATAACAGCAGCA	0.98407	0.97069
3	NC_004718 | SARS coronavirus Tor2, complete genome | 26836	NC_004718 | SARS coronavirus Tor2, complete genome | 10633	GATCACGATTGATCACAGCACCA	0.75595	0.93623	0.57568	GACCACGAATGATCACAGCACCA	TATCACCATTGATAACAGCAGCA	0.98407	0.97069
3	NC_004718 | SARS coronavirus Tor2, complete genome | 26836	NC_004718 | SARS coronavirus Tor2, complete genome | 10633	GATCACGATTGATTACAGCAACA	0.63547	0.72857	0.54237	GACCACGAATGATCACAGCACCA	TATCACCATTGATAACAGCAGCA	0.98407	0.97069
3	NC_004718 | SARS coronavirus Tor2, complete genome | 26836	NC_004718 | SARS coronavirus Tor2, complete genome | 10633	GATCACGATTGATTACAGCACCA	0.76871	0.93371	0.60372	GACCACGAATGATCACAGCACCA	TATCACCATTGATAACAGCAGCA	0.98407	0.97069
3	NC_004718 | SARS coronavirus Tor2, complete genome | 26836	NC_004718 | SARS coronavirus Tor2, complete genome | 10633	GATCACTATTGATCACAGCACCA	0.60291	0.64883	0.557	GACCACGAATGATCACAGCACCA	TATCACCATTGATAACAGCAGCA	0.98407	0.97069
3	NC_004718 | SARS coronavirus Tor2, complete genome | 26836	NC_004718 | SARS coronavirus Tor2, complete genome | 10633	GATCACTATTGATTACAGCACCA	0.6156	0.64709	0.58412	GACCACGAATGATCACAGCACCA	TATCACCATTGATAACAGCAGCA	0.98407	0.97069
3	NC_004718 | SARS coronavirus Tor2, complete genome | 26836	NC_004718 | SARS coronavirus Tor2, complete genome | 10633	TAACACAAGTGATTACAGCAGCA	0.60825	0.59274	0.62375	GACCACGAATGATCACAGCACCA	TATCACCATTGATAACAGCAGCA	0.98407	0.97069
3	NC_004718 | SARS coronavirus Tor2, complete genome | 26836	NC_004718 | SARS coronavirus Tor2, complete genome | 10633	TAACACAATTGATAACAGCACCA	0.71028	0.61054	0.81002	GACCACGAATGATCACAGCACCA	TATCACCATTGATAACAGCAGCA	0.98407	0.97069
3	NC_004718 | SARS coronavirus Tor2, complete genome | 26836	NC_004718 | SARS coronavirus Tor2, complete genome | 10633	TAACACAATTGATCACAGCACCA	0.61341	0.63145	0.59536	GACCACGAATGATCACAGCACCA	TATCACCATTGATAACAGCAGCA	0.98407	0.97069
3	NC_004718 | SARS coronavirus Tor2, complete genome | 26836	NC_004718 | SARS coronavirus Tor2, complete genome | 10633	TAACACCAATGATCACAGCACCA	0.62247	0.59437	0.65058	GACCACGAATGATCACAGCACCA	TATCACCATTGATAACAGCAGCA	0.98407	0.97069
3	NC_004718 | SARS coronavirus Tor2, complete genome | 26836	NC_004718 | SARS coronavirus Tor2, complete genome | 10633	TAACACCAATGATTACAGCACCA	0.63751	0.59277	0.68226	GACCACGAATGATCACAGCACCA	TATCACCATTGATAACAGCAGCA	0.98407	0.97069
3	NC_004718 | SARS coronavirus Tor2, complete genome | 26836	NC_004718 | SARS coronavirus Tor2, complete genome | 10633	TAACACGAATGATAACAGCACCA	0.78551	0.79222	0.77879	GACCACGAATGATCACAGCACCA	TATCACCATTGATAACAGCAGCA	0.98407	0.97069
3	NC_004718 | SARS coronavirus Tor2, complete genome | 26836	NC_004718 | SARS coronavirus Tor2, complete genome | 10633	TAACACGAATGATAACAGCAGCA	0.79288	0.79013	0.79562	GACCACGAATGATCACAGCACCA	TATCACCATTGATAACAGCAGCA	0.98407	0.97069
3	NC_004718 | SARS coronavirus Tor2, complete genome | 26836	NC_004718 | SARS coronavirus Tor2, complete genome | 10633	TAACACGAATGATCACAGCACCA	0.69588	0.81936	0.57241	GACCACGAATGATCACAGCACCA	TATCACCATTGATAACAGCAGCA	0.98407	0.97069
3	NC_004718 | SARS coronavirus Tor2, complete genome | 26836	NC_004718 | SARS coronavirus Tor2, complete genome | 10633	TAACACGAATGATCACAGCAGCA	0.70099	0.81719	0.58478	GACCACGAATGATCACAGCACCA	TATCACCATTGATAACAGCAGCA	0.98407	0.97069
3	NC_004718 | SARS coronavirus Tor2, complete genome | 26836	NC_004718 | SARS coronavirus Tor2, complete genome | 10633	TAACACGAATGATTACAGCACCA	0.70872	0.81716	0.60028	GACCACGAATGATCACAGCACCA	TATCACCATTGATAACAGCAGCA	0.98407	0.97069
3	NC_004718 | SARS coronavirus Tor2, complete genome | 26836	NC_004718 | SARS coronavirus Tor2, complete genome | 10633	TAACACGACTGATAACAGCAGCA	0.6035	0.55747	0.64953	GACCACGAATGATCACAGCACCA	TATCACCATTGATAACAGCAGCA	0.98407	0.97069
3	NC_004718 | SARS coronavirus Tor2, complete genome | 26836	NC_004718 | SARS coronavirus Tor2, complete genome | 10633	TAACACGAGTGATAACAGCACCA	0.76414	0.67074	0.85754	GACCACGAATGATCACAGCACCA	TATCACCATTGATAACAGCAGCA	0.98407	0.97069
3	NC_004718 | SARS coronavirus Tor2, complete genome | 26836	NC_004718 | SARS coronavirus Tor2, complete genome | 10633	TAACACGAGTGATTACAGCAGCA	0.68265	0.69002	0.67527	GACCACGAATGATCACAGCACCA	TATCACCATTGATAACAGCAGCA	0.98407	0.97069
3	NC_004718 | SARS coronavirus Tor2, complete genome | 26836	NC_004718 | SARS coronavirus Tor2, complete genome | 10633	TAACACGAGTGATTACAGCATCA	0.59505	0.61726	0.57284	GACCACGAATGATCACAGCACCA	TATCACCATTGATAACAGCAGCA	0.98407	0.97069
3	NC_004718 | SARS coronavirus Tor2, complete genome | 26836	NC_004718 | SARS coronavirus Tor2, complete genome | 10633	TAACACTAATGATCACAGCACCA	0.56083	0.56784	0.55383	GACCACGAATGATCACAGCACCA	TATCACCATTGATAACAGCAGCA	0.98407	0.97069
3	NC_004718 | SARS coronavirus Tor2, complete genome | 26836	NC_004718 | SARS coronavirus Tor2, complete genome | 10633	TAACACTAATGATCACAGCAGCA	0.56607	0.56634	0.5658	GACCACGAATGATCACAGCACCA	TATCACCATTGATAACAGCAGCA	0.98407	0.97069
3	NC_004718 | SARS coronavirus Tor2, complete genome | 26836	NC_004718 | SARS coronavirus Tor2, complete genome | 10633	TAACACTAATGATTACAGCAGCA	0.57908	0.56482	0.59335	GACCACGAATGATCACAGCACCA	TATCACCATTGATAACAGCAGCA	0.98407	0.97069
3	NC_004718 | SARS coronavirus Tor2, complete genome | 26836	NC_004718 | SARS coronavirus Tor2, complete genome | 10633	TACCACAAATGATGACAGCATCA	0.62727	0.64522	0.60931	GACCACGAATGATCACAGCACCA	TATCACCATTGATAACAGCAGCA	0.98407	0.97069
3	NC_004718 | SARS coronavirus Tor2, complete genome | 26836	NC_004718 | SARS coronavirus Tor2, complete genome | 10633	TACCACAAGTGATGACAGCACCA	0.69322	0.61229	0.77415	GACCACGAATGATCACAGCACCA	TATCACCATTGATAACAGCAGCA	0.98407	0.97069
3	NC_004718 | SARS coronavirus Tor2, complete genome | 26836	NC_004718 | SARS coronavirus Tor2, complete genome | 10633	TACCACAAGTGATGACAGCAGCA	0.70078	0.61068	0.79089	GACCACGAATGATCACAGCACCA	TATCACCATTGATAACAGCAGCA	0.98407	0.97069
3	NC_004718 | SARS coronavirus Tor2, complete genome | 26836	NC_004718 | SARS coronavirus Tor2, complete genome | 10633	TACCACAAGTGATTACAGCAGCA	0.6706	0.72714	0.61405	GACCACGAATGATCACAGCACCA	TATCACCATTGATAACAGCAGCA	0.98407	0.97069
3	NC_004718 | SARS coronavirus Tor2, complete genome | 26836	NC_004718 | SARS coronavirus Tor2, complete genome | 10633	TACCACAATTGATAACAGCAACA	0.6504	0.58442	0.71639	GACCACGAATGATCACAGCACCA	TATCACCATTGATAACAGCAGCA	0.98407	0.97069
3	NC_004718 | SARS coronavirus Tor2, complete genome | 26836	NC_004718 | SARS coronavirus Tor2, complete genome | 10633	TACCACAATTGATAACAGCACCA	0.7732	0.74898	0.79742	GACCACGAATGATCACAGCACCA	TATCACCATTGATAACAGCAGCA	0.98407	0.97069
3	NC_004718 | SARS coronavirus Tor2, complete genome | 26836	NC_004718 | SARS coronavirus Tor2, complete genome | 10633	TACCACAATTGATAACAGCATCA	0.67966	0.66823	0.69109	GACCACGAATGATCACAGCACCA	TATCACCATTGATAACAGCAGCA	0.98407	0.97069
3	NC_004718 | SARS coronavirus Tor2, complete genome | 26836	NC_004718 | SARS coronavirus Tor2, complete genome | 10633	TACCACAATTGATCACAGCACCA	0.68037	0.77463	0.5861	GACCACGAATGATCACAGCACCA	TATCACCATTGATAACAGCAGCA	0.98407	0.97069
3	NC_004718 | SARS coronavirus Tor2, complete genome | 26836	NC_004718 | SARS coronavirus Tor2, complete genome | 10633	TACCACCAATGATCACAGCAACA	0.57216	0.56894	0.57538	GACCACGAATGATCACAGCACCA	TATCACCATTGATAACAGCAGCA	0.98407	0.97069
3	NC_004718 | SARS coronavirus Tor2, complete genome | 26836	NC_004718 | SARS coronavirus Tor2, complete genome | 10633	TACCACCAATGATCACAGCACCA	0.6848	0.72914	0.64046	GACCACGAATGATCACAGCACCA	TATCACCATTGATAACAGCAGCA	0.98407	0.97069
3	NC_004718 | SARS coronavirus Tor2, complete genome | 26836	NC_004718 | SARS coronavirus Tor2, complete genome | 10633	TACCACCATTGATTACAGCACCA	0.70433	0.65239	0.75628	GACCACGAATGATCACAGCACCA	TATCACCATTGATAACAGCAGCA	0.98407	0.97069
3	NC_004718 | SARS coronavirus Tor2, complete genome | 26836	NC_004718 | SARS coronavirus Tor2, complete genome | 10633	TACCACGAATGATAACAGCACCA	0.86927	0.97185	0.76668	GACCACGAATGATCACAGCACCA	TATCACCATTGATAACAGCAGCA	0.98407	0.97069
3	NC_004718 | SARS coronavirus Tor2, complete genome | 26836	NC_004718 | SARS coronavirus Tor2, complete genome | 10633	TACCACGAATGATAACAGCAGCA	0.87627	0.96929	0.78325	GACCACGAATGATCACAGCACCA	TATCACCATTGATAACAGCAGCA	0.98407	0.97069
3	NC_004718 | SARS coronavirus Tor2, complete genome | 26836	NC_004718 | SARS coronavirus Tor2, complete genome | 10633	TACCACGAATGATCACAGCACCA	0.78433	1.0051	0.56351	GACCACGAATGATCACAGCACCA	TATCACCATTGATAACAGCAGCA	0.98407	0.97069
3	NC_004718 | SARS coronavirus Tor2, complete genome | 26836	NC_004718 | SARS coronavirus Tor2, complete genome | 10633	TACCACGAATGATCACAGCAGCA	0.78909	1.0025	0.57569	GACCACGAATGATCACAGCACCA	TATCACCATTGATAACAGCAGCA	0.98407	0.97069
3	NC_004718 | SARS coronavirus Tor2, complete genome | 26836	NC_004718 | SARS coronavirus Tor2, complete genome | 10633	TACCACGAATGATGACAGCAGCA	0.80862	0.83965	0.77759	GACCACGAATGATCACAGCACCA	TATCACCATTGATAACAGCAGCA	0.98407	0.97069
3	NC_004718 | SARS coronavirus Tor2, complete genome | 26836	NC_004718 | SARS coronavirus Tor2, complete genome | 10633	TACCACGAATGATTACAGCACCA	0.7967	1.0024	0.59095	GACCACGAATGATCACAGCACCA	TATCACCATTGATAACAGCAGCA	0.98407	0.97069
3	NC_004718 | SARS coronavirus Tor2, complete genome | 26836	NC_004718 | SARS coronavirus Tor2, complete genome | 10633	TACCACGACTGATAACAGCAGCA	0.66165	0.68387	0.63943	GACCACGAATGATCACAGCACCA	TATCACCATTGATAACAGCAGCA	0.98407	0.97069
3	NC_004718 | SARS coronavirus Tor2, complete genome | 26836	NC_004718 | SARS coronavirus Tor2, complete genome | 10633	TACCACGACTGATGACAGCACCA	0.60768	0.59398	0.62138	GACCACGAATGATCACAGCACCA	TATCACCATTGATAACAGCAGCA	0.98407	0.97069
3	NC_004718 | SARS coronavirus Tor2, complete genome | 26836	NC_004718 | SARS coronavirus Tor2, complete genome | 10633	TACCACGAGTGATAACAGCACCA	0.83351	0.82283	0.8442	GACCACGAATGATCACAGCACCA	TATCACCATTGATAACAGCAGCA	0.98407	0.97069
3	NC_004718 | SARS coronavirus Tor2, complete genome | 26836	NC_004718 | SARS coronavirus Tor2, complete genome | 10633	TACCACGAGTGATCACAGCAACA	0.61074	0.66404	0.55744	GACCACGAATGATCACAGCACCA	TATCACCATTGATAACAGCAGCA	0.98407	0.97069
3	NC_004718 | SARS coronavirus Tor2, complete genome | 26836	NC_004718 | SARS coronavirus Tor2, complete genome | 10633	TACCACGAGTGATGACAGCACCA	0.77544	0.71278	0.8381	GACCACGAATGATCACAGCACCA	TATCACCATTGATAACAGCAGCA	0.98407	0.97069
3	NC_004718 | SARS coronavirus Tor2, complete genome | 26836	NC_004718 | SARS coronavirus Tor2, complete genome | 10633	TACCACGAGTGATTACAGCAACA	0.62342	0.66225	0.58458	GACCACGAATGATCACAGCACCA	TATCACCATTGATAACAGCAGCA	0.98407	0.97069
3	NC_004718 | SARS coronavirus Tor2, complete genome | 26836	NC_004718 | SARS coronavirus Tor2, complete genome | 10633	TACCACGAGTGATTACAGCAGCA	0.75563	0.84648	0.66477	GACCACGAATGATCACAGCACCA	TATCACCATTGATAACAGCAGCA	0.98407	0.97069
3	NC_004718 | SARS coronavirus Tor2, complete genome | 26836	NC_004718 | SARS coronavirus Tor2, complete genome | 10633	TACCACGAGTGATTACAGCATCA	0.66058	0.75722	0.56394	GACCACGAATGATCACAGCACCA	TATCACCATTGATAACAGCAGCA	0.98407	0.97069
3	NC_004718 | SARS coronavirus Tor2, complete genome | 26836	NC_004718 | SARS coronavirus Tor2, complete genome | 10633	TACCACGATTGATAACAGCACCA	0.86759	0.8719	0.86329	GACCACGAATGATCACAGCACCA	TATCACCATTGATAACAGCAGCA	0.98407	0.97069
3	NC_004718 | SARS coronavirus Tor2, complete genome | 26836	NC_004718 | SARS coronavirus Tor2, complete genome | 10633	TACCACGATTGATAACAGCATCA	0.76303	0.77789	0.74817	GACCACGAATGATCACAGCACCA	TATCACCATTGATAACAGCAGCA	0.98407	0.97069
3	NC_004718 | SARS coronavirus Tor2, complete genome | 26836	NC_004718 | SARS coronavirus Tor2, complete genome | 10633	TACCACGATTGATCACAGCAACA	0.63684	0.70364	0.57004	GACCACGAATGATCACAGCACCA	TATCACCATTGATAACAGCAGCA	0.98407	0.97069
3	NC_004718 | SARS coronavirus Tor2, complete genome | 26836	NC_004718 | SARS coronavirus Tor2, complete genome | 10633	TACCACGATTGATCACAGCACCA	0.76814	0.90176	0.63451	GACCACGAATGATCACAGCACCA	TATCACCATTGATAACAGCAGCA	0.98407	0.97069
3	NC_004718 | SARS coronavirus Tor2, complete genome | 26836	NC_004718 | SARS coronavirus Tor2, complete genome | 10633	TACCACGATTGATCACAGCATCA	0.67722	0.80454	0.5499	GACCACGAATGATCACAGCACCA	TATCACCATTGATAACAGCAGCA	0.98407	0.97069
3	NC_004718 | SARS coronavirus Tor2, complete genome | 26836	NC_004718 | SARS coronavirus Tor2, complete genome | 10633	TACCACGATTGATTACAGCAACA	0.64977	0.70175	0.59779	GACCACGAATGATCACAGCACCA	TATCACCATTGATAACAGCAGCA	0.98407	0.97069
3	NC_004718 | SARS coronavirus Tor2, complete genome | 26836	NC_004718 | SARS coronavirus Tor2, complete genome | 10633	TACCACGATTGATTACAGCACCA	0.78238	0.89934	0.66541	GACCACGAATGATCACAGCACCA	TATCACCATTGATAACAGCAGCA	0.98407	0.97069
3	NC_004718 | SARS coronavirus Tor2, complete genome | 26836	NC_004718 | SARS coronavirus Tor2, complete genome | 10633	TACCACGATTGATTACAGCATCA	0.68953	0.80238	0.57668	GACCACGAATGATCACAGCACCA	TATCACCATTGATAACAGCAGCA	0.98407	0.97069
3	NC_004718 | SARS coronavirus Tor2, complete genome | 26836	NC_004718 | SARS coronavirus Tor2, complete genome | 10633	TACCACTAATGATAACAGCACCA	0.70766	0.67352	0.74179	GACCACGAATGATCACAGCACCA	TATCACCATTGATAACAGCAGCA	0.98407	0.97069
3	NC_004718 | SARS coronavirus Tor2, complete genome | 26836	NC_004718 | SARS coronavirus Tor2, complete genome | 10633	TACCACTAATGATAACAGCAGCA	0.71478	0.67174	0.75783	GACCACGAATGATCACAGCACCA	TATCACCATTGATAACAGCAGCA	0.98407	0.97069
3	NC_004718 | SARS coronavirus Tor2, complete genome | 26836	NC_004718 | SARS coronavirus Tor2, complete genome | 10633	TACCACTAATGATCACAGCACCA	0.62091	0.6966	0.54522	GACCACGAATGATCACAGCACCA	TATCACCATTGATAACAGCAGCA	0.98407	0.97069
3	NC_004718 | SARS coronavirus Tor2, complete genome | 26836	NC_004718 | SARS coronavirus Tor2, complete genome | 10633	TACCACTAATGATCACAGCAGCA	0.62588	0.69475	0.557	GACCACGAATGATCACAGCACCA	TATCACCATTGATAACAGCAGCA	0.98407	0.97069
3	NC_004718 | SARS coronavirus Tor2, complete genome | 26836	NC_004718 | SARS coronavirus Tor2, complete genome | 10633	TACCACTATTGATCACAGCACCA	0.61943	0.62495	0.61392	GACCACGAATGATCACAGCACCA	TATCACCATTGATAACAGCAGCA	0.98407	0.97069
3	NC_004718 | SARS coronavirus Tor2, complete genome | 26836	NC_004718 | SARS coronavirus Tor2, complete genome | 10633	TACCACTATTGATTACAGCACCA	0.63354	0.62327	0.64381	GACCACGAATGATCACAGCACCA	TATCACCATTGATAACAGCAGCA	0.98407	0.97069
3	NC_004718 | SARS coronavirus Tor2, complete genome | 26836	NC_004718 | SARS coronavirus Tor2, complete genome | 10633	TAGCACAAATGATAACAGCAGCA	0.81403	0.9012	0.72686	GACCACGAATGATCACAGCACCA	TATCACCATTGATAACAGCAGCA	0.98407	0.97069
3	NC_004718 | SARS coronavirus Tor2, complete genome | 26836	NC_004718 | SARS coronavirus Tor2, complete genome | 10633	TAGCACAAGTGATGACAGCACCA	0.72023	0.66272	0.77775	GACCACGAATGATCACAGCACCA	TATCACCATTGATAACAGCAGCA	0.98407	0.97069
3	NC_004718 | SARS coronavirus Tor2, complete genome | 26836	NC_004718 | SARS coronavirus Tor2, complete genome | 10633	TAGCACAAGTGATGACAGCAGCA	0.72776	0.66096	0.79456	GACCACGAATGATCACAGCACCA	TATCACCATTGATAACAGCAGCA	0.98407	0.97069
3	NC_004718 | SARS coronavirus Tor2, complete genome | 26836	NC_004718 | SARS coronavirus Tor2, complete genome | 10633	TAGCACAAGTGATTACAGCAACA	0.57911	0.61574	0.54249	GACCACGAATGATCACAGCACCA	TATCACCATTGATAACAGCAGCA	0.98407	0.97069
3	NC_004718 | SARS coronavirus Tor2, complete genome | 26836	NC_004718 | SARS coronavirus Tor2, complete genome | 10633	TAGCACAAGTGATTACAGCAGCA	0.70196	0.78702	0.6169	GACCACGAATGATCACAGCACCA	TATCACCATTGATAACAGCAGCA	0.98407	0.97069
3	NC_004718 | SARS coronavirus Tor2, complete genome | 26836	NC_004718 | SARS coronavirus Tor2, complete genome | 10633	TAGCACAATTGATAACAGCAACA	0.67613	0.63255	0.71972	GACCACGAATGATCACAGCACCA	TATCACCATTGATAACAGCAGCA	0.98407	0.97069
3	NC_004718 | SARS coronavirus Tor2, complete genome | 26836	NC_004718 | SARS coronavirus Tor2, complete genome | 10633	TAGCACAATTGATAACAGCACCA	0.80589	0.81065	0.80113	GACCACGAATGATCACAGCACCA	TATCACCATTGATAACAGCAGCA	0.98407	0.97069
3	NC_004718 | SARS coronavirus Tor2, complete genome | 26836	NC_004718 | SARS coronavirus Tor2, complete genome | 10633	TAGCACAATTGATAACAGCATCA	0.70878	0.72325	0.6943	GACCACGAATGATCACAGCACCA	TATCACCATTGATAACAGCAGCA	0.98407	0.97069
3	NC_004718 | SARS coronavirus Tor2, complete genome | 26836	NC_004718 | SARS coronavirus Tor2, complete genome | 10633	TAGCACAATTGATCACAGCACCA	0.71362	0.83842	0.58883	GACCACGAATGATCACAGCACCA	TATCACCATTGATAACAGCAGCA	0.98407	0.97069
3	NC_004718 | SARS coronavirus Tor2, complete genome | 26836	NC_004718 | SARS coronavirus Tor2, complete genome | 10633	TAGCACCAATGATCACAGCAACA	0.59692	0.61579	0.57805	GACCACGAATGATCACAGCACCA	TATCACCATTGATAACAGCAGCA	0.98407	0.97069
3	NC_004718 | SARS coronavirus Tor2, complete genome | 26836	NC_004718 | SARS coronavirus Tor2, complete genome | 10633	TAGCACCAATGATCACAGCACCA	0.71631	0.78918	0.64344	GACCACGAATGATCACAGCACCA	TATCACCATTGATAACAGCAGCA	0.98407	0.97069
3	NC_004718 | SARS coronavirus Tor2, complete genome | 26836	NC_004718 | SARS coronavirus Tor2, complete genome | 10633	TAGCACCAGTGATTACAGCATCA	0.61923	0.59453	0.64393	GACCACGAATGATCACAGCACCA	TATCACCATTGATAACAGCAGCA	0.98407	0.97069
3	NC_004718 | SARS coronavirus Tor2, complete genome | 26836	NC_004718 | SARS coronavirus Tor2, complete genome | 10633	TAGCACCATTGATTACAGCACCA	0.73295	0.70611	0.7598	GACCACGAATGATCACAGCACCA	TATCACCATTGATAACAGCAGCA	0.98407	0.97069
3	NC_004718 | SARS coronavirus Tor2, complete genome | 26836	NC_004718 | SARS coronavirus Tor2, complete genome | 10633	TAGCACGAATGATAACAGCACCA	0.91106	1.0519	0.77024	GACCACGAATGATCACAGCACCA	TATCACCATTGATAACAGCAGCA	0.98407	0.97069
3	NC_004718 | SARS coronavirus Tor2, complete genome | 26836	NC_004718 | SARS coronavirus Tor2, complete genome | 10633	TAGCACGAATGATAACAGCAGCA	0.918	1.0491	0.78689	GACCACGAATGATCACAGCACCA	TATCACCATTGATAACAGCAGCA	0.98407	0.97069
3	NC_004718 | SARS coronavirus Tor2, complete genome | 26836	NC_004718 | SARS coronavirus Tor2, complete genome | 10633	TAGCACGAATGATGACAGCAGCA	0.845	0.9088	0.7812	GACCACGAATGATCACAGCACCA	TATCACCATTGATAACAGCAGCA	0.98407	0.97069
3	NC_004718 | SARS coronavirus Tor2, complete genome | 26836	NC_004718 | SARS coronavirus Tor2, complete genome | 10633	TAGCACGAATGATTACAGCACCA	0.83935	1.085	0.5937	GACCACGAATGATCACAGCACCA	TATCACCATTGATAACAGCAGCA	0.98407	0.97069
3	NC_004718 | SARS coronavirus Tor2, complete genome | 26836	NC_004718 | SARS coronavirus Tor2, complete genome | 10633	TAGCACGACTGATAACAGCAGCA	0.6913	0.74019	0.64241	GACCACGAATGATCACAGCACCA	TATCACCATTGATAACAGCAGCA	0.98407	0.97069
3	NC_004718 | SARS coronavirus Tor2, complete genome | 26836	NC_004718 | SARS coronavirus Tor2, complete genome | 10633	TAGCACGACTGATGACAGCACCA	0.63358	0.6429	0.62427	GACCACGAATGATCACAGCACCA	TATCACCATTGATAACAGCAGCA	0.98407	0.97069
3	NC_004718 | SARS coronavirus Tor2, complete genome | 26836	NC_004718 | SARS coronavirus Tor2, complete genome | 10633	TAGCACGAGTGATAACAGCACCA	0.86936	0.89058	0.84813	GACCACGAATGATCACAGCACCA	TATCACCATTGATAACAGCAGCA	0.98407	0.97069
3	NC_004718 | SARS coronavirus Tor2, complete genome | 26836	NC_004718 | SARS coronavirus Tor2, complete genome | 10633	TAGCACGAGTGATCACAGCAACA	0.63937	0.71872	0.56003	GACCACGAATGATCACAGCACCA	TATCACCATTGATAACAGCAGCA	0.98407	0.97069
3	NC_004718 | SARS coronavirus Tor2, complete genome | 26836	NC_004718 | SARS coronavirus Tor2, complete genome | 10633	TAGCACGAGTGATGACAGCACCA	0.80674	0.77148	0.84199	GACCACGAATGATCACAGCACCA	TATCACCATTGATAACAGCAGCA	0.98407	0.97069
3	NC_004718 | SARS coronavirus Tor2, complete genome | 26836	NC_004718 | SARS coronavirus Tor2, complete genome | 10633	TAGCACGAGTGATTACAGCAACA	0.65204	0.71679	0.5873	GACCACGAATGATCACAGCACCA	TATCACCATTGATAACAGCAGCA	0.98407	0.97069
3	NC_004718 | SARS coronavirus Tor2, complete genome | 26836	NC_004718 | SARS coronavirus Tor2, complete genome | 10633	TAGCACGAGTGATTACAGCAGCA	0.79202	0.91619	0.66786	GACCACGAATGATCACAGCACCA	TATCACCATTGATAACAGCAGCA	0.98407	0.97069
3	NC_004718 | SARS coronavirus Tor2, complete genome | 26836	NC_004718 | SARS coronavirus Tor2, complete genome | 10633	TAGCACGAGTGATTACAGCATCA	0.69307	0.81958	0.56656	GACCACGAATGATCACAGCACCA	TATCACCATTGATAACAGCAGCA	0.98407	0.97069
3	NC_004718 | SARS coronavirus Tor2, complete genome | 26836	NC_004718 | SARS coronavirus Tor2, complete genome | 10633	TAGCACGATTGATAACAGCACCA	0.9055	0.9437	0.8673	GACCACGAATGATCACAGCACCA	TATCACCATTGATAACAGCAGCA	0.98407	0.97069
3	NC_004718 | SARS coronavirus Tor2, complete genome | 26836	NC_004718 | SARS coronavirus Tor2, complete genome | 10633	TAGCACGATTGATAACAGCATCA	0.7968	0.84195	0.75165	GACCACGAATGATCACAGCACCA	TATCACCATTGATAACAGCAGCA	0.98407	0.97069
3	NC_004718 | SARS coronavirus Tor2, complete genome | 26836	NC_004718 | SARS coronavirus Tor2, complete genome | 10633	TAGCACGATTGATCACAGCAACA	0.66713	0.76158	0.57269	GACCACGAATGATCACAGCACCA	TATCACCATTGATAACAGCAGCA	0.98407	0.97069
3	NC_004718 | SARS coronavirus Tor2, complete genome | 26836	NC_004718 | SARS coronavirus Tor2, complete genome | 10633	TAGCACGATTGATCACAGCACCA	0.80674	0.97602	0.63746	GACCACGAATGATCACAGCACCA	TATCACCATTGATAACAGCAGCA	0.98407	0.97069
3	NC_004718 | SARS coronavirus Tor2, complete genome | 26836	NC_004718 | SARS coronavirus Tor2, complete genome | 10633	TAGCACGATTGATCACAGCATCA	0.71163	0.87079	0.55246	GACCACGAATGATCACAGCACCA	TATCACCATTGATAACAGCAGCA	0.98407	0.97069
3	NC_004718 | SARS coronavirus Tor2, complete genome | 26836	NC_004718 | SARS coronavirus Tor2, complete genome | 10633	TAGCACGATTGATTACAGCAACA	0.68005	0.75954	0.60057	GACCACGAATGATCACAGCACCA	TATCACCATTGATAACAGCAGCA	0.98407	0.97069
3	NC_004718 | SARS coronavirus Tor2, complete genome | 26836	NC_004718 | SARS coronavirus Tor2, complete genome | 10633	TAGCACGATTGATTACAGCACCA	0.82095	0.9734	0.66851	GACCACGAATGATCACAGCACCA	TATCACCATTGATAACAGCAGCA	0.98407	0.97069
3	NC_004718 | SARS coronavirus Tor2, complete genome | 26836	NC_004718 | SARS coronavirus Tor2, complete genome | 10633	TAGCACGATTGATTACAGCATCA	0.72391	0.86846	0.57936	GACCACGAATGATCACAGCACCA	TATCACCATTGATAACAGCAGCA	0.98407	0.97069
3	NC_004718 | SARS coronavirus Tor2, complete genome | 26836	NC_004718 | SARS coronavirus Tor2, complete genome | 10633	TAGCACTAATGATAACAGCACCA	0.73711	0.72899	0.74524	GACCACGAATGATCACAGCACCA	TATCACCATTGATAACAGCAGCA	0.98407	0.97069
3	NC_004718 | SARS coronavirus Tor2, complete genome | 26836	NC_004718 | SARS coronavirus Tor2, complete genome | 10633	TAGCACTAATGATAACAGCAGCA	0.74421	0.72706	0.76135	GACCACGAATGATCACAGCACCA	TATCACCATTGATAACAGCAGCA	0.98407	0.97069
3	NC_004718 | SARS coronavirus Tor2, complete genome | 26836	NC_004718 | SARS coronavirus Tor2, complete genome | 10633	TAGCACTAATGATCACAGCACCA	0.65086	0.75396	0.54775	GACCACGAATGATCACAGCACCA	TATCACCATTGATAACAGCAGCA	0.98407	0.97069
3	NC_004718 | SARS coronavirus Tor2, complete genome | 26836	NC_004718 | SARS coronavirus Tor2, complete genome | 10633	TAGCACTAATGATCACAGCAGCA	0.65578	0.75197	0.55959	GACCACGAATGATCACAGCACCA	TATCACCATTGATAACAGCAGCA	0.98407	0.97069
3	NC_004718 | SARS coronavirus Tor2, complete genome | 26836	NC_004718 | SARS coronavirus Tor2, complete genome | 10633	TAGCACTAATGATTACAGCAGCA	0.66839	0.74995	0.58684	GACCACGAATGATCACAGCACCA	TATCACCATTGATAACAGCAGCA	0.98407	0.97069
3	NC_004718 | SARS coronavirus Tor2, complete genome | 26836	NC_004718 | SARS coronavirus Tor2, complete genome | 10633	TAGCACTATTGATCACAGCACCA	0.64659	0.67641	0.61677	GACCACGAATGATCACAGCACCA	TATCACCATTGATAACAGCAGCA	0.98407	0.97069
3	NC_004718 | SARS coronavirus Tor2, complete genome | 26836	NC_004718 | SARS coronavirus Tor2, complete genome | 10633	TAGCACTATTGATTACAGCACCA	0.6607	0.6746	0.6468	GACCACGAATGATCACAGCACCA	TATCACCATTGATAACAGCAGCA	0.98407	0.97069
3	NC_004718 | SARS coronavirus Tor2, complete genome | 26836	NC_004718 | SARS coronavirus Tor2, complete genome | 10633	TAGCACTATTGATTACAGCATCA	0.58121	0.60187	0.56056	GACCACGAATGATCACAGCACCA	TATCACCATTGATAACAGCAGCA	0.98407	0.97069
3	NC_004718 | SARS coronavirus Tor2, complete genome | 26836	NC_004718 | SARS coronavirus Tor2, complete genome | 10633	TATCACAAATGATAACAGCAGCA	0.79179	0.88297	0.70062	GACCACGAATGATCACAGCACCA	TATCACCATTGATAACAGCAGCA	0.98407	0.97069
3	NC_004718 | SARS coronavirus Tor2, complete genome | 26836	NC_004718 | SARS coronavirus Tor2, complete genome | 10633	TATCACAAATGATGACAGCATCA	0.63714	0.68423	0.59005	GACCACGAATGATCACAGCACCA	TATCACCATTGATAACAGCAGCA	0.98407	0.97069
3	NC_004718 | SARS coronavirus Tor2, complete genome | 26836	NC_004718 | SARS coronavirus Tor2, complete genome | 10633	TATCACAATTGATCACAGCACCA	0.69451	0.82146	0.56757	GACCACGAATGATCACAGCACCA	TATCACCATTGATAACAGCAGCA	0.98407	0.97069
3	NC_004718 | SARS coronavirus Tor2, complete genome | 26836	NC_004718 | SARS coronavirus Tor2, complete genome | 10633	TATCACCAATGATCACAGCAACA	0.58026	0.60333	0.55719	GACCACGAATGATCACAGCACCA	TATCACCATTGATAACAGCAGCA	0.98407	0.97069
3	NC_004718 | SARS coronavirus Tor2, complete genome | 26836	NC_004718 | SARS coronavirus Tor2, complete genome | 10633	TATCACCAATGATCACAGCACCA	0.69671	0.77321	0.62021	GACCACGAATGATCACAGCACCA	TATCACCATTGATAACAGCAGCA	0.98407	0.97069
3	NC_004718 | SARS coronavirus Tor2, complete genome | 26836	NC_004718 | SARS coronavirus Tor2, complete genome | 10633	TATCACCAGTGATTACAGCATCA	0.60159	0.5825	0.62068	GACCACGAATGATCACAGCACCA	TATCACCATTGATAACAGCAGCA	0.98407	0.97069
3	NC_004718 | SARS coronavirus Tor2, complete genome | 26836	NC_004718 | SARS coronavirus Tor2, complete genome | 10633	TATCACCATTGATGACAGCACCA	0.76215	0.58101	0.94328	GACCACGAATGATCACAGCACCA	TATCACCATTGATAACAGCAGCA	0.98407	0.97069
3	NC_004718 | SARS coronavirus Tor2, complete genome | 26836	NC_004718 | SARS coronavirus Tor2, complete genome | 10633	TATCACCATTGATTACAGCACCA	0.7121	0.69182	0.73237	GACCACGAATGATCACAGCACCA	TATCACCATTGATAACAGCAGCA	0.98407	0.97069
3	NC_004718 | SARS coronavirus Tor2, complete genome | 26836	NC_004718 | SARS coronavirus Tor2, complete genome | 10633	TATCACGAATGATAACAGCACCA	0.88652	1.0306	0.74244	GACCACGAATGATCACAGCACCA	TATCACCATTGATAACAGCAGCA	0.98407	0.97069
3	NC_004718 | SARS coronavirus Tor2, complete genome | 26836	NC_004718 | SARS coronavirus Tor2, complete genome | 10633	TATCACGAATGATAACAGCAGCA	0.89318	1.0279	0.75849	GACCACGAATGATCACAGCACCA	TATCACCATTGATAACAGCAGCA	0.98407	0.97069
3	NC_004718 | SARS coronavirus Tor2, complete genome | 26836	NC_004718 | SARS coronavirus Tor2, complete genome | 10633	TATCACGAATGATCACAGCACCA	0.8058	1.0659	0.54569	GACCACGAATGATCACAGCACCA	TATCACCATTGATAACAGCAGCA	0.98407	0.97069
3	NC_004718 | SARS coronavirus Tor2, complete genome | 26836	NC_004718 | SARS coronavirus Tor2, complete genome | 10633	TATCACGAATGATCACAGCAGCA	0.81029	1.0631	0.55749	GACCACGAATGATCACAGCACCA	TATCACCATTGATAACAGCAGCA	0.98407	0.97069
3	NC_004718 | SARS coronavirus Tor2, complete genome | 26836	NC_004718 | SARS coronavirus Tor2, complete genome | 10633	TATCACGAATGATGACAGCAGCA	0.82171	0.89041	0.753	GACCACGAATGATCACAGCACCA	TATCACCATTGATAACAGCAGCA	0.98407	0.97069
3	NC_004718 | SARS coronavirus Tor2, complete genome | 26836	NC_004718 | SARS coronavirus Tor2, complete genome | 10633	TATCACGAATGATTACAGCACCA	0.81765	1.063	0.57227	GACCACGAATGATCACAGCACCA	TATCACCATTGATAACAGCAGCA	0.98407	0.97069
3	NC_004718 | SARS coronavirus Tor2, complete genome | 26836	NC_004718 | SARS coronavirus Tor2, complete genome | 10633	TATCACGACTGATAACAGCAGCA	0.67221	0.72521	0.61922	GACCACGAATGATCACAGCACCA	TATCACCATTGATAACAGCAGCA	0.98407	0.97069
3	NC_004718 | SARS coronavirus Tor2, complete genome | 26836	NC_004718 | SARS coronavirus Tor2, complete genome | 10633	TATCACGACTGATGACAGCACCA	0.61581	0.62989	0.60173	GACCACGAATGATCACAGCACCA	TATCACCATTGATAACAGCAGCA	0.98407	0.97069
3	NC_004718 | SARS coronavirus Tor2, complete genome | 26836	NC_004718 | SARS coronavirus Tor2, complete genome | 10633	TATCACGAGTGATAACAGCACCA	0.84504	0.87256	0.81751	GACCACGAATGATCACAGCACCA	TATCACCATTGATAACAGCAGCA	0.98407	0.97069
3	NC_004718 | SARS coronavirus Tor2, complete genome | 26836	NC_004718 | SARS coronavirus Tor2, complete genome | 10633	TATCACGAGTGATGACAGCACCA	0.78374	0.75587	0.8116	GACCACGAATGATCACAGCACCA	TATCACCATTGATAACAGCAGCA	0.98407	0.97069
3	NC_004718 | SARS coronavirus Tor2, complete genome | 26836	NC_004718 | SARS coronavirus Tor2, complete genome | 10633	TATCACGAGTGATTACAGCAACA	0.63419	0.70229	0.5661	GACCACGAATGATCACAGCACCA	TATCACCATTGATAACAGCAGCA	0.98407	0.97069
3	NC_004718 | SARS coronavirus Tor2, complete genome | 26836	NC_004718 | SARS coronavirus Tor2, complete genome | 10633	TATCACGAGTGATTACAGCAGCA	0.7707	0.89765	0.64375	GACCACGAATGATCACAGCACCA	TATCACCATTGATAACAGCAGCA	0.98407	0.97069
3	NC_004718 | SARS coronavirus Tor2, complete genome | 26836	NC_004718 | SARS coronavirus Tor2, complete genome | 10633	TATCACGAGTGATTACAGCATCA	0.67455	0.803	0.54611	GACCACGAATGATCACAGCACCA	TATCACCATTGATAACAGCAGCA	0.98407	0.97069
3	NC_004718 | SARS coronavirus Tor2, complete genome | 26836	NC_004718 | SARS coronavirus Tor2, complete genome | 10633	TATCACGATTGATAACAGCACCA	0.8803	0.9246	0.83599	GACCACGAATGATCACAGCACCA	TATCACCATTGATAACAGCAGCA	0.98407	0.97069
3	NC_004718 | SARS coronavirus Tor2, complete genome | 26836	NC_004718 | SARS coronavirus Tor2, complete genome | 10633	TATCACGATTGATAACAGCATCA	0.77472	0.82492	0.72452	GACCACGAATGATCACAGCACCA	TATCACCATTGATAACAGCAGCA	0.98407	0.97069
3	NC_004718 | SARS coronavirus Tor2, complete genome | 26836	NC_004718 | SARS coronavirus Tor2, complete genome | 10633	TATCACGATTGATCACAGCAACA	0.64909	0.74617	0.55201	GACCACGAATGATCACAGCACCA	TATCACCATTGATAACAGCAGCA	0.98407	0.97069
3	NC_004718 | SARS coronavirus Tor2, complete genome | 26836	NC_004718 | SARS coronavirus Tor2, complete genome | 10633	TATCACGATTGATCACAGCACCA	0.78536	0.95627	0.61445	GACCACGAATGATCACAGCACCA	TATCACCATTGATAACAGCAGCA	0.98407	0.97069
3	NC_004718 | SARS coronavirus Tor2, complete genome | 26836	NC_004718 | SARS coronavirus Tor2, complete genome | 10633	TATCACGATTGATTACAGCAACA	0.66153	0.74417	0.57889	GACCACGAATGATCACAGCACCA	TATCACCATTGATAACAGCAGCA	0.98407	0.97069
3	NC_004718 | SARS coronavirus Tor2, complete genome | 26836	NC_004718 | SARS coronavirus Tor2, complete genome | 10633	TATCACGATTGATTACAGCACCA	0.79904	0.9537	0.64438	GACCACGAATGATCACAGCACCA	TATCACCATTGATAACAGCAGCA	0.98407	0.97069
3	NC_004718 | SARS coronavirus Tor2, complete genome | 26836	NC_004718 | SARS coronavirus Tor2, complete genome | 10633	TATCACGATTGATTACAGCATCA	0.70467	0.85088	0.55845	GACCACGAATGATCACAGCACCA	TATCACCATTGATAACAGCAGCA	0.98407	0.97069
3	NC_004718 | SARS coronavirus Tor2, complete genome | 26836	NC_004718 | SARS coronavirus Tor2, complete genome | 10633	TATCACTAATGATTACAGCAGCA	0.65021	0.73477	0.56566	GACCACGAATGATCACAGCACCA	TATCACCATTGATAACAGCAGCA	0.98407	0.97069
3	NC_004718 | SARS coronavirus Tor2, complete genome | 26836	NC_004718 | SARS coronavirus Tor2, complete genome | 10633	TATCACTATTGATCACAGCACCA	0.62862	0.66273	0.59451	GACCACGAATGATCACAGCACCA	TATCACCATTGATAACAGCAGCA	0.98407	0.97069
3	NC_004718 | SARS coronavirus Tor2, complete genome | 26836	NC_004718 | SARS coronavirus Tor2, complete genome | 10633	TATCACTATTGATTACAGCACCA	0.6422	0.66095	0.62346	GACCACGAATGATCACAGCACCA	TATCACCATTGATAACAGCAGCA	0.98407	0.97069
3	NC_004718 | SARS coronavirus Tor2, complete genome | 26836	NC_004718 | SARS coronavirus Tor2, complete genome | 4075	AACCACAAGTGATGACAGCACCA	0.57978	0.57087	0.5887	GACCACGAATGATCACAGCACCA	CACCACTAGTGATAACATCACCT	0.98407	0.73974
3	NC_004718 | SARS coronavirus Tor2, complete genome | 26836	NC_004718 | SARS coronavirus Tor2, complete genome | 4075	AACCACAAGTGATGACAGCACCG	0.58912	0.56374	0.6145	GACCACGAATGATCACAGCACCA	CACCACTAGTGATAACATCACCT	0.98407	0.73974
3	NC_004718 | SARS coronavirus Tor2, complete genome | 26836	NC_004718 | SARS coronavirus Tor2, complete genome | 4075	AACCACAAGTGATGACAGCACCT	0.65375	0.61663	0.69086	GACCACGAATGATCACAGCACCA	CACCACTAGTGATAACATCACCT	0.98407	0.73974
3	NC_004718 | SARS coronavirus Tor2, complete genome | 26836	NC_004718 | SARS coronavirus Tor2, complete genome | 4075	AACCACCAGTGATAACACCACCT	0.58821	0.59914	0.57727	GACCACGAATGATCACAGCACCA	CACCACTAGTGATAACATCACCT	0.98407	0.73974
3	NC_004718 | SARS coronavirus Tor2, complete genome | 26836	NC_004718 | SARS coronavirus Tor2, complete genome | 4075	AACCACGAATGATAACACCACCA	0.73612	0.90313	0.56911	GACCACGAATGATCACAGCACCA	CACCACTAGTGATAACATCACCT	0.98407	0.73974
3	NC_004718 | SARS coronavirus Tor2, complete genome | 26836	NC_004718 | SARS coronavirus Tor2, complete genome | 4075	AACCACGAATGATAACACCACCC	0.72077	0.75246	0.68908	GACCACGAATGATCACAGCACCA	CACCACTAGTGATAACATCACCT	0.98407	0.73974
3	NC_004718 | SARS coronavirus Tor2, complete genome | 26836	NC_004718 | SARS coronavirus Tor2, complete genome | 4075	AACCACGAATGATAACACCACCG	0.74295	0.89185	0.59405	GACCACGAATGATCACAGCACCA	CACCACTAGTGATAACATCACCT	0.98407	0.73974
3	NC_004718 | SARS coronavirus Tor2, complete genome | 26836	NC_004718 | SARS coronavirus Tor2, complete genome | 4075	AACCACGAATGATAACACCACCT	0.8217	0.97553	0.66787	GACCACGAATGATCACAGCACCA	CACCACTAGTGATAACATCACCT	0.98407	0.73974
3	NC_004718 | SARS coronavirus Tor2, complete genome | 26836	NC_004718 | SARS coronavirus Tor2, complete genome | 4075	AACCACGAATGATAACAGCACCA	0.76611	0.9061	0.62613	GACCACGAATGATCACAGCACCA	CACCACTAGTGATAACATCACCT	0.98407	0.73974
3	NC_004718 | SARS coronavirus Tor2, complete genome | 26836	NC_004718 | SARS coronavirus Tor2, complete genome | 4075	AACCACGAATGATAACAGCACCC	0.75652	0.75493	0.75811	GACCACGAATGATCACAGCACCA	CACCACTAGTGATAACATCACCT	0.98407	0.73974
3	NC_004718 | SARS coronavirus Tor2, complete genome | 26836	NC_004718 | SARS coronavirus Tor2, complete genome | 4075	AACCACGAATGATAACAGCACCG	0.77417	0.89479	0.65356	GACCACGAATGATCACAGCACCA	CACCACTAGTGATAACATCACCT	0.98407	0.73974
3	NC_004718 | SARS coronavirus Tor2, complete genome | 26836	NC_004718 | SARS coronavirus Tor2, complete genome | 4075	AACCACGAATGATAACAGCACCT	0.85676	0.97874	0.73478	GACCACGAATGATCACAGCACCA	CACCACTAGTGATAACATCACCT	0.98407	0.73974
3	NC_004718 | SARS coronavirus Tor2, complete genome | 26836	NC_004718 | SARS coronavirus Tor2, complete genome | 4075	AACCACGAATGATAACATCACCA	0.65634	0.71553	0.59715	GACCACGAATGATCACAGCACCA	CACCACTAGTGATAACATCACCT	0.98407	0.73974
3	NC_004718 | SARS coronavirus Tor2, complete genome | 26836	NC_004718 | SARS coronavirus Tor2, complete genome | 4075	AACCACGAATGATAACATCACCC	0.65959	0.59616	0.72303	GACCACGAATGATCACAGCACCA	CACCACTAGTGATAACATCACCT	0.98407	0.73974
3	NC_004718 | SARS coronavirus Tor2, complete genome | 26836	NC_004718 | SARS coronavirus Tor2, complete genome | 4075	AACCACGAATGATAACATCACCG	0.66496	0.7066	0.62332	GACCACGAATGATCACAGCACCA	CACCACTAGTGATAACATCACCT	0.98407	0.73974
3	NC_004718 | SARS coronavirus Tor2, complete genome | 26836	NC_004718 | SARS coronavirus Tor2, complete genome | 4075	AACCACGAATGATAACATCACCT	0.73684	0.77289	0.70078	GACCACGAATGATCACAGCACCA	CACCACTAGTGATAACATCACCT	0.98407	0.73974
3	NC_004718 | SARS coronavirus Tor2, complete genome | 26836	NC_004718 | SARS coronavirus Tor2, complete genome | 4075	AACCACGAATGATCACAGCACCC	0.669	0.78079	0.55721	GACCACGAATGATCACAGCACCA	CACCACTAGTGATAACATCACCT	0.98407	0.73974
3	NC_004718 | SARS coronavirus Tor2, complete genome | 26836	NC_004718 | SARS coronavirus Tor2, complete genome | 4075	AACCACGAATGATGACAACACCT	0.6178	0.65648	0.57911	GACCACGAATGATCACAGCACCA	CACCACTAGTGATAACATCACCT	0.98407	0.73974
3	NC_004718 | SARS coronavirus Tor2, complete genome | 26836	NC_004718 | SARS coronavirus Tor2, complete genome | 4075	AACCACGAATGATGACACCACCA	0.67367	0.78235	0.565	GACCACGAATGATCACAGCACCA	CACCACTAGTGATAACATCACCT	0.98407	0.73974
3	NC_004718 | SARS coronavirus Tor2, complete genome | 26836	NC_004718 | SARS coronavirus Tor2, complete genome | 4075	AACCACGAATGATGACACCACCC	0.66796	0.65183	0.6841	GACCACGAATGATCACAGCACCA	CACCACTAGTGATAACATCACCT	0.98407	0.73974
3	NC_004718 | SARS coronavirus Tor2, complete genome | 26836	NC_004718 | SARS coronavirus Tor2, complete genome | 4075	AACCACGAATGATGACACCACCG	0.68117	0.77258	0.58976	GACCACGAATGATCACAGCACCA	CACCACTAGTGATAACATCACCT	0.98407	0.73974
3	NC_004718 | SARS coronavirus Tor2, complete genome | 26836	NC_004718 | SARS coronavirus Tor2, complete genome | 4075	AACCACGAATGATGACACCACCT	0.75405	0.84506	0.66304	GACCACGAATGATCACAGCACCA	CACCACTAGTGATAACATCACCT	0.98407	0.73974
3	NC_004718 | SARS coronavirus Tor2, complete genome | 26836	NC_004718 | SARS coronavirus Tor2, complete genome | 4075	AACCACGAATGATGACAGCACCC	0.7033	0.65397	0.75263	GACCACGAATGATCACAGCACCA	CACCACTAGTGATAACATCACCT	0.98407	0.73974
3	NC_004718 | SARS coronavirus Tor2, complete genome | 26836	NC_004718 | SARS coronavirus Tor2, complete genome | 4075	AACCACGAATGATGACAGCACCG	0.71198	0.77512	0.64884	GACCACGAATGATCACAGCACCA	CACCACTAGTGATAACATCACCT	0.98407	0.73974
3	NC_004718 | SARS coronavirus Tor2, complete genome | 26836	NC_004718 | SARS coronavirus Tor2, complete genome | 4075	AACCACGAATGATGACAGCACCT	0.78866	0.84784	0.72947	GACCACGAATGATCACAGCACCA	CACCACTAGTGATAACATCACCT	0.98407	0.73974
3	NC_004718 | SARS coronavirus Tor2, complete genome | 26836	NC_004718 | SARS coronavirus Tor2, complete genome | 4075	AACCACGAATGATGACATCACCG	0.61545	0.6121	0.61881	GACCACGAATGATCACAGCACCA	CACCACTAGTGATAACATCACCT	0.98407	0.73974
3	NC_004718 | SARS coronavirus Tor2, complete genome | 26836	NC_004718 | SARS coronavirus Tor2, complete genome | 4075	AACCACGAATGATGACATCACCT	0.68262	0.66953	0.69571	GACCACGAATGATCACAGCACCA	CACCACTAGTGATAACATCACCT	0.98407	0.73974
3	NC_004718 | SARS coronavirus Tor2, complete genome | 26836	NC_004718 | SARS coronavirus Tor2, complete genome | 4075	AACCACGAATGATTACAGCACCT	0.78795	1.0095	0.56636	GACCACGAATGATCACAGCACCA	CACCACTAGTGATAACATCACCT	0.98407	0.73974
3	NC_004718 | SARS coronavirus Tor2, complete genome | 26836	NC_004718 | SARS coronavirus Tor2, complete genome | 4075	AACCACGAATGATTACATCACCC	0.58611	0.61492	0.55731	GACCACGAATGATCACAGCACCA	CACCACTAGTGATAACATCACCT	0.98407	0.73974
3	NC_004718 | SARS coronavirus Tor2, complete genome | 26836	NC_004718 | SARS coronavirus Tor2, complete genome | 4075	AACCACGACTGATAACAGCACCG	0.68885	0.63131	0.74638	GACCACGAATGATCACAGCACCA	CACCACTAGTGATAACATCACCT	0.98407	0.73974
3	NC_004718 | SARS coronavirus Tor2, complete genome | 26836	NC_004718 | SARS coronavirus Tor2, complete genome | 4075	AACCACGACTGATCACAGCACCG	0.60076	0.65293	0.54859	GACCACGAATGATCACAGCACCA	CACCACTAGTGATAACATCACCT	0.98407	0.73974
3	NC_004718 | SARS coronavirus Tor2, complete genome | 26836	NC_004718 | SARS coronavirus Tor2, complete genome | 4075	AACCACGACTGATCACAGCACCT	0.66548	0.7142	0.61676	GACCACGAATGATCACAGCACCA	CACCACTAGTGATAACATCACCT	0.98407	0.73974
3	NC_004718 | SARS coronavirus Tor2, complete genome | 26836	NC_004718 | SARS coronavirus Tor2, complete genome | 4075	AACCACGACTGATGACAGCACCT	0.71563	0.59819	0.83307	GACCACGAATGATCACAGCACCA	CACCACTAGTGATAACATCACCT	0.98407	0.73974
3	NC_004718 | SARS coronavirus Tor2, complete genome | 26836	NC_004718 | SARS coronavirus Tor2, complete genome | 4075	AACCACGACTGATTACACCACCT	0.64892	0.70994	0.5879	GACCACGAATGATCACAGCACCA	CACCACTAGTGATAACATCACCT	0.98407	0.73974
3	NC_004718 | SARS coronavirus Tor2, complete genome | 26836	NC_004718 | SARS coronavirus Tor2, complete genome | 4075	AACCACGACTGATTACAGCACCA	0.60528	0.65941	0.55115	GACCACGAATGATCACAGCACCA	CACCACTAGTGATAACATCACCT	0.98407	0.73974
3	NC_004718 | SARS coronavirus Tor2, complete genome | 26836	NC_004718 | SARS coronavirus Tor2, complete genome | 4075	AACCACGACTGATTACAGCACCG	0.61324	0.65118	0.57531	GACCACGAATGATCACAGCACCA	CACCACTAGTGATAACATCACCT	0.98407	0.73974
3	NC_004718 | SARS coronavirus Tor2, complete genome | 26836	NC_004718 | SARS coronavirus Tor2, complete genome | 4075	AACCACGACTGATTACAGCACCT	0.67954	0.71228	0.6468	GACCACGAATGATCACAGCACCA	CACCACTAGTGATAACATCACCT	0.98407	0.73974
3	NC_004718 | SARS coronavirus Tor2, complete genome | 26836	NC_004718 | SARS coronavirus Tor2, complete genome | 4075	AACCACGAGTGATAACAACACCA	0.6656	0.594	0.73721	GACCACGAATGATCACAGCACCA	CACCACTAGTGATAACATCACCT	0.98407	0.73974
3	NC_004718 | SARS coronavirus Tor2, complete genome | 26836	NC_004718 | SARS coronavirus Tor2, complete genome | 4075	AACCACGAGTGATAACAACACCG	0.67805	0.58658	0.76951	GACCACGAATGATCACAGCACCA	CACCACTAGTGATAACATCACCT	0.98407	0.73974
3	NC_004718 | SARS coronavirus Tor2, complete genome | 26836	NC_004718 | SARS coronavirus Tor2, complete genome | 4075	AACCACGAGTGATAACAACACCT	0.75338	0.64162	0.86514	GACCACGAATGATCACAGCACCA	CACCACTAGTGATAACATCACCT	0.98407	0.73974
3	NC_004718 | SARS coronavirus Tor2, complete genome | 26836	NC_004718 | SARS coronavirus Tor2, complete genome | 4075	AACCACGAGTGATAACACCACCA	0.80435	0.76464	0.84405	GACCACGAATGATCACAGCACCA	CACCACTAGTGATAACATCACCT	0.98407	0.73974
3	NC_004718 | SARS coronavirus Tor2, complete genome | 26836	NC_004718 | SARS coronavirus Tor2, complete genome | 4075	AACCACGAGTGATAACACCACCC	0.82953	0.63707	1.022	GACCACGAATGATCACAGCACCA	CACCACTAGTGATAACATCACCT	0.98407	0.73974
3	NC_004718 | SARS coronavirus Tor2, complete genome | 26836	NC_004718 | SARS coronavirus Tor2, complete genome | 4075	AACCACGAGTGATAACACCACCG	0.81806	0.75509	0.88104	GACCACGAATGATCACAGCACCA	CACCACTAGTGATAACATCACCT	0.98407	0.73974
3	NC_004718 | SARS coronavirus Tor2, complete genome | 26836	NC_004718 | SARS coronavirus Tor2, complete genome | 4075	AACCACGAGTGATAACACCACCT	0.90823	0.82594	0.99052	GACCACGAATGATCACAGCACCA	CACCACTAGTGATAACATCACCT	0.98407	0.73974
3	NC_004718 | SARS coronavirus Tor2, complete genome | 26836	NC_004718 | SARS coronavirus Tor2, complete genome | 4075	AACCACGAGTGATAACAGCACCA	0.84788	0.76715	0.92861	GACCACGAATGATCACAGCACCA	CACCACTAGTGATAACATCACCT	0.98407	0.73974
3	NC_004718 | SARS coronavirus Tor2, complete genome | 26836	NC_004718 | SARS coronavirus Tor2, complete genome | 4075	AACCACGAGTGATAACAGCACCC	0.88176	0.63917	1.1244	GACCACGAATGATCACAGCACCA	CACCACTAGTGATAACATCACCT	0.98407	0.73974
3	NC_004718 | SARS coronavirus Tor2, complete genome | 26836	NC_004718 | SARS coronavirus Tor2, complete genome | 4075	AACCACGAGTGATAACAGCACCG	0.86344	0.75758	0.9693	GACCACGAATGATCACAGCACCA	CACCACTAGTGATAACATCACCT	0.98407	0.73974
3	NC_004718 | SARS coronavirus Tor2, complete genome | 26836	NC_004718 | SARS coronavirus Tor2, complete genome | 4075	AACCACGAGTGATAACAGCACCT	0.9592	0.82866	1.0898	GACCACGAATGATCACAGCACCA	CACCACTAGTGATAACATCACCT	0.98407	0.73974
3	NC_004718 | SARS coronavirus Tor2, complete genome | 26836	NC_004718 | SARS coronavirus Tor2, complete genome | 4075	AACCACGAGTGATAACATCACCA	0.74572	0.60581	0.88564	GACCACGAATGATCACAGCACCA	CACCACTAGTGATAACATCACCT	0.98407	0.73974
3	NC_004718 | SARS coronavirus Tor2, complete genome | 26836	NC_004718 | SARS coronavirus Tor2, complete genome | 4075	AACCACGAGTGATAACATCACCG	0.76134	0.59824	0.92444	GACCACGAATGATCACAGCACCA	CACCACTAGTGATAACATCACCT	0.98407	0.73974
3	NC_004718 | SARS coronavirus Tor2, complete genome | 26836	NC_004718 | SARS coronavirus Tor2, complete genome | 4075	AACCACGAGTGATCACAACACCG	0.58613	0.60668	0.56559	GACCACGAATGATCACAGCACCA	CACCACTAGTGATAACATCACCT	0.98407	0.73974
3	NC_004718 | SARS coronavirus Tor2, complete genome | 26836	NC_004718 | SARS coronavirus Tor2, complete genome | 4075	AACCACGAGTGATCACAACACCT	0.64974	0.6636	0.63587	GACCACGAATGATCACAGCACCA	CACCACTAGTGATAACATCACCT	0.98407	0.73974
3	NC_004718 | SARS coronavirus Tor2, complete genome | 26836	NC_004718 | SARS coronavirus Tor2, complete genome | 4075	AACCACGAGTGATCACACCACCA	0.7056	0.79083	0.62038	GACCACGAATGATCACAGCACCA	CACCACTAGTGATAACATCACCT	0.98407	0.73974
3	NC_004718 | SARS coronavirus Tor2, complete genome | 26836	NC_004718 | SARS coronavirus Tor2, complete genome | 4075	AACCACGAGTGATCACACCACCC	0.70502	0.6589	0.75115	GACCACGAATGATCACAGCACCA	CACCACTAGTGATAACATCACCT	0.98407	0.73974
3	NC_004718 | SARS coronavirus Tor2, complete genome | 26836	NC_004718 | SARS coronavirus Tor2, complete genome | 4075	AACCACGAGTGATCACACCACCG	0.71426	0.78096	0.64756	GACCACGAATGATCACAGCACCA	CACCACTAGTGATAACATCACCT	0.98407	0.73974
3	NC_004718 | SARS coronavirus Tor2, complete genome | 26836	NC_004718 | SARS coronavirus Tor2, complete genome | 4075	AACCACGAGTGATCACACCACCT	0.79113	0.85423	0.72803	GACCACGAATGATCACAGCACCA	CACCACTAGTGATAACATCACCT	0.98407	0.73974
3	NC_004718 | SARS coronavirus Tor2, complete genome | 26836	NC_004718 | SARS coronavirus Tor2, complete genome | 4075	AACCACGAGTGATCACATCACCA	0.63875	0.62656	0.65094	GACCACGAATGATCACAGCACCA	CACCACTAGTGATAACATCACCT	0.98407	0.73974
3	NC_004718 | SARS coronavirus Tor2, complete genome | 26836	NC_004718 | SARS coronavirus Tor2, complete genome | 4075	AACCACGAGTGATCACATCACCG	0.6491	0.61874	0.67946	GACCACGAATGATCACAGCACCA	CACCACTAGTGATAACATCACCT	0.98407	0.73974
3	NC_004718 | SARS coronavirus Tor2, complete genome | 26836	NC_004718 | SARS coronavirus Tor2, complete genome | 4075	AACCACGAGTGATCACATCACCT	0.72035	0.67679	0.7639	GACCACGAATGATCACAGCACCA	CACCACTAGTGATAACATCACCT	0.98407	0.73974
3	NC_004718 | SARS coronavirus Tor2, complete genome | 26836	NC_004718 | SARS coronavirus Tor2, complete genome | 4075	AACCACGAGTGATGACAGCACCA	0.79322	0.66456	0.92189	GACCACGAATGATCACAGCACCA	CACCACTAGTGATAACATCACCT	0.98407	0.73974
3	NC_004718 | SARS coronavirus Tor2, complete genome | 26836	NC_004718 | SARS coronavirus Tor2, complete genome | 4075	AACCACGAGTGATGACAGCACCG	0.80927	0.65626	0.96229	GACCACGAATGATCACAGCACCA	CACCACTAGTGATAACATCACCT	0.98407	0.73974
3	NC_004718 | SARS coronavirus Tor2, complete genome | 26836	NC_004718 | SARS coronavirus Tor2, complete genome | 4075	AACCACGAGTGATGACAGCACCT	0.89985	0.71783	1.0819	GACCACGAATGATCACAGCACCA	CACCACTAGTGATAACATCACCT	0.98407	0.73974
3	NC_004718 | SARS coronavirus Tor2, complete genome | 26836	NC_004718 | SARS coronavirus Tor2, complete genome | 4075	AACCACGAGTGATGACATCACCT	0.79933	0.56686	1.0318	GACCACGAATGATCACAGCACCA	CACCACTAGTGATAACATCACCT	0.98407	0.73974
3	NC_004718 | SARS coronavirus Tor2, complete genome | 26836	NC_004718 | SARS coronavirus Tor2, complete genome | 4075	AACCACGAGTGATTACAACACCA	0.59046	0.6127	0.56823	GACCACGAATGATCACAGCACCA	CACCACTAGTGATAACATCACCT	0.98407	0.73974
3	NC_004718 | SARS coronavirus Tor2, complete genome | 26836	NC_004718 | SARS coronavirus Tor2, complete genome | 4075	AACCACGAGTGATTACAACACCG	0.59909	0.60505	0.59313	GACCACGAATGATCACAGCACCA	CACCACTAGTGATAACATCACCT	0.98407	0.73974
3	NC_004718 | SARS coronavirus Tor2, complete genome | 26836	NC_004718 | SARS coronavirus Tor2, complete genome | 4075	AACCACGAGTGATTACAACACCT	0.66433	0.66182	0.66684	GACCACGAATGATCACAGCACCA	CACCACTAGTGATAACATCACCT	0.98407	0.73974
3	NC_004718 | SARS coronavirus Tor2, complete genome | 26836	NC_004718 | SARS coronavirus Tor2, complete genome | 4075	AACCACGAGTGATTACACCACCA	0.71965	0.78871	0.65059	GACCACGAATGATCACAGCACCA	CACCACTAGTGATAACATCACCT	0.98407	0.73974
3	NC_004718 | SARS coronavirus Tor2, complete genome | 26836	NC_004718 | SARS coronavirus Tor2, complete genome | 4075	AACCACGAGTGATTACACCACCC	0.72243	0.65713	0.78773	GACCACGAATGATCACAGCACCA	CACCACTAGTGATAACATCACCT	0.98407	0.73974
3	NC_004718 | SARS coronavirus Tor2, complete genome | 26836	NC_004718 | SARS coronavirus Tor2, complete genome | 4075	AACCACGAGTGATTACACCACCG	0.72898	0.77886	0.6791	GACCACGAATGATCACAGCACCA	CACCACTAGTGATAACATCACCT	0.98407	0.73974
3	NC_004718 | SARS coronavirus Tor2, complete genome | 26836	NC_004718 | SARS coronavirus Tor2, complete genome | 4075	AACCACGAGTGATTACACCACCT	0.80771	0.85194	0.76349	GACCACGAATGATCACAGCACCA	CACCACTAGTGATAACATCACCT	0.98407	0.73974
3	NC_004718 | SARS coronavirus Tor2, complete genome | 26836	NC_004718 | SARS coronavirus Tor2, complete genome | 4075	AACCACGAGTGATTACATCACCA	0.65376	0.62488	0.68264	GACCACGAATGATCACAGCACCA	CACCACTAGTGATAACATCACCT	0.98407	0.73974
3	NC_004718 | SARS coronavirus Tor2, complete genome | 26836	NC_004718 | SARS coronavirus Tor2, complete genome | 4075	AACCACGAGTGATTACATCACCG	0.66481	0.61707	0.71255	GACCACGAATGATCACAGCACCA	CACCACTAGTGATAACATCACCT	0.98407	0.73974
3	NC_004718 | SARS coronavirus Tor2, complete genome | 26836	NC_004718 | SARS coronavirus Tor2, complete genome | 4075	AACCACGAGTGATTACATCACCT	0.73804	0.67497	0.8011	GACCACGAATGATCACAGCACCA	CACCACTAGTGATAACATCACCT	0.98407	0.73974
3	NC_004718 | SARS coronavirus Tor2, complete genome | 26836	NC_004718 | SARS coronavirus Tor2, complete genome | 4075	AACCACGATTGATAACAACACCT	0.61885	0.67988	0.55781	GACCACGAATGATCACAGCACCA	CACCACTAGTGATAACATCACCT	0.98407	0.73974
3	NC_004718 | SARS coronavirus Tor2, complete genome | 26836	NC_004718 | SARS coronavirus Tor2, complete genome | 4075	AACCACGATTGATAACACCACCC	0.667	0.67507	0.65894	GACCACGAATGATCACAGCACCA	CACCACTAGTGATAACATCACCT	0.98407	0.73974
3	NC_004718 | SARS coronavirus Tor2, complete genome | 26836	NC_004718 | SARS coronavirus Tor2, complete genome | 4075	AACCACGATTGATAACACCACCG	0.68409	0.80012	0.56806	GACCACGAATGATCACAGCACCA	CACCACTAGTGATAACATCACCT	0.98407	0.73974
3	NC_004718 | SARS coronavirus Tor2, complete genome | 26836	NC_004718 | SARS coronavirus Tor2, complete genome | 4075	AACCACGATTGATAACAGCACCA	0.70582	0.8129	0.59873	GACCACGAATGATCACAGCACCA	CACCACTAGTGATAACATCACCT	0.98407	0.73974
3	NC_004718 | SARS coronavirus Tor2, complete genome | 26836	NC_004718 | SARS coronavirus Tor2, complete genome | 4075	AACCACGATTGATAACAGCACCG	0.71386	0.80275	0.62497	GACCACGAATGATCACAGCACCA	CACCACTAGTGATAACATCACCT	0.98407	0.73974
3	NC_004718 | SARS coronavirus Tor2, complete genome | 26836	NC_004718 | SARS coronavirus Tor2, complete genome | 4075	AACCACGATTGATAACAGCACCT	0.79035	0.87807	0.70263	GACCACGAATGATCACAGCACCA	CACCACTAGTGATAACATCACCT	0.98407	0.73974
3	NC_004718 | SARS coronavirus Tor2, complete genome | 26836	NC_004718 | SARS coronavirus Tor2, complete genome | 4075	AACCACGATTGATAACATCACCA	0.60648	0.64193	0.57103	GACCACGAATGATCACAGCACCA	CACCACTAGTGATAACATCACCT	0.98407	0.73974
3	NC_004718 | SARS coronavirus Tor2, complete genome | 26836	NC_004718 | SARS coronavirus Tor2, complete genome | 4075	AACCACGATTGATAACATCACCG	0.61498	0.63392	0.59605	GACCACGAATGATCACAGCACCA	CACCACTAGTGATAACATCACCT	0.98407	0.73974
3	NC_004718 | SARS coronavirus Tor2, complete genome | 26836	NC_004718 | SARS coronavirus Tor2, complete genome | 4075	AACCACGATTGATAACATCACCT	0.68176	0.6934	0.67012	GACCACGAATGATCACAGCACCA	CACCACTAGTGATAACATCACCT	0.98407	0.73974
3	NC_004718 | SARS coronavirus Tor2, complete genome | 26836	NC_004718 | SARS coronavirus Tor2, complete genome | 4075	AACCACGATTGATGACAACACCT	0.57137	0.58896	0.55378	GACCACGAATGATCACAGCACCA	CACCACTAGTGATAACATCACCT	0.98407	0.73974
3	NC_004718 | SARS coronavirus Tor2, complete genome | 26836	NC_004718 | SARS coronavirus Tor2, complete genome | 4075	AACCACGATTGATGACACCACCC	0.61948	0.58478	0.65417	GACCACGAATGATCACAGCACCA	CACCACTAGTGATAACATCACCT	0.98407	0.73974
3	NC_004718 | SARS coronavirus Tor2, complete genome | 26836	NC_004718 | SARS coronavirus Tor2, complete genome | 4075	AACCACGATTGATGACACCACCG	0.62853	0.69311	0.56395	GACCACGAATGATCACAGCACCA	CACCACTAGTGATAACATCACCT	0.98407	0.73974
3	NC_004718 | SARS coronavirus Tor2, complete genome | 26836	NC_004718 | SARS coronavirus Tor2, complete genome | 4075	AACCACGATTGATGACACCACCT	0.69609	0.75815	0.63404	GACCACGAATGATCACAGCACCA	CACCACTAGTGATAACATCACCT	0.98407	0.73974
3	NC_004718 | SARS coronavirus Tor2, complete genome | 26836	NC_004718 | SARS coronavirus Tor2, complete genome | 4075	AACCACGATTGATTACAGCACCC	0.62869	0.6986	0.55878	GACCACGAATGATCACAGCACCA	CACCACTAGTGATAACATCACCT	0.98407	0.73974
3	NC_004718 | SARS coronavirus Tor2, complete genome | 26836	NC_004718 | SARS coronavirus Tor2, complete genome | 4075	AACCACTAGTGATAACACCACCT	0.62972	0.5724	0.68705	GACCACGAATGATCACAGCACCA	CACCACTAGTGATAACATCACCT	0.98407	0.73974
3	NC_004718 | SARS coronavirus Tor2, complete genome | 26836	NC_004718 | SARS coronavirus Tor2, complete genome | 4075	CACCACAAGTGATAACAACACCT	0.56634	0.56577	0.5669	GACCACGAATGATCACAGCACCA	CACCACTAGTGATAACATCACCT	0.98407	0.73974
3	NC_004718 | SARS coronavirus Tor2, complete genome | 26836	NC_004718 | SARS coronavirus Tor2, complete genome | 4075	CACCACAAGTGATGACAGCACCA	0.59505	0.586	0.60409	GACCACGAATGATCACAGCACCA	CACCACTAGTGATAACATCACCT	0.98407	0.73974
3	NC_004718 | SARS coronavirus Tor2, complete genome | 26836	NC_004718 | SARS coronavirus Tor2, complete genome | 4075	CACCACAAGTGATGACAGCACCG	0.60462	0.57868	0.63057	GACCACGAATGATCACAGCACCA	CACCACTAGTGATAACATCACCT	0.98407	0.73974
3	NC_004718 | SARS coronavirus Tor2, complete genome | 26836	NC_004718 | SARS coronavirus Tor2, complete genome | 4075	CACCACAAGTGATGACAGCACCT	0.67095	0.63297	0.70892	GACCACGAATGATCACAGCACCA	CACCACTAGTGATAACATCACCT	0.98407	0.73974
3	NC_004718 | SARS coronavirus Tor2, complete genome | 26836	NC_004718 | SARS coronavirus Tor2, complete genome | 4075	CACCACCAGTGATAACACCACCT	0.60369	0.61502	0.59236	GACCACGAATGATCACAGCACCA	CACCACTAGTGATAACATCACCT	0.98407	0.73974
3	NC_004718 | SARS coronavirus Tor2, complete genome | 26836	NC_004718 | SARS coronavirus Tor2, complete genome | 4075	CACCACGAATGATAACACCACCA	0.75553	0.92706	0.58399	GACCACGAATGATCACAGCACCA	CACCACTAGTGATAACATCACCT	0.98407	0.73974
3	NC_004718 | SARS coronavirus Tor2, complete genome | 26836	NC_004718 | SARS coronavirus Tor2, complete genome | 4075	CACCACGAATGATAACACCACCC	0.73975	0.7724	0.7071	GACCACGAATGATCACAGCACCA	CACCACTAGTGATAACATCACCT	0.98407	0.73974
3	NC_004718 | SARS coronavirus Tor2, complete genome | 26836	NC_004718 | SARS coronavirus Tor2, complete genome | 4075	CACCACGAATGATAACACCACCG	0.76254	0.91549	0.60958	GACCACGAATGATCACAGCACCA	CACCACTAGTGATAACATCACCT	0.98407	0.73974
3	NC_004718 | SARS coronavirus Tor2, complete genome | 26836	NC_004718 | SARS coronavirus Tor2, complete genome | 4075	CACCACGAATGATAACACCACCT	0.84336	1.0014	0.68534	GACCACGAATGATCACAGCACCA	CACCACTAGTGATAACATCACCT	0.98407	0.73974
3	NC_004718 | SARS coronavirus Tor2, complete genome | 26836	NC_004718 | SARS coronavirus Tor2, complete genome | 4075	CACCACGAATGATAACAGCACCA	0.7863	0.93011	0.6425	GACCACGAATGATCACAGCACCA	CACCACTAGTGATAACATCACCT	0.98407	0.73974
3	NC_004718 | SARS coronavirus Tor2, complete genome | 26836	NC_004718 | SARS coronavirus Tor2, complete genome | 4075	CACCACGAATGATAACAGCACCC	0.77644	0.77494	0.77793	GACCACGAATGATCACAGCACCA	CACCACTAGTGATAACATCACCT	0.98407	0.73974
3	NC_004718 | SARS coronavirus Tor2, complete genome | 26836	NC_004718 | SARS coronavirus Tor2, complete genome | 4075	CACCACGAATGATAACAGCACCG	0.79458	0.9185	0.67065	GACCACGAATGATCACAGCACCA	CACCACTAGTGATAACATCACCT	0.98407	0.73974
3	NC_004718 | SARS coronavirus Tor2, complete genome | 26836	NC_004718 | SARS coronavirus Tor2, complete genome | 4075	CACCACGAATGATAACAGCACCT	0.87934	1.0047	0.75399	GACCACGAATGATCACAGCACCA	CACCACTAGTGATAACATCACCT	0.98407	0.73974
3	NC_004718 | SARS coronavirus Tor2, complete genome | 26836	NC_004718 | SARS coronavirus Tor2, complete genome | 4075	CACCACGAATGATAACATCACCA	0.67363	0.73449	0.61277	GACCACGAATGATCACAGCACCA	CACCACTAGTGATAACATCACCT	0.98407	0.73974
3	NC_004718 | SARS coronavirus Tor2, complete genome | 26836	NC_004718 | SARS coronavirus Tor2, complete genome | 4075	CACCACGAATGATAACATCACCC	0.67695	0.61196	0.74194	GACCACGAATGATCACAGCACCA	CACCACTAGTGATAACATCACCT	0.98407	0.73974
3	NC_004718 | SARS coronavirus Tor2, complete genome | 26836	NC_004718 | SARS coronavirus Tor2, complete genome | 4075	CACCACGAATGATAACATCACCG	0.68247	0.72532	0.63962	GACCACGAATGATCACAGCACCA	CACCACTAGTGATAACATCACCT	0.98407	0.73974
3	NC_004718 | SARS coronavirus Tor2, complete genome | 26836	NC_004718 | SARS coronavirus Tor2, complete genome | 4075	CACCACGAATGATAACATCACCT	0.75624	0.79338	0.7191	GACCACGAATGATCACAGCACCA	CACCACTAGTGATAACATCACCT	0.98407	0.73974
3	NC_004718 | SARS coronavirus Tor2, complete genome | 26836	NC_004718 | SARS coronavirus Tor2, complete genome | 4075	CACCACGAATGATGACAACACCT	0.63407	0.67388	0.59425	GACCACGAATGATCACAGCACCA	CACCACTAGTGATAACATCACCT	0.98407	0.73974
3	NC_004718 | SARS coronavirus Tor2, complete genome | 26836	NC_004718 | SARS coronavirus Tor2, complete genome | 4075	CACCACGAATGATGACACCACCA	0.69143	0.80308	0.57977	GACCACGAATGATCACAGCACCA	CACCACTAGTGATAACATCACCT	0.98407	0.73974
3	NC_004718 | SARS coronavirus Tor2, complete genome | 26836	NC_004718 | SARS coronavirus Tor2, complete genome | 4075	CACCACGAATGATGACACCACCC	0.68554	0.6691	0.70199	GACCACGAATGATCACAGCACCA	CACCACTAGTGATAACATCACCT	0.98407	0.73974
3	NC_004718 | SARS coronavirus Tor2, complete genome | 26836	NC_004718 | SARS coronavirus Tor2, complete genome | 4075	CACCACGAATGATGACACCACCG	0.69911	0.79305	0.60518	GACCACGAATGATCACAGCACCA	CACCACTAGTGATAACATCACCT	0.98407	0.73974
3	NC_004718 | SARS coronavirus Tor2, complete genome | 26836	NC_004718 | SARS coronavirus Tor2, complete genome | 4075	CACCACGAATGATGACACCACCT	0.77392	0.86746	0.68038	GACCACGAATGATCACAGCACCA	CACCACTAGTGATAACATCACCT	0.98407	0.73974
3	NC_004718 | SARS coronavirus Tor2, complete genome | 26836	NC_004718 | SARS coronavirus Tor2, complete genome | 4075	CACCACGAATGATGACAGCACCC	0.72181	0.6713	0.77231	GACCACGAATGATCACAGCACCA	CACCACTAGTGATAACATCACCT	0.98407	0.73974
3	NC_004718 | SARS coronavirus Tor2, complete genome | 26836	NC_004718 | SARS coronavirus Tor2, complete genome | 4075	CACCACGAATGATGACAGCACCG	0.73073	0.79566	0.6658	GACCACGAATGATCACAGCACCA	CACCACTAGTGATAACATCACCT	0.98407	0.73974
3	NC_004718 | SARS coronavirus Tor2, complete genome | 26836	NC_004718 | SARS coronavirus Tor2, complete genome | 4075	CACCACGAATGATGACAGCACCT	0.80943	0.87031	0.74854	GACCACGAATGATCACAGCACCA	CACCACTAGTGATAACATCACCT	0.98407	0.73974
3	NC_004718 | SARS coronavirus Tor2, complete genome | 26836	NC_004718 | SARS coronavirus Tor2, complete genome | 4075	CACCACGAATGATGACATCACCG	0.63166	0.62832	0.63499	GACCACGAATGATCACAGCACCA	CACCACTAGTGATAACATCACCT	0.98407	0.73974
3	NC_004718 | SARS coronavirus Tor2, complete genome | 26836	NC_004718 | SARS coronavirus Tor2, complete genome | 4075	CACCACGAATGATGACATCACCT	0.70059	0.68727	0.7139	GACCACGAATGATCACAGCACCA	CACCACTAGTGATAACATCACCT	0.98407	0.73974
3	NC_004718 | SARS coronavirus Tor2, complete genome | 26836	NC_004718 | SARS coronavirus Tor2, complete genome | 4075	CACCACGAATGATTACACCACCC	0.67087	0.79671	0.54503	GACCACGAATGATCACAGCACCA	CACCACTAGTGATAACATCACCT	0.98407	0.73974
3	NC_004718 | SARS coronavirus Tor2, complete genome | 26836	NC_004718 | SARS coronavirus Tor2, complete genome | 4075	CACCACGAATGATTACAGCACCT	0.80874	1.0363	0.58117	GACCACGAATGATCACAGCACCA	CACCACTAGTGATAACATCACCT	0.98407	0.73974
3	NC_004718 | SARS coronavirus Tor2, complete genome | 26836	NC_004718 | SARS coronavirus Tor2, complete genome | 4075	CACCACGAATGATTACATCACCC	0.60155	0.63122	0.57188	GACCACGAATGATCACAGCACCA	CACCACTAGTGATAACATCACCT	0.98407	0.73974
3	NC_004718 | SARS coronavirus Tor2, complete genome | 26836	NC_004718 | SARS coronavirus Tor2, complete genome | 4075	CACCACGAATGATTACATCACCT	0.68631	0.81835	0.55428	GACCACGAATGATCACAGCACCA	CACCACTAGTGATAACATCACCT	0.98407	0.73974
3	NC_004718 | SARS coronavirus Tor2, complete genome | 26836	NC_004718 | SARS coronavirus Tor2, complete genome | 4075	CACCACGACTGATAACAGCACCG	0.70697	0.64804	0.7659	GACCACGAATGATCACAGCACCA	CACCACTAGTGATAACATCACCT	0.98407	0.73974
3	NC_004718 | SARS coronavirus Tor2, complete genome | 26836	NC_004718 | SARS coronavirus Tor2, complete genome | 4075	CACCACGACTGATCACAGCACCC	0.60923	0.56548	0.65299	GACCACGAATGATCACAGCACCA	CACCACTAGTGATAACATCACCT	0.98407	0.73974
3	NC_004718 | SARS coronavirus Tor2, complete genome | 26836	NC_004718 | SARS coronavirus Tor2, complete genome | 4075	CACCACGACTGATCACAGCACCG	0.61659	0.67024	0.56293	GACCACGAATGATCACAGCACCA	CACCACTAGTGATAACATCACCT	0.98407	0.73974
3	NC_004718 | SARS coronavirus Tor2, complete genome | 26836	NC_004718 | SARS coronavirus Tor2, complete genome | 4075	CACCACGACTGATCACAGCACCT	0.68301	0.73312	0.63289	GACCACGAATGATCACAGCACCA	CACCACTAGTGATAACATCACCT	0.98407	0.73974
3	NC_004718 | SARS coronavirus Tor2, complete genome | 26836	NC_004718 | SARS coronavirus Tor2, complete genome | 4075	CACCACGACTGATTACACCACCC	0.59227	0.56211	0.62243	GACCACGAATGATCACAGCACCA	CACCACTAGTGATAACATCACCT	0.98407	0.73974
3	NC_004718 | SARS coronavirus Tor2, complete genome | 26836	NC_004718 | SARS coronavirus Tor2, complete genome | 4075	CACCACGACTGATTACACCACCT	0.66602	0.72876	0.60328	GACCACGAATGATCACAGCACCA	CACCACTAGTGATAACATCACCT	0.98407	0.73974
3	NC_004718 | SARS coronavirus Tor2, complete genome | 26836	NC_004718 | SARS coronavirus Tor2, complete genome | 4075	CACCACGACTGATTACAGCACCA	0.62123	0.67689	0.56557	GACCACGAATGATCACAGCACCA	CACCACTAGTGATAACATCACCT	0.98407	0.73974
3	NC_004718 | SARS coronavirus Tor2, complete genome | 26836	NC_004718 | SARS coronavirus Tor2, complete genome | 4075	CACCACGACTGATTACAGCACCC	0.62437	0.56396	0.68479	GACCACGAATGATCACAGCACCA	CACCACTAGTGATAACATCACCT	0.98407	0.73974
3	NC_004718 | SARS coronavirus Tor2, complete genome | 26836	NC_004718 | SARS coronavirus Tor2, complete genome | 4075	CACCACGACTGATTACAGCACCG	0.62939	0.66844	0.59035	GACCACGAATGATCACAGCACCA	CACCACTAGTGATAACATCACCT	0.98407	0.73974
3	NC_004718 | SARS coronavirus Tor2, complete genome | 26836	NC_004718 | SARS coronavirus Tor2, complete genome | 4075	CACCACGACTGATTACAGCACCT	0.69743	0.73115	0.66371	GACCACGAATGATCACAGCACCA	CACCACTAGTGATAACATCACCT	0.98407	0.73974
3	NC_004718 | SARS coronavirus Tor2, complete genome | 26836	NC_004718 | SARS coronavirus Tor2, complete genome | 4075	CACCACGAGTGATAACAACACCA	0.68311	0.60974	0.75648	GACCACGAATGATCACAGCACCA	CACCACTAGTGATAACATCACCT	0.98407	0.73974
3	NC_004718 | SARS coronavirus Tor2, complete genome | 26836	NC_004718 | SARS coronavirus Tor2, complete genome | 4075	CACCACGAGTGATAACAACACCG	0.69588	0.60213	0.78963	GACCACGAATGATCACAGCACCA	CACCACTAGTGATAACATCACCT	0.98407	0.73974
3	NC_004718 | SARS coronavirus Tor2, complete genome | 26836	NC_004718 | SARS coronavirus Tor2, complete genome | 4075	CACCACGAGTGATAACAACACCT	0.77319	0.65863	0.88775	GACCACGAATGATCACAGCACCA	CACCACTAGTGATAACATCACCT	0.98407	0.73974
3	NC_004718 | SARS coronavirus Tor2, complete genome | 26836	NC_004718 | SARS coronavirus Tor2, complete genome | 4075	CACCACGAGTGATAACACCACCA	0.82551	0.7849	0.86612	GACCACGAATGATCACAGCACCA	CACCACTAGTGATAACATCACCT	0.98407	0.73974
3	NC_004718 | SARS coronavirus Tor2, complete genome | 26836	NC_004718 | SARS coronavirus Tor2, complete genome | 4075	CACCACGAGTGATAACACCACCC	0.85133	0.65396	1.0487	GACCACGAATGATCACAGCACCA	CACCACTAGTGATAACATCACCT	0.98407	0.73974
3	NC_004718 | SARS coronavirus Tor2, complete genome | 26836	NC_004718 | SARS coronavirus Tor2, complete genome | 4075	CACCACGAGTGATAACACCACCG	0.83959	0.7751	0.90407	GACCACGAATGATCACAGCACCA	CACCACTAGTGATAACATCACCT	0.98407	0.73974
3	NC_004718 | SARS coronavirus Tor2, complete genome | 26836	NC_004718 | SARS coronavirus Tor2, complete genome | 4075	CACCACGAGTGATAACACCACCT	0.93212	0.84783	1.0164	GACCACGAATGATCACAGCACCA	CACCACTAGTGATAACATCACCT	0.98407	0.73974
3	NC_004718 | SARS coronavirus Tor2, complete genome | 26836	NC_004718 | SARS coronavirus Tor2, complete genome | 4075	CACCACGAGTGATAACAGCACCA	0.87019	0.78749	0.95289	GACCACGAATGATCACAGCACCA	CACCACTAGTGATAACATCACCT	0.98407	0.73974
3	NC_004718 | SARS coronavirus Tor2, complete genome | 26836	NC_004718 | SARS coronavirus Tor2, complete genome | 4075	CACCACGAGTGATAACAGCACCC	0.90493	0.65611	1.1538	GACCACGAATGATCACAGCACCA	CACCACTAGTGATAACATCACCT	0.98407	0.73974
3	NC_004718 | SARS coronavirus Tor2, complete genome | 26836	NC_004718 | SARS coronavirus Tor2, complete genome | 4075	CACCACGAGTGATAACAGCACCG	0.88615	0.77765	0.99464	GACCACGAATGATCACAGCACCA	CACCACTAGTGATAACATCACCT	0.98407	0.73974
3	NC_004718 | SARS coronavirus Tor2, complete genome | 26836	NC_004718 | SARS coronavirus Tor2, complete genome | 4075	CACCACGAGTGATAACAGCACCT	0.98443	0.85062	1.1182	GACCACGAATGATCACAGCACCA	CACCACTAGTGATAACATCACCT	0.98407	0.73974
3	NC_004718 | SARS coronavirus Tor2, complete genome | 26836	NC_004718 | SARS coronavirus Tor2, complete genome | 4075	CACCACGAGTGATAACATCACCA	0.76533	0.62186	0.90879	GACCACGAATGATCACAGCACCA	CACCACTAGTGATAACATCACCT	0.98407	0.73974
3	NC_004718 | SARS coronavirus Tor2, complete genome | 26836	NC_004718 | SARS coronavirus Tor2, complete genome | 4075	CACCACGAGTGATAACATCACCG	0.78136	0.6141	0.94861	GACCACGAATGATCACAGCACCA	CACCACTAGTGATAACATCACCT	0.98407	0.73974
3	NC_004718 | SARS coronavirus Tor2, complete genome | 26836	NC_004718 | SARS coronavirus Tor2, complete genome | 4075	CACCACGAGTGATCACAACACCA	0.59332	0.63063	0.55601	GACCACGAATGATCACAGCACCA	CACCACTAGTGATAACATCACCT	0.98407	0.73974
3	NC_004718 | SARS coronavirus Tor2, complete genome | 26836	NC_004718 | SARS coronavirus Tor2, complete genome | 4075	CACCACGAGTGATCACAACACCG	0.60157	0.62276	0.58038	GACCACGAATGATCACAGCACCA	CACCACTAGTGATAACATCACCT	0.98407	0.73974
3	NC_004718 | SARS coronavirus Tor2, complete genome | 26836	NC_004718 | SARS coronavirus Tor2, complete genome | 4075	CACCACGAGTGATCACAACACCT	0.66684	0.68119	0.6525	GACCACGAATGATCACAGCACCA	CACCACTAGTGATAACATCACCT	0.98407	0.73974
3	NC_004718 | SARS coronavirus Tor2, complete genome | 26836	NC_004718 | SARS coronavirus Tor2, complete genome | 4075	CACCACGAGTGATCACACCACCA	0.72419	0.81179	0.6366	GACCACGAATGATCACAGCACCA	CACCACTAGTGATAACATCACCT	0.98407	0.73974
3	NC_004718 | SARS coronavirus Tor2, complete genome | 26836	NC_004718 | SARS coronavirus Tor2, complete genome | 4075	CACCACGAGTGATCACACCACCC	0.72358	0.67636	0.77079	GACCACGAATGATCACAGCACCA	CACCACTAGTGATAACATCACCT	0.98407	0.73974
3	NC_004718 | SARS coronavirus Tor2, complete genome | 26836	NC_004718 | SARS coronavirus Tor2, complete genome | 4075	CACCACGAGTGATCACACCACCG	0.73307	0.80165	0.66449	GACCACGAATGATCACAGCACCA	CACCACTAGTGATAACATCACCT	0.98407	0.73974
3	NC_004718 | SARS coronavirus Tor2, complete genome | 26836	NC_004718 | SARS coronavirus Tor2, complete genome | 4075	CACCACGAGTGATCACACCACCT	0.81197	0.87687	0.74707	GACCACGAATGATCACAGCACCA	CACCACTAGTGATAACATCACCT	0.98407	0.73974
3	NC_004718 | SARS coronavirus Tor2, complete genome | 26836	NC_004718 | SARS coronavirus Tor2, complete genome | 4075	CACCACGAGTGATCACATCACCA	0.65556	0.64316	0.66796	GACCACGAATGATCACAGCACCA	CACCACTAGTGATAACATCACCT	0.98407	0.73974
3	NC_004718 | SARS coronavirus Tor2, complete genome | 26836	NC_004718 | SARS coronavirus Tor2, complete genome | 4075	CACCACGAGTGATCACATCACCG	0.66618	0.63513	0.69723	GACCACGAATGATCACAGCACCA	CACCACTAGTGATAACATCACCT	0.98407	0.73974
3	NC_004718 | SARS coronavirus Tor2, complete genome | 26836	NC_004718 | SARS coronavirus Tor2, complete genome | 4075	CACCACGAGTGATCACATCACCT	0.7393	0.69473	0.78387	GACCACGAATGATCACAGCACCA	CACCACTAGTGATAACATCACCT	0.98407	0.73974
3	NC_004718 | SARS coronavirus Tor2, complete genome | 26836	NC_004718 | SARS coronavirus Tor2, complete genome | 4075	CACCACGAGTGATGACAGCACCA	0.81408	0.68217	0.94599	GACCACGAATGATCACAGCACCA	CACCACTAGTGATAACATCACCT	0.98407	0.73974
3	NC_004718 | SARS coronavirus Tor2, complete genome | 26836	NC_004718 | SARS coronavirus Tor2, complete genome | 4075	CACCACGAGTGATGACAGCACCC	0.85689	0.56836	1.1454	GACCACGAATGATCACAGCACCA	CACCACTAGTGATAACATCACCT	0.98407	0.73974
3	NC_004718 | SARS coronavirus Tor2, complete genome | 26836	NC_004718 | SARS coronavirus Tor2, complete genome | 4075	CACCACGAGTGATGACAGCACCG	0.83055	0.67365	0.98745	GACCACGAATGATCACAGCACCA	CACCACTAGTGATAACATCACCT	0.98407	0.73974
3	NC_004718 | SARS coronavirus Tor2, complete genome | 26836	NC_004718 | SARS coronavirus Tor2, complete genome | 4075	CACCACGAGTGATGACAGCACCT	0.92351	0.73686	1.1102	GACCACGAATGATCACAGCACCA	CACCACTAGTGATAACATCACCT	0.98407	0.73974
3	NC_004718 | SARS coronavirus Tor2, complete genome | 26836	NC_004718 | SARS coronavirus Tor2, complete genome | 4075	CACCACGAGTGATGACATCACCT	0.82033	0.58188	1.0588	GACCACGAATGATCACAGCACCA	CACCACTAGTGATAACATCACCT	0.98407	0.73974
3	NC_004718 | SARS coronavirus Tor2, complete genome | 26836	NC_004718 | SARS coronavirus Tor2, complete genome | 4075	CACCACGAGTGATTACAACACCA	0.60601	0.62894	0.58309	GACCACGAATGATCACAGCACCA	CACCACTAGTGATAACATCACCT	0.98407	0.73974
3	NC_004718 | SARS coronavirus Tor2, complete genome | 26836	NC_004718 | SARS coronavirus Tor2, complete genome | 4075	CACCACGAGTGATTACAACACCG	0.61486	0.62108	0.60864	GACCACGAATGATCACAGCACCA	CACCACTAGTGATAACATCACCT	0.98407	0.73974
3	NC_004718 | SARS coronavirus Tor2, complete genome | 26836	NC_004718 | SARS coronavirus Tor2, complete genome | 4075	CACCACGAGTGATTACAACACCT	0.68182	0.67936	0.68427	GACCACGAATGATCACAGCACCA	CACCACTAGTGATAACATCACCT	0.98407	0.73974
3	NC_004718 | SARS coronavirus Tor2, complete genome | 26836	NC_004718 | SARS coronavirus Tor2, complete genome | 4075	CACCACGAGTGATTACACCACCA	0.7386	0.80961	0.6676	GACCACGAATGATCACAGCACCA	CACCACTAGTGATAACATCACCT	0.98407	0.73974
3	NC_004718 | SARS coronavirus Tor2, complete genome | 26836	NC_004718 | SARS coronavirus Tor2, complete genome | 4075	CACCACGAGTGATTACACCACCC	0.74143	0.67454	0.80833	GACCACGAATGATCACAGCACCA	CACCACTAGTGATAACATCACCT	0.98407	0.73974
3	NC_004718 | SARS coronavirus Tor2, complete genome | 26836	NC_004718 | SARS coronavirus Tor2, complete genome | 4075	CACCACGAGTGATTACACCACCG	0.74818	0.7995	0.69685	GACCACGAATGATCACAGCACCA	CACCACTAGTGATAACATCACCT	0.98407	0.73974
3	NC_004718 | SARS coronavirus Tor2, complete genome | 26836	NC_004718 | SARS coronavirus Tor2, complete genome | 4075	CACCACGAGTGATTACACCACCT	0.82898	0.87452	0.78345	GACCACGAATGATCACAGCACCA	CACCACTAGTGATAACATCACCT	0.98407	0.73974
3	NC_004718 | SARS coronavirus Tor2, complete genome | 26836	NC_004718 | SARS coronavirus Tor2, complete genome | 4075	CACCACGAGTGATTACATCACCA	0.67096	0.64144	0.70049	GACCACGAATGATCACAGCACCA	CACCACTAGTGATAACATCACCT	0.98407	0.73974
3	NC_004718 | SARS coronavirus Tor2, complete genome | 26836	NC_004718 | SARS coronavirus Tor2, complete genome | 4075	CACCACGAGTGATTACATCACCG	0.68231	0.63343	0.73118	GACCACGAATGATCACAGCACCA	CACCACTAGTGATAACATCACCT	0.98407	0.73974
3	NC_004718 | SARS coronavirus Tor2, complete genome | 26836	NC_004718 | SARS coronavirus Tor2, complete genome | 4075	CACCACGAGTGATTACATCACCT	0.75745	0.69286	0.82205	GACCACGAATGATCACAGCACCA	CACCACTAGTGATAACATCACCT	0.98407	0.73974
3	NC_004718 | SARS coronavirus Tor2, complete genome | 26836	NC_004718 | SARS coronavirus Tor2, complete genome | 4075	CACCACGATTGATAACAACACCT	0.63515	0.6979	0.57239	GACCACGAATGATCACAGCACCA	CACCACTAGTGATAACATCACCT	0.98407	0.73974
3	NC_004718 | SARS coronavirus Tor2, complete genome | 26836	NC_004718 | SARS coronavirus Tor2, complete genome | 4075	CACCACGATTGATAACACCACCC	0.68456	0.69296	0.67616	GACCACGAATGATCACAGCACCA	CACCACTAGTGATAACATCACCT	0.98407	0.73974
3	NC_004718 | SARS coronavirus Tor2, complete genome | 26836	NC_004718 | SARS coronavirus Tor2, complete genome | 4075	CACCACGATTGATAACACCACCG	0.70212	0.82133	0.58292	GACCACGAATGATCACAGCACCA	CACCACTAGTGATAACATCACCT	0.98407	0.73974
3	NC_004718 | SARS coronavirus Tor2, complete genome | 26836	NC_004718 | SARS coronavirus Tor2, complete genome | 4075	CACCACGATTGATAACAGCACCA	0.72442	0.83445	0.61439	GACCACGAATGATCACAGCACCA	CACCACTAGTGATAACATCACCT	0.98407	0.73974
3	NC_004718 | SARS coronavirus Tor2, complete genome | 26836	NC_004718 | SARS coronavirus Tor2, complete genome | 4075	CACCACGATTGATAACAGCACCG	0.73267	0.82403	0.64131	GACCACGAATGATCACAGCACCA	CACCACTAGTGATAACATCACCT	0.98407	0.73974
3	NC_004718 | SARS coronavirus Tor2, complete genome | 26836	NC_004718 | SARS coronavirus Tor2, complete genome | 4075	CACCACGATTGATAACAGCACCT	0.81117	0.90134	0.721	GACCACGAATGATCACAGCACCA	CACCACTAGTGATAACATCACCT	0.98407	0.73974
3	NC_004718 | SARS coronavirus Tor2, complete genome | 26836	NC_004718 | SARS coronavirus Tor2, complete genome | 4075	CACCACGATTGATAACATCACCA	0.62245	0.65895	0.58596	GACCACGAATGATCACAGCACCA	CACCACTAGTGATAACATCACCT	0.98407	0.73974
3	NC_004718 | SARS coronavirus Tor2, complete genome | 26836	NC_004718 | SARS coronavirus Tor2, complete genome | 4075	CACCACGATTGATAACATCACCG	0.63118	0.65072	0.61163	GACCACGAATGATCACAGCACCA	CACCACTAGTGATAACATCACCT	0.98407	0.73974
3	NC_004718 | SARS coronavirus Tor2, complete genome | 26836	NC_004718 | SARS coronavirus Tor2, complete genome | 4075	CACCACGATTGATAACATCACCT	0.69971	0.71177	0.68764	GACCACGAATGATCACAGCACCA	CACCACTAGTGATAACATCACCT	0.98407	0.73974
3	NC_004718 | SARS coronavirus Tor2, complete genome | 26836	NC_004718 | SARS coronavirus Tor2, complete genome | 4075	CACCACGATTGATCACAGCACCC	0.63291	0.71905	0.54677	GACCACGAATGATCACAGCACCA	CACCACTAGTGATAACATCACCT	0.98407	0.73974
3	NC_004718 | SARS coronavirus Tor2, complete genome | 26836	NC_004718 | SARS coronavirus Tor2, complete genome | 4075	CACCACGATTGATGACAACACCT	0.58641	0.60457	0.56825	GACCACGAATGATCACAGCACCA	CACCACTAGTGATAACATCACCT	0.98407	0.73974
3	NC_004718 | SARS coronavirus Tor2, complete genome | 26836	NC_004718 | SARS coronavirus Tor2, complete genome | 4075	CACCACGATTGATGACACCACCC	0.63578	0.60028	0.67127	GACCACGAATGATCACAGCACCA	CACCACTAGTGATAACATCACCT	0.98407	0.73974
3	NC_004718 | SARS coronavirus Tor2, complete genome | 26836	NC_004718 | SARS coronavirus Tor2, complete genome | 4075	CACCACGATTGATGACACCACCG	0.64509	0.71148	0.5787	GACCACGAATGATCACAGCACCA	CACCACTAGTGATAACATCACCT	0.98407	0.73974
3	NC_004718 | SARS coronavirus Tor2, complete genome | 26836	NC_004718 | SARS coronavirus Tor2, complete genome | 4075	CACCACGATTGATGACACCACCT	0.71443	0.77824	0.65061	GACCACGAATGATCACAGCACCA	CACCACTAGTGATAACATCACCT	0.98407	0.73974
3	NC_004718 | SARS coronavirus Tor2, complete genome | 26836	NC_004718 | SARS coronavirus Tor2, complete genome | 4075	CACCACGATTGATTACAGCACCC	0.64526	0.71712	0.57339	GACCACGAATGATCACAGCACCA	CACCACTAGTGATAACATCACCT	0.98407	0.73974
3	NC_004718 | SARS coronavirus Tor2, complete genome | 26836	NC_004718 | SARS coronavirus Tor2, complete genome | 4075	CACCACGATTGATTACAGCACCT	0.74273	0.92972	0.55574	GACCACGAATGATCACAGCACCA	CACCACTAGTGATAACATCACCT	0.98407	0.73974
3	NC_004718 | SARS coronavirus Tor2, complete genome | 26836	NC_004718 | SARS coronavirus Tor2, complete genome | 4075	CACCACTAGTGATAACACCACCT	0.64629	0.58757	0.70501	GACCACGAATGATCACAGCACCA	CACCACTAGTGATAACATCACCT	0.98407	0.73974
3	NC_004718 | SARS coronavirus Tor2, complete genome | 26836	NC_004718 | SARS coronavirus Tor2, complete genome | 4075	CACCACTAGTGATTACACCACCT	0.57474	0.60607	0.54342	GACCACGAATGATCACAGCACCA	CACCACTAGTGATAACATCACCT	0.98407	0.73974
3	NC_004718 | SARS coronavirus Tor2, complete genome | 26836	NC_004718 | SARS coronavirus Tor2, complete genome | 4075	GACCACAAATGATGACAGCACCC	0.56862	0.58991	0.54733	GACCACGAATGATCACAGCACCA	CACCACTAGTGATAACATCACCT	0.98407	0.73974
3	NC_004718 | SARS coronavirus Tor2, complete genome | 26836	NC_004718 | SARS coronavirus Tor2, complete genome | 4075	GACCACAAGTGATAACAACACCT	0.60396	0.57877	0.62915	GACCACGAATGATCACAGCACCA	CACCACTAGTGATAACATCACCT	0.98407	0.73974
3	NC_004718 | SARS coronavirus Tor2, complete genome | 26836	NC_004718 | SARS coronavirus Tor2, complete genome | 4075	GACCACAAGTGATCACACCACCC	0.57031	0.59435	0.54626	GACCACGAATGATCACAGCACCA	CACCACTAGTGATAACATCACCT	0.98407	0.73974
3	NC_004718 | SARS coronavirus Tor2, complete genome | 26836	NC_004718 | SARS coronavirus Tor2, complete genome | 4075	GACCACAAGTGATCACATCACCT	0.58301	0.61049	0.55553	GACCACGAATGATCACAGCACCA	CACCACTAGTGATAACATCACCT	0.98407	0.73974
3	NC_004718 | SARS coronavirus Tor2, complete genome | 26836	NC_004718 | SARS coronavirus Tor2, complete genome | 4075	GACCACAAGTGATGACAGCACCA	0.63494	0.59946	0.67042	GACCACGAATGATCACAGCACCA	CACCACTAGTGATAACATCACCT	0.98407	0.73974
3	NC_004718 | SARS coronavirus Tor2, complete genome | 26836	NC_004718 | SARS coronavirus Tor2, complete genome | 4075	GACCACAAGTGATGACAGCACCG	0.64589	0.59197	0.6998	GACCACGAATGATCACAGCACCA	CACCACTAGTGATAACATCACCT	0.98407	0.73974
3	NC_004718 | SARS coronavirus Tor2, complete genome | 26836	NC_004718 | SARS coronavirus Tor2, complete genome | 4075	GACCACAAGTGATGACAGCACCT	0.71714	0.64752	0.78676	GACCACGAATGATCACAGCACCA	CACCACTAGTGATAACATCACCT	0.98407	0.73974
3	NC_004718 | SARS coronavirus Tor2, complete genome | 26836	NC_004718 | SARS coronavirus Tor2, complete genome | 4075	GACCACAAGTGATTACACCACCC	0.58281	0.59276	0.57286	GACCACGAATGATCACAGCACCA	CACCACTAGTGATAACATCACCT	0.98407	0.73974
3	NC_004718 | SARS coronavirus Tor2, complete genome | 26836	NC_004718 | SARS coronavirus Tor2, complete genome | 4075	GACCACAAGTGATTACACCACCT	0.66186	0.76848	0.55523	GACCACGAATGATCACAGCACCA	CACCACTAGTGATAACATCACCT	0.98407	0.73974
3	NC_004718 | SARS coronavirus Tor2, complete genome | 26836	NC_004718 | SARS coronavirus Tor2, complete genome | 4075	GACCACCAGTGATAACACCACCA	0.57132	0.58245	0.56019	GACCACGAATGATCACAGCACCA	CACCACTAGTGATAACATCACCT	0.98407	0.73974
3	NC_004718 | SARS coronavirus Tor2, complete genome | 26836	NC_004718 | SARS coronavirus Tor2, complete genome | 4075	GACCACCAGTGATAACACCACCG	0.57996	0.57518	0.58474	GACCACGAATGATCACAGCACCA	CACCACTAGTGATAACATCACCT	0.98407	0.73974
3	NC_004718 | SARS coronavirus Tor2, complete genome | 26836	NC_004718 | SARS coronavirus Tor2, complete genome | 4075	GACCACCAGTGATAACACCACCT	0.64328	0.62915	0.6574	GACCACGAATGATCACAGCACCA	CACCACTAGTGATAACATCACCT	0.98407	0.73974
3	NC_004718 | SARS coronavirus Tor2, complete genome | 26836	NC_004718 | SARS coronavirus Tor2, complete genome | 4075	GACCACGAATGATAACACCACCA	0.79824	0.94836	0.64812	GACCACGAATGATCACAGCACCA	CACCACTAGTGATAACATCACCT	0.98407	0.73974
3	NC_004718 | SARS coronavirus Tor2, complete genome | 26836	NC_004718 | SARS coronavirus Tor2, complete genome | 4075	GACCACGAATGATAACACCACCC	0.78744	0.79015	0.78474	GACCACGAATGATCACAGCACCA	CACCACTAGTGATAACATCACCT	0.98407	0.73974
3	NC_004718 | SARS coronavirus Tor2, complete genome | 26836	NC_004718 | SARS coronavirus Tor2, complete genome | 4075	GACCACGAATGATAACACCACCG	0.80652	0.93652	0.67652	GACCACGAATGATCACAGCACCA	CACCACTAGTGATAACATCACCT	0.98407	0.73974
3	NC_004718 | SARS coronavirus Tor2, complete genome | 26836	NC_004718 | SARS coronavirus Tor2, complete genome | 4075	GACCACGAATGATAACACCACCT	0.89249	1.0244	0.76059	GACCACGAATGATCACAGCACCA	CACCACTAGTGATAACATCACCT	0.98407	0.73974
3	NC_004718 | SARS coronavirus Tor2, complete genome | 26836	NC_004718 | SARS coronavirus Tor2, complete genome | 4075	GACCACGAATGATAACAGCACCA	0.83226	0.95148	0.71304	GACCACGAATGATCACAGCACCA	CACCACTAGTGATAACATCACCT	0.98407	0.73974
3	NC_004718 | SARS coronavirus Tor2, complete genome | 26836	NC_004718 | SARS coronavirus Tor2, complete genome | 4075	GACCACGAATGATAACAGCACCC	0.82805	0.79275	0.86335	GACCACGAATGATCACAGCACCA	CACCACTAGTGATAACATCACCT	0.98407	0.73974
3	NC_004718 | SARS coronavirus Tor2, complete genome | 26836	NC_004718 | SARS coronavirus Tor2, complete genome | 4075	GACCACGAATGATAACAGCACCG	0.84194	0.9396	0.74429	GACCACGAATGATCACAGCACCA	CACCACTAGTGATAACATCACCT	0.98407	0.73974
3	NC_004718 | SARS coronavirus Tor2, complete genome | 26836	NC_004718 | SARS coronavirus Tor2, complete genome | 4075	GACCACGAATGATAACAGCACCT	0.93227	1.0278	0.83678	GACCACGAATGATCACAGCACCA	CACCACTAGTGATAACATCACCT	0.98407	0.73974
3	NC_004718 | SARS coronavirus Tor2, complete genome | 26836	NC_004718 | SARS coronavirus Tor2, complete genome | 4075	GACCACGAATGATAACATCACCA	0.71571	0.75137	0.68005	GACCACGAATGATCACAGCACCA	CACCACTAGTGATAACATCACCT	0.98407	0.73974
3	NC_004718 | SARS coronavirus Tor2, complete genome | 26836	NC_004718 | SARS coronavirus Tor2, complete genome | 4075	GACCACGAATGATAACATCACCC	0.72471	0.62602	0.8234	GACCACGAATGATCACAGCACCA	CACCACTAGTGATAACATCACCT	0.98407	0.73974
3	NC_004718 | SARS coronavirus Tor2, complete genome | 26836	NC_004718 | SARS coronavirus Tor2, complete genome | 4075	GACCACGAATGATAACATCACCG	0.72592	0.74199	0.70985	GACCACGAATGATCACAGCACCA	CACCACTAGTGATAACATCACCT	0.98407	0.73974
3	NC_004718 | SARS coronavirus Tor2, complete genome | 26836	NC_004718 | SARS coronavirus Tor2, complete genome | 4075	GACCACGAATGATAACATCACCT	0.80483	0.8116	0.79806	GACCACGAATGATCACAGCACCA	CACCACTAGTGATAACATCACCT	0.98407	0.73974
3	NC_004718 | SARS coronavirus Tor2, complete genome | 26836	NC_004718 | SARS coronavirus Tor2, complete genome | 4075	GACCACGAATGATCACACCACCC	0.697	0.81721	0.57678	GACCACGAATGATCACAGCACCA	CACCACTAGTGATAACATCACCT	0.98407	0.73974
3	NC_004718 | SARS coronavirus Tor2, complete genome | 26836	NC_004718 | SARS coronavirus Tor2, complete genome | 4075	GACCACGAATGATCACACCACCT	0.80926	1.0595	0.55903	GACCACGAATGATCACAGCACCA	CACCACTAGTGATAACATCACCT	0.98407	0.73974
3	NC_004718 | SARS coronavirus Tor2, complete genome | 26836	NC_004718 | SARS coronavirus Tor2, complete genome | 4075	GACCACGAATGATCACAGCACCC	0.72723	0.8199	0.63456	GACCACGAATGATCACAGCACCA	CACCACTAGTGATAACATCACCT	0.98407	0.73974
3	NC_004718 | SARS coronavirus Tor2, complete genome | 26836	NC_004718 | SARS coronavirus Tor2, complete genome | 4075	GACCACGAATGATCACATCACCT	0.71299	0.83941	0.58657	GACCACGAATGATCACAGCACCA	CACCACTAGTGATAACATCACCT	0.98407	0.73974
3	NC_004718 | SARS coronavirus Tor2, complete genome | 26836	NC_004718 | SARS coronavirus Tor2, complete genome | 4075	GACCACGAATGATGACAACACCA	0.60009	0.6382	0.56198	GACCACGAATGATCACAGCACCA	CACCACTAGTGATAACATCACCT	0.98407	0.73974
3	NC_004718 | SARS coronavirus Tor2, complete genome | 26836	NC_004718 | SARS coronavirus Tor2, complete genome | 4075	GACCACGAATGATGACAACACCG	0.60842	0.63023	0.5866	GACCACGAATGATCACAGCACCA	CACCACTAGTGATAACATCACCT	0.98407	0.73974
3	NC_004718 | SARS coronavirus Tor2, complete genome | 26836	NC_004718 | SARS coronavirus Tor2, complete genome | 4075	GACCACGAATGATGACAACACCT	0.67443	0.68936	0.6595	GACCACGAATGATCACAGCACCA	CACCACTAGTGATAACATCACCT	0.98407	0.73974
3	NC_004718 | SARS coronavirus Tor2, complete genome | 26836	NC_004718 | SARS coronavirus Tor2, complete genome | 4075	GACCACGAATGATGACACCACCA	0.73248	0.82153	0.64343	GACCACGAATGATCACAGCACCA	CACCACTAGTGATAACATCACCT	0.98407	0.73974
3	NC_004718 | SARS coronavirus Tor2, complete genome | 26836	NC_004718 | SARS coronavirus Tor2, complete genome | 4075	GACCACGAATGATGACACCACCC	0.73177	0.68447	0.77906	GACCACGAATGATCACAGCACCA	CACCACTAGTGATAACATCACCT	0.98407	0.73974
3	NC_004718 | SARS coronavirus Tor2, complete genome | 26836	NC_004718 | SARS coronavirus Tor2, complete genome | 4075	GACCACGAATGATGACACCACCG	0.74145	0.81127	0.67162	GACCACGAATGATCACAGCACCA	CACCACTAGTGATAACATCACCT	0.98407	0.73974
3	NC_004718 | SARS coronavirus Tor2, complete genome | 26836	NC_004718 | SARS coronavirus Tor2, complete genome | 4075	GACCACGAATGATGACACCACCT	0.82124	0.88739	0.75508	GACCACGAATGATCACAGCACCA	CACCACTAGTGATAACATCACCT	0.98407	0.73974
3	NC_004718 | SARS coronavirus Tor2, complete genome | 26836	NC_004718 | SARS coronavirus Tor2, complete genome | 4075	GACCACGAATGATGACAGCACCC	0.77192	0.68672	0.85711	GACCACGAATGATCACAGCACCA	CACCACTAGTGATAACATCACCT	0.98407	0.73974
3	NC_004718 | SARS coronavirus Tor2, complete genome | 26836	NC_004718 | SARS coronavirus Tor2, complete genome | 4075	GACCACGAATGATGACAGCACCG	0.77642	0.81394	0.7389	GACCACGAATGATCACAGCACCA	CACCACTAGTGATAACATCACCT	0.98407	0.73974
3	NC_004718 | SARS coronavirus Tor2, complete genome | 26836	NC_004718 | SARS coronavirus Tor2, complete genome | 4075	GACCACGAATGATGACAGCACCT	0.86052	0.89031	0.83073	GACCACGAATGATCACAGCACCA	CACCACTAGTGATAACATCACCT	0.98407	0.73974
3	NC_004718 | SARS coronavirus Tor2, complete genome | 26836	NC_004718 | SARS coronavirus Tor2, complete genome | 4075	GACCACGAATGATGACATCACCG	0.67373	0.64275	0.70471	GACCACGAATGATCACAGCACCA	CACCACTAGTGATAACATCACCT	0.98407	0.73974
3	NC_004718 | SARS coronavirus Tor2, complete genome | 26836	NC_004718 | SARS coronavirus Tor2, complete genome | 4075	GACCACGAATGATGACATCACCT	0.74767	0.70306	0.79229	GACCACGAATGATCACAGCACCA	CACCACTAGTGATAACATCACCT	0.98407	0.73974
3	NC_004718 | SARS coronavirus Tor2, complete genome | 26836	NC_004718 | SARS coronavirus Tor2, complete genome | 4075	GACCACGAATGATTACACCACCC	0.70994	0.81502	0.60487	GACCACGAATGATCACAGCACCA	CACCACTAGTGATAACATCACCT	0.98407	0.73974
3	NC_004718 | SARS coronavirus Tor2, complete genome | 26836	NC_004718 | SARS coronavirus Tor2, complete genome | 4075	GACCACGAATGATTACACCACCT	0.82144	1.0566	0.58625	GACCACGAATGATCACAGCACCA	CACCACTAGTGATAACATCACCT	0.98407	0.73974
3	NC_004718 | SARS coronavirus Tor2, complete genome | 26836	NC_004718 | SARS coronavirus Tor2, complete genome | 4075	GACCACGAATGATTACAGCACCA	0.76552	0.98143	0.54961	GACCACGAATGATCACAGCACCA	CACCACTAGTGATAACATCACCT	0.98407	0.73974
3	NC_004718 | SARS coronavirus Tor2, complete genome | 26836	NC_004718 | SARS coronavirus Tor2, complete genome | 4075	GACCACGAATGATTACAGCACCG	0.77143	0.96918	0.57369	GACCACGAATGATCACAGCACCA	CACCACTAGTGATAACATCACCT	0.98407	0.73974
3	NC_004718 | SARS coronavirus Tor2, complete genome | 26836	NC_004718 | SARS coronavirus Tor2, complete genome | 4075	GACCACGAATGATTACAGCACCT	0.85255	1.0601	0.64498	GACCACGAATGATCACAGCACCA	CACCACTAGTGATAACATCACCT	0.98407	0.73974
3	NC_004718 | SARS coronavirus Tor2, complete genome | 26836	NC_004718 | SARS coronavirus Tor2, complete genome | 4075	GACCACGAATGATTACATCACCC	0.6402	0.64572	0.63467	GACCACGAATGATCACAGCACCA	CACCACTAGTGATAACATCACCT	0.98407	0.73974
3	NC_004718 | SARS coronavirus Tor2, complete genome | 26836	NC_004718 | SARS coronavirus Tor2, complete genome | 4075	GACCACGAATGATTACATCACCG	0.65624	0.76534	0.54714	GACCACGAATGATCACAGCACCA	CACCACTAGTGATAACATCACCT	0.98407	0.73974
3	NC_004718 | SARS coronavirus Tor2, complete genome | 26836	NC_004718 | SARS coronavirus Tor2, complete genome | 4075	GACCACGAATGATTACATCACCT	0.72614	0.83715	0.61513	GACCACGAATGATCACAGCACCA	CACCACTAGTGATAACATCACCT	0.98407	0.73974
3	NC_004718 | SARS coronavirus Tor2, complete genome | 26836	NC_004718 | SARS coronavirus Tor2, complete genome | 4075	GACCACGACTGATAACAACACCT	0.66006	0.56146	0.75865	GACCACGAATGATCACAGCACCA	CACCACTAGTGATAACATCACCT	0.98407	0.73974
3	NC_004718 | SARS coronavirus Tor2, complete genome | 26836	NC_004718 | SARS coronavirus Tor2, complete genome | 4075	GACCACGACTGATAACAGCACCC	0.77264	0.55931	0.98597	GACCACGAATGATCACAGCACCA	CACCACTAGTGATAACATCACCT	0.98407	0.73974
3	NC_004718 | SARS coronavirus Tor2, complete genome | 26836	NC_004718 | SARS coronavirus Tor2, complete genome | 4075	GACCACGACTGATAACAGCACCG	0.75646	0.66293	0.84999	GACCACGAATGATCACAGCACCA	CACCACTAGTGATAACATCACCT	0.98407	0.73974
3	NC_004718 | SARS coronavirus Tor2, complete genome | 26836	NC_004718 | SARS coronavirus Tor2, complete genome | 4075	GACCACGACTGATCACAGCACCA	0.64641	0.69431	0.59852	GACCACGAATGATCACAGCACCA	CACCACTAGTGATAACATCACCT	0.98407	0.73974
3	NC_004718 | SARS coronavirus Tor2, complete genome | 26836	NC_004718 | SARS coronavirus Tor2, complete genome | 4075	GACCACGACTGATCACAGCACCC	0.65158	0.57847	0.72468	GACCACGAATGATCACAGCACCA	CACCACTAGTGATAACATCACCT	0.98407	0.73974
3	NC_004718 | SARS coronavirus Tor2, complete genome | 26836	NC_004718 | SARS coronavirus Tor2, complete genome | 4075	GACCACGACTGATCACAGCACCG	0.65519	0.68564	0.62474	GACCACGAATGATCACAGCACCA	CACCACTAGTGATAACATCACCT	0.98407	0.73974
3	NC_004718 | SARS coronavirus Tor2, complete genome | 26836	NC_004718 | SARS coronavirus Tor2, complete genome | 4075	GACCACGACTGATCACAGCACCT	0.72617	0.74997	0.70238	GACCACGAATGATCACAGCACCA	CACCACTAGTGATAACATCACCT	0.98407	0.73974
3	NC_004718 | SARS coronavirus Tor2, complete genome | 26836	NC_004718 | SARS coronavirus Tor2, complete genome | 4075	GACCACGACTGATGACAGCACCA	0.69498	0.58153	0.80842	GACCACGAATGATCACAGCACCA	CACCACTAGTGATAACATCACCT	0.98407	0.73974
3	NC_004718 | SARS coronavirus Tor2, complete genome | 26836	NC_004718 | SARS coronavirus Tor2, complete genome | 4075	GACCACGACTGATGACAGCACCG	0.70906	0.57427	0.84385	GACCACGAATGATCACAGCACCA	CACCACTAGTGATAACATCACCT	0.98407	0.73974
3	NC_004718 | SARS coronavirus Tor2, complete genome | 26836	NC_004718 | SARS coronavirus Tor2, complete genome | 4075	GACCACGACTGATGACAGCACCT	0.78843	0.62815	0.94871	GACCACGAATGATCACAGCACCA	CACCACTAGTGATAACATCACCT	0.98407	0.73974
3	NC_004718 | SARS coronavirus Tor2, complete genome | 26836	NC_004718 | SARS coronavirus Tor2, complete genome | 4075	GACCACGACTGATTACAACACCT	0.58195	0.57913	0.58476	GACCACGAATGATCACAGCACCA	CACCACTAGTGATAACATCACCT	0.98407	0.73974
3	NC_004718 | SARS coronavirus Tor2, complete genome | 26836	NC_004718 | SARS coronavirus Tor2, complete genome | 4075	GACCACGACTGATTACACCACCA	0.63034	0.69017	0.57051	GACCACGAATGATCACAGCACCA	CACCACTAGTGATAACATCACCT	0.98407	0.73974
3	NC_004718 | SARS coronavirus Tor2, complete genome | 26836	NC_004718 | SARS coronavirus Tor2, complete genome | 4075	GACCACGACTGATTACACCACCC	0.6329	0.57503	0.69077	GACCACGAATGATCACAGCACCA	CACCACTAGTGATAACATCACCT	0.98407	0.73974
3	NC_004718 | SARS coronavirus Tor2, complete genome | 26836	NC_004718 | SARS coronavirus Tor2, complete genome | 4075	GACCACGACTGATTACACCACCG	0.63853	0.68155	0.59551	GACCACGAATGATCACAGCACCA	CACCACTAGTGATAACATCACCT	0.98407	0.73974
3	NC_004718 | SARS coronavirus Tor2, complete genome | 26836	NC_004718 | SARS coronavirus Tor2, complete genome | 4075	GACCACGACTGATTACACCACCT	0.70751	0.7455	0.66951	GACCACGAATGATCACAGCACCA	CACCACTAGTGATAACATCACCT	0.98407	0.73974
3	NC_004718 | SARS coronavirus Tor2, complete genome | 26836	NC_004718 | SARS coronavirus Tor2, complete genome | 4075	GACCACGACTGATTACAGCACCA	0.66005	0.69244	0.62766	GACCACGAATGATCACAGCACCA	CACCACTAGTGATAACATCACCT	0.98407	0.73974
3	NC_004718 | SARS coronavirus Tor2, complete genome | 26836	NC_004718 | SARS coronavirus Tor2, complete genome | 4075	GACCACGACTGATTACAGCACCC	0.66845	0.57692	0.75997	GACCACGAATGATCACAGCACCA	CACCACTAGTGATAACATCACCT	0.98407	0.73974
3	NC_004718 | SARS coronavirus Tor2, complete genome | 26836	NC_004718 | SARS coronavirus Tor2, complete genome | 4075	GACCACGACTGATTACAGCACCG	0.66948	0.68379	0.65517	GACCACGAATGATCACAGCACCA	CACCACTAGTGATAACATCACCT	0.98407	0.73974
3	NC_004718 | SARS coronavirus Tor2, complete genome | 26836	NC_004718 | SARS coronavirus Tor2, complete genome | 4075	GACCACGACTGATTACAGCACCT	0.74227	0.74795	0.73658	GACCACGAATGATCACAGCACCA	CACCACTAGTGATAACATCACCT	0.98407	0.73974
3	NC_004718 | SARS coronavirus Tor2, complete genome | 26836	NC_004718 | SARS coronavirus Tor2, complete genome | 4075	GACCACGAGTGATAACAACACCA	0.73165	0.62375	0.83954	GACCACGAATGATCACAGCACCA	CACCACTAGTGATAACATCACCT	0.98407	0.73974
3	NC_004718 | SARS coronavirus Tor2, complete genome | 26836	NC_004718 | SARS coronavirus Tor2, complete genome | 4075	GACCACGAGTGATAACAACACCG	0.74615	0.61596	0.87633	GACCACGAATGATCACAGCACCA	CACCACTAGTGATAACATCACCT	0.98407	0.73974
3	NC_004718 | SARS coronavirus Tor2, complete genome | 26836	NC_004718 | SARS coronavirus Tor2, complete genome | 4075	GACCACGAGTGATAACAACACCT	0.82949	0.67376	0.98523	GACCACGAATGATCACAGCACCA	CACCACTAGTGATAACATCACCT	0.98407	0.73974
3	NC_004718 | SARS coronavirus Tor2, complete genome | 26836	NC_004718 | SARS coronavirus Tor2, complete genome | 4075	GACCACGAGTGATAACACCACCA	0.88208	0.80294	0.96122	GACCACGAATGATCACAGCACCA	CACCACTAGTGATAACATCACCT	0.98407	0.73974
3	NC_004718 | SARS coronavirus Tor2, complete genome | 26836	NC_004718 | SARS coronavirus Tor2, complete genome | 4075	GACCACGAGTGATAACACCACCC	0.91641	0.66898	1.1638	GACCACGAATGATCACAGCACCA	CACCACTAGTGATAACATCACCT	0.98407	0.73974
3	NC_004718 | SARS coronavirus Tor2, complete genome | 26836	NC_004718 | SARS coronavirus Tor2, complete genome | 4075	GACCACGAGTGATAACACCACCG	0.89813	0.79291	1.0033	GACCACGAATGATCACAGCACCA	CACCACTAGTGATAACATCACCT	0.98407	0.73974
3	NC_004718 | SARS coronavirus Tor2, complete genome | 26836	NC_004718 | SARS coronavirus Tor2, complete genome | 4075	GACCACGAGTGATAACACCACCT	0.99766	0.86731	1.128	GACCACGAATGATCACAGCACCA	CACCACTAGTGATAACATCACCT	0.98407	0.73974
3	NC_004718 | SARS coronavirus Tor2, complete genome | 26836	NC_004718 | SARS coronavirus Tor2, complete genome | 4075	GACCACGAGTGATAACAGCACCA	0.93154	0.80558	1.0575	GACCACGAATGATCACAGCACCA	CACCACTAGTGATAACATCACCT	0.98407	0.73974
3	NC_004718 | SARS coronavirus Tor2, complete genome | 26836	NC_004718 | SARS coronavirus Tor2, complete genome | 4075	GACCACGAGTGATAACAGCACCC	0.97581	0.67118	1.2804	GACCACGAATGATCACAGCACCA	CACCACTAGTGATAACATCACCT	0.98407	0.73974
3	NC_004718 | SARS coronavirus Tor2, complete genome | 26836	NC_004718 | SARS coronavirus Tor2, complete genome | 4075	GACCACGAGTGATAACAGCACCG	0.94968	0.79552	1.1038	GACCACGAATGATCACAGCACCA	CACCACTAGTGATAACATCACCT	0.98407	0.73974
3	NC_004718 | SARS coronavirus Tor2, complete genome | 26836	NC_004718 | SARS coronavirus Tor2, complete genome | 4075	GACCACGAGTGATAACAGCACCT	1.0556	0.87016	1.241	GACCACGAATGATCACAGCACCA	CACCACTAGTGATAACATCACCT	0.98407	0.73974
3	NC_004718 | SARS coronavirus Tor2, complete genome | 26836	NC_004718 | SARS coronavirus Tor2, complete genome | 4075	GACCACGAGTGATAACATCACCA	0.82236	0.63615	1.0086	GACCACGAATGATCACAGCACCA	CACCACTAGTGATAACATCACCT	0.98407	0.73974
3	NC_004718 | SARS coronavirus Tor2, complete genome | 26836	NC_004718 | SARS coronavirus Tor2, complete genome | 4075	GACCACGAGTGATAACATCACCG	0.84049	0.62821	1.0528	GACCACGAATGATCACAGCACCA	CACCACTAGTGATAACATCACCT	0.98407	0.73974
3	NC_004718 | SARS coronavirus Tor2, complete genome | 26836	NC_004718 | SARS coronavirus Tor2, complete genome | 4075	GACCACGAGTGATCACAACACCA	0.63109	0.64512	0.61706	GACCACGAATGATCACAGCACCA	CACCACTAGTGATAACATCACCT	0.98407	0.73974
3	NC_004718 | SARS coronavirus Tor2, complete genome | 26836	NC_004718 | SARS coronavirus Tor2, complete genome | 4075	GACCACGAGTGATCACAACACCG	0.64058	0.63706	0.6441	GACCACGAATGATCACAGCACCA	CACCACTAGTGATAACATCACCT	0.98407	0.73974
3	NC_004718 | SARS coronavirus Tor2, complete genome | 26836	NC_004718 | SARS coronavirus Tor2, complete genome | 4075	GACCACGAGTGATCACAACACCT	0.71049	0.69684	0.72414	GACCACGAATGATCACAGCACCA	CACCACTAGTGATAACATCACCT	0.98407	0.73974
3	NC_004718 | SARS coronavirus Tor2, complete genome | 26836	NC_004718 | SARS coronavirus Tor2, complete genome | 4075	GACCACGAGTGATCACACCACCA	0.76847	0.83044	0.7065	GACCACGAATGATCACAGCACCA	CACCACTAGTGATAACATCACCT	0.98407	0.73974
3	NC_004718 | SARS coronavirus Tor2, complete genome | 26836	NC_004718 | SARS coronavirus Tor2, complete genome | 4075	GACCACGAGTGATCACACCACCC	0.77366	0.6919	0.85542	GACCACGAATGATCACAGCACCA	CACCACTAGTGATAACATCACCT	0.98407	0.73974
3	NC_004718 | SARS coronavirus Tor2, complete genome | 26836	NC_004718 | SARS coronavirus Tor2, complete genome | 4075	GACCACGAGTGATCACACCACCG	0.77876	0.82007	0.73745	GACCACGAATGATCACAGCACCA	CACCACTAGTGATAACATCACCT	0.98407	0.73974
3	NC_004718 | SARS coronavirus Tor2, complete genome | 26836	NC_004718 | SARS coronavirus Tor2, complete genome | 4075	GACCACGAGTGATCACACCACCT	0.86306	0.89702	0.8291	GACCACGAATGATCACAGCACCA	CACCACTAGTGATAACATCACCT	0.98407	0.73974
3	NC_004718 | SARS coronavirus Tor2, complete genome | 26836	NC_004718 | SARS coronavirus Tor2, complete genome | 4075	GACCACGAGTGATCACATCACCA	0.69962	0.65794	0.7413	GACCACGAATGATCACAGCACCA	CACCACTAGTGATAACATCACCT	0.98407	0.73974
3	NC_004718 | SARS coronavirus Tor2, complete genome | 26836	NC_004718 | SARS coronavirus Tor2, complete genome | 4075	GACCACGAGTGATCACATCACCG	0.71176	0.64973	0.77378	GACCACGAATGATCACAGCACCA	CACCACTAGTGATAACATCACCT	0.98407	0.73974
3	NC_004718 | SARS coronavirus Tor2, complete genome | 26836	NC_004718 | SARS coronavirus Tor2, complete genome | 4075	GACCACGAGTGATCACATCACCT	0.79031	0.71069	0.86994	GACCACGAATGATCACAGCACCA	CACCACTAGTGATAACATCACCT	0.98407	0.73974
3	NC_004718 | SARS coronavirus Tor2, complete genome | 26836	NC_004718 | SARS coronavirus Tor2, complete genome | 4075	GACCACGAGTGATGACAGCACCA	0.87385	0.69784	1.0499	GACCACGAATGATCACAGCACCA	CACCACTAGTGATAACATCACCT	0.98407	0.73974
3	NC_004718 | SARS coronavirus Tor2, complete genome | 26836	NC_004718 | SARS coronavirus Tor2, complete genome | 4075	GACCACGAGTGATGACAGCACCC	0.9263	0.58142	1.2712	GACCACGAATGATCACAGCACCA	CACCACTAGTGATAACATCACCT	0.98407	0.73974
3	NC_004718 | SARS coronavirus Tor2, complete genome | 26836	NC_004718 | SARS coronavirus Tor2, complete genome | 4075	GACCACGAGTGATGACAGCACCG	0.8925	0.68913	1.0959	GACCACGAATGATCACAGCACCA	CACCACTAGTGATAACATCACCT	0.98407	0.73974
3	NC_004718 | SARS coronavirus Tor2, complete genome | 26836	NC_004718 | SARS coronavirus Tor2, complete genome | 4075	GACCACGAGTGATGACAGCACCT	0.99292	0.75379	1.232	GACCACGAATGATCACAGCACCA	CACCACTAGTGATAACATCACCT	0.98407	0.73974
3	NC_004718 | SARS coronavirus Tor2, complete genome | 26836	NC_004718 | SARS coronavirus Tor2, complete genome | 4075	GACCACGAGTGATGACATCACCT	0.88514	0.59525	1.175	GACCACGAATGATCACAGCACCA	CACCACTAGTGATAACATCACCT	0.98407	0.73974
3	NC_004718 | SARS coronavirus Tor2, complete genome | 26836	NC_004718 | SARS coronavirus Tor2, complete genome | 4075	GACCACGAGTGATTACAACACCA	0.64525	0.64339	0.64711	GACCACGAATGATCACAGCACCA	CACCACTAGTGATAACATCACCT	0.98407	0.73974
3	NC_004718 | SARS coronavirus Tor2, complete genome | 26836	NC_004718 | SARS coronavirus Tor2, complete genome | 4075	GACCACGAGTGATTACAACACCG	0.65541	0.63535	0.67547	GACCACGAATGATCACAGCACCA	CACCACTAGTGATAACATCACCT	0.98407	0.73974
3	NC_004718 | SARS coronavirus Tor2, complete genome | 26836	NC_004718 | SARS coronavirus Tor2, complete genome | 4075	GACCACGAGTGATTACAACACCT	0.72719	0.69497	0.7594	GACCACGAATGATCACAGCACCA	CACCACTAGTGATAACATCACCT	0.98407	0.73974
3	NC_004718 | SARS coronavirus Tor2, complete genome | 26836	NC_004718 | SARS coronavirus Tor2, complete genome | 4075	GACCACGAGTGATTACACCACCA	0.78455	0.82821	0.7409	GACCACGAATGATCACAGCACCA	CACCACTAGTGATAACATCACCT	0.98407	0.73974
3	NC_004718 | SARS coronavirus Tor2, complete genome | 26836	NC_004718 | SARS coronavirus Tor2, complete genome | 4075	GACCACGAGTGATTACACCACCC	0.79356	0.69004	0.89708	GACCACGAATGATCACAGCACCA	CACCACTAGTGATAACATCACCT	0.98407	0.73974
3	NC_004718 | SARS coronavirus Tor2, complete genome | 26836	NC_004718 | SARS coronavirus Tor2, complete genome | 4075	GACCACGAGTGATTACACCACCG	0.79562	0.81787	0.77336	GACCACGAATGATCACAGCACCA	CACCACTAGTGATAACATCACCT	0.98407	0.73974
3	NC_004718 | SARS coronavirus Tor2, complete genome | 26836	NC_004718 | SARS coronavirus Tor2, complete genome | 4075	GACCACGAGTGATTACACCACCT	0.88204	0.89461	0.86947	GACCACGAATGATCACAGCACCA	CACCACTAGTGATAACATCACCT	0.98407	0.73974
3	NC_004718 | SARS coronavirus Tor2, complete genome | 26836	NC_004718 | SARS coronavirus Tor2, complete genome | 4075	GACCACGAGTGATTACATCACCA	0.71679	0.65617	0.7774	GACCACGAATGATCACAGCACCA	CACCACTAGTGATAACATCACCT	0.98407	0.73974
3	NC_004718 | SARS coronavirus Tor2, complete genome | 26836	NC_004718 | SARS coronavirus Tor2, complete genome | 4075	GACCACGAGTGATTACATCACCG	0.72972	0.64798	0.81147	GACCACGAATGATCACAGCACCA	CACCACTAGTGATAACATCACCT	0.98407	0.73974
3	NC_004718 | SARS coronavirus Tor2, complete genome | 26836	NC_004718 | SARS coronavirus Tor2, complete genome | 4075	GACCACGAGTGATTACATCACCT	0.81054	0.70878	0.9123	GACCACGAATGATCACAGCACCA	CACCACTAGTGATAACATCACCT	0.98407	0.73974
3	NC_004718 | SARS coronavirus Tor2, complete genome | 26836	NC_004718 | SARS coronavirus Tor2, complete genome | 4075	GACCACGATTGATAACAACACCG	0.60886	0.6527	0.56503	GACCACGAATGATCACAGCACCA	CACCACTAGTGATAACATCACCT	0.98407	0.73974
3	NC_004718 | SARS coronavirus Tor2, complete genome | 26836	NC_004718 | SARS coronavirus Tor2, complete genome | 4075	GACCACGATTGATAACAACACCT	0.67459	0.71394	0.63524	GACCACGAATGATCACAGCACCA	CACCACTAGTGATAACATCACCT	0.98407	0.73974
3	NC_004718 | SARS coronavirus Tor2, complete genome | 26836	NC_004718 | SARS coronavirus Tor2, complete genome | 4075	GACCACGATTGATAACACCACCC	0.72964	0.70888	0.75041	GACCACGAATGATCACAGCACCA	CACCACTAGTGATAACATCACCT	0.98407	0.73974
3	NC_004718 | SARS coronavirus Tor2, complete genome | 26836	NC_004718 | SARS coronavirus Tor2, complete genome | 4075	GACCACGATTGATAACACCACCG	0.74356	0.8402	0.64692	GACCACGAATGATCACAGCACCA	CACCACTAGTGATAACATCACCT	0.98407	0.73974
3	NC_004718 | SARS coronavirus Tor2, complete genome | 26836	NC_004718 | SARS coronavirus Tor2, complete genome | 4075	GACCACGATTGATAACAGCACCA	0.76773	0.85362	0.68185	GACCACGAATGATCACAGCACCA	CACCACTAGTGATAACATCACCT	0.98407	0.73974
3	NC_004718 | SARS coronavirus Tor2, complete genome | 26836	NC_004718 | SARS coronavirus Tor2, complete genome | 4075	GACCACGATTGATAACAGCACCG	0.77734	0.84296	0.71172	GACCACGAATGATCACAGCACCA	CACCACTAGTGATAACATCACCT	0.98407	0.73974
3	NC_004718 | SARS coronavirus Tor2, complete genome | 26836	NC_004718 | SARS coronavirus Tor2, complete genome | 4075	GACCACGATTGATAACAGCACCT	0.86111	0.92205	0.80017	GACCACGAATGATCACAGCACCA	CACCACTAGTGATAACATCACCT	0.98407	0.73974
3	NC_004718 | SARS coronavirus Tor2, complete genome | 26836	NC_004718 | SARS coronavirus Tor2, complete genome | 4075	GACCACGATTGATAACATCACCA	0.66219	0.67409	0.6503	GACCACGAATGATCACAGCACCA	CACCACTAGTGATAACATCACCT	0.98407	0.73974
3	NC_004718 | SARS coronavirus Tor2, complete genome | 26836	NC_004718 | SARS coronavirus Tor2, complete genome | 4075	GACCACGATTGATAACATCACCC	0.6745	0.56163	0.78738	GACCACGAATGATCACAGCACCA	CACCACTAGTGATAACATCACCT	0.98407	0.73974
3	NC_004718 | SARS coronavirus Tor2, complete genome | 26836	NC_004718 | SARS coronavirus Tor2, complete genome | 4075	GACCACGATTGATAACATCACCG	0.67223	0.66567	0.67879	GACCACGAATGATCACAGCACCA	CACCACTAGTGATAACATCACCT	0.98407	0.73974
3	NC_004718 | SARS coronavirus Tor2, complete genome | 26836	NC_004718 | SARS coronavirus Tor2, complete genome | 4075	GACCACGATTGATAACATCACCT	0.74563	0.72813	0.76314	GACCACGAATGATCACAGCACCA	CACCACTAGTGATAACATCACCT	0.98407	0.73974
3	NC_004718 | SARS coronavirus Tor2, complete genome | 26836	NC_004718 | SARS coronavirus Tor2, complete genome | 4075	GACCACGATTGATCACACCACCC	0.64235	0.73316	0.55155	GACCACGAATGATCACAGCACCA	CACCACTAGTGATAACATCACCT	0.98407	0.73974
3	NC_004718 | SARS coronavirus Tor2, complete genome | 26836	NC_004718 | SARS coronavirus Tor2, complete genome | 4075	GACCACGATTGATCACAGCACCC	0.67119	0.73557	0.6068	GACCACGAATGATCACAGCACCA	CACCACTAGTGATAACATCACCT	0.98407	0.73974
3	NC_004718 | SARS coronavirus Tor2, complete genome | 26836	NC_004718 | SARS coronavirus Tor2, complete genome | 4075	GACCACGATTGATCACAGCACCT	0.77088	0.95364	0.58812	GACCACGAATGATCACAGCACCA	CACCACTAGTGATAACATCACCT	0.98407	0.73974
3	NC_004718 | SARS coronavirus Tor2, complete genome | 26836	NC_004718 | SARS coronavirus Tor2, complete genome | 4075	GACCACGATTGATCACATCACCC	0.57979	0.58087	0.57872	GACCACGAATGATCACAGCACCA	CACCACTAGTGATAACATCACCT	0.98407	0.73974
3	NC_004718 | SARS coronavirus Tor2, complete genome | 26836	NC_004718 | SARS coronavirus Tor2, complete genome | 4075	GACCACGATTGATCACATCACCT	0.65699	0.75307	0.56091	GACCACGAATGATCACAGCACCA	CACCACTAGTGATAACATCACCT	0.98407	0.73974
3	NC_004718 | SARS coronavirus Tor2, complete genome | 26836	NC_004718 | SARS coronavirus Tor2, complete genome | 4075	GACCACGATTGATGACAACACCG	0.56317	0.56541	0.56094	GACCACGAATGATCACAGCACCA	CACCACTAGTGATAACATCACCT	0.98407	0.73974
3	NC_004718 | SARS coronavirus Tor2, complete genome | 26836	NC_004718 | SARS coronavirus Tor2, complete genome | 4075	GACCACGATTGATGACAACACCT	0.62455	0.61846	0.63065	GACCACGAATGATCACAGCACCA	CACCACTAGTGATAACATCACCT	0.98407	0.73974
3	NC_004718 | SARS coronavirus Tor2, complete genome | 26836	NC_004718 | SARS coronavirus Tor2, complete genome | 4075	GACCACGATTGATGACACCACCC	0.67953	0.61407	0.74498	GACCACGAATGATCACAGCACCA	CACCACTAGTGATAACATCACCT	0.98407	0.73974
3	NC_004718 | SARS coronavirus Tor2, complete genome | 26836	NC_004718 | SARS coronavirus Tor2, complete genome | 4075	GACCACGATTGATGACACCACCG	0.68504	0.72783	0.64224	GACCACGAATGATCACAGCACCA	CACCACTAGTGATAACATCACCT	0.98407	0.73974
3	NC_004718 | SARS coronavirus Tor2, complete genome | 26836	NC_004718 | SARS coronavirus Tor2, complete genome | 4075	GACCACGATTGATGACACCACCT	0.75908	0.79612	0.72205	GACCACGAATGATCACAGCACCA	CACCACTAGTGATAACATCACCT	0.98407	0.73974
3	NC_004718 | SARS coronavirus Tor2, complete genome | 26836	NC_004718 | SARS coronavirus Tor2, complete genome | 4075	GACCACGATTGATTACACCACCC	0.6548	0.73119	0.57841	GACCACGAATGATCACAGCACCA	CACCACTAGTGATAACATCACCT	0.98407	0.73974
3	NC_004718 | SARS coronavirus Tor2, complete genome | 26836	NC_004718 | SARS coronavirus Tor2, complete genome | 4075	GACCACGATTGATTACACCACCT	0.75428	0.94796	0.5606	GACCACGAATGATCACAGCACCA	CACCACTAGTGATAACATCACCT	0.98407	0.73974
3	NC_004718 | SARS coronavirus Tor2, complete genome | 26836	NC_004718 | SARS coronavirus Tor2, complete genome | 4075	GACCACGATTGATTACAGCACCC	0.68497	0.7336	0.63635	GACCACGAATGATCACAGCACCA	CACCACTAGTGATAACATCACCT	0.98407	0.73974
3	NC_004718 | SARS coronavirus Tor2, complete genome | 26836	NC_004718 | SARS coronavirus Tor2, complete genome | 4075	GACCACGATTGATTACAGCACCG	0.70904	0.86949	0.54859	GACCACGAATGATCACAGCACCA	CACCACTAGTGATAACATCACCT	0.98407	0.73974
3	NC_004718 | SARS coronavirus Tor2, complete genome | 26836	NC_004718 | SARS coronavirus Tor2, complete genome | 4075	GACCACGATTGATTACAGCACCT	0.78392	0.95108	0.61676	GACCACGAATGATCACAGCACCA	CACCACTAGTGATAACATCACCT	0.98407	0.73974
3	NC_004718 | SARS coronavirus Tor2, complete genome | 26836	NC_004718 | SARS coronavirus Tor2, complete genome | 4075	GACCACTAATGATAACAGCACCT	0.64634	0.71227	0.58041	GACCACGAATGATCACAGCACCA	CACCACTAGTGATAACATCACCT	0.98407	0.73974
3	NC_004718 | SARS coronavirus Tor2, complete genome | 26836	NC_004718 | SARS coronavirus Tor2, complete genome | 4075	GACCACTAATGATAACATCACCT	0.55801	0.56247	0.55355	GACCACGAATGATCACAGCACCA	CACCACTAGTGATAACATCACCT	0.98407	0.73974
3	NC_004718 | SARS coronavirus Tor2, complete genome | 26836	NC_004718 | SARS coronavirus Tor2, complete genome | 4075	GACCACTAGTGATAACACCACCA	0.61159	0.55646	0.66672	GACCACGAATGATCACAGCACCA	CACCACTAGTGATAACATCACCT	0.98407	0.73974
3	NC_004718 | SARS coronavirus Tor2, complete genome | 26836	NC_004718 | SARS coronavirus Tor2, complete genome | 4075	GACCACTAGTGATAACACCACCT	0.69175	0.60107	0.78242	GACCACGAATGATCACAGCACCA	CACCACTAGTGATAACATCACCT	0.98407	0.73974
3	NC_004718 | SARS coronavirus Tor2, complete genome | 26836	NC_004718 | SARS coronavirus Tor2, complete genome | 4075	GACCACTAGTGATCACACCACCT	0.59837	0.62166	0.57508	GACCACGAATGATCACAGCACCA	CACCACTAGTGATAACATCACCT	0.98407	0.73974
3	NC_004718 | SARS coronavirus Tor2, complete genome | 26836	NC_004718 | SARS coronavirus Tor2, complete genome | 4075	GACCACTAGTGATTACACCACCT	0.61154	0.61999	0.60308	GACCACGAATGATCACAGCACCA	CACCACTAGTGATAACATCACCT	0.98407	0.73974
3	NC_004718 | SARS coronavirus Tor2, complete genome | 26836	NC_004718 | SARS coronavirus Tor2, complete genome | 4075	TACCACAAGTGATAACAACACCT	0.58523	0.59116	0.5793	GACCACGAATGATCACAGCACCA	CACCACTAGTGATAACATCACCT	0.98407	0.73974
3	NC_004718 | SARS coronavirus Tor2, complete genome | 26836	NC_004718 | SARS coronavirus Tor2, complete genome | 4075	TACCACAAGTGATGACAGCACCA	0.6148	0.61229	0.6173	GACCACGAATGATCACAGCACCA	CACCACTAGTGATAACATCACCT	0.98407	0.73974
3	NC_004718 | SARS coronavirus Tor2, complete genome | 26836	NC_004718 | SARS coronavirus Tor2, complete genome | 4075	TACCACAAGTGATGACAGCACCG	0.6245	0.60465	0.64435	GACCACGAATGATCACAGCACCA	CACCACTAGTGATAACATCACCT	0.98407	0.73974
3	NC_004718 | SARS coronavirus Tor2, complete genome | 26836	NC_004718 | SARS coronavirus Tor2, complete genome | 4075	TACCACAAGTGATGACAGCACCT	0.6929	0.66138	0.72442	GACCACGAATGATCACAGCACCA	CACCACTAGTGATAACATCACCT	0.98407	0.73974
3	NC_004718 | SARS coronavirus Tor2, complete genome | 26836	NC_004718 | SARS coronavirus Tor2, complete genome | 4075	TACCACCAGTGATAACACCACCT	0.62397	0.64262	0.60532	GACCACGAATGATCACAGCACCA	CACCACTAGTGATAACATCACCT	0.98407	0.73974
3	NC_004718 | SARS coronavirus Tor2, complete genome | 26836	NC_004718 | SARS coronavirus Tor2, complete genome | 4075	TACCACGAATGATAACACCACCA	0.78272	0.96867	0.59676	GACCACGAATGATCACAGCACCA	CACCACTAGTGATAACATCACCT	0.98407	0.73974
3	NC_004718 | SARS coronavirus Tor2, complete genome | 26836	NC_004718 | SARS coronavirus Tor2, complete genome | 4075	TACCACGAATGATAACACCACCC	0.76481	0.80706	0.72256	GACCACGAATGATCACAGCACCA	CACCACTAGTGATAACATCACCT	0.98407	0.73974
3	NC_004718 | SARS coronavirus Tor2, complete genome | 26836	NC_004718 | SARS coronavirus Tor2, complete genome | 4075	TACCACGAATGATAACACCACCG	0.78974	0.95657	0.62291	GACCACGAATGATCACAGCACCA	CACCACTAGTGATAACATCACCT	0.98407	0.73974
3	NC_004718 | SARS coronavirus Tor2, complete genome | 26836	NC_004718 | SARS coronavirus Tor2, complete genome | 4075	TACCACGAATGATAACACCACCT	0.87332	1.0463	0.70032	GACCACGAATGATCACAGCACCA	CACCACTAGTGATAACATCACCT	0.98407	0.73974
3	NC_004718 | SARS coronavirus Tor2, complete genome | 26836	NC_004718 | SARS coronavirus Tor2, complete genome | 4075	TACCACGAATGATAACAGCACCA	0.8142	0.97185	0.65654	GACCACGAATGATCACAGCACCA	CACCACTAGTGATAACATCACCT	0.98407	0.73974
3	NC_004718 | SARS coronavirus Tor2, complete genome | 26836	NC_004718 | SARS coronavirus Tor2, complete genome | 4075	TACCACGAATGATAACAGCACCC	0.80233	0.80972	0.79494	GACCACGAATGATCACAGCACCA	CACCACTAGTGATAACATCACCT	0.98407	0.73974
3	NC_004718 | SARS coronavirus Tor2, complete genome | 26836	NC_004718 | SARS coronavirus Tor2, complete genome | 4075	TACCACGAATGATAACAGCACCG	0.82252	0.95972	0.68531	GACCACGAATGATCACAGCACCA	CACCACTAGTGATAACATCACCT	0.98407	0.73974
3	NC_004718 | SARS coronavirus Tor2, complete genome | 26836	NC_004718 | SARS coronavirus Tor2, complete genome | 4075	TACCACGAATGATAACAGCACCT	0.91012	1.0498	0.77048	GACCACGAATGATCACAGCACCA	CACCACTAGTGATAACATCACCT	0.98407	0.73974
3	NC_004718 | SARS coronavirus Tor2, complete genome | 26836	NC_004718 | SARS coronavirus Tor2, complete genome | 4075	TACCACGAATGATAACATCACCA	0.69681	0.76746	0.62616	GACCACGAATGATCACAGCACCA	CACCACTAGTGATAACATCACCT	0.98407	0.73974
3	NC_004718 | SARS coronavirus Tor2, complete genome | 26836	NC_004718 | SARS coronavirus Tor2, complete genome | 4075	TACCACGAATGATAACATCACCC	0.69879	0.63942	0.75816	GACCACGAATGATCACAGCACCA	CACCACTAGTGATAACATCACCT	0.98407	0.73974
3	NC_004718 | SARS coronavirus Tor2, complete genome | 26836	NC_004718 | SARS coronavirus Tor2, complete genome | 4075	TACCACGAATGATAACATCACCG	0.70574	0.75787	0.6536	GACCACGAATGATCACAGCACCA	CACCACTAGTGATAACATCACCT	0.98407	0.73974
3	NC_004718 | SARS coronavirus Tor2, complete genome | 26836	NC_004718 | SARS coronavirus Tor2, complete genome | 4075	TACCACGAATGATAACATCACCT	0.7819	0.82898	0.73482	GACCACGAATGATCACAGCACCA	CACCACTAGTGATAACATCACCT	0.98407	0.73974
3	NC_004718 | SARS coronavirus Tor2, complete genome | 26836	NC_004718 | SARS coronavirus Tor2, complete genome | 4075	TACCACGAATGATCACAGCACCC	0.71087	0.83746	0.58428	GACCACGAATGATCACAGCACCA	CACCACTAGTGATAACATCACCT	0.98407	0.73974
3	NC_004718 | SARS coronavirus Tor2, complete genome | 26836	NC_004718 | SARS coronavirus Tor2, complete genome | 4075	TACCACGAATGATGACAACACCT	0.65568	0.70412	0.60725	GACCACGAATGATCACAGCACCA	CACCACTAGTGATAACATCACCT	0.98407	0.73974
3	NC_004718 | SARS coronavirus Tor2, complete genome | 26836	NC_004718 | SARS coronavirus Tor2, complete genome | 4075	TACCACGAATGATGACACCACCA	0.71578	0.83912	0.59245	GACCACGAATGATCACAGCACCA	CACCACTAGTGATAACATCACCT	0.98407	0.73974
3	NC_004718 | SARS coronavirus Tor2, complete genome | 26836	NC_004718 | SARS coronavirus Tor2, complete genome | 4075	TACCACGAATGATGACACCACCC	0.70823	0.69913	0.71733	GACCACGAATGATCACAGCACCA	CACCACTAGTGATAACATCACCT	0.98407	0.73974
[truncated: 78,659 more rows]
