# Supplementary material for: Polyvalent guide RNAs for CRISPR antivirals
Source: iScience. 2022 Oct 13;25(11):105333. doi: 10.1016/j.isci.2022.105333 (PMC9618770; doi:10.1016/j.isci.2022.105333)
Supplement: Table S5. RfxCas13d pgRNAs for TRBO-GFP and Associated Properties of the pgRNAs, related to Figure 2 [file mmc6.xlsx]

## Sheet: Table S5
Supplementary Table S5: RfxCas13d pgRNAs for TRBO-GFP and Associated Properties of the pgRNAs. Related to Figure 2.
Highlighted pgRNAs are those in top quartile of predicted activity at both sites and no expected interaction with the N. bethamiana transcriptome
Highlighted pgRNAs in red were experimentally validated in Figure 2
*Activities for crRNAs at their target sequence predicted using cas13design (Wessels et al. Nature Biotechnology. 2020)
OverallNumber	Number	Mismatches	Target1Pos	Target2Pos	gRNA1_Spacer	gRNA2_Spacer	pgRNA_Spacer	ActivityAtTarget1	ActivityAtTarget2	MinActivity	ActivityOfcrRNAfor1at1	ActivityOfcrRNAfor2at2	ActivityOfcrRNAfor1at2	ActivityOfcrRNAfor2at1	GC	SecondaryStructure	SecondaryStructureEnergy	HostOffTargetActivity
317	317	6	1077	2118	CCATTGCAGTATAAAACTGCTCA	CCGTCGCCATATGAAACTGCTCT	CCATTGCCGTATGAAACTGCTCT	0.876549	0.556599	0.556599	0.658278	0.545944	0.391325	0.330716	0.478261	((((((.(((....))).))))))...........((.((.....)).))...	-1.3	0
340	340	6	5178	5360	CAGACACACGCTCACACCTCCTC	CAGAAACCCGCTGACATCTTCAC	CAGAGACCCGCTGACATCTCCCC	0.825139	0.556694	0.556694	0.77535	0.415476	0.868896	0.272828	0.652174	((((((.(((....))).))))))........((((..........))))...	-1.5	0
336	336	6	5178	5360	CAGACACACGCTCACACCTCCTC	CAGAAACCCGCTGACATCTTCAC	CAGAGACCCGCTGACATCTCCTC	0.797816	0.562665	0.562665	0.77535	0.415476	0.868896	0.272828	0.608696	((((((.(((....))).))))))........((((..........))))...	-1.5	0
327	327	6	2585	4039	TTTTCCACAGCCCGGAACTCCGT	GTCTGCAAAGCCGGGTACTCCGT	TTATGCACAGCCGGGAACTCCGT	0.787852	0.597991	0.597991	0.652888	0.534416	0.304965	0.191325	0.565217	((((((.(((....))).)))))).................((((...)))).	-4.6	0
330	330	6	2585	4039	TTTTCCACAGCCCGGAACTCCGT	GTCTGCAAAGCCGGGTACTCCGT	ATATGCACAGCCGGGAACTCCGT	0.671351	0.740522	0.671351	0.652888	0.534416	0.304965	0.191325	0.565217	((((((.(((....))).)))))).................((((...)))).	-4.6	0
332	332	6	2585	4039	TTTTCCACAGCCCGGAACTCCGT	GTCTGCAAAGCCGGGTACTCCGT	ATATACACAGCCGGGAACTCCGT	0.657297	0.578368	0.578368	0.652888	0.534416	0.304965	0.191325	0.521739	((((((.(((....))).)))))).................((((...)))).	-4.6	0
328	328	6	2585	4039	TTTTCCACAGCCCGGAACTCCGT	GTCTGCAAAGCCGGGTACTCCGT	GTATGCACAGCCGGGAACTCCGT	0.621475	0.71773	0.621475	0.652888	0.534416	0.304965	0.191325	0.608696	((((((.(((....))).)))))).................((((...)))).	-4.6	0
331	331	6	2585	4039	TTTTCCACAGCCCGGAACTCCGT	GTCTGCAAAGCCGGGTACTCCGT	GTATACACAGCCGGGAACTCCGT	0.608465	0.560567	0.560567	0.652888	0.534416	0.304965	0.191325	0.565217	((((((.(((....))).)))))).................((((...)))).	-4.6	0
329	329	6	2585	4039	TTTTCCACAGCCCGGAACTCCGT	GTCTGCAAAGCCGGGTACTCCGT	CTATGCACAGCCGGGAACTCCGT	0.59391	0.565729	0.565729	0.652888	0.534416	0.304965	0.191325	0.608696	((((((.(((....))).)))))).................((((...)))).	-4.6	0
325	325	6	2585	4039	TTTTCCACAGCCCGGAACTCCGT	GTCTGCAAAGCCGGGTACTCCGT	TTATGCACAGCCGGGTACTCCGT	0.587267	0.698809	0.587267	0.652888	0.534416	0.304965	0.191325	0.565217	((((((.(((....))).)))))).................((((...)))).	-4.6	0
326	326	6	2585	4039	TTTTCCACAGCCCGGAACTCCGT	GTCTGCAAAGCCGGGTACTCCGT	UGUCGUCAAAGUAUGCCGUUACC	0.567529	0.555427	0.555427	0.652888	0.534416	0.304965	0.191325	0.521739	((((((.(((....))).))))))...................((....))..	-1.1	0.183473
319	319	6	1077	2118	CCATTGCAGTATAAAACTGCTCA	CCGTCGCCATATGAAACTGCTCT	CCATGGCCATATGAAACTGCTCT	0.574395	0.573151	0.573151	0.658278	0.545944	0.391325	0.330716	0.478261	((((((.(((....))).)))))).......((((....))))..........	-0.9	0.266641
321	321	6	1077	2118	CCATTGCAGTATAAAACTGCTCA	CCGTCGCCATATGAAACTGCTCT	CCATGGCCATATGAAACTGCTCG	0.553867	0.558547	0.553867	0.658278	0.545944	0.391325	0.330716	0.521739	((((((.(((....))).)))))).......((((....))))..........	-0.9	0.272101
338	338	6	5178	5360	CAGACACACGCTCACACCTCCTC	CAGAAACCCGCTGACATCTTCAC	CAGAGACACGCTGACATCTCCTC	0.552909	0.60538	0.552909	0.77535	0.415476	0.868896	0.272828	0.565217	((((((.(((....))).))))))........((((..........))))...	-1.5	0.432086
335	335	6	2585	4039	TTTTCCACAGCCCGGAACTCCGT	GTCTGCAAAGCCGGGTACTCCGT	ATATGCACAGCCAGGAACTCCGT	0.648786	0.588581	0.588581	0.652888	0.534416	0.304965	0.191325	0.521739	((((((.(((....))).))))))...................((....))..	-1.7	0.449007
342	342	6	5178	5360	CAGACACACGCTCACACCTCCTC	CAGAAACCCGCTGACATCTTCAC	CAGAGACACGCTGACATCTCCCC	0.571845	0.598956	0.571845	0.77535	0.415476	0.868896	0.272828	0.608696	((((((.(((....))).))))))........((((..........))))...	-1.5	0.449694
343	343	6	5178	5360	CAGACACACGCTCACACCTCCTC	CAGAAACCCGCTGACATCTTCAC	CAGAGACACGCTGACATCTCCAC	0.563111	0.55857	0.55857	0.77535	0.415476	0.868896	0.272828	0.565217	((((((.(((....))).))))))........((((..........))))...	-1.5	0.449694
339	339	6	5178	5360	CAGACACACGCTCACACCTCCTC	CAGAAACCCGCTGACATCTTCAC	CAGAGACACGCTGACAACTCCTC	0.938567	0.557343	0.557343	0.77535	0.415476	0.868896	0.272828	0.565217	((((((.(((....))).))))))......(((.......)))..........	-1	0.46763
341	341	6	5178	5360	CAGACACACGCTCACACCTCCTC	CAGAAACCCGCTGACATCTTCAC	CAGATACACGCTGACATCTCCCC	0.595506	0.553903	0.553903	0.77535	0.415476	0.868896	0.272828	0.565217	((((((.(((....))).))))))......(((.......)))..........	-1	0.506045
337	337	6	5178	5360	CAGACACACGCTCACACCTCCTC	CAGAAACCCGCTGACATCTTCAC	CAGATACACGCTGACATCTCCTC	0.575787	0.559844	0.559844	0.77535	0.415476	0.868896	0.272828	0.521739	((((((.(((....))).))))))......(((.......)))..........	-1	0.506045
333	333	6	2585	4039	TTTTCCACAGCCCGGAACTCCGT	GTCTGCAAAGCCGGGTACTCCGT	ATATTCACAGCCAGGAACTCCGT	0.675631	0.553906	0.553906	0.652888	0.534416	0.304965	0.191325	0.478261	((((((.(((....))).))))))((((.....))))......((....))..	-2.5	0.535836
320	320	6	1077	2118	CCATTGCAGTATAAAACTGCTCA	CCGTCGCCATATGAAACTGCTCT	CCATGGCAATATGAAACTGCTCT	0.613457	0.616662	0.613457	0.658278	0.545944	0.391325	0.330716	0.434783	((((((.(((....))).))))))..........((((.........))))..	-2	0.593681
322	322	6	1077	2118	CCATTGCAGTATAAAACTGCTCA	CCGTCGCCATATGAAACTGCTCT	CCATGGCAATATGAAACTGCTCG	0.591532	0.60095	0.591532	0.658278	0.545944	0.391325	0.330716	0.478261	((((((.(((....))).))))))..........((((.........))))..	-2	0.593681
323	323	6	1077	2118	CCATTGCAGTATAAAACTGCTCA	CCGTCGCCATATGAAACTGCTCT	CCATGGCAATATGAAACTGCTCC	0.591271	0.587249	0.587249	0.658278	0.545944	0.391325	0.330716	0.478261	((((((.(((....))).))))))..........((((.........))))..	-2	0.593681
3	3	6	1003	2826	CTAGAAAACTTACAAAACCAGGT	CAAGAAAATTAACACAACCAGTA	CAAGAAAACTGACATAACCAGTT	0.663399	0.591262	0.591262	0.72069	0.678664	0.365565	0.481757	0.347826	((((((.(((....))).))))))............(((((.......)))))	-3.2	0.600977
79	79	6	1003	2826	CTAGAAAACTTACAAAACCAGGT	CAAGAAAATTAACACAACCAGTA	CAAGAAAACTGACATAACCAGTG	0.61768	0.57013	0.57013	0.72069	0.678664	0.365565	0.481757	0.391304	((((((.(((....))).)))))).............((((.......)))).	-3	0.600977
149	149	6	1003	2826	CTAGAAAACTTACAAAACCAGGT	CAAGAAAATTAACACAACCAGTA	CAAGAAAACTGACATAACCAGTC	0.61768	0.569878	0.569878	0.72069	0.678664	0.365565	0.481757	0.391304	((((((.(((....))).)))))).............((((.......)))).	-2.4	0.600977
114	114	6	1003	2826	CTAGAAAACTTACAAAACCAGGT	CAAGAAAATTAACACAACCAGTA	CAAGAAAACTGACATAACCAGCG	0.61768	0.559163	0.559163	0.72069	0.678664	0.365565	0.481757	0.434783	((((((.(((....))).))))))..............(((.......)))..	-0.7	0.600977
183	183	6	1003	2826	CTAGAAAACTTACAAAACCAGGT	CAAGAAAATTAACACAACCAGTA	CAAGAAAACTGACATAACCAGCC	0.61768	0.559163	0.559163	0.72069	0.678664	0.365565	0.481757	0.434783	((((((.(((....))).))))))..............(((.......)))..	-0.7	0.600977
37	37	6	1003	2826	CTAGAAAACTTACAAAACCAGGT	CAAGAAAATTAACACAACCAGTA	CAAGAAAACTGACATAACCAGGT	0.61632	0.559163	0.559163	0.72069	0.678664	0.365565	0.481757	0.391304	((((((.(((....))).))))))..............(((.......)))..	-1.6	0.600977
100	100	6	1003	2826	CTAGAAAACTTACAAAACCAGGT	CAAGAAAATTAACACAACCAGTA	CAAGAAAACTGACATAACCAGGG	0.600616	0.559163	0.559163	0.72069	0.678664	0.365565	0.481757	0.434783	((((((.(((....))).))))))..............(((.......)))..	-1.6	0.600977
170	170	6	1003	2826	CTAGAAAACTTACAAAACCAGGT	CAAGAAAATTAACACAACCAGTA	CAAGAAAACTGACATAACCAGGC	0.586923	0.559163	0.559163	0.72069	0.678664	0.365565	0.481757	0.434783	((((((.(((....))).))))))..............(((.......)))..	-1.6	0.600977
54	54	6	1003	2826	CTAGAAAACTTACAAAACCAGGT	CAAGAAAATTAACACAACCAGTA	CAAGAAAACTGACATAACCAGCT	0.558597	0.559163	0.558597	0.72069	0.678664	0.365565	0.481757	0.391304	((((((.(((....))).))))))..............(((.......)))..	-0.7	0.600977
280	280	6	1004	2827	TCTAGAAAACTTACAAAACCAGG	ACAAGAAAATTAACACAACCAGT	ACAAGAAAAGTCACATAACCAGT	0.600979	0.651762	0.600979	0.535522	0.817859	0.32012	0.429581	0.347826	((((((.(((....))).)))))).............................	0	0.604315
334	334	6	2585	4039	TTTTCCACAGCCCGGAACTCCGT	GTCTGCAAAGCCGGGTACTCCGT	GTATGCACAGCCAGGAACTCCGT	0.600587	0.570466	0.570466	0.652888	0.534416	0.304965	0.191325	0.565217	((((((.(((....))).))))))...................((....))..	-1.7	0.604464
217	217	6	1003	2826	CTAGAAAACTTACAAAACCAGGT	CAAGAAAATTAACACAACCAGTA	CAAGAAAACTGACATAACCAGTA	0.61768	0.557932	0.557932	0.72069	0.678664	0.365565	0.481757	0.347826	((((((.(((....))).)))))).............((((.......)))).	-3	0.613285
279	279	6	1004	2827	TCTAGAAAACTTACAAAACCAGG	ACAAGAAAATTAACACAACCAGT	GCAAGAAAAGTCACATAACCAGT	0.556331	0.578195	0.556331	0.535522	0.817859	0.32012	0.429581	0.391304	((((((.(((....))).))))))(((..(....).....)))..........	-1.5	0.61942
324	324	6	1792	2941	TCAACATCGAATTTGTCAGACTC	TCAACTTCCAATTTGGCAAAATG	TCAACGTCGAATTTGGCATAGTG	0.604921	0.552614	0.552614	0.805666	0.484607	0.378532	0.214959	0.434783	((((((.(((....))).))))))...........((((....))))......	-2.1	0.654029
26	26	6	1003	2826	CTAGAAAACTTACAAAACCAGGT	CAAGAAAATTAACACAACCAGTA	CAAGAAAAGTCACAAAACCAGTT	0.649797	0.565507	0.565507	0.72069	0.678664	0.365565	0.481757	0.347826	((((((.(((....))).)))))).............................	0	0.662887
262	262	6	1003	2826	CTAGAAAACTTACAAAACCAGGT	CAAGAAAATTAACACAACCAGTA	CGAGAAAAGTGACAAAACCAGAA	0.645577	0.558576	0.558576	0.72069	0.678664	0.365565	0.481757	0.391304	((((((.(((....))).)))))).............................	0	0.684004
297	297	6	1004	2827	TCTAGAAAACTTACAAAACCAGG	ACAAGAAAATTAACACAACCAGT	ACAAGAAAAGTCACATAACCAGG	0.563836	0.635155	0.563836	0.535522	0.817859	0.32012	0.429581	0.391304	((((((.(((....))).)))))).............................	0	0.689188
312	312	6	1004	2827	TCTAGAAAACTTACAAAACCAGG	ACAAGAAAATTAACACAACCAGT	ACAAGAAAAGTCACATAACCAGA	0.562227	0.571934	0.562227	0.535522	0.817859	0.32012	0.429581	0.347826	((((((.(((....))).)))))).............................	0	0.689188
234	234	6	1003	2826	CTAGAAAACTTACAAAACCAGGT	CAAGAAAATTAACACAACCAGTA	CAAGAAAACTGACATAACCAGCA	0.61768	0.57704	0.57704	0.72069	0.678664	0.365565	0.481757	0.391304	((((((.(((....))).))))))..............(((.......)))..	-0.7	0.699734
241	241	6	1003	2826	CTAGAAAACTTACAAAACCAGGT	CAAGAAAATTAACACAACCAGTA	CGAGAAAAGTGACAAAACCAGCA	0.645577	0.56724	0.56724	0.72069	0.678664	0.365565	0.481757	0.434783	((((((.(((....))).)))))).............................	0	0.723127
4	4	6	1003	2826	CTAGAAAACTTACAAAACCAGGT	CAAGAAAATTAACACAACCAGTA	CTAGAAAAGTAACATAACCAGTT	0.556567	0.55446	0.55446	0.72069	0.678664	0.365565	0.481757	0.304348	((((((.(((....))).)))))).............................	0	0.727388
232	232	6	1003	2826	CTAGAAAACTTACAAAACCAGGT	CAAGAAAATTAACACAACCAGTA	CAAGAAAATTGACATAACCAGCA	0.587103	0.556554	0.556554	0.72069	0.678664	0.365565	0.481757	0.347826	((((((.(((....))).)))))).............................	0	0.7429
235	235	6	1003	2826	CTAGAAAACTTACAAAACCAGGT	CAAGAAAATTAACACAACCAGTA	CAAGAAAACTGACAGAACCAGCA	0.59441	0.567134	0.567134	0.72069	0.678664	0.365565	0.481757	0.434783	((((((.(((....))).))))))..............(((.......)))..	-0.7	0.743218
1	1	6	1003	2826	CTAGAAAACTTACAAAACCAGGT	CAAGAAAATTAACACAACCAGTA	CAAGAAAATTGACATAACCAGTT	0.630559	0.570271	0.570271	0.72069	0.678664	0.365565	0.481757	0.304348	((((((.(((....))).))))))............(((((.......)))))	-0.9	0.744276
245	245	6	1003	2826	CTAGAAAACTTACAAAACCAGGT	CAAGAAAATTAACACAACCAGTA	CGAGAAAACTGACAAAACCAGCA	0.632155	0.584497	0.584497	0.72069	0.678664	0.365565	0.481757	0.434783	((((((.(((....))).))))))..............(((.......)))..	-0.7	0.746132
294	294	6	1004	2827	TCTAGAAAACTTACAAAACCAGG	ACAAGAAAATTAACACAACCAGT	GCAAGAAAATTCACATAACCAGG	0.618662	0.582764	0.582764	0.535522	0.817859	0.32012	0.429581	0.391304	((((((.(((....))).))))))((((.(....)....))))..........	-1.7	0.746772
156	156	6	1003	2826	CTAGAAAACTTACAAAACCAGGT	CAAGAAAATTAACACAACCAGTA	CGAGAAAAGTGACAAAACCAGTC	0.645577	0.5602	0.5602	0.72069	0.678664	0.365565	0.481757	0.434783	((((((.(((....))).))))))................(((.......)))	-0.2	0.753429
86	86	6	1003	2826	CTAGAAAACTTACAAAACCAGGT	CAAGAAAATTAACACAACCAGTA	CGAGAAAAGTGACAAAACCAGTG	0.645577	0.560448	0.560448	0.72069	0.678664	0.365565	0.481757	0.434783	((((((.(((....))).)))))).............................	0	0.753762
22	22	6	1003	2826	CTAGAAAACTTACAAAACCAGGT	CAAGAAAATTAACACAACCAGTA	CGAGAAAACTGACAAAACCAGTT	0.678945	0.598903	0.598903	0.72069	0.678664	0.365565	0.481757	0.391304	((((((.(((....))).))))))............(((((.......)))))	-3.2	0.760954
90	90	6	1003	2826	CTAGAAAACTTACAAAACCAGGT	CAAGAAAATTAACACAACCAGTA	CGAGAAAACTGACAAAACCAGTG	0.632155	0.577498	0.577498	0.72069	0.678664	0.365565	0.481757	0.434783	((((((.(((....))).)))))).............((((.......)))).	-3	0.760954
160	160	6	1003	2826	CTAGAAAACTTACAAAACCAGGT	CAAGAAAATTAACACAACCAGTA	CGAGAAAACTGACAAAACCAGTC	0.632155	0.577243	0.577243	0.72069	0.678664	0.365565	0.481757	0.434783	((((((.(((....))).)))))).............((((.......)))).	-2.4	0.760954
139	139	6	1003	2826	CTAGAAAACTTACAAAACCAGGT	CAAGAAAATTAACACAACCAGTA	CGAGAAAACTGACAAAACCAGAG	0.632155	0.566389	0.566389	0.72069	0.678664	0.365565	0.481757	0.434783	((((((.(((....))).))))))..............(((.......)))..	-1.4	0.760954
208	208	6	1003	2826	CTAGAAAACTTACAAAACCAGGT	CAAGAAAATTAACACAACCAGTA	CGAGAAAACTGACAAAACCAGAC	0.632155	0.566389	0.566389	0.72069	0.678664	0.365565	0.481757	0.434783	((((((.(((....))).))))))..............(((.......)))..	-1.4	0.760954
45	45	6	1003	2826	CTAGAAAACTTACAAAACCAGGT	CAAGAAAATTAACACAACCAGTA	CGAGAAAACTGACAAAACCAGGT	0.630763	0.566389	0.566389	0.72069	0.678664	0.365565	0.481757	0.434783	((((((.(((....))).))))))..............(((.......)))..	-1.6	0.760954
108	108	6	1003	2826	CTAGAAAACTTACAAAACCAGGT	CAAGAAAATTAACACAACCAGTA	CGAGAAAACTGACAAAACCAGGG	0.614691	0.566389	0.566389	0.72069	0.678664	0.365565	0.481757	0.478261	((((((.(((....))).))))))..............(((.......)))..	-1.6	0.760954
72	72	6	1003	2826	CTAGAAAACTTACAAAACCAGGT	CAAGAAAATTAACACAACCAGTA	CGAGAAAACTGACAAAACCAGAT	0.604553	0.566389	0.566389	0.72069	0.678664	0.365565	0.481757	0.391304	((((((.(((....))).))))))..............(((.......)))..	-1.4	0.760954
178	178	6	1003	2826	CTAGAAAACTTACAAAACCAGGT	CAAGAAAATTAACACAACCAGTA	CGAGAAAACTGACAAAACCAGGC	0.600677	0.566389	0.566389	0.72069	0.678664	0.365565	0.481757	0.478261	((((((.(((....))).))))))..............(((.......)))..	-1.6	0.760954
191	191	6	1003	2826	CTAGAAAACTTACAAAACCAGGT	CAAGAAAATTAACACAACCAGTA	CGAGAAAACTGACAAAACCAGCC	0.632155	0.566389	0.566389	0.72069	0.678664	0.365565	0.481757	0.478261	((((((.(((....))).))))))..............(((.......)))..	-0.7	0.762108
122	122	6	1003	2826	CTAGAAAACTTACAAAACCAGGT	CAAGAAAATTAACACAACCAGTA	CGAGAAAACTGACAAAACCAGCG	0.632155	0.566389	0.566389	0.72069	0.678664	0.365565	0.481757	0.478261	((((((.(((....))).))))))..............(((.......)))..	-0.7	0.762445
8	8	6	1003	2826	CTAGAAAACTTACAAAACCAGGT	CAAGAAAATTAACACAACCAGTA	CAAGAAAAGTGACAGAACCAGTT	0.651962	0.563955	0.563955	0.72069	0.678664	0.365565	0.481757	0.391304	((((((.(((....))).)))))).............................	0	0.762965
244	244	6	1003	2826	CTAGAAAACTTACAAAACCAGGT	CAAGAAAATTAACACAACCAGTA	CTAGAAAACTGACAAAACCAGCA	0.65284	0.603141	0.603141	0.72069	0.678664	0.365565	0.481757	0.391304	((((((.(((....))).))))))..............(((.......)))..	-0.7	0.769932
2	2	6	1003	2826	CTAGAAAACTTACAAAACCAGGT	CAAGAAAATTAACACAACCAGTA	CAAGAAAAGTGACATAACCAGTT	0.677484	0.573805	0.573805	0.72069	0.678664	0.365565	0.481757	0.347826	((((((.(((....))).)))))).............................	0	0.772491
78	78	6	1003	2826	CTAGAAAACTTACAAAACCAGGT	CAAGAAAATTAACACAACCAGTA	CAAGAAAAGTGACATAACCAGTG	0.630794	0.553298	0.553298	0.72069	0.678664	0.365565	0.481757	0.391304	((((((.(((....))).)))))).............................	0	0.772491
148	148	6	1003	2826	CTAGAAAACTTACAAAACCAGGT	CAAGAAAATTAACACAACCAGTA	CAAGAAAAGTGACATAACCAGTC	0.630794	0.553053	0.553053	0.72069	0.678664	0.365565	0.481757	0.391304	((((((.(((....))).))))))................(((.......)))	-0.2	0.772491
266	266	6	1003	2826	CTAGAAAACTTACAAAACCAGGT	CAAGAAAATTAACACAACCAGTA	CGAGAAAACTGACAAAACCAGAA	0.632155	0.57557	0.57557	0.72069	0.678664	0.365565	0.481757	0.391304	((((((.(((....))).))))))..............(((.......)))..	-1.4	0.776537
224	224	6	1003	2826	CTAGAAAACTTACAAAACCAGGT	CAAGAAAATTAACACAACCAGTA	CGAGAAAACTGACAAAACCAGTA	0.632155	0.565142	0.565142	0.72069	0.678664	0.365565	0.481757	0.391304	((((((.(((....))).)))))).............((((.......)))).	-3	0.776537
285	285	6	1004	2827	TCTAGAAAACTTACAAAACCAGG	ACAAGAAAATTAACACAACCAGT	ACAAGAAAATTCACACAACCAGT	0.555768	0.609423	0.555768	0.535522	0.817859	0.32012	0.429581	0.347826	((((((.(((....))).)))))).............................	0	0.77852
276	276	6	1004	2827	TCTAGAAAACTTACAAAACCAGG	ACAAGAAAATTAACACAACCAGT	GCAAGAAAATTCACATAACCAGT	0.659416	0.598001	0.598001	0.535522	0.817859	0.32012	0.429581	0.347826	((((((.(((....))).))))))((((.(....)....))))..........	-1.7	0.778839
303	303	6	1004	2827	TCTAGAAAACTTACAAAACCAGG	ACAAGAAAATTAACACAACCAGT	GCAAGAAAATTCACATAACCAGC	0.604767	0.569478	0.569478	0.535522	0.817859	0.32012	0.429581	0.391304	((((((.(((....))).))))))((((.(....)....))))..........	-1.7	0.778839
18	18	6	1003	2826	CTAGAAAACTTACAAAACCAGGT	CAAGAAAATTAACACAACCAGTA	CGAGAAAAGTGACAAAACCAGTT	0.693361	0.58122	0.58122	0.72069	0.678664	0.365565	0.481757	0.391304	((((((.(((....))).)))))).............................	0	0.7817
21	21	6	1003	2826	CTAGAAAACTTACAAAACCAGGT	CAAGAAAATTAACACAACCAGTA	CTAGAAAACTGACAAAACCAGTT	0.701161	0.618006	0.618006	0.72069	0.678664	0.365565	0.481757	0.347826	((((((.(((....))).))))))............(((((.......)))))	-3.2	0.785226
89	89	6	1003	2826	CTAGAAAACTTACAAAACCAGGT	CAAGAAAATTAACACAACCAGTA	CTAGAAAACTGACAAAACCAGTG	0.65284	0.595919	0.595919	0.72069	0.678664	0.365565	0.481757	0.391304	((((((.(((....))).)))))).............((((.......)))).	-3	0.785226
159	159	6	1003	2826	CTAGAAAACTTACAAAACCAGGT	CAAGAAAATTAACACAACCAGTA	CTAGAAAACTGACAAAACCAGTC	0.65284	0.595655	0.595655	0.72069	0.678664	0.365565	0.481757	0.391304	((((((.(((....))).)))))).............((((.......)))).	-2.4	0.785226
138	138	6	1003	2826	CTAGAAAACTTACAAAACCAGGT	CAAGAAAATTAACACAACCAGTA	CTAGAAAACTGACAAAACCAGAG	0.65284	0.584456	0.584456	0.72069	0.678664	0.365565	0.481757	0.391304	((((((.(((....))).))))))..............(((.......)))..	-1.4	0.785226
207	207	6	1003	2826	CTAGAAAACTTACAAAACCAGGT	CAAGAAAATTAACACAACCAGTA	CTAGAAAACTGACAAAACCAGAC	0.65284	0.584456	0.584456	0.72069	0.678664	0.365565	0.481757	0.391304	((((((.(((....))).))))))..............(((.......)))..	-1.4	0.785226
44	44	6	1003	2826	CTAGAAAACTTACAAAACCAGGT	CAAGAAAATTAACACAACCAGTA	CTAGAAAACTGACAAAACCAGGT	0.651402	0.584456	0.584456	0.72069	0.678664	0.365565	0.481757	0.391304	((((((.(((....))).))))))..............(((.......)))..	-1.6	0.785226
107	107	6	1003	2826	CTAGAAAACTTACAAAACCAGGT	CAAGAAAATTAACACAACCAGTA	CTAGAAAACTGACAAAACCAGGG	0.634805	0.584456	0.584456	0.72069	0.678664	0.365565	0.481757	0.434783	((((((.(((....))).))))))..............(((.......)))..	-1.6	0.785226
71	71	6	1003	2826	CTAGAAAACTTACAAAACCAGGT	CAAGAAAATTAACACAACCAGTA	CTAGAAAACTGACAAAACCAGAT	0.624335	0.584456	0.584456	0.72069	0.678664	0.365565	0.481757	0.347826	((((((.(((....))).))))))..............(((.......)))..	-1.4	0.785226
177	177	6	1003	2826	CTAGAAAACTTACAAAACCAGGT	CAAGAAAATTAACACAACCAGTA	CTAGAAAACTGACAAAACCAGGC	0.620332	0.584456	0.584456	0.72069	0.678664	0.365565	0.481757	0.434783	((((((.(((....))).))))))..............(((.......)))..	-1.6	0.785226
190	190	6	1003	2826	CTAGAAAACTTACAAAACCAGGT	CAAGAAAATTAACACAACCAGTA	CTAGAAAACTGACAAAACCAGCC	0.65284	0.584456	0.584456	0.72069	0.678664	0.365565	0.481757	0.434783	((((((.(((....))).))))))..............(((.......)))..	-0.7	0.786417
121	121	6	1003	2826	CTAGAAAACTTACAAAACCAGGT	CAAGAAAATTAACACAACCAGTA	CTAGAAAACTGACAAAACCAGCG	0.65284	0.584456	0.584456	0.72069	0.678664	0.365565	0.481757	0.434783	((((((.(((....))).))))))..............(((.......)))..	-0.7	0.786766
5	5	6	1003	2826	CTAGAAAACTTACAAAACCAGGT	CAAGAAAATTAACACAACCAGTA	CAAGAAAAGTAACATAACCAGTT	0.586964	0.612693	0.586964	0.72069	0.678664	0.365565	0.481757	0.304348	((((((.(((....))).)))))).............................	0	0.788309
61	61	6	1003	2826	CTAGAAAACTTACAAAACCAGGT	CAAGAAAATTAACACAACCAGTA	CGAGAAAACTGACAAAACCAGCT	0.571688	0.566389	0.566389	0.72069	0.678664	0.365565	0.481757	0.434783	((((((.(((....))).))))))..............(((.......)))..	-0.7	0.790704
255	255	6	1003	2826	CTAGAAAACTTACAAAACCAGGT	CAAGAAAATTAACACAACCAGTA	CAAGAAAACTGACATAACCAGAA	0.61768	0.568226	0.568226	0.72069	0.678664	0.365565	0.481757	0.347826	((((((.(((....))).))))))..............(((.......)))..	-1.4	0.794513
271	271	6	1003	2826	CTAGAAAACTTACAAAACCAGGT	CAAGAAAATTAACACAACCAGTA	CGAGAAAAGTAACAAAACCAGAA	0.559319	0.596432	0.559319	0.72069	0.678664	0.365565	0.481757	0.347826	((((((.(((....))).)))))).............................	0	0.79605
265	265	6	1003	2826	CTAGAAAACTTACAAAACCAGGT	CAAGAAAATTAACACAACCAGTA	CTAGAAAACTGACAAAACCAGAA	0.65284	0.593929	0.593929	0.72069	0.678664	0.365565	0.481757	0.347826	((((((.(((....))).))))))..............(((.......)))..	-1.4	0.801307
223	223	6	1003	2826	CTAGAAAACTTACAAAACCAGGT	CAAGAAAATTAACACAACCAGTA	CTAGAAAACTGACAAAACCAGTA	0.65284	0.583169	0.583169	0.72069	0.678664	0.365565	0.481757	0.347826	((((((.(((....))).)))))).............((((.......)))).	-3	0.801307
77	77	6	1003	2826	CTAGAAAACTTACAAAACCAGGT	CAAGAAAATTAACACAACCAGTA	CAAGAAAACTAACAAAACCAGAT	0.570457	0.689609	0.570457	0.72069	0.678664	0.365565	0.481757	0.304348	((((((.(((....))).)))))).............................	0	0.803554
200	200	6	1003	2826	CTAGAAAACTTACAAAACCAGGT	CAAGAAAATTAACACAACCAGTA	CAAGAAAACTGACATAACCAGAC	0.61768	0.559163	0.559163	0.72069	0.678664	0.365565	0.481757	0.391304	((((((.(((....))).))))))..............(((.......)))..	-1.4	0.811525
131	131	6	1003	2826	CTAGAAAACTTACAAAACCAGGT	CAAGAAAATTAACACAACCAGTA	CAAGAAAACTGACATAACCAGAG	0.61768	0.559163	0.559163	0.72069	0.678664	0.365565	0.481757	0.391304	((((((.(((....))).))))))..............(((.......)))..	-1.4	0.811884
60	60	6	1003	2826	CTAGAAAACTTACAAAACCAGGT	CAAGAAAATTAACACAACCAGTA	CTAGAAAACTGACAAAACCAGCT	0.590394	0.584456	0.584456	0.72069	0.678664	0.365565	0.481757	0.391304	((((((.(((....))).))))))..............(((.......)))..	-0.7	0.815926
80	80	6	1003	2826	CTAGAAAACTTACAAAACCAGGT	CAAGAAAATTAACACAACCAGTA	CAAGAAAACTGACAGAACCAGTG	0.59441	0.560343	0.560343	0.72069	0.678664	0.365565	0.481757	0.434783	((((((.(((....))).)))))).............((((.......)))).	-3	0.819048
150	150	6	1003	2826	CTAGAAAACTTACAAAACCAGGT	CAAGAAAATTAACACAACCAGTA	CAAGAAAACTGACAGAACCAGTC	0.59441	0.560096	0.560096	0.72069	0.678664	0.365565	0.481757	0.434783	((((((.(((....))).)))))).............((((.......)))).	-2.4	0.819048
256	256	6	1003	2826	CTAGAAAACTTACAAAACCAGGT	CAAGAAAATTAACACAACCAGTA	CAAGAAAACTGACAGAACCAGAA	0.59441	0.558472	0.558472	0.72069	0.678664	0.365565	0.481757	0.391304	((((((.(((....))).))))))..............(((.......)))..	-1.4	0.819048
270	270	6	1003	2826	CTAGAAAACTTACAAAACCAGGT	CAAGAAAATTAACACAACCAGTA	CTAGAAAAGTAACAAAACCAGAA	0.577621	0.615457	0.577621	0.72069	0.678664	0.365565	0.481757	0.304348	((((((.(((....))).)))))).............................	0	0.820469
9	9	6	1003	2826	CTAGAAAACTTACAAAACCAGGT	CAAGAAAATTAACACAACCAGTA	CAAGAAAACTGACAGAACCAGTT	0.638407	0.581112	0.581112	0.72069	0.678664	0.365565	0.481757	0.391304	((((((.(((....))).))))))............(((((.......)))))	-3.2	0.835822
64	64	6	1003	2826	CTAGAAAACTTACAAAACCAGGT	CAAGAAAATTAACACAACCAGTA	CAAGAAAACTGACATAACCAGAT	0.59071	0.559163	0.559163	0.72069	0.678664	0.365565	0.481757	0.347826	((((((.(((....))).))))))..............(((.......)))..	-1.4	0.841976
289	289	6	1004	2827	TCTAGAAAACTTACAAAACCAGG	ACAAGAAAATTAACACAACCAGT	ACAAGAAAACTGACAAAACCAGT	0.587783	0.572812	0.572812	0.535522	0.817859	0.32012	0.429581	0.347826	((((((.(((....))).))))))..............((((.......))))	-2.3	0.844913
13	13	6	1003	2826	CTAGAAAACTTACAAAACCAGGT	CAAGAAAATTAACACAACCAGTA	CTAGAAAATTGACAAAACCAGTT	0.666453	0.596066	0.596066	0.72069	0.678664	0.365565	0.481757	0.304348	((((((.(((....))).))))))............(((((.......)))))	-0.9	0.847829
171	171	6	1003	2826	CTAGAAAACTTACAAAACCAGGT	CAAGAAAATTAACACAACCAGTA	CTAGAAAATTGACAAAACCAGGC	0.589625	0.563707	0.563707	0.72069	0.678664	0.365565	0.481757	0.391304	((((((.(((....))).)))))).............................	0	0.847829
247	247	6	1003	2826	CTAGAAAACTTACAAAACCAGGT	CAAGAAAATTAACACAACCAGTA	CAAGAAAACTGACAAAACCAGCA	0.688494	0.666487	0.666487	0.72069	0.678664	0.365565	0.481757	0.391304	((((((.(((....))).))))))..............(((.......)))..	-0.7	0.850795
199	199	6	1003	2826	CTAGAAAACTTACAAAACCAGGT	CAAGAAAATTAACACAACCAGTA	CAAGAAAACTAACAAAACCAGCC	0.596502	0.689609	0.596502	0.72069	0.678664	0.365565	0.481757	0.391304	((((((.(((....))).)))))).............................	0	0.852184
251	251	6	1003	2826	CTAGAAAACTTACAAAACCAGGT	CAAGAAAATTAACACAACCAGTA	CGAGAAAAGTAACAAAACCAGCA	0.559319	0.605683	0.559319	0.72069	0.678664	0.365565	0.481757	0.391304	((((((.(((....))).)))))).............................	0	0.852725
30	30	6	1003	2826	CTAGAAAACTTACAAAACCAGGT	CAAGAAAATTAACACAACCAGTA	CGAGAAAAGTAACAAAACCAGTT	0.600719	0.620611	0.600719	0.72069	0.678664	0.365565	0.481757	0.347826	((((((.(((....))).)))))).............................	0	0.854606
96	96	6	1003	2826	CTAGAAAACTTACAAAACCAGGT	CAAGAAAATTAACACAACCAGTA	CGAGAAAAGTAACAAAACCAGTG	0.559319	0.598431	0.559319	0.72069	0.678664	0.365565	0.481757	0.391304	((((((.(((....))).)))))).............................	0	0.854606
144	144	6	1003	2826	CTAGAAAACTTACAAAACCAGGT	CAAGAAAATTAACACAACCAGTA	CGAGAAAAGTAACAAAACCAGAG	0.559319	0.586919	0.559319	0.72069	0.678664	0.365565	0.481757	0.391304	((((((.(((....))).)))))).............................	0	0.854606
166	166	6	1003	2826	CTAGAAAACTTACAAAACCAGGT	CAAGAAAATTAACACAACCAGTA	CGAGAAAAGTAACAAAACCAGTC	0.559319	0.598166	0.559319	0.72069	0.678664	0.365565	0.481757	0.391304	((((((.(((....))).)))))).............................	0	0.854606
213	213	6	1003	2826	CTAGAAAACTTACAAAACCAGGT	CAAGAAAATTAACACAACCAGTA	CGAGAAAAGTAACAAAACCAGAC	0.559319	0.586919	0.559319	0.72069	0.678664	0.365565	0.481757	0.391304	((((((.(((....))).)))))).............................	0	0.854606
218	218	6	1003	2826	CTAGAAAACTTACAAAACCAGGT	CAAGAAAATTAACACAACCAGTA	CTAGAAAATTGACAAAACCAGTA	0.620523	0.562466	0.562466	0.72069	0.678664	0.365565	0.481757	0.304348	((((((.(((....))).)))))).............((((.......)))).	-0.7	0.865191
24	24	6	1003	2826	CTAGAAAACTTACAAAACCAGGT	CAAGAAAATTAACACAACCAGTA	CAAGAAAACTGACAAAACCAGTT	0.739455	0.682913	0.682913	0.72069	0.678664	0.365565	0.481757	0.347826	((((((.(((....))).))))))............(((((.......)))))	-3.2	0.867696
92	92	6	1003	2826	CTAGAAAACTTACAAAACCAGGT	CAAGAAAATTAACACAACCAGTA	CAAGAAAACTGACAAAACCAGTG	0.688494	0.658506	0.658506	0.72069	0.678664	0.365565	0.481757	0.391304	((((((.(((....))).)))))).............((((.......)))).	-3	0.867696
162	162	6	1003	2826	CTAGAAAACTTACAAAACCAGGT	CAAGAAAATTAACACAACCAGTA	CAAGAAAACTGACAAAACCAGTC	0.688494	0.658215	0.658215	0.72069	0.678664	0.365565	0.481757	0.391304	((((((.(((....))).)))))).............((((.......)))).	-2.4	0.867696
141	141	6	1003	2826	CTAGAAAACTTACAAAACCAGGT	CAAGAAAATTAACACAACCAGTA	CAAGAAAACTGACAAAACCAGAG	0.688494	0.645839	0.645839	0.72069	0.678664	0.365565	0.481757	0.391304	((((((.(((....))).))))))..............(((.......)))..	-1.4	0.867696
210	210	6	1003	2826	CTAGAAAACTTACAAAACCAGGT	CAAGAAAATTAACACAACCAGTA	CAAGAAAACTGACAAAACCAGAC	0.688494	0.645839	0.645839	0.72069	0.678664	0.365565	0.481757	0.391304	((((((.(((....))).))))))..............(((.......)))..	-1.4	0.867696
47	47	6	1003	2826	CTAGAAAACTTACAAAACCAGGT	CAAGAAAATTAACACAACCAGTA	CAAGAAAACTGACAAAACCAGGT	0.686978	0.645839	0.645839	0.72069	0.678664	0.365565	0.481757	0.391304	((((((.(((....))).))))))..............(((.......)))..	-1.6	0.867696
110	110	6	1003	2826	CTAGAAAACTTACAAAACCAGGT	CAAGAAAATTAACACAACCAGTA	CAAGAAAACTGACAAAACCAGGG	0.669474	0.645839	0.645839	0.72069	0.678664	0.365565	0.481757	0.434783	((((((.(((....))).))))))..............(((.......)))..	-1.6	0.867696
74	74	6	1003	2826	CTAGAAAACTTACAAAACCAGGT	CAAGAAAATTAACACAACCAGTA	CAAGAAAACTGACAAAACCAGAT	0.658433	0.645839	0.645839	0.72069	0.678664	0.365565	0.481757	0.347826	((((((.(((....))).))))))..............(((.......)))..	-1.4	0.867696
180	180	6	1003	2826	CTAGAAAACTTACAAAACCAGGT	CAAGAAAATTAACACAACCAGTA	CAAGAAAACTGACAAAACCAGGC	0.654211	0.645839	0.645839	0.72069	0.678664	0.365565	0.481757	0.434783	((((((.(((....))).))))))..............(((.......)))..	-1.6	0.867696
193	193	6	1003	2826	CTAGAAAACTTACAAAACCAGGT	CAAGAAAATTAACACAACCAGTA	CAAGAAAACTGACAAAACCAGCC	0.688494	0.645839	0.645839	0.72069	0.678664	0.365565	0.481757	0.434783	((((((.(((....))).))))))..............(((.......)))..	-0.7	0.869012
124	124	6	1003	2826	CTAGAAAACTTACAAAACCAGGT	CAAGAAAATTAACACAACCAGTA	CAAGAAAACTGACAAAACCAGCG	0.688494	0.645839	0.645839	0.72069	0.678664	0.365565	0.481757	0.434783	((((((.(((....))).))))))..............(((.......)))..	-0.7	0.869397
7	7	6	1003	2826	CTAGAAAACTTACAAAACCAGGT	CAAGAAAATTAACACAACCAGTA	CAAGAAAATTGACAGAACCAGTT	0.606805	0.560482	0.560482	0.72069	0.678664	0.365565	0.481757	0.347826	((((((.(((....))).))))))............(((((.......)))))	-0.9	0.869758
196	196	6	1003	2826	CTAGAAAACTTACAAAACCAGGT	CAAGAAAATTAACACAACCAGTA	CGAGAAAAGTAACAAAACCAGCC	0.559319	0.586919	0.559319	0.72069	0.678664	0.365565	0.481757	0.434783	((((((.(((....))).)))))).............................	0	0.870983
127	127	6	1003	2826	CTAGAAAACTTACAAAACCAGGT	CAAGAAAATTAACACAACCAGTA	CGAGAAAAGTAACAAAACCAGCG	0.559319	0.586919	0.559319	0.72069	0.678664	0.365565	0.481757	0.434783	((((((.(((....))).)))))).............................	0	0.871369
130	130	6	1003	2826	CTAGAAAACTTACAAAACCAGGT	CAAGAAAATTAACACAACCAGTA	CAAGAAAACTAACAAAACCAGCG	0.596502	0.689609	0.596502	0.72069	0.678664	0.365565	0.481757	0.391304	((((((.(((....))).)))))).............................	0	0.872066
233	233	6	1003	2826	CTAGAAAACTTACAAAACCAGGT	CAAGAAAATTAACACAACCAGTA	CAAGAAAAGTGACATAACCAGCA	0.630794	0.560003	0.560003	0.72069	0.678664	0.365565	0.481757	0.391304	((((((.(((....))).)))))).............................	0	0.874702
250	250	6	1003	2826	CTAGAAAACTTACAAAACCAGGT	CAAGAAAATTAACACAACCAGTA	CTAGAAAAGTAACAAAACCAGCA	0.577621	0.625003	0.577621	0.72069	0.678664	0.365565	0.481757	0.347826	((((((.(((....))).)))))).............................	0	0.879924
151	151	6	1003	2826	CTAGAAAACTTACAAAACCAGGT	CAAGAAAATTAACACAACCAGTA	CTAGAAAATTGACAAAACCAGTC	0.620523	0.574509	0.574509	0.72069	0.678664	0.365565	0.481757	0.347826	((((((.(((....))).))))))................(((.......)))	-0.2	0.88062
29	29	6	1003	2826	CTAGAAAACTTACAAAACCAGGT	CAAGAAAATTAACACAACCAGTA	CTAGAAAAGTAACAAAACCAGTT	0.620375	0.640407	0.620375	0.72069	0.678664	0.365565	0.481757	0.304348	((((((.(((....))).)))))).............................	0	0.881866
95	95	6	1003	2826	CTAGAAAACTTACAAAACCAGGT	CAAGAAAATTAACACAACCAGTA	CTAGAAAAGTAACAAAACCAGTG	0.577621	0.617519	0.577621	0.72069	0.678664	0.365565	0.481757	0.347826	((((((.(((....))).)))))).............................	0	0.881866
143	143	6	1003	2826	CTAGAAAACTTACAAAACCAGGT	CAAGAAAATTAACACAACCAGTA	CTAGAAAAGTAACAAAACCAGAG	0.577621	0.60564	0.577621	0.72069	0.678664	0.365565	0.481757	0.347826	((((((.(((....))).)))))).............................	0	0.881866
165	165	6	1003	2826	CTAGAAAACTTACAAAACCAGGT	CAAGAAAATTAACACAACCAGTA	CTAGAAAAGTAACAAAACCAGTC	0.577621	0.617246	0.577621	0.72069	0.678664	0.365565	0.481757	0.347826	((((((.(((....))).)))))).............................	0	0.881866
212	212	6	1003	2826	CTAGAAAACTTACAAAACCAGGT	CAAGAAAATTAACACAACCAGTA	CTAGAAAAGTAACAAAACCAGAC	0.577621	0.60564	0.577621	0.72069	0.678664	0.365565	0.481757	0.347826	((((((.(((....))).)))))).............................	0	0.881866
49	49	6	1003	2826	CTAGAAAACTTACAAAACCAGGT	CAAGAAAATTAACACAACCAGTA	CTAGAAAAGTAACAAAACCAGGT	0.576349	0.60564	0.576349	0.72069	0.678664	0.365565	0.481757	0.347826	((((((.(((....))).))))))....((((.(.............).))))	-1.1	0.881866
111	111	6	1003	2826	CTAGAAAACTTACAAAACCAGGT	CAAGAAAATTAACACAACCAGTA	CTAGAAAAGTAACAAAACCAGGG	0.561664	0.60564	0.561664	0.72069	0.678664	0.365565	0.481757	0.391304	((((((.(((....))).)))))).....(((.(.............).))).	-0.4	0.881866
75	75	6	1003	2826	CTAGAAAACTTACAAAACCAGGT	CAAGAAAATTAACACAACCAGTA	CTAGAAAAGTAACAAAACCAGAT	0.552401	0.60564	0.552401	0.72069	0.678664	0.365565	0.481757	0.304348	((((((.(((....))).)))))).............................	0	0.881866
236	236	6	1003	2826	CTAGAAAACTTACAAAACCAGGT	CAAGAAAATTAACACAACCAGTA	CTAGAAAATTGACAAAACCAGCA	0.620523	0.581729	0.581729	0.72069	0.678664	0.365565	0.481757	0.347826	((((((.(((....))).)))))).............................	0	0.882563
257	257	6	1003	2826	CTAGAAAACTTACAAAACCAGGT	CAAGAAAATTAACACAACCAGTA	CTAGAAAATTGACAAAACCAGAA	0.620523	0.572844	0.572844	0.72069	0.678664	0.365565	0.481757	0.304348	((((((.(((....))).)))))).............................	0	0.882563
115	115	6	1003	2826	CTAGAAAACTTACAAAACCAGGT	CAAGAAAATTAACACAACCAGTA	CTAGAAAATTGACAAAACCAGCG	0.620523	0.563707	0.563707	0.72069	0.678664	0.365565	0.481757	0.391304	((((((.(((....))).)))))).............................	0	0.882563
132	132	6	1003	2826	CTAGAAAACTTACAAAACCAGGT	CAAGAAAATTAACACAACCAGTA	CTAGAAAATTGACAAAACCAGAG	0.620523	0.563707	0.563707	0.72069	0.678664	0.365565	0.481757	0.347826	((((((.(((....))).)))))).............................	0	0.882563
38	38	6	1003	2826	CTAGAAAACTTACAAAACCAGGT	CAAGAAAATTAACACAACCAGTA	CTAGAAAATTGACAAAACCAGGT	0.619157	0.563707	0.563707	0.72069	0.678664	0.365565	0.481757	0.347826	((((((.(((....))).))))))....((((.(.............).))))	-1.1	0.882563
101	101	6	1003	2826	CTAGAAAACTTACAAAACCAGGT	CAAGAAAATTAACACAACCAGTA	CTAGAAAATTGACAAAACCAGGG	0.603381	0.563707	0.563707	0.72069	0.678664	0.365565	0.481757	0.391304	((((((.(((....))).)))))).....(((.(.............).))).	-0.4	0.882563
65	65	6	1003	2826	CTAGAAAACTTACAAAACCAGGT	CAAGAAAATTAACACAACCAGTA	CTAGAAAATTGACAAAACCAGAT	0.593429	0.563707	0.563707	0.72069	0.678664	0.365565	0.481757	0.304348	((((((.(((....))).)))))).............................	0	0.882563
55	55	6	1003	2826	CTAGAAAACTTACAAAACCAGGT	CAAGAAAATTAACACAACCAGTA	CTAGAAAATTGACAAAACCAGCT	0.561169	0.563707	0.561169	0.72069	0.678664	0.365565	0.481757	0.347826	((((((.(((....))).)))))).............................	0	0.882563
28	28	6	1003	2826	CTAGAAAACTTACAAAACCAGGT	CAAGAAAATTAACACAACCAGTA	CGAGAAAATTAACAAAACCAGTT	0.559111	0.616789	0.559111	0.72069	0.678664	0.365565	0.481757	0.304348	((((((.(((....))).)))))).............................	0	0.883095
268	268	6	1003	2826	CTAGAAAACTTACAAAACCAGGT	CAAGAAAATTAACACAACCAGTA	CAAGAAAACTGACAAAACCAGAA	0.688494	0.656307	0.656307	0.72069	0.678664	0.365565	0.481757	0.347826	((((((.(((....))).))))))..............(((.......)))..	-1.4	0.885465
226	226	6	1003	2826	CTAGAAAACTTACAAAACCAGGT	CAAGAAAATTAACACAACCAGTA	CAAGAAAACTGACAAAACCAGTA	0.688494	0.644417	0.644417	0.72069	0.678664	0.365565	0.481757	0.347826	((((((.(((....))).)))))).............((((.......)))).	-3	0.885465
311	311	6	1004	2827	TCTAGAAAACTTACAAAACCAGG	ACAAGAAAATTAACACAACCAGT	ACAAGAAAATTCACATAACCAGA	0.666405	0.591526	0.591526	0.535522	0.817859	0.32012	0.429581	0.304348	((((((.(((....))).)))))).............................	0	0.887667
278	278	6	1004	2827	TCTAGAAAACTTACAAAACCAGG	ACAAGAAAATTAACACAACCAGT	ACAAGAAAATTCACATAACCAGT	0.712337	0.674088	0.674088	0.535522	0.817859	0.32012	0.429581	0.304348	((((((.(((....))).)))))).............................	0	0.889311
296	296	6	1004	2827	TCTAGAAAACTTACAAAACCAGG	ACAAGAAAATTAACACAACCAGT	ACAAGAAAATTCACATAACCAGG	0.668311	0.656913	0.656913	0.535522	0.817859	0.32012	0.429581	0.347826	((((((.(((....))).)))))).............................	0	0.889311
305	305	6	1004	2827	TCTAGAAAACTTACAAAACCAGG	ACAAGAAAATTAACACAACCAGT	ACAAGAAAATTCACATAACCAGC	0.653302	0.641936	0.641936	0.535522	0.817859	0.32012	0.429581	0.347826	((((((.(((....))).)))))).............................	0	0.889311
291	291	6	1004	2827	TCTAGAAAACTTACAAAACCAGG	ACAAGAAAATTAACACAACCAGT	CCAAGAAAAGTCACAAAACCAGT	0.713245	0.553721	0.553721	0.535522	0.817859	0.32012	0.429581	0.391304	((((((.(((....))).)))))).............................	0	0.894731
99	99	6	1003	2826	CTAGAAAACTTACAAAACCAGGT	CAAGAAAATTAACACAACCAGTA	CAAGAAAACTAACAAAACCAGTG	0.596502	0.703135	0.596502	0.72069	0.678664	0.365565	0.481757	0.347826	((((((.(((....))).)))))).............................	0	0.896842
147	147	6	1003	2826	CTAGAAAACTTACAAAACCAGGT	CAAGAAAATTAACACAACCAGTA	CAAGAAAACTAACAAAACCAGAG	0.596502	0.689609	0.596502	0.72069	0.678664	0.365565	0.481757	0.347826	((((((.(((....))).)))))).............................	0	0.896842
169	169	6	1003	2826	CTAGAAAACTTACAAAACCAGGT	CAAGAAAATTAACACAACCAGTA	CAAGAAAACTAACAAAACCAGTC	0.596502	0.702824	0.596502	0.72069	0.678664	0.365565	0.481757	0.347826	((((((.(((....))).)))))).............................	0	0.896842
216	216	6	1003	2826	CTAGAAAACTTACAAAACCAGGT	CAAGAAAATTAACACAACCAGTA	CAAGAAAACTAACAAAACCAGAC	0.596502	0.689609	0.596502	0.72069	0.678664	0.365565	0.481757	0.347826	((((((.(((....))).)))))).............................	0	0.896842
231	231	6	1003	2826	CTAGAAAACTTACAAAACCAGGT	CAAGAAAATTAACACAACCAGTA	CAAGAAAACTAACAAAACCAGTA	0.596502	0.688091	0.596502	0.72069	0.678664	0.365565	0.481757	0.304348	((((((.(((....))).)))))).............................	0	0.896842
274	274	6	1003	2826	CTAGAAAACTTACAAAACCAGGT	CAAGAAAATTAACACAACCAGTA	CAAGAAAACTAACAAAACCAGAA	0.596502	0.700787	0.596502	0.72069	0.678664	0.365565	0.481757	0.304348	((((((.(((....))).)))))).............................	0	0.896842
113	113	6	1003	2826	CTAGAAAACTTACAAAACCAGGT	CAAGAAAATTAACACAACCAGTA	CAAGAAAACTAACAAAACCAGGG	0.580023	0.689609	0.580023	0.72069	0.678664	0.365565	0.481757	0.391304	((((((.(((....))).)))))).............................	0	0.896842
182	182	6	1003	2826	CTAGAAAACTTACAAAACCAGGT	CAAGAAAATTAACACAACCAGTA	CAAGAAAACTAACAAAACCAGGC	0.5668	0.689609	0.5668	0.72069	0.678664	0.365565	0.481757	0.391304	((((((.(((....))).)))))).............................	0	0.896842
201	201	6	1003	2826	CTAGAAAACTTACAAAACCAGGT	CAAGAAAATTAACACAACCAGTA	CTAGAAAATTGACAAAACCAGAC	0.620523	0.563707	0.563707	0.72069	0.678664	0.365565	0.481757	0.347826	((((((.(((....))).)))))).............................	0	0.896868
35	35	6	1003	2826	CTAGAAAACTTACAAAACCAGGT	CAAGAAAATTAACACAACCAGTA	CCAGAAAACTAACAAAACCAGTT	0.569929	0.646761	0.569929	0.72069	0.678664	0.365565	0.481757	0.347826	((((((.(((....))).)))))).............................	0	0.897597
195	195	6	1003	2826	CTAGAAAACTTACAAAACCAGGT	CAAGAAAATTAACACAACCAGTA	CTAGAAAAGTAACAAAACCAGCC	0.577621	0.60564	0.577621	0.72069	0.678664	0.365565	0.481757	0.391304	((((((.(((....))).)))))).............................	0	0.898765
126	126	6	1003	2826	CTAGAAAACTTACAAAACCAGGT	CAAGAAAATTAACACAACCAGTA	CTAGAAAAGTAACAAAACCAGCG	0.577621	0.60564	0.577621	0.72069	0.678664	0.365565	0.481757	0.391304	((((((.(((....))).)))))).............................	0	0.899163
63	63	6	1003	2826	CTAGAAAACTTACAAAACCAGGT	CAAGAAAATTAACACAACCAGTA	CAAGAAAACTGACAAAACCAGCT	0.622638	0.645839	0.622638	0.72069	0.678664	0.365565	0.481757	0.391304	((((((.(((....))).))))))..............(((.......)))..	-0.7	0.90162
53	53	6	1003	2826	CTAGAAAACTTACAAAACCAGGT	CAAGAAAATTAACACAACCAGTA	CAAGAAAACTAACAAAACCAGGT	0.595189	0.689609	0.595189	0.72069	0.678664	0.365565	0.481757	0.347826	((((((.(((....))).))))))....(((...................)))	-0.1	0.902669
184	184	6	1003	2826	CTAGAAAACTTACAAAACCAGGT	CAAGAAAATTAACACAACCAGTA	CTAGAAAATTGACAAAACCAGCC	0.620523	0.563707	0.563707	0.72069	0.678664	0.365565	0.481757	0.391304	((((((.(((....))).)))))).............................	0	0.910779
50	50	6	1003	2826	CTAGAAAACTTACAAAACCAGGT	CAAGAAAATTAACACAACCAGTA	CGAGAAAAGTAACAAAACCAGGT	0.558088	0.586919	0.558088	0.72069	0.678664	0.365565	0.481757	0.391304	((((((.(((....))).))))))....(((...................)))	-0.8	0.911024
258	258	6	1003	2826	CTAGAAAACTTACAAAACCAGGT	CAAGAAAATTAACACAACCAGTA	CGAGAAAATTGACAAAACCAGAA	0.600862	0.555136	0.555136	0.72069	0.678664	0.365565	0.481757	0.347826	((((((.(((....))).)))))).............................	0	0.911472
281	281	6	1004	2827	TCTAGAAAACTTACAAAACCAGG	ACAAGAAAATTAACACAACCAGT	TCTAGAAAACTCACATAACCAGT	0.58589	0.567024	0.567024	0.535522	0.817859	0.32012	0.429581	0.347826	((((((.(((....))).)))))).............................	0	0.913391
17	17	6	1003	2826	CTAGAAAACTTACAAAACCAGGT	CAAGAAAATTAACACAACCAGTA	CTAGAAAAGTGACAAAACCAGTT	0.716049	0.59976	0.59976	0.72069	0.678664	0.365565	0.481757	0.347826	((((((.(((....))).)))))).............................	0	0.916747
85	85	6	1003	2826	CTAGAAAACTTACAAAACCAGGT	CAAGAAAATTAACACAACCAGTA	CTAGAAAAGTGACAAAACCAGTG	0.666701	0.578325	0.578325	0.72069	0.678664	0.365565	0.481757	0.391304	((((((.(((....))).)))))).............................	0	0.916747
155	155	6	1003	2826	CTAGAAAACTTACAAAACCAGGT	CAAGAAAATTAACACAACCAGTA	CTAGAAAAGTGACAAAACCAGTC	0.666701	0.578069	0.578069	0.72069	0.678664	0.365565	0.481757	0.391304	((((((.(((....))).))))))................(((.......)))	-0.2	0.916747
118	118	6	1003	2826	CTAGAAAACTTACAAAACCAGGT	CAAGAAAATTAACACAACCAGTA	CTAGAAAAGTGACAAAACCAGCG	0.666701	0.5672	0.5672	0.72069	0.678664	0.365565	0.481757	0.434783	((((((.(((....))).)))))).............................	0	0.916747
135	135	6	1003	2826	CTAGAAAACTTACAAAACCAGGT	CAAGAAAATTAACACAACCAGTA	CTAGAAAAGTGACAAAACCAGAG	0.666701	0.5672	0.5672	0.72069	0.678664	0.365565	0.481757	0.391304	((((((.(((....))).)))))).............................	0	0.916747
187	187	6	1003	2826	CTAGAAAACTTACAAAACCAGGT	CAAGAAAATTAACACAACCAGTA	CTAGAAAAGTGACAAAACCAGCC	0.666701	0.5672	0.5672	0.72069	0.678664	0.365565	0.481757	0.434783	((((((.(((....))).)))))).............................	0	0.916747
204	204	6	1003	2826	CTAGAAAACTTACAAAACCAGGT	CAAGAAAATTAACACAACCAGTA	CTAGAAAAGTGACAAAACCAGAC	0.666701	0.5672	0.5672	0.72069	0.678664	0.365565	0.481757	0.391304	((((((.(((....))).)))))).............................	0	0.916747
68	68	6	1003	2826	CTAGAAAACTTACAAAACCAGGT	CAAGAAAATTAACACAACCAGTA	CTAGAAAAGTGACAAAACCAGAT	0.637591	0.5672	0.5672	0.72069	0.678664	0.365565	0.481757	0.347826	((((((.(((....))).)))))).............................	0	0.916747
57	57	6	1003	2826	CTAGAAAACTTACAAAACCAGGT	CAAGAAAATTAACACAACCAGTA	CTAGAAAAGTGACAAAACCAGCT	0.60293	0.5672	0.5672	0.72069	0.678664	0.365565	0.481757	0.391304	((((((.(((....))).)))))).............................	0	0.916747
12	12	6	1003	2826	CTAGAAAACTTACAAAACCAGGT	CAAGAAAATTAACACAACCAGTA	CAAGAAAACTTACAAAACCAGTT	0.818108	0.562914	0.562914	0.72069	0.678664	0.365565	0.481757	0.304348	((((((.(((....))).)))))).............................	0	0.917896
174	174	6	1003	2826	CTAGAAAACTTACAAAACCAGGT	CAAGAAAATTAACACAACCAGTA	CTAGAAAAGTGACAAAACCAGGC	0.633503	0.5672	0.5672	0.72069	0.678664	0.365565	0.481757	0.434783	((((((.(((....))).)))))).............................	0	0.918138
104	104	6	1003	2826	CTAGAAAACTTACAAAACCAGGT	CAAGAAAATTAACACAACCAGTA	CTAGAAAAGTGACAAAACCAGGG	0.648283	0.5672	0.5672	0.72069	0.678664	0.365565	0.481757	0.434783	((((((.(((....))).)))))).....(((.(.............).))).	-0.4	0.918544
260	260	6	1003	2826	CTAGAAAACTTACAAAACCAGGT	CAAGAAAATTAACACAACCAGTA	CAAGAAAATTGACAAAACCAGAA	0.654412	0.633007	0.633007	0.72069	0.678664	0.365565	0.481757	0.304348	((((((.(((....))).)))))).............................	0	0.921507
14	14	6	1003	2826	CTAGAAAACTTACAAAACCAGGT	CAAGAAAATTAACACAACCAGTA	CGAGAAAATTGACAAAACCAGTT	0.645336	0.577641	0.577641	0.72069	0.678664	0.365565	0.481757	0.347826	((((((.(((....))).))))))............(((((.......)))))	-0.9	0.929578
82	82	6	1003	2826	CTAGAAAACTTACAAAACCAGGT	CAAGAAAATTAACACAACCAGTA	CGAGAAAATTGACAAAACCAGTG	0.600862	0.556996	0.556996	0.72069	0.678664	0.365565	0.481757	0.391304	((((((.(((....))).)))))).............((((.......)))).	-0.7	0.929578
152	152	6	1003	2826	CTAGAAAACTTACAAAACCAGGT	CAAGAAAATTAACACAACCAGTA	CGAGAAAATTGACAAAACCAGTC	0.600862	0.55675	0.55675	0.72069	0.678664	0.365565	0.481757	0.391304	((((((.(((....))).))))))................(((.......)))	-0.2	0.929578
240	240	6	1003	2826	CTAGAAAACTTACAAAACCAGGT	CAAGAAAATTAACACAACCAGTA	CTAGAAAAGTGACAAAACCAGCA	0.666701	0.585333	0.585333	0.72069	0.678664	0.365565	0.481757	0.391304	((((((.(((....))).)))))).............................	0	0.935521
261	261	6	1003	2826	CTAGAAAACTTACAAAACCAGGT	CAAGAAAATTAACACAACCAGTA	CTAGAAAAGTGACAAAACCAGAA	0.666701	0.576393	0.576393	0.72069	0.678664	0.365565	0.481757	0.347826	((((((.(((....))).)))))).............................	0	0.935521
220	220	6	1003	2826	CTAGAAAACTTACAAAACCAGGT	CAAGAAAATTAACACAACCAGTA	CTAGAAAAGTGACAAAACCAGTA	0.666701	0.565951	0.565951	0.72069	0.678664	0.365565	0.481757	0.347826	((((((.(((....))).)))))).............................	0	0.935521
275	275	6	1004	2827	TCTAGAAAACTTACAAAACCAGG	ACAAGAAAATTAACACAACCAGT	TCTAGAAAATTCACATAACCAGT	0.581653	0.580729	0.580729	0.535522	0.817859	0.32012	0.429581	0.304348	((((((.(((....))).)))))).............................	0	0.936987
203	203	6	1003	2826	CTAGAAAACTTACAAAACCAGGT	CAAGAAAATTAACACAACCAGTA	CAAGAAAATTGACAAAACCAGAC	0.654412	0.622911	0.622911	0.72069	0.678664	0.365565	0.481757	0.347826	((((((.(((....))).)))))).............................	0	0.941238
134	134	6	1003	2826	CTAGAAAACTTACAAAACCAGGT	CAAGAAAATTAACACAACCAGTA	CAAGAAAATTGACAAAACCAGAG	0.654412	0.622911	0.622911	0.72069	0.678664	0.365565	0.481757	0.347826	((((((.(((....))).)))))).............................	0	0.941655
228	228	6	1003	2826	CTAGAAAACTTACAAAACCAGGT	CAAGAAAATTAACACAACCAGTA	CGAGAAAAGTAACAAAACCAGTA	0.559319	0.585627	0.559319	0.72069	0.678664	0.365565	0.481757	0.347826	((((((.(((....))).)))))).............................	0	0.947221
237	237	6	1003	2826	CTAGAAAACTTACAAAACCAGGT	CAAGAAAATTAACACAACCAGTA	CGAGAAAATTGACAAAACCAGCA	0.600862	0.563746	0.563746	0.72069	0.678664	0.365565	0.481757	0.391304	((((((.(((....))).)))))).............................	0	0.948615
259	259	6	1003	2826	CTAGAAAACTTACAAAACCAGGT	CAAGAAAATTAACACAACCAGTA	CCAGAAAATTGACAAAACCAGAA	0.582169	0.561447	0.561447	0.72069	0.678664	0.365565	0.481757	0.347826	((((((.(((....))).)))))).............................	0	0.95075
41	41	6	1003	2826	CTAGAAAACTTACAAAACCAGGT	CAAGAAAATTAACACAACCAGTA	CTAGAAAAGTGACAAAACCAGGT	0.665233	0.5672	0.5672	0.72069	0.678664	0.365565	0.481757	0.391304	((((((.(((....))).))))))....((((.(.............).))))	-1.1	0.952589
316	316	6	1077	2118	CCATTGCAGTATAAAACTGCTCA	CCGTCGCCATATGAAACTGCTCT	CCGTTGCCGTATGAAACTGCTCT	0.782046	0.558793	0.558793	0.658278	0.545944	0.391325	0.330716	0.521739	((((((.(((....))).))))))...........((.((.....)).))...	-1.3	0.956634
263	263	6	1003	2826	CTAGAAAACTTACAAAACCAGGT	CAAGAAAATTAACACAACCAGTA	CCAGAAAAGTGACAAAACCAGAA	0.625493	0.564926	0.564926	0.72069	0.678664	0.365565	0.481757	0.391304	((((((.(((....))).)))))).............................	0	0.956642
25	25	6	1003	2826	CTAGAAAACTTACAAAACCAGGT	CAAGAAAATTAACACAACCAGTA	CAAGAAAATTCACAAAACCAGTT	0.60479	0.562025	0.562025	0.72069	0.678664	0.365565	0.481757	0.304348	((((((.(((....))).)))))).............................	0	0.965916
292	292	6	1004	2827	TCTAGAAAACTTACAAAACCAGG	ACAAGAAAATTAACACAACCAGT	CCAAGAAAACTCACAAAACCAGT	0.851564	0.559174	0.559174	0.535522	0.817859	0.32012	0.429581	0.391304	((((((.(((....))).)))))).............................	0	0.967949
15	15	6	1003	2826	CTAGAAAACTTACAAAACCAGGT	CAAGAAAATTAACACAACCAGTA	CCAGAAAATTGACAAAACCAGTT	0.62526	0.584207	0.584207	0.72069	0.678664	0.365565	0.481757	0.347826	((((((.(((....))).))))))............(((((.......)))))	-0.9	0.969637
153	153	6	1003	2826	CTAGAAAACTTACAAAACCAGGT	CAAGAAAATTAACACAACCAGTA	CCAGAAAATTGACAAAACCAGTC	0.582169	0.563079	0.563079	0.72069	0.678664	0.365565	0.481757	0.391304	((((((.(((....))).))))))................(((.......)))	-0.2	0.969637
116	116	6	1003	2826	CTAGAAAACTTACAAAACCAGGT	CAAGAAAATTAACACAACCAGTA	CCAGAAAATTGACAAAACCAGCG	0.582169	0.552491	0.552491	0.72069	0.678664	0.365565	0.481757	0.434783	((((((.(((....))).)))))).............................	0	0.969637
185	185	6	1003	2826	CTAGAAAACTTACAAAACCAGGT	CAAGAAAATTAACACAACCAGTA	CCAGAAAATTGACAAAACCAGCC	0.582169	0.552491	0.552491	0.72069	0.678664	0.365565	0.481757	0.434783	((((((.(((....))).)))))).............................	0	0.969637
39	39	6	1003	2826	CTAGAAAACTTACAAAACCAGGT	CAAGAAAATTAACACAACCAGTA	CCAGAAAATTGACAAAACCAGGT	0.580887	0.552491	0.552491	0.72069	0.678664	0.365565	0.481757	0.391304	((((((.(((....))).)))))).............................	0	0.969637
102	102	6	1003	2826	CTAGAAAACTTACAAAACCAGGT	CAAGAAAATTAACACAACCAGTA	CCAGAAAATTGACAAAACCAGGG	0.566086	0.552491	0.552491	0.72069	0.678664	0.365565	0.481757	0.434783	((((((.(((....))).)))))).....(((..................)))	-1.5	0.969637
172	172	6	1003	2826	CTAGAAAACTTACAAAACCAGGT	CAAGAAAATTAACACAACCAGTA	CCAGAAAATTGACAAAACCAGGC	0.55318	0.552491	0.552491	0.72069	0.678664	0.365565	0.481757	0.434783	((((((.(((....))).)))))).............................	0	0.969637
202	202	6	1003	2826	CTAGAAAACTTACAAAACCAGGT	CAAGAAAATTAACACAACCAGTA	CCAGAAAATTGACAAAACCAGAC	0.582169	0.552491	0.552491	0.72069	0.678664	0.365565	0.481757	0.391304	((((((.(((....))).)))))).............................	0	0.971108
133	133	6	1003	2826	CTAGAAAACTTACAAAACCAGGT	CAAGAAAATTAACACAACCAGTA	CCAGAAAATTGACAAAACCAGAG	0.582169	0.552491	0.552491	0.72069	0.678664	0.365565	0.481757	0.391304	((((((.(((....))).)))))).............................	0	0.971538
67	67	6	1003	2826	CTAGAAAACTTACAAAACCAGGT	CAAGAAAATTAACACAACCAGTA	CAAGAAAATTGACAAAACCAGAT	0.625839	0.622911	0.622911	0.72069	0.678664	0.365565	0.481757	0.304348	((((((.(((....))).)))))).............................	0	0.976556
81	81	6	1003	2826	CTAGAAAACTTACAAAACCAGGT	CAAGAAAATTAACACAACCAGTA	CTAGAAAATTGACAAAACCAGTG	0.620523	0.574763	0.574763	0.72069	0.678664	0.365565	0.481757	0.347826	((((((.(((....))).)))))).............((((.......)))).	-0.7	0.97731
83	83	6	1003	2826	CTAGAAAACTTACAAAACCAGGT	CAAGAAAATTAACACAACCAGTA	CCAGAAAATTGACAAAACCAGTG	0.582169	0.563328	0.563328	0.72069	0.678664	0.365565	0.481757	0.391304	((((((.(((....))).)))))).............((((.......)))).	-0.7	0.97731
227	227	6	1003	2826	CTAGAAAACTTACAAAACCAGGT	CAAGAAAATTAACACAACCAGTA	CTAGAAAAGTAACAAAACCAGTA	0.577621	0.604307	0.577621	0.72069	0.678664	0.365565	0.481757	0.304348	((((((.(((....))).)))))).............................	0	0.977435
286	286	6	1004	2827	TCTAGAAAACTTACAAAACCAGG	ACAAGAAAATTAACACAACCAGT	ACAAGAAAACTCACACAACCAGT	0.559816	0.595041	0.559816	0.535522	0.817859	0.32012	0.429581	0.391304	((((((.(((....))).)))))).............................	0	0.983431
16	16	6	1003	2826	CTAGAAAACTTACAAAACCAGGT	CAAGAAAATTAACACAACCAGTA	CAAGAAAATTGACAAAACCAGTT	0.70285	0.658669	0.658669	0.72069	0.678664	0.365565	0.481757	0.304348	((((((.(((....))).))))))............(((((.......)))))	-0.9	0.985068
84	84	6	1003	2826	CTAGAAAACTTACAAAACCAGGT	CAAGAAAATTAACACAACCAGTA	CAAGAAAATTGACAAAACCAGTG	0.654412	0.635129	0.635129	0.72069	0.678664	0.365565	0.481757	0.347826	((((((.(((....))).)))))).............((((.......)))).	-0.7	0.985068
154	154	6	1003	2826	CTAGAAAACTTACAAAACCAGGT	CAAGAAAATTAACACAACCAGTA	CAAGAAAATTGACAAAACCAGTC	0.654412	0.634848	0.634848	0.72069	0.678664	0.365565	0.481757	0.347826	((((((.(((....))).))))))................(((.......)))	-0.2	0.985068
117	117	6	1003	2826	CTAGAAAACTTACAAAACCAGGT	CAAGAAAATTAACACAACCAGTA	CAAGAAAATTGACAAAACCAGCG	0.654412	0.622911	0.622911	0.72069	0.678664	0.365565	0.481757	0.391304	((((((.(((....))).)))))).............................	0	0.985068
186	186	6	1003	2826	CTAGAAAACTTACAAAACCAGGT	CAAGAAAATTAACACAACCAGTA	CAAGAAAATTGACAAAACCAGCC	0.654412	0.622911	0.622911	0.72069	0.678664	0.365565	0.481757	0.391304	((((((.(((....))).)))))).............................	0	0.985068
40	40	6	1003	2826	CTAGAAAACTTACAAAACCAGGT	CAAGAAAATTAACACAACCAGTA	CAAGAAAATTGACAAAACCAGGT	0.652971	0.622911	0.622911	0.72069	0.678664	0.365565	0.481757	0.347826	((((((.(((....))).))))))....(((...................)))	-0.1	0.985068
103	103	6	1003	2826	CTAGAAAACTTACAAAACCAGGT	CAAGAAAATTAACACAACCAGTA	CAAGAAAATTGACAAAACCAGGG	0.636334	0.622911	0.622911	0.72069	0.678664	0.365565	0.481757	0.391304	((((((.(((....))).)))))).............................	0	0.985068
173	173	6	1003	2826	CTAGAAAACTTACAAAACCAGGT	CAAGAAAATTAACACAACCAGTA	CAAGAAAATTGACAAAACCAGGC	0.621826	0.622911	0.621826	0.72069	0.678664	0.365565	0.481757	0.391304	((((((.(((....))).)))))).............................	0	0.985068
56	56	6	1003	2826	CTAGAAAACTTACAAAACCAGGT	CAAGAAAATTAACACAACCAGTA	CAAGAAAATTGACAAAACCAGCT	0.591816	0.622911	0.591816	0.72069	0.678664	0.365565	0.481757	0.347826	((((((.(((....))).)))))).............................	0	0.985068
267	267	6	1003	2826	CTAGAAAACTTACAAAACCAGGT	CAAGAAAATTAACACAACCAGTA	CCAGAAAACTGACAAAACCAGAA	0.612488	0.582112	0.582112	0.72069	0.678664	0.365565	0.481757	0.391304	((((((.(((....))).))))))..............(((.......)))..	-1.4	0.985746
238	238	6	1003	2826	CTAGAAAACTTACAAAACCAGGT	CAAGAAAATTAACACAACCAGTA	CCAGAAAATTGACAAAACCAGCA	0.582169	0.570155	0.570155	0.72069	0.678664	0.365565	0.481757	0.391304	((((((.(((....))).)))))).............................	0	0.989494
36	36	6	1003	2826	CTAGAAAACTTACAAAACCAGGT	CAAGAAAATTAACACAACCAGTA	CAAGAAAACTAACAAAACCAGTT	0.640654	0.729196	0.640654	0.72069	0.678664	0.365565	0.481757	0.304348	((((((.(((....))).)))))).............................	0	0.994033
239	239	6	1003	2826	CTAGAAAACTTACAAAACCAGGT	CAAGAAAATTAACACAACCAGTA	CAAGAAAATTGACAAAACCAGCA	0.654412	0.642825	0.642825	0.72069	0.678664	0.365565	0.481757	0.347826	((((((.(((....))).)))))).............................	0	1.00524
219	219	6	1003	2826	CTAGAAAACTTACAAAACCAGGT	CAAGAAAATTAACACAACCAGTA	CAAGAAAATTGACAAAACCAGTA	0.654412	0.621539	0.621539	0.72069	0.678664	0.365565	0.481757	0.304348	((((((.(((....))).)))))).............((((.......)))).	-0.7	1.00524
23	23	6	1003	2826	CTAGAAAACTTACAAAACCAGGT	CAAGAAAATTAACACAACCAGTA	CCAGAAAACTGACAAAACCAGTT	0.657823	0.605711	0.605711	0.72069	0.678664	0.365565	0.481757	0.391304	((((((.(((....))).))))))............(((((.......)))))	-3.2	1.00533
91	91	6	1003	2826	CTAGAAAACTTACAAAACCAGGT	CAAGAAAATTAACACAACCAGTA	CCAGAAAACTGACAAAACCAGTG	0.612488	0.584063	0.584063	0.72069	0.678664	0.365565	0.481757	0.434783	((((((.(((....))).)))))).............((((.......)))).	-3	1.00533
161	161	6	1003	2826	CTAGAAAACTTACAAAACCAGGT	CAAGAAAATTAACACAACCAGTA	CCAGAAAACTGACAAAACCAGTC	0.612488	0.583805	0.583805	0.72069	0.678664	0.365565	0.481757	0.434783	((((((.(((....))).)))))).............((((.......)))).	-2.4	1.00533
123	123	6	1003	2826	CTAGAAAACTTACAAAACCAGGT	CAAGAAAATTAACACAACCAGTA	CCAGAAAACTGACAAAACCAGCG	0.612488	0.572828	0.572828	0.72069	0.678664	0.365565	0.481757	0.478261	((((((.(((....))).)))))).......(((....)))............	-1.1	1.00533
192	192	6	1003	2826	CTAGAAAACTTACAAAACCAGGT	CAAGAAAATTAACACAACCAGTA	CCAGAAAACTGACAAAACCAGCC	0.612488	0.572828	0.572828	0.72069	0.678664	0.365565	0.481757	0.478261	((((((.(((....))).)))))).......(((....)))............	-1.1	1.00533
46	46	6	1003	2826	CTAGAAAACTTACAAAACCAGGT	CAAGAAAATTAACACAACCAGTA	CCAGAAAACTGACAAAACCAGGT	0.61114	0.572828	0.572828	0.72069	0.678664	0.365565	0.481757	0.434783	((((((.(((....))).))))))..............(((.......)))..	-1.6	1.00533
109	109	6	1003	2826	CTAGAAAACTTACAAAACCAGGT	CAAGAAAATTAACACAACCAGTA	CCAGAAAACTGACAAAACCAGGG	0.595568	0.572828	0.572828	0.72069	0.678664	0.365565	0.481757	0.478261	((((((.(((....))).))))))..............(((.......)))..	-1.6	1.00533
179	179	6	1003	2826	CTAGAAAACTTACAAAACCAGGT	CAAGAAAATTAACACAACCAGTA	CCAGAAAACTGACAAAACCAGGC	0.58199	0.572828	0.572828	0.72069	0.678664	0.365565	0.481757	0.478261	((((((.(((....))).))))))..............(((.......)))..	-1.6	1.00533
62	62	6	1003	2826	CTAGAAAACTTACAAAACCAGGT	CAAGAAAATTAACACAACCAGTA	CCAGAAAACTGACAAAACCAGCT	0.553903	0.572828	0.553903	0.72069	0.678664	0.365565	0.481757	0.434783	((((((.(((....))).)))))).......(((....)))............	-1.1	1.00533
209	209	6	1003	2826	CTAGAAAACTTACAAAACCAGGT	CAAGAAAATTAACACAACCAGTA	CCAGAAAACTGACAAAACCAGAC	0.612488	0.572828	0.572828	0.72069	0.678664	0.365565	0.481757	0.434783	((((((.(((....))).))))))..............(((.......)))..	-1.4	1.00685
140	140	6	1003	2826	CTAGAAAACTTACAAAACCAGGT	CAAGAAAATTAACACAACCAGTA	CCAGAAAACTGACAAAACCAGAG	0.612488	0.572828	0.572828	0.72069	0.678664	0.365565	0.481757	0.434783	((((((.(((....))).))))))..............(((.......)))..	-1.4	1.0073
66	66	6	1003	2826	CTAGAAAACTTACAAAACCAGGT	CAAGAAAATTAACACAACCAGTA	CCAGAAAATTGACAAAACCAGAT	0.55675	0.552491	0.552491	0.72069	0.678664	0.365565	0.481757	0.347826	((((((.(((....))).)))))).............................	0	1.00755
242	242	6	1003	2826	CTAGAAAACTTACAAAACCAGGT	CAAGAAAATTAACACAACCAGTA	CCAGAAAAGTGACAAAACCAGCA	0.625493	0.573688	0.573688	0.72069	0.678664	0.365565	0.481757	0.434783	((((((.(((....))).)))))).............................	0	1.01032
19	19	6	1003	2826	CTAGAAAACTTACAAAACCAGGT	CAAGAAAATTAACACAACCAGTA	CCAGAAAAGTGACAAAACCAGTT	0.67179	0.587827	0.587827	0.72069	0.678664	0.365565	0.481757	0.391304	((((((.(((....))).)))))).............................	0	1.01255
87	87	6	1003	2826	CTAGAAAACTTACAAAACCAGGT	CAAGAAAATTAACACAACCAGTA	CCAGAAAAGTGACAAAACCAGTG	0.625493	0.566819	0.566819	0.72069	0.678664	0.365565	0.481757	0.434783	((((((.(((....))).)))))).............................	0	1.01255
157	157	6	1003	2826	CTAGAAAACTTACAAAACCAGGT	CAAGAAAATTAACACAACCAGTA	CCAGAAAAGTGACAAAACCAGTC	0.625493	0.566568	0.566568	0.72069	0.678664	0.365565	0.481757	0.434783	((((((.(((....))).))))))................(((.......)))	-0.2	1.01255
136	136	6	1003	2826	CTAGAAAACTTACAAAACCAGGT	CAAGAAAATTAACACAACCAGTA	CCAGAAAAGTGACAAAACCAGAG	0.625493	0.555915	0.555915	0.72069	0.678664	0.365565	0.481757	0.434783	((((((.(((....))).)))))).............................	0	1.01255
205	205	6	1003	2826	CTAGAAAACTTACAAAACCAGGT	CAAGAAAATTAACACAACCAGTA	CCAGAAAAGTGACAAAACCAGAC	0.625493	0.555915	0.555915	0.72069	0.678664	0.365565	0.481757	0.434783	((((((.(((....))).)))))).............................	0	1.01255
42	42	6	1003	2826	CTAGAAAACTTACAAAACCAGGT	CAAGAAAATTAACACAACCAGTA	CCAGAAAAGTGACAAAACCAGGT	0.624116	0.555915	0.555915	0.72069	0.678664	0.365565	0.481757	0.434783	((((((.(((....))).)))))).............................	0	1.01255
105	105	6	1003	2826	CTAGAAAACTTACAAAACCAGGT	CAAGAAAATTAACACAACCAGTA	CCAGAAAAGTGACAAAACCAGGG	0.608213	0.555915	0.555915	0.72069	0.678664	0.365565	0.481757	0.478261	((((((.(((....))).)))))).....(((..................)))	-1.5	1.01255
175	175	6	1003	2826	CTAGAAAACTTACAAAACCAGGT	CAAGAAAATTAACACAACCAGTA	CCAGAAAAGTGACAAAACCAGGC	0.594347	0.555915	0.555915	0.72069	0.678664	0.365565	0.481757	0.478261	((((((.(((....))).)))))).............................	0	1.01255
69	69	6	1003	2826	CTAGAAAACTTACAAAACCAGGT	CAAGAAAATTAACACAACCAGTA	CCAGAAAAGTGACAAAACCAGAT	0.598182	0.555915	0.555915	0.72069	0.678664	0.365565	0.481757	0.391304	((((((.(((....))).)))))).............................	0	1.01379
34	34	6	1003	2826	CTAGAAAACTTACAAAACCAGGT	CAAGAAAATTAACACAACCAGTA	CGAGAAAACTAACAAAACCAGTT	0.588229	0.639492	0.588229	0.72069	0.678664	0.365565	0.481757	0.347826	((((((.(((....))).)))))).............................	0	1.01613
243	243	6	1003	2826	CTAGAAAACTTACAAAACCAGGT	CAAGAAAATTAACACAACCAGTA	CAAGAAAAGTGACAAAACCAGCA	0.703112	0.646809	0.646809	0.72069	0.678664	0.365565	0.481757	0.391304	((((((.(((....))).)))))).............................	0	1.01906
10	10	6	1003	2826	CTAGAAAACTTACAAAACCAGGT	CAAGAAAATTAACACAACCAGTA	CAAGAAAAGTAACAGAACCAGTT	0.564851	0.602175	0.564851	0.72069	0.678664	0.365565	0.481757	0.347826	((((((.(((....))).)))))).............................	0	1.02396
246	246	6	1003	2826	CTAGAAAACTTACAAAACCAGGT	CAAGAAAATTAACACAACCAGTA	CCAGAAAACTGACAAAACCAGCA	0.612488	0.591141	0.591141	0.72069	0.678664	0.365565	0.481757	0.434783	((((((.(((....))).)))))).......(((....)))............	-1.1	1.02592
225	225	6	1003	2826	CTAGAAAACTTACAAAACCAGGT	CAAGAAAATTAACACAACCAGTA	CCAGAAAACTGACAAAACCAGTA	0.612488	0.571566	0.571566	0.72069	0.678664	0.365565	0.481757	0.391304	((((((.(((....))).)))))).............((((.......)))).	-3	1.02592
306	306	6	1004	2827	TCTAGAAAACTTACAAAACCAGG	ACAAGAAAATTAACACAACCAGT	GCAAGAAAACTCACATAACCAGC	0.609173	0.556038	0.556038	0.535522	0.817859	0.32012	0.429581	0.434783	((((((.(((....))).)))))).....(....)..................	-1.2	1.0267
318	318	6	1077	2118	CCATTGCAGTATAAAACTGCTCA	CCGTCGCCATATGAAACTGCTCT	CCATGGCTATATGAAACTGCTCT	0.574395	0.552697	0.552697	0.658278	0.545944	0.391325	0.330716	0.434783	((((((.(((....))).))))))..........(((...........)))..	-1.2	1.02922
188	188	6	1003	2826	CTAGAAAACTTACAAAACCAGGT	CAAGAAAATTAACACAACCAGTA	CCAGAAAAGTGACAAAACCAGCC	0.625493	0.555915	0.555915	0.72069	0.678664	0.365565	0.481757	0.478261	((((((.(((....))).)))))).............................	0	1.03195
119	119	6	1003	2826	CTAGAAAACTTACAAAACCAGGT	CAAGAAAATTAACACAACCAGTA	CCAGAAAAGTGACAAAACCAGCG	0.625493	0.555915	0.555915	0.72069	0.678664	0.365565	0.481757	0.478261	((((((.(((....))).)))))).............................	0	1.03241
125	125	6	1003	2826	CTAGAAAACTTACAAAACCAGGT	CAAGAAAATTAACACAACCAGTA	CAAGAAAATTAACAAAACCAGCG	0.566974	0.665127	0.566974	0.72069	0.678664	0.365565	0.481757	0.347826	((((((.(((....))).)))))).............................	0	1.0349
142	142	6	1003	2826	CTAGAAAACTTACAAAACCAGGT	CAAGAAAATTAACACAACCAGTA	CAAGAAAATTAACAAAACCAGAG	0.566974	0.665127	0.566974	0.72069	0.678664	0.365565	0.481757	0.304348	((((((.(((....))).)))))).............................	0	1.0349
194	194	6	1003	2826	CTAGAAAACTTACAAAACCAGGT	CAAGAAAATTAACACAACCAGTA	CAAGAAAATTAACAAAACCAGCC	0.566974	0.665127	0.566974	0.72069	0.678664	0.365565	0.481757	0.347826	((((((.(((....))).)))))).............................	0	1.0349
211	211	6	1003	2826	CTAGAAAACTTACAAAACCAGGT	CAAGAAAATTAACACAACCAGTA	CAAGAAAATTAACAAAACCAGAC	0.566974	0.665127	0.566974	0.72069	0.678664	0.365565	0.481757	0.304348	((((((.(((....))).)))))).............................	0	1.0349
48	48	6	1003	2826	CTAGAAAACTTACAAAACCAGGT	CAAGAAAATTAACACAACCAGTA	CAAGAAAATTAACAAAACCAGGT	0.565726	0.665127	0.565726	0.72069	0.678664	0.365565	0.481757	0.304348	((((((.(((....))).))))))....(((...................)))	-0.1	1.0349
20	20	6	1003	2826	CTAGAAAACTTACAAAACCAGGT	CAAGAAAATTAACACAACCAGTA	CAAGAAAAGTGACAAAACCAGTT	0.755155	0.66275	0.66275	0.72069	0.678664	0.365565	0.481757	0.347826	((((((.(((....))).)))))).............................	0	1.03931
88	88	6	1003	2826	CTAGAAAACTTACAAAACCAGGT	CAAGAAAATTAACACAACCAGTA	CAAGAAAAGTGACAAAACCAGTG	0.703112	0.639064	0.639064	0.72069	0.678664	0.365565	0.481757	0.391304	((((((.(((....))).)))))).............................	0	1.03931
158	158	6	1003	2826	CTAGAAAACTTACAAAACCAGGT	CAAGAAAATTAACACAACCAGTA	CAAGAAAAGTGACAAAACCAGTC	0.703112	0.638781	0.638781	0.72069	0.678664	0.365565	0.481757	0.391304	((((((.(((....))).))))))................(((.......)))	-0.2	1.03931
137	137	6	1003	2826	CTAGAAAACTTACAAAACCAGGT	CAAGAAAATTAACACAACCAGTA	CAAGAAAAGTGACAAAACCAGAG	0.703112	0.626771	0.626771	0.72069	0.678664	0.365565	0.481757	0.391304	((((((.(((....))).)))))).............................	0	1.03931
206	206	6	1003	2826	CTAGAAAACTTACAAAACCAGGT	CAAGAAAATTAACACAACCAGTA	CAAGAAAAGTGACAAAACCAGAC	0.703112	0.626771	0.626771	0.72069	0.678664	0.365565	0.481757	0.391304	((((((.(((....))).)))))).............................	0	1.03931
43	43	6	1003	2826	CTAGAAAACTTACAAAACCAGGT	CAAGAAAATTAACACAACCAGTA	CAAGAAAAGTGACAAAACCAGGT	0.701564	0.626771	0.626771	0.72069	0.678664	0.365565	0.481757	0.391304	((((((.(((....))).))))))....(((...................)))	-0.1	1.03931
106	106	6	1003	2826	CTAGAAAACTTACAAAACCAGGT	CAAGAAAATTAACACAACCAGTA	CAAGAAAAGTGACAAAACCAGGG	0.683688	0.626771	0.626771	0.72069	0.678664	0.365565	0.481757	0.434783	((((((.(((....))).)))))).............................	0	1.03931
70	70	6	1003	2826	CTAGAAAACTTACAAAACCAGGT	CAAGAAAATTAACACAACCAGTA	CAAGAAAAGTGACAAAACCAGAT	0.672413	0.626771	0.626771	0.72069	0.678664	0.365565	0.481757	0.347826	((((((.(((....))).)))))).............................	0	1.03931
176	176	6	1003	2826	CTAGAAAACTTACAAAACCAGGT	CAAGAAAATTAACACAACCAGTA	CAAGAAAAGTGACAAAACCAGGC	0.668101	0.626771	0.626771	0.72069	0.678664	0.365565	0.481757	0.434783	((((((.(((....))).)))))).............................	0	1.03931
189	189	6	1003	2826	CTAGAAAACTTACAAAACCAGGT	CAAGAAAATTAACACAACCAGTA	CAAGAAAAGTGACAAAACCAGCC	0.703112	0.626771	0.626771	0.72069	0.678664	0.365565	0.481757	0.434783	((((((.(((....))).)))))).............................	0	1.04088
120	120	6	1003	2826	CTAGAAAACTTACAAAACCAGGT	CAAGAAAATTAACACAACCAGTA	CAAGAAAAGTGACAAAACCAGCG	0.703112	0.626771	0.626771	0.72069	0.678664	0.365565	0.481757	0.434783	((((((.(((....))).)))))).............................	0	1.04134
73	73	6	1003	2826	CTAGAAAACTTACAAAACCAGGT	CAAGAAAATTAACACAACCAGTA	CCAGAAAACTGACAAAACCAGAT	0.585745	0.572828	0.572828	0.72069	0.678664	0.365565	0.481757	0.391304	((((((.(((....))).))))))..............(((.......)))..	-1.4	1.04463
298	298	6	1004	2827	TCTAGAAAACTTACAAAACCAGG	ACAAGAAAATTAACACAACCAGT	GCAAGAAAACTCACATAACCAGG	0.623168	0.569011	0.569011	0.535522	0.817859	0.32012	0.429581	0.434783	((((((.(((....))).)))))).....(....)..................	-1.2	1.05065
264	264	6	1003	2826	CTAGAAAACTTACAAAACCAGGT	CAAGAAAATTAACACAACCAGTA	CAAGAAAAGTGACAAAACCAGAA	0.703112	0.63693	0.63693	0.72069	0.678664	0.365565	0.481757	0.347826	((((((.(((....))).)))))).............................	0	1.06059
31	31	6	1003	2826	CTAGAAAACTTACAAAACCAGGT	CAAGAAAATTAACACAACCAGTA	CCAGAAAAGTAACAAAACCAGTT	0.58203	0.627666	0.58203	0.72069	0.678664	0.365565	0.481757	0.347826	((((((.(((....))).)))))).............................	0	1.06584
314	314	6	1004	2827	TCTAGAAAACTTACAAAACCAGG	ACAAGAAAATTAACACAACCAGT	ACAAGAAAACTCACATAACCAGA	0.671259	0.577566	0.577566	0.535522	0.817859	0.32012	0.429581	0.347826	((((((.(((....))).)))))).............................	0	1.06644
58	58	6	1003	2826	CTAGAAAACTTACAAAACCAGGT	CAAGAAAATTAACACAACCAGTA	CCAGAAAAGTGACAAAACCAGCT	0.565663	0.555915	0.555915	0.72069	0.678664	0.365565	0.481757	0.434783	((((((.(((....))).)))))).............................	0	1.07067
282	282	6	1004	2827	TCTAGAAAACTTACAAAACCAGG	ACAAGAAAATTAACACAACCAGT	GCAAGAAAACTCACATAACCAGT	0.66422	0.583888	0.583888	0.535522	0.817859	0.32012	0.429581	0.391304	((((((.(((....))).)))))).....(....)..................	-1.2	1.07812
59	59	6	1003	2826	CTAGAAAACTTACAAAACCAGGT	CAAGAAAATTAACACAACCAGTA	CAAGAAAAGTGACAAAACCAGCT	0.635858	0.626771	0.626771	0.72069	0.678664	0.365565	0.481757	0.391304	((((((.(((....))).)))))).............................	0	1.07994
222	222	6	1003	2826	CTAGAAAACTTACAAAACCAGGT	CAAGAAAATTAACACAACCAGTA	CAAGAAAAGTGACAAAACCAGTA	0.703112	0.625391	0.625391	0.72069	0.678664	0.365565	0.481757	0.347826	((((((.(((....))).)))))).............................	0	1.08303
221	221	6	1003	2826	CTAGAAAACTTACAAAACCAGGT	CAAGAAAATTAACACAACCAGTA	CCAGAAAAGTGACAAAACCAGTA	0.625493	0.554691	0.554691	0.72069	0.678664	0.365565	0.481757	0.391304	((((((.(((....))).)))))).............................	0	1.12228
164	164	6	1003	2826	CTAGAAAACTTACAAAACCAGGT	CAAGAAAATTAACACAACCAGTA	CAAGAAAATTAACAAAACCAGTC	0.566974	0.677873	0.566974	0.72069	0.678664	0.365565	0.481757	0.304348	((((((.(((....))).)))))).............................	0	1.13943
94	94	6	1003	2826	CTAGAAAACTTACAAAACCAGGT	CAAGAAAATTAACACAACCAGTA	CAAGAAAATTAACAAAACCAGTG	0.566974	0.678173	0.566974	0.72069	0.678664	0.365565	0.481757	0.304348	((((((.(((....))).)))))).............................	0	1.13994
308	308	6	1004	2827	TCTAGAAAACTTACAAAACCAGG	ACAAGAAAATTAACACAACCAGT	ACAAGAAAACTCACATAACCAGC	0.658061	0.626786	0.626786	0.535522	0.817859	0.32012	0.429581	0.391304	((((((.(((....))).)))))).............................	0	1.15733
288	288	6	1004	2827	TCTAGAAAACTTACAAAACCAGG	ACAAGAAAATTAACACAACCAGT	ACAAGAAAATTGACAAAACCAGT	0.583532	0.586657	0.583532	0.535522	0.817859	0.32012	0.429581	0.304348	((((((.(((....))).)))))).......(((.....)))...........	-0.1	1.15856
300	300	6	1004	2827	TCTAGAAAACTTACAAAACCAGG	ACAAGAAAATTAACACAACCAGT	ACAAGAAAACTCACATAACCAGG	0.67318	0.64141	0.64141	0.535522	0.817859	0.32012	0.429581	0.391304	((((((.(((....))).)))))).............................	0	1.18433
98	98	6	1003	2826	CTAGAAAACTTACAAAACCAGGT	CAAGAAAATTAACACAACCAGTA	CTAGAAAACTAACAAAACCAGTG	0.565612	0.636306	0.565612	0.72069	0.678664	0.365565	0.481757	0.347826	((((((.(((....))).)))))).............................	0	1.19338
129	129	6	1003	2826	CTAGAAAACTTACAAAACCAGGT	CAAGAAAATTAACACAACCAGTA	CTAGAAAACTAACAAAACCAGCG	0.565612	0.624066	0.565612	0.72069	0.678664	0.365565	0.481757	0.391304	((((((.(((....))).)))))).............................	0	1.19338
146	146	6	1003	2826	CTAGAAAACTTACAAAACCAGGT	CAAGAAAATTAACACAACCAGTA	CTAGAAAACTAACAAAACCAGAG	0.565612	0.624066	0.565612	0.72069	0.678664	0.365565	0.481757	0.347826	((((((.(((....))).)))))).............................	0	1.19338
254	254	6	1003	2826	CTAGAAAACTTACAAAACCAGGT	CAAGAAAATTAACACAACCAGTA	CAAGAAAACTAACAAAACCAGCA	0.596502	0.711656	0.596502	0.72069	0.678664	0.365565	0.481757	0.347826	((((((.(((....))).)))))).............................	0	1.19371
249	249	6	1003	2826	CTAGAAAACTTACAAAACCAGGT	CAAGAAAATTAACACAACCAGTA	CAAGAAAATTAACAAAACCAGCA	0.566974	0.686391	0.566974	0.72069	0.678664	0.365565	0.481757	0.304348	((((((.(((....))).)))))).............................	0	1.19371
33	33	6	1003	2826	CTAGAAAACTTACAAAACCAGGT	CAAGAAAATTAACACAACCAGTA	CTAGAAAACTAACAAAACCAGTT	0.607477	0.65989	0.607477	0.72069	0.678664	0.365565	0.481757	0.304348	((((((.(((....))).)))))).............................	0	1.19559
168	168	6	1003	2826	CTAGAAAACTTACAAAACCAGGT	CAAGAAAATTAACACAACCAGTA	CTAGAAAACTAACAAAACCAGTC	0.565612	0.636025	0.565612	0.72069	0.678664	0.365565	0.481757	0.347826	((((((.(((....))).)))))).............................	0	1.19559
198	198	6	1003	2826	CTAGAAAACTTACAAAACCAGGT	CAAGAAAATTAACACAACCAGTA	CTAGAAAACTAACAAAACCAGCC	0.565612	0.624066	0.565612	0.72069	0.678664	0.365565	0.481757	0.391304	((((((.(((....))).)))))).............................	0	1.19559
215	215	6	1003	2826	CTAGAAAACTTACAAAACCAGGT	CAAGAAAATTAACACAACCAGTA	CTAGAAAACTAACAAAACCAGAC	0.565612	0.624066	0.565612	0.72069	0.678664	0.365565	0.481757	0.347826	((((((.(((....))).)))))).............................	0	1.19559
230	230	6	1003	2826	CTAGAAAACTTACAAAACCAGGT	CAAGAAAATTAACACAACCAGTA	CTAGAAAACTAACAAAACCAGTA	0.565612	0.622692	0.565612	0.72069	0.678664	0.365565	0.481757	0.304348	((((((.(((....))).)))))).............................	0	1.19559
253	253	6	1003	2826	CTAGAAAACTTACAAAACCAGGT	CAAGAAAATTAACACAACCAGTA	CTAGAAAACTAACAAAACCAGCA	0.565612	0.644017	0.565612	0.72069	0.678664	0.365565	0.481757	0.347826	((((((.(((....))).)))))).............................	0	1.19559
273	273	6	1003	2826	CTAGAAAACTTACAAAACCAGGT	CAAGAAAATTAACACAACCAGTA	CTAGAAAACTAACAAAACCAGAA	0.565612	0.634181	0.565612	0.72069	0.678664	0.365565	0.481757	0.304348	((((((.(((....))).)))))).............................	0	1.19559
293	293	6	1004	2827	TCTAGAAAACTTACAAAACCAGG	ACAAGAAAATTAACACAACCAGT	ACAAGAAAACTAACAAAACCAGT	0.554455	0.717754	0.554455	0.535522	0.817859	0.32012	0.429581	0.304348	((((((.(((....))).)))))).............................	0	1.19937
284	284	6	1004	2827	TCTAGAAAACTTACAAAACCAGG	ACAAGAAAATTAACACAACCAGT	ACAAGAAAACTCACATAACCAGT	0.717526	0.65818	0.65818	0.535522	0.817859	0.32012	0.429581	0.347826	((((((.(((....))).)))))).............................	0	1.21529
277	277	6	1004	2827	TCTAGAAAACTTACAAAACCAGG	ACAAGAAAATTAACACAACCAGT	CCAAGAAAATTCACATAACCAGT	0.630168	0.704771	0.630168	0.535522	0.817859	0.32012	0.429581	0.347826	((((((.(((....))).)))))).............................	0	1.2288
310	310	6	1004	2827	TCTAGAAAACTTACAAAACCAGG	ACAAGAAAATTAACACAACCAGT	CCAAGAAAATTCACATAACCAGA	0.589534	0.61845	0.589534	0.535522	0.817859	0.32012	0.429581	0.347826	((((((.(((....))).)))))).............................	0	1.2288
304	304	6	1004	2827	TCTAGAAAACTTACAAAACCAGG	ACAAGAAAATTAACACAACCAGT	CCAAGAAAATTCACATAACCAGC	0.577943	0.671155	0.577943	0.535522	0.817859	0.32012	0.429581	0.391304	((((((.(((....))).)))))).............................	0	1.2288
6	6	6	1003	2826	CTAGAAAACTTACAAAACCAGGT	CAAGAAAATTAACACAACCAGTA	CAAGAAAACTAACATAACCAGTT	0.57476	0.631333	0.57476	0.72069	0.678664	0.365565	0.481757	0.304348	((((((.(((....))).)))))).............................	0	1.23315
272	272	6	1003	2826	CTAGAAAACTTACAAAACCAGGT	CAAGAAAATTAACACAACCAGTA	CAAGAAAAGTAACAAAACCAGAA	0.609167	0.680096	0.609167	0.72069	0.678664	0.365565	0.481757	0.304348	((((((.(((....))).)))))).............................	0	1.24601
309	309	6	1004	2827	TCTAGAAAACTTACAAAACCAGG	ACAAGAAAATTAACACAACCAGT	TCAAGAAAATTGACAAAACCAGC	0.628042	0.603463	0.603463	0.535522	0.817859	0.32012	0.429581	0.347826	((((((.(((....))).))))))......((((.....))))..........	-1.5	1.24693
295	295	6	1004	2827	TCTAGAAAACTTACAAAACCAGG	ACAAGAAAATTAACACAACCAGT	CCAAGAAAATTCACATAACCAGG	0.591221	0.686813	0.591221	0.535522	0.817859	0.32012	0.429581	0.391304	((((((.(((....))).)))))).............................	0	1.25396
302	302	6	1004	2827	TCTAGAAAACTTACAAAACCAGG	ACAAGAAAATTAACACAACCAGT	CCAAGAAAATTCACAAAACCAGG	0.793156	0.558097	0.558097	0.535522	0.817859	0.32012	0.429581	0.391304	((((((.(((....))).)))))).............................	0	1.25657
313	313	6	1004	2827	TCTAGAAAACTTACAAAACCAGG	ACAAGAAAATTAACACAACCAGT	CCAAGAAAACTCACATAACCAGA	0.593829	0.603855	0.593829	0.535522	0.817859	0.32012	0.429581	0.391304	((((((.(((....))).)))))).............................	0	1.2634
299	299	6	1004	2827	TCTAGAAAACTTACAAAACCAGG	ACAAGAAAATTAACACAACCAGT	CCAAGAAAACTCACATAACCAGG	0.595528	0.670605	0.595528	0.535522	0.817859	0.32012	0.429581	0.434783	((((((.(((....))).)))))).............................	0	1.26574
307	307	6	1004	2827	TCTAGAAAACTTACAAAACCAGG	ACAAGAAAATTAACACAACCAGT	CCAAGAAAACTCACATAACCAGC	0.582153	0.655316	0.582153	0.535522	0.817859	0.32012	0.429581	0.434783	((((((.(((....))).)))))).............................	0	1.26574
283	283	6	1004	2827	TCTAGAAAACTTACAAAACCAGG	ACAAGAAAATTAACACAACCAGT	CCAAGAAAACTCACATAACCAGT	0.634758	0.688138	0.634758	0.535522	0.817859	0.32012	0.429581	0.391304	((((((.(((....))).)))))).............................	0	1.27061
315	315	6	1004	2827	TCTAGAAAACTTACAAAACCAGG	ACAAGAAAATTAACACAACCAGT	TCAAGAAAATTGACAAAACCAGA	0.640638	0.556074	0.556074	0.535522	0.817859	0.32012	0.429581	0.304348	((((((.(((....))).))))))......((((.....))))..........	-1.5	1.27194
301	301	6	1004	2827	TCTAGAAAACTTACAAAACCAGG	ACAAGAAAATTAACACAACCAGT	TCAAGAAAATTGACAAAACCAGG	0.642471	0.617543	0.617543	0.535522	0.817859	0.32012	0.429581	0.347826	((((((.(((....))).))))))......((((.....))))..........	-1.5	1.27557
290	290	6	1004	2827	TCTAGAAAACTTACAAAACCAGG	ACAAGAAAATTAACACAACCAGT	CCAAGAAAATTCACAAAACCAGT	0.845406	0.572689	0.572689	0.535522	0.817859	0.32012	0.429581	0.347826	((((((.(((....))).)))))).............................	0	1.2823
11	11	6	1003	2826	CTAGAAAACTTACAAAACCAGGT	CAAGAAAATTAACACAACCAGTA	CAAGAAAACTAACAGAACCAGTT	0.553108	0.620495	0.553108	0.72069	0.678664	0.365565	0.481757	0.347826	((((((.(((....))).)))))).............................	0	1.34067
287	287	6	1004	2827	TCTAGAAAACTTACAAAACCAGG	ACAAGAAAATTAACACAACCAGT	TCAAGAAAATTGACAAAACCAGT	0.684794	0.633689	0.633689	0.535522	0.817859	0.32012	0.429581	0.304348	((((((.(((....))).))))))......((((.....))))..........	-1.5	1.3596
52	52	6	1003	2826	CTAGAAAACTTACAAAACCAGGT	CAAGAAAATTAACACAACCAGTA	CTAGAAAACTAACAAAACCAGGT	0.564366	0.624066	0.564366	0.72069	0.678664	0.365565	0.481757	0.347826	((((((.(((....))).))))))....((((.(.............).))))	-1.1	1.37365
252	252	6	1003	2826	CTAGAAAACTTACAAAACCAGGT	CAAGAAAATTAACACAACCAGTA	CAAGAAAAGTAACAAAACCAGCA	0.609167	0.690645	0.609167	0.72069	0.678664	0.365565	0.481757	0.347826	((((((.(((....))).)))))).............................	0	1.3876
32	32	6	1003	2826	CTAGAAAACTTACAAAACCAGGT	CAAGAAAATTAACACAACCAGTA	CAAGAAAAGTAACAAAACCAGTT	0.654256	0.707667	0.654256	0.72069	0.678664	0.365565	0.481757	0.304348	((((((.(((....))).)))))).............................	0	1.39066
97	97	6	1003	2826	CTAGAAAACTTACAAAACCAGGT	CAAGAAAATTAACACAACCAGTA	CAAGAAAAGTAACAAAACCAGTG	0.609167	0.682375	0.609167	0.72069	0.678664	0.365565	0.481757	0.347826	((((((.(((....))).)))))).............................	0	1.39066
145	145	6	1003	2826	CTAGAAAACTTACAAAACCAGGT	CAAGAAAATTAACACAACCAGTA	CAAGAAAAGTAACAAAACCAGAG	0.609167	0.669249	0.609167	0.72069	0.678664	0.365565	0.481757	0.347826	((((((.(((....))).)))))).............................	0	1.39066
167	167	6	1003	2826	CTAGAAAACTTACAAAACCAGGT	CAAGAAAATTAACACAACCAGTA	CAAGAAAAGTAACAAAACCAGTC	0.609167	0.682073	0.609167	0.72069	0.678664	0.365565	0.481757	0.347826	((((((.(((....))).)))))).............................	0	1.39066
214	214	6	1003	2826	CTAGAAAACTTACAAAACCAGGT	CAAGAAAATTAACACAACCAGTA	CAAGAAAAGTAACAAAACCAGAC	0.609167	0.669249	0.609167	0.72069	0.678664	0.365565	0.481757	0.347826	((((((.(((....))).)))))).............................	0	1.39066
51	51	6	1003	2826	CTAGAAAACTTACAAAACCAGGT	CAAGAAAATTAACACAACCAGTA	CAAGAAAAGTAACAAAACCAGGT	0.607826	0.669249	0.607826	0.72069	0.678664	0.365565	0.481757	0.347826	((((((.(((....))).))))))....(((...................)))	-0.1	1.39066
112	112	6	1003	2826	CTAGAAAACTTACAAAACCAGGT	CAAGAAAATTAACACAACCAGTA	CAAGAAAAGTAACAAAACCAGGG	0.592339	0.669249	0.592339	0.72069	0.678664	0.365565	0.481757	0.391304	((((((.(((....))).)))))).............................	0	1.39066
76	76	6	1003	2826	CTAGAAAACTTACAAAACCAGGT	CAAGAAAATTAACACAACCAGTA	CAAGAAAAGTAACAAAACCAGAT	0.582569	0.669249	0.582569	0.72069	0.678664	0.365565	0.481757	0.304348	((((((.(((....))).)))))).............................	0	1.39066
181	181	6	1003	2826	CTAGAAAACTTACAAAACCAGGT	CAAGAAAATTAACACAACCAGTA	CAAGAAAAGTAACAAAACCAGGC	0.578834	0.669249	0.578834	0.72069	0.678664	0.365565	0.481757	0.391304	((((((.(((....))).)))))).............................	0	1.39066
197	197	6	1003	2826	CTAGAAAACTTACAAAACCAGGT	CAAGAAAATTAACACAACCAGTA	CAAGAAAAGTAACAAAACCAGCC	0.609167	0.669249	0.609167	0.72069	0.678664	0.365565	0.481757	0.391304	((((((.(((....))).)))))).............................	0	1.41731
128	128	6	1003	2826	CTAGAAAACTTACAAAACCAGGT	CAAGAAAATTAACACAACCAGTA	CAAGAAAAGTAACAAAACCAGCG	0.609167	0.669249	0.609167	0.72069	0.678664	0.365565	0.481757	0.391304	((((((.(((....))).)))))).............................	0	1.41794
163	163	6	1003	2826	CTAGAAAACTTACAAAACCAGGT	CAAGAAAATTAACACAACCAGTA	CAAGAAAACTCACAAAACCAGTC	0.592436	0.561638	0.561638	0.72069	0.678664	0.365565	0.481757	0.391304	((((((.(((....))).)))))).............................	0	1.42444
27	27	6	1003	2826	CTAGAAAACTTACAAAACCAGGT	CAAGAAAATTAACACAACCAGTA	CAAGAAAACTCACAAAACCAGTT	0.636287	0.582712	0.582712	0.72069	0.678664	0.365565	0.481757	0.347826	((((((.(((....))).)))))).............................	0	1.42707
248	248	6	1003	2826	CTAGAAAACTTACAAAACCAGGT	CAAGAAAATTAACACAACCAGTA	CAAGAAAACTCACAAAACCAGCA	0.592436	0.568695	0.568695	0.72069	0.678664	0.365565	0.481757	0.391304	((((((.(((....))).)))))).............................	0	1.42707
93	93	6	1003	2826	CTAGAAAACTTACAAAACCAGGT	CAAGAAAATTAACACAACCAGTA	CAAGAAAACTCACAAAACCAGTG	0.592436	0.561886	0.561886	0.72069	0.678664	0.365565	0.481757	0.391304	((((((.(((....))).)))))).............................	0	1.42707
269	269	6	1003	2826	CTAGAAAACTTACAAAACCAGGT	CAAGAAAATTAACACAACCAGTA	CAAGAAAACTCACAAAACCAGAA	0.592436	0.56001	0.56001	0.72069	0.678664	0.365565	0.481757	0.347826	((((((.(((....))).)))))).............................	0	1.42707
229	229	6	1003	2826	CTAGAAAACTTACAAAACCAGGT	CAAGAAAATTAACACAACCAGTA	CAAGAAAAGTAACAAAACCAGTA	0.609167	0.667775	0.609167	0.72069	0.678664	0.365565	0.481757	0.304348	((((((.(((....))).)))))).............................	0	1.54137
