# Supplementary material for: Polyvalent guide RNAs for CRISPR antivirals
Source: iScience. 2022 Oct 13;25(11):105333. doi: 10.1016/j.isci.2022.105333 (PMC9618770; doi:10.1016/j.isci.2022.105333)
Supplement: Table S6. RfxCas13d gRNAs and pgRNAs used in N. bethamiana, related to Figure 2 [file mmc7.xlsx]

## Sheet: Table S6
Supplementary Table S6: RfxCas13d gRNAs and pgRNAs used in N. bethamiana. Related to Figure 2.
Figures	(p)gRNA Name	Alternative name	(p)gRNA sequence	TRBO-GFP target position	Target Gene	Target Product	Predicted activity at target (or target 1)	Predicted activity at corresponding paired site (or target 2)
2C-E, S4	gRNA-TRBO.1077	gA	CCAUUGCAGUAUAAAACUGCUCA	np1077	TMVgp1	replicase	0.658278	0.391325
2C-E, S4	pgRNA-TRBO.1077.2118	pgAB	CCAUUGCCGUAUGAAACUGCUCU	np1077; np2118	TMVgp1 + TMV gp1	replicase	0.876549	0.556599
2C-E, S4	gRNA-TRBO.2118	gB	CCGUCGCCAUAUGAAACUGCUCU	np2118	TMVgp1	replicase	0.545944	0.330716
2D-E	gRNA-TRBO.5178	gC	CAGACACACGCUCACACCUCCUC	np5178	TMVgp4	MP	0.415476	0.272828
2D-E	pgRNA-TRBO.5178.5360	pgCD	CAGAGACCCGCUGACAUCUCCCC	np5178; np5360	TMVgp4 + TMV gp4	MP	0.825139	0.556694
2D-E	gRNA-TRBO.5360	gD	CAGAAACCCGCUGACAUCUUCAC	np5360	TMVgp4	MP	0.77535	0.868896
2D-E	gRNA-TRBO.2585	gE	UUAUCCACAGCCCGGAACUCCGU	np2585	TMVgp1	helicase	0.652888	0.304965
2D-E	pgRNA-TRBO.2585.4039	pgEF	UUAUGCACAGCCGGGAACUCCGU	np2585; np4039	TMVgp1 + TMV gp1	helicase; RdRp	0.787852	0.597991
2D-E	gRNA-TRBO.4039	gF	GUCUGCAAAGCCGGGUACUCCGU	np4039	TMVgp1	RdRp	0.534416	0.191325
2C, 2E, S4	gRNA-TRBO-NT	gNT	GUCCGCUUGCUUGUCCUUGGGAU	(non-targeting)	-	-
