# Supplementary material for: Polyvalent guide RNAs for CRISPR antivirals
Source: iScience. 2022 Oct 13;25(11):105333. doi: 10.1016/j.isci.2022.105333 (PMC9618770; doi:10.1016/j.isci.2022.105333)
Supplement: Table S7. RT-qPCR of GFP mRNA in N. bethamiana after transient expression of TRBO-GFP; RfxCas13d; and gRNAs, pgRNAs, or non-targeting (NT) gRNAs, related to Figure 2 [file mmc8.xlsx]

## Sheet: Table S7
Supplementary Table S7: RT-qPCR of GFP mRNA in N. bethamiana after transient expression of TRBO-GFP; RfxCas13d; and gRNAs, pgRNAs, or non-targeting (NT) gRNAs. Related to Figure 2.
Results of RT-qPCR; experiments were performed in batches of 3 biological replicates (with 4 leaves) on which the average of 3 technical qPCR replicates is reported.
Results of all GFP mRNA levels are normalized relative to N. bethamiana PP2A householder gene expression, and then to compare experiments are normalized relative to the mean GFP levels in experiments with non-viral targeting controls (dCas13d with no gRNA in figure 2D and Cas13d with gNT in Figure 2E) performed at the same time as the other experimental conditions
									log10(p-values) of 2-sided t-test: (hightlighted in red p < 0.05)
Figure 2D:											dRfxCas13d	dRfxCas13d	dRfxCas13d	dRfxCas13d	dRfxCas13d	dRfxCas13d	RfxCas13d	RfxCas13d	RfxCas13d	RfxCas13d	RfxCas13d
CRISPR effector	gRNA name:	% of GFP detected relative to decrease of GFP relative to dCas13d with no gRNA			mean:	std:	SEM:				-	gA	gB	gA+gB	pAB	pAB+pCD	gA	gB	gA+gB	pAB	pAB+pCD
dRfxCas13d	-	0.7071	1.3851	1.0281	1.0401	0.339159	0.195814		dRfxCas13d	-	0	-0.716	-1.2824	-1.1473	-0.7248	-1.3864	-2.0049	-2.0752	-2.107	-2.1529	-2.2112
dRfxCas13d	gA	0.5638	0.6507	0.8827	0.699067	0.16486	0.0951819		dRfxCas13d	gA	-0.716	0	-0.9492	-0.6434	-0.0914	-1.1421	-2.3757	-2.5009	-2.5588	-2.6321	-2.7252
dRfxCas13d	gB	0.5273	0.4633	0.5152	0.501933	0.034	0.0196299		dRfxCas13d	gB	-1.2824	-0.9492	0	-0.6798	-0.4509	-0.5239	-3.8856	-4.2986	-4.5817	-4.6674	-4.8307
dRfxCas13d	gA+gB	0.5704	0.6015	0.4977	0.556533	0.0532712	0.0307562		dRfxCas13d	gA+gB	-1.1473	-0.6434	-0.6798	0	-0.2654	-0.9669	-3.5876	-3.8611	-4.0183	-4.1078	-4.2414
dRfxCas13d	pAB	0.4698	0.5548	0.9395	0.6547	0.250279	0.144499		dRfxCas13d	pAB	-0.7248	-0.0914	-0.4509	-0.2654	0	-0.6305	-1.6393	-1.7515	-1.802	-1.8736	-1.9638
dRfxCas13d	pAB+pCD	0.3511	0.4796	0.4965	0.4424	0.0795184	0.0459099		dRfxCas13d	pAB+pCD	-1.3864	-1.1421	-0.5239	-0.9669	-0.6305	0	-2.5059	-2.7627	-2.8879	-3.0098	-3.1667
RfxCas13d	gA	0.1063	0.1619	0.1294	0.132533	0.0279321	0.0161266		RfxCas13d	gA	-2.0049	-2.3757	-3.8856	-3.5876	-1.6393	-2.5059	0	-1.0087	-1.6797	-2.2394	-2.8463
RfxCas13d	gB	0.1058	0.0969	0.0713	0.0913333	0.017911	0.0103409		RfxCas13d	gB	-2.0752	-2.5009	-4.2986	-3.8611	-1.7515	-2.7627	-1.0087	0	-0.8263	-1.9133	-2.916
RfxCas13d	gA+gB	0.0747	0.0736	0.0698	0.0727	0.00257099	0.00148436		RfxCas13d	gA+gB	-2.107	-2.5588	-4.5817	-4.0183	-1.802	-2.8879	-1.6797	-0.8263	0	-2.6688	-5.0027
RfxCas13d	pAB	0.0355	0.0479	0.0464	0.0432667	0.00676782	0.0039074		RfxCas13d	pAB	-2.1529	-2.6321	-4.6674	-4.1078	-1.8736	-3.0098	-2.2394	-1.9133	-2.6688	0	-3.0237
RfxCas13d	pAB+pCD	0.009	0.0034	0.003	0.00513333	0.0033546	0.00193678		RfxCas13d	pAB+pCD	-2.2112	-2.7252	-4.8307	-4.2414	-1.9638	-3.1667	-2.8463	-2.916	-5.0027	-3.0237	0
Figure 2E:																	log10(p-values) of 2-sided t-test: (hightlighted in red p < 0.05)
CRISPR effector	gRNA name:	% of GFP RNA detected relative to Cas13d with non-targeting gRNA (gNT)											mean:	std:	SEM:			NT	gA	gB	gC	gD	gE	gF	pAB	pCD	pEF	gC+gD	gE+gF	pAB+pCD	pAB+pEF	pCD+pEF
RfxCas13d	NT	1.20908	0.820122	0.970798	0.741877	1.22065	0.891094	1.10801	1.0009	0.94865	1.07881	0.972538	0.996593	0.143095	0.0431448		NT	0	-6.8609	-6.1894	-7.3305	-7.5224	-6.9149	-7.0018	-13.6312	-7.4777	-7.5468	-7.2849	-7.4752	-7.544	-7.5271	-7.3123
RfxCas13d	gA	0.118449	0.151246	0.107271									0.125655	0.0186618	0.0107744		gA	-6.8609	0	-1.3656	-1.8441	-3.0576	-0.1906	-0.4384	-5.9556	-2.9407	-3.1299	-1.8431	-2.925	-3.1171	-3.0736	-2.1949
RfxCas13d	gB	0.285231	0.174316	0.221991									0.227179	0.0454293	0.0262286		gB	-6.1894	-1.3656	0	-2.1913	-2.6202	-1.4296	-1.4448	-6.3381	-2.5572	-2.6555	-2.1657	-2.5523	-2.6508	-2.6273	-2.2686
RfxCas13d	gC	0.0307609	0.019513	0.0713262									0.0405334	0.0222528	0.0128476		gC	-7.3305	-1.8441	-2.1913	0	-0.9817	-1.4623	-0.7436	-1.1908	-0.7118	-1.1272	-0.1809	-0.6943	-1.1089	-1.0107	-0.1217
RfxCas13d	gD	0.00505027	0.00951164	0.0078337									0.0074652	0.00183989	0.00106226		gD	-7.5224	-3.0576	-2.6202	-0.9817	0	-2.4385	-1.3994	-0.5842	-2.5398	-1.6092	-1.552	-2.0448	-1.1339	-0.2115	-2.1633
RfxCas13d	gE	0.0979033	0.0965332	0.149775									0.114737	0.0247816	0.0143077		gE	-6.9149	-0.1906	-1.4296	-1.4623	-2.4385	0	-0.2517	-4.9903	-2.3111	-2.5108	-1.3965	-2.2992	-2.5002	-2.4536	-1.6391
RfxCas13d	gF	0.146521	0.0854267	0.0483829									0.0934434	0.0404635	0.0233616		gF	-7.0018	-0.4384	-1.4448	-0.7436	-1.3994	-0.2517	0	-2.9836	-1.2696	-1.4693	-0.6235	-1.2612	-1.4607	-1.4132	-0.7295
RfxCas13d	pAB	0.0043884	0.0101678	0.00889021	0.0101138	0.00801067	0.00804522	0.0298413	0.0352346	0.0378733			0.0169517	0.0125299	0.00417664		pAB	-13.6312	-5.9556	-6.3381	-1.1908	-0.5842	-4.9903	-2.9836	0	-0.0419	-0.9798	-2.0485	-0.0214	-0.9307	-0.6563	-2.1211
RfxCas13d	pCD	0.0162868	0.0156549	0.0160956									0.0160125	0.00026457	0.00015275		pCD	-7.4777	-2.9407	-2.5572	-0.7118	-2.5398	-2.3111	-1.2696	-0.0419	0	-5.7495	-1.2706	-0.1171	-3.4432	-3.1579	-1.8127
RfxCas13d	pEF	0.00247047	0.00328837	0.00268219									0.00281368	0.000346611	0.000200116		pEF	-7.5468	-3.1299	-2.6555	-1.1272	-1.6092	-2.5108	-1.4693	-0.9798	-5.7495	0	-1.7025	-3.2052	-0.1722	-1.6919	-2.3627
RfxCas13d	gC+gD	0.0406832	0.0346079	0.0750455									0.0501122	0.0178041	0.0102792		gC+gD	-7.2849	-1.8431	-2.1657	-0.1809	-1.552	-1.3965	-0.6235	-2.0485	-1.2706	-1.7025	0	-1.2475	-1.6817	-1.5832	-0.0918
RfxCas13d	gE+gF	0.0190803	0.0159046	0.0143971									0.0164607	0.0019519	0.00112693		gE+gF	-7.4752	-2.925	-2.5523	-0.6943	-2.0448	-2.2992	-1.2612	-0.0214	-0.1171	-3.2052	-1.2475	0	-2.7494	-2.3681	-1.7674
RfxCas13d	pAB+pCD	0.0037691	0.00122103	0.00501025									0.00333346	0.00157731	0.000910663		pAB+pCD	-7.544	-3.1171	-2.6508	-1.1089	-1.1339	-2.5002	-1.4607	-0.9307	-3.4432	-0.1722	-1.6817	-2.7494	0	-1.0261	-2.3272
RfxCas13d	pAB+pEF	0.0052435	0.00600178	0.00848598									0.00657708	0.00138484	0.000799535		pAB+pEF	-7.5271	-3.0736	-2.6273	-1.0107	-0.2115	-2.4536	-1.4132	-0.6563	-3.1579	-1.6919	-1.5832	-2.3681	-1.0261	0	-2.2083
RfxCas13d	pCD+pEF	0.0427679	0.0355558	0.0606957									0.0463398	0.0105696	0.00610233		pCD+pEF	-7.3123	-2.1949	-2.2686	-0.1217	-2.1633	-1.6391	-0.7295	-2.1211	-1.8127	-2.3627	-0.0918	-1.7674	-2.3272	-2.2083	0
