# Supplementary material for: Polyvalent guide RNAs for CRISPR antivirals
Source: iScience. 2022 Oct 13;25(11):105333. doi: 10.1016/j.isci.2022.105333 (PMC9618770; doi:10.1016/j.isci.2022.105333)
Supplement: Table S8. RfxCas13d pgRNA Target Pairs and Sequence Conservation for SARS-CoV-2, related to Figure 3 [file mmc9.xlsx]

## Sheet: Table S8
Supplementary Table S8: RfxCas13d pgRNA Target Pairs and Sequence Conservation for SARS-CoV-2. Related to Figure 3.
Highlighted pairs are those with pgRNAs in top quartile of predicted activity at both sites; no expected interaction with human transcriptome; and 100% target sequence conservation across 29,123 clinical strain variants
*Activities for crRNAs at their target sequence predicted using cas13design (Wessels et al. Nature Biotechnology. 2020)
Number	PairSet	Site1	Site2	Target1Gene	Target1Product	Target1Notes	Target2Gene	Target2Product	Target2Notes	Target1	Target2	Sequence1	Sequence2	EstimatedActivity1	EstimatedActivity2	Matches	Target1SequenceConservation	Target2SequenceConservation	TargetConservation
2	20	26387	21445	E	envelope protein		ORF1ab	2'-O-ribose methyltransferase		GCGTACTGCTGCAATATTGTTAA	GGGTACTGCTGTTATGTCTTTAA	TTAACAATATTGCAGCAGTACGC	TTAAAGACATAACAGCAGTACCC	0.954221	1	17	1	1	1
3	26	9161	18931	ORF1ab	nsp4		ORF1ab	3'-5' exonuclease		TGGCTCTATTATTCAATTTCCTA	TGACTGGACTATTGAATATCCTA	TAGGAAATTGAATAATAGAGCCA	TAGGATATTCAATAGTCCAGTCA	0.940766	0.610003	17	1	1	1
4	39	12655	7891	ORF1ab	nsp8		ORF1ab	nsp3		CATGGCCTCTTATTGTAACAGCT	CATTGCCTATTAATGTTATAGTT	AGCTGTTACAATAAGAGGCCATG	AACTATAACATTAATAGGCAATG	0.900378	0.608623	17	1	1	1
5	47	13254	5936	ORF1ab	nsp10		ORF1ab	nsp3		GGTGCATCGTGTTGTCTGTACTG	ATTGGATGGTGTTGTTTGTACAG	CAGTACAGACAACACGATGCACC	CTGTACAAACAACACCATCCAAT	0.880924	0.678378	17	1	1	1
8	83	13255	5937	ORF1ab	nsp10		ORF1ab	nsp3		GTGCATCGTGTTGTCTGTACTGC	TTGGATGGTGTTGTTTGTACAGA	GCAGTACAGACAACACGATGCAC	TCTGTACAAACAACACCATCCAA	0.802294	0.786058	17	1	1	1
10	85	13112	4730	ORF1ab	nsp10		ORF1ab	nsp3		TGCTGCTAAAGCTTACAAAGATT	TGCTGTTACAGCGTATAATGGTT	AATCTTTGTAAGCTTTAGCAGCA	AACCATTATACGCTGTAACAGCA	0.794101	0.6406	17	1	1	1
11	90	13110	4728	ORF1ab	nsp10		ORF1ab	nsp3		GATGCTGCTAAAGCTTACAAAGA	GATGCTGTTACAGCGTATAATGG	TCTTTGTAAGCTTTAGCAGCATC	CCATTATACGCTGTAACAGCATC	0.787399	0.649025	17	1	1	1
12	116	4727	13109	ORF1ab	nsp2		ORF1ab	nsp10		TGATGCTGTTACAGCGTATAATG	AGATGCTGCTAAAGCTTACAAAG	CATTATACGCTGTAACAGCATCA	CTTTGTAAGCTTTAGCAGCATCT	0.744085	0.972522	17	1	1	1
13	120	18045	12097	ORF1ab	3'-5' exonuclease		ORF1ab	nsp8		ATGTGGCAACTTTACAAGCTGAA	ACAGGGCAACCTTACAAGCTATA	TTCAGCTTGTAAAGTTGCCACAT	TATAGCTTGTAAGGTTGCCCTGT	0.733212	0.720184	17	1	1	1
15	140	18044	12096	ORF1ab	3'-5' exonuclease		ORF1ab	nsp8		AATGTGGCAACTTTACAAGCTGA	AACAGGGCAACCTTACAAGCTAT	TCAGCTTGTAAAGTTGCCACATT	ATAGCTTGTAAGGTTGCCCTGTT	0.702525	0.725632	17	1	1	1
18	164	7889	24348	ORF1ab	nsp2		S	spike glycoprotein		TTCATTGCCTATTAATGTTATAG	TTGATTGCCAACCAATTTAATAG	CTATAACATTAATAGGCAATGAA	CTATTAAATTGGTTGGCAATCAA	0.643273	0.818916	17	1	1	1
20	172	10062	7249	ORF1ab	3C-like proteinase		ORF1ab	nsp3		TCAGCTGTTTTGCAGAGTGGTTT	TTGGCTTAGTTGCAGAGTGGTTT	AAACCACTCTGCAAAACAGCTGA	AAACCACTCTGCAACTAAGCCAA	0.6299	0.697048	18	1	1	1
21	180	11684	7021	ORF1ab	nsp6		ORF1ab	nsp3		ACTCAACCGCTACTTTAGACTGA	ACTCAACCGCTGCTTTAGGTGTT	TCAGTCTAAAGTAGCGGTTGAGT	AACACCTAAAGCAGCGGTTGAGT	0.612425	0.844369	17	1	1	1
24	194	18712	12158	ORF1ab	3'-5' exonuclease		ORF1ab	nsp8		TTCCACTGCTTCAGACACTTATG	TGCTACTGCTCAAGAAGCTTATG	CATAAGTGTCTGAAGCAGTGGAA	CATAAGCTTCTTGAGCAGTAGCA	0.596507	0.806099	17	1	1	1
25	203	11683	7020	ORF1ab	nsp6		ORF1ab	nsp3		TACTCAACCGCTACTTTAGACTG	TACTCAACCGCTGCTTTAGGTGT	CAGTCTAAAGTAGCGGTTGAGTA	ACACCTAAAGCAGCGGTTGAGTA	0.543607	0.863875	18	1	1	1
1	5	10541	11193	ORF1ab	3C-like proteinase		ORF1ab	nsp6		CTGTGTCTCTTTTTGTTACATGC	CTCTGTTTGTTTTTGTTACCTTC	GCATGTAACAAAAAGAGACACAG	GAAGGTAACAAAAACAAACAGAG	0.988901	0.561305	18	1	1	1
6	51	7062	7119	ORF1ab	nsp2		ORF1ab	nsp3		ATGCCTTCTTACTGTACTGGTTA	ATTGCAACCTACTGTACTGGTTC	TAACCAGTACAGTAAGAAGGCAT	GAACCAGTACAGTAGGTTGCAAT	0.869764	0.588561	17	1	1	1
7	80	1676	2369	ORF1ab	nsp2		ORF1ab	nsp2		TGTTGGTGACTTTAAACTTAATG	TATTGGTGGAGCTAAACTTAAAG	CATTAAGTTTAAAGTCACCAACA	CTTTAAGTTTAGCTCCACCAATA	0.810685	0.623362	17	1	1	1
9	84	9777	13261	ORF1ab	nsp4		ORF1ab	nsp10		CGTGTAGTCTTTAATGGTGTTTC	CGTGTTGTCTGTACTGCCGTTGC	GAAACACCATTAAAGACTACACG	GCAACGGCAGTACAGACAACACG	0.799915	0.714275	17	1	1	1
14	138	20998	22772	ORF1ab	2'-O-ribose methyltransferase		S	spike glycoprotein		TGCAGATTCAACTTTGATTGGTG	TGCAGATTCATTTGTAATTAGAG	CACCAATCAAAGTTGAATCTGCA	CTCTAATTACAAATGAATCTGCA	0.705563	0.638445	17	1	1	1
16	143	7250	10063	ORF1ab	nsp2		ORF1ab	proteinase		TGGCTTAGTTGCAGAGTGGTTTT	CAGCTGTTTTGCAGAGTGGTTTT	AAAACCACTCTGCAACTAAGCCA	AAAACCACTCTGCAAAACAGCTG	0.691463	0.617055	18	1	1	1
17	151	15514	11219	ORF1ab	RdRP		ORF1ab	nsp6		TGCCACAACTGCTTATGCTAATA	TGCCACTGTAGCTTATTTTAATA	TATTAGCATAAGCAGTTGTGGCA	TATTAAAATAAGCTACAGTGGCA	0.679042	0.87869	17	1	1	1
19	165	7890	24349	ORF1ab	nsp2		S	spike glycoprotein		TCATTGCCTATTAATGTTATAGT	TGATTGCCAACCAATTTAATAGT	ACTATAACATTAATAGGCAATGA	ACTATTAAATTGGTTGGCAATCA	0.642273	0.790493	17	1	1	1
22	190	4731	13113	ORF1ab	nsp2		ORF1ab	nsp10		GCTGTTACAGCGTATAATGGTTA	GCTGCTAAAGCTTACAAAGATTA	TAACCATTATACGCTGTAACAGC	TAATCTTTGTAAGCTTTAGCAGC	0.603216	0.782852	17	1	1	1
23	193	14215	18163	ORF1ab	RdRP		ORF1ab	3'-5' exonuclease		AACTGCAGAGTCACATGTTGACA	AACTGAAGGTTTATGTGTTGACA	TGTCAACATGTGACTCTGCAGTT	TGTCAACACATAAACCTTCAGTT	0.599182	0.712417	17	1	1	1
26	37	6572	23850	ORF1ab	nsp2		S	spike glycoprotein		AATGGCTGCTTATGTAGACAATT	TATGGCAGTTTTTGTACACAATT	AATTGTCTACATAAGCAGCCATT	AATTGTGTACAAAAACTGCCATA	0.911047	0.698948	18	0.99883	1	0.99883
27	182	6571	23849	ORF1ab	nsp2		S	spike glycoprotein		TAATGGCTGCTTATGTAGACAAT	ATATGGCAGTTTTTGTACACAAT	ATTGTCTACATAAGCAGCCATTA	ATTGTGTACAAAAACTGCCATAT	0.611518	0.815203	17	0.99883	1	0.99883
28	16	28580	1676	N	nucleocapsid phosphoprotein		ORF1ab	nsp2		TGGTGGTGACGGTAAAATGAAAG	TGTTGGTGACTTTAAACTTAATG	CTTTCATTTTACCGTCACCACCA	CATTAAGTTTAAAGTCACCAACA	0.965887	0.824871	17	0.9988	1	0.9988
29	18	28581	1677	N	nucleocapsid phosphoprotein		ORF1ab	nsp2		GGTGGTGACGGTAAAATGAAAGA	GTTGGTGACTTTAAACTTAATGA	TCTTTCATTTTACCGTCACCACC	TCATTAAGTTTAAAGTCACCAAC	0.958141	0.855882	17	0.9988	1	0.9988
30	19	25560	12019	ORF3a	ORF3a Protein		ORF1ab	nsp7		GCGTTGCACTTCTTGCTGTTTTT	TGGTTTCACTACTTTCTGTTTTG	AAAAACAGCAAGAAGTGCAACGC	CAAAACAGAAAGTAGTGAAACCA	0.955021	0.72636	17	1	0.9988	0.9988
31	35	14655	12592	ORF1ab	RdRP		ORF1ab	nsp8		TAGCTGCACTTACTAACAATGTT	TAGATGCAGATAGTAAAATTGTT	AACATTGTTAGTAAGTGCAGCTA	AACAATTTTACTATCTGCATCTA	0.918448	0.558501	17	0.9988	1	0.9988
32	48	14470	14149	ORF1ab	RdRP		ORF1ab	RdRP		TGGTGTTCCATTTGTAGTTTCAA	TGGAGTTCCTGTTGTAGATTCTT	TTGAAACTACAAATGGAACACCA	AAGAATCTACAACAGGAACTCCA	0.880442	0.821059	17	0.9988	1	0.9988
33	56	29480	14155	N	nucleocapsid phosphoprotein		ORF1ab	RdRP		TCCTGCTGCAGATTTGGATGATT	TCCTGTTGTAGATTCTTATTATT	AATCATCCAAATCTGCAGCAGGA	AATAATAAGAATCTACAACAGGA	0.864908	0.97167	17	0.9988	1	0.9988
34	61	20960	12585	ORF1ab	2'-O-ribose methyltransferase		ORF1ab	nsp8		CTGCTTGTCGATTCAGATCTTAA	CAGGTTGTAGATGCAGATAGTAA	TTAAGATCTGAATCGACAAGCAG	TTACTATCTGCATCTACAACCTG	0.849539	0.557485	17	0.9988	1	0.9988
35	71	14148	14469	ORF1ab	RdRP		ORF1ab	RdRP		GTGGAGTTCCTGTTGTAGATTCT	ATGGTGTTCCATTTGTAGTTTCA	AGAATCTACAACAGGAACTCCAC	TGAAACTACAAATGGAACACCAT	0.824154	0.791929	17	1	0.9988	0.9988
36	87	5942	13260	ORF1ab	nsp2		ORF1ab	nsp10		TGGTGTTGTTTGTACAGAAATTG	TCGTGTTGTCTGTACTGCCGTTG	CAATTTCTGTACAAACAACACCA	CAACGGCAGTACAGACAACACGA	0.789409	0.684962	17	0.9988	1	0.9988
37	93	18979	12596	ORF1ab	3'-5' exonuclease		ORF1ab	nsp8		TGCGGCTTGTAGAAAGGTTCAAC	TGCAGATAGTAAAATTGTTCAAC	GTTGAACCTTTCTACAAGCCGCA	GTTGAACAATTTTACTATCTGCA	0.780479	0.636134	17	0.9988	1	0.9988
38	104	14467	14146	ORF1ab	RdRP		ORF1ab	RdRP		TGATGGTGTTCCATTTGTAGTTT	TAGTGGAGTTCCTGTTGTAGATT	AAACTACAAATGGAACACCATCA	AATCTACAACAGGAACTCCACTA	0.76631	0.771836	17	0.9988	1	0.9988
39	152	14147	14468	ORF1ab	RdRP		ORF1ab	RdRP		AGTGGAGTTCCTGTTGTAGATTC	GATGGTGTTCCATTTGTAGTTTC	GAATCTACAACAGGAACTCCACT	GAAACTACAAATGGAACACCATC	0.677042	0.86905	17	1	0.9988	0.9988
40	167	13043	18058	ORF1ab	nsp10		ORF1ab	3'-5' exonuclease		ACAAGCTGGTAATGCAACAGAAG	ACAAGCTGAAAATGTAACAGGAC	CTTCTGTTGCATTACCAGCTTGT	GTCCTGTTACATTTTCAGCTTGT	0.635226	0.921414	18	0.9988	1	0.9988
41	168	18321	7249	ORF1ab	3'-5' exonuclease		ORF1ab	nsp3		TTGGCTTCGATGTCGAGGGGTGT	TTGGCTTAGTTGCAGAGTGGTTT	ACACCCCTCGACATCGAAGCCAA	AAACCACTCTGCAACTAAGCCAA	0.634007	0.690723	17	0.9988	1	0.9988
42	36	12185	25320	ORF1ab	nsp8		S	spike glycoprotein		GGCTGTTGCTAATGGTGATTCTG	GGCTGTTGTTCTTGTGGATCCTG	CAGAATCACCATTAGCAACAGCC	CAGGATCCACAAGAACAACAGCC	0.914087	0.751722	17	0.99879	1	0.99879
43	73	12186	15524	ORF1ab	nsp8		ORF1ab	RdRP		GCTGTTGCTAATGGTGATTCTGA	GCTTATGCTAATAGTGTTTTTAA	TCAGAATCACCATTAGCAACAGC	TTAAAAACACTATTAGCATAAGC	0.818916	0.60022	17	0.99879	1	0.99879
44	159	14154	29479	ORF1ab	RdRP		N	nucleocapsid phosphoprotein		TTCCTGTTGTAGATTCTTATTAT	TTCCTGCTGCAGATTTGGATGAT	ATAATAAGAATCTACAACAGGAA	ATCATCCAAATCTGCAGCAGGAA	0.652791	0.795034	17	1	0.99879	0.99879
45	141	5941	13259	ORF1ab	nsp2		ORF1ab	nsp10		ATGGTGTTGTTTGTACAGAAATT	ATCGTGTTGTCTGTACTGCCGTT	AATTTCTGTACAAACAACACCAT	AACGGCAGTACAGACAACACGAT	0.698679	0.618357	17	0.99876	1	0.99876
46	175	9108	735	ORF1ab	nsp4		ORF1ab	nsp1		GGTTCTGTTGCTTATGAAAGTTT	GGCACTGATCCTTATGAAGATTT	AAACTTTCATAAGCAACAGAACC	AAATCTTCATAAGGATCAGTGCC	0.624725	0.678524	17	1	0.99876	0.99876
47	196	24578	22821	S	spike glycoprotein		S	spike glycoprotein		AGGCAGACTTCAAAGTTTGCAGA	GGGCAAACTGGAAAGATTGCTGA	TCTGCAAACTTTGAAGTCTGCCT	TCAGCAATCTTTCCAGTTTGCCC	0.593277	0.743842	17	1	0.99876	0.99876
48	201	18848	15566	ORF1ab	3'-5' exonuclease		ORF1ab	helicase		GTCCATGGTAATGCACATGTAGC	GCCAATGTTAATGCACTTTTATC	GCTACATGTGCATTACCATGGAC	GATAAAAGTGCATTAACATTGGC	0.564608	0.838875	17	0.99876	1	0.99876
49	22	26385	25333	E	envelope protein		S	spike glycoprotein		GTGCGTACTGCTGCAATATTGTT	GTGGATCCTGCTGCAAATTTGAT	AACAATATTGCAGCAGTACGCAC	ATCAAATTTGCAGCAGGATCCAC	0.952472	0.951466	17	1	0.99869	0.99869
50	23	27181	25268	M	membrane glycoprotein		S	spike glycoprotein		AGCAGTGACAATATTGCTTTGCT	AATGGTGACAATTATGCTTTGCT	AGCAAAGCAATATTGTCACTGCT	AGCAAAGCATAATTGTCACCATT	0.949203	0.687789	18	1	0.99869	0.99869
51	32	26384	25332	E	envelope protein		S	spike glycoprotein		TGTGCGTACTGCTGCAATATTGT	TGTGGATCCTGCTGCAAATTTGA	ACAATATTGCAGCAGTACGCACA	TCAAATTTGCAGCAGGATCCACA	0.923	0.905882	17	1	0.99869	0.99869
52	43	26383	25331	E	envelope protein		S	spike glycoprotein		GTGTGCGTACTGCTGCAATATTG	TTGTGGATCCTGCTGCAAATTTG	CAATATTGCAGCAGTACGCACAC	CAAATTTGCAGCAGGATCCACAA	0.895599	0.713665	17	1	0.99869	0.99869
53	86	3172	23290	ORF1ab	nsp2		s	spike glycoprotein		TTGGTGCCACTTCTGCTGCTCTT	TTGCTGACACTACTGATGCTGTC	AAGAGCAGCAGAAGTGGCACCAA	GACAGCATCAGTAGTGTCAGCAA	0.789363	0.940766	17	1	0.99869	0.99869
54	92	3171	23289	ORF1ab	nsp2		s	spike glycoprotein		TTTGGTGCCACTTCTGCTGCTCT	ATTGCTGACACTACTGATGCTGT	AGAGCAGCAGAAGTGGCACCAAA	ACAGCATCAGTAGTGTCAGCAAT	0.784391	0.670155	17	1	0.99869	0.99869
55	125	23291	3173	S	spike glycoprotein		ORF1ab	nsp3		TGCTGACACTACTGATGCTGTCC	TGGTGCCACTTCTGCTGCTCTTC	GGACAGCATCAGTAGTGTCAGCA	GAAGAGCAGCAGAAGTGGCACCA	0.720801	0.793445	17	0.99869	1	0.99869
56	192	14215	4574	ORF1ab	RdRP		ORF1ab	nsp3		AACTGCAGAGTCACATGTTGACA	AACTGTAGCGTCACTTATCAACA	TGTCAACATGTGACTCTGCAGTT	TGTTGATAAGTGACGCTACAGTT	0.599182	0.79206	17	1	0.99869	0.99869
57	45	7001	7287	ORF1ab	nsp2		ORF1ab	nsp3		TTGCCTAGGTTCTTTAATCTACT	TTCACTAGGTTTTTCTATGTACT	AGTAGATTAAAGAACCTAGGCAA	AGTACATAGAAAAACCTAGTGAA	0.885026	0.578114	17	1	0.99866	0.99866
58	50	14654	12591	ORF1ab	RdRP		ORF1ab	nsp8		GTAGCTGCACTTACTAACAATGT	GTAGATGCAGATAGTAAAATTGT	ACATTGTTAGTAAGTGCAGCTAC	ACAATTTTACTATCTGCATCTAC	0.870882	0.64401	17	0.99866	1	0.99866
59	77	1528	25254	ORF1ab	nsp2		s	spike glycoprotein		TTGGTTGCCATAACAAGTGTGCC	TTGATTGCCATAGTAATGGTGAC	GGCACACTTGTTATGGCAACCAA	GTCACCATTACTATGGCAATCAA	0.8124	0.649229	17	1	0.99855	0.99855
60	112	2682	12452	ORF1ab	nsp2		ORF1ab	nsp8		TACTGTGCCCTTGCACCTAATAT	TTGTGTTCCCTTGAACATAATAC	ATATTAGGTGCAAGGGCACAGTA	GTATTATGTTCAAGGGAACACAA	0.753643	0.69819	17	0.99855	1	0.99855
61	157	21771	18107	S	spike glycoprotein		ORF1ab	3'-5' exonuclease		ACTTGGTTCCATGCTATACATGT	ACTGGGTTACATCCTACACAGGC	ACATGTATAGCATGGAACCAAGT	GCCTGTGTAGGATGTAACCCAGT	0.66019	0.701886	17	1	0.99849	0.99849
62	146	9791	9515	ORF1ab	nsp4		ORF1ab	nsp4		TGGTGTTTCCTTTAGTACTTTTG	TGTAGTTGCCTTTAATACTTTAC	CAAAAGTACTAAAGGAAACACCA	GTAAAGTATTAAAGGCAACTACA	0.686805	0.738059	17	0.99845	1	0.99845
63	188	6709	19116	ORF1ab	nsp2		ORF1ab	helicase		ATGCTAAGCCTTTTCTTAACAAA	ATGCACAGCCTTGTAGTGACAAA	TTTGTTAAGAAAAGGCTTAGCAT	TTTGTCACTACAAGGCTGTGCAT	0.605182	0.893318	17	0.99838	1	0.99838
64	156	11018	9298	ORF1ab	nsp6		ORF1ab	nsp4		GGGTACACACCACTGGTTGTTAC	GGGTACTTAACAATGATTATTAC	GTAACAACCAGTGGTGTGTACCC	GTAATAATCATTGTTAAGTACCC	0.662319	0.923276	17	1	0.99828	0.99828
65	94	9429	9264	ORF1ab	nsp4		ORF1ab	nsp4		GTAGCTGGTGGTATTGTAGCTAT	GAAGCTGGTGTTTGTGTATCTAC	ATAGCTACAATACCACCAGCTAC	GTAGATACACAAACACCAGCTTC	0.780002	0.970171	17	0.99825	1	0.99825
66	58	24101	26328	S	spike glycoprotein		E	envelope protein		TTGCCTTGGTGATATTGCTGCTA	TTGCTTTCGTGGTATTCTTGCTA	TAGCAGCAATATCACCAAGGCAA	TAGCAAGAATACCACGAAAGCAA	0.857713	0.578823	18	0.99797	1	0.99797
67	145	24102	26329	S	spike glycoprotein		E	envelope protein		TGCCTTGGTGATATTGCTGCTAG	TGCTTTCGTGGTATTCTTGCTAG	CTAGCAGCAATATCACCAAGGCA	CTAGCAAGAATACCACGAAAGCA	0.689901	0.855522	18	0.99797	1	0.99797
68	170	24103	26330	S	spike glycoprotein		E	envelope protein		GCCTTGGTGATATTGCTGCTAGA	GCTTTCGTGGTATTCTTGCTAGT	TCTAGCAGCAATATCACCAAGGC	ACTAGCAAGAATACCACGAAAGC	0.630925	0.812027	17	0.99797	1	0.99797
69	186	24100	26327	S	spike glycoprotein		E	envelope protein		ATTGCCTTGGTGATATTGCTGCT	CTTGCTTTCGTGGTATTCTTGCT	AGCAGCAATATCACCAAGGCAAT	AGCAAGAATACCACGAAAGCAAG	0.608308	0.78796	17	0.99797	1	0.99797
70	13	6573	23851	ORF1ab	nsp2		S	spike glycoprotein		ATGGCTGCTTATGTAGACAATTC	ATGGCAGTTTTTGTACACAATTA	GAATTGTCTACATAAGCAGCCAT	TAATTGTGTACAAAAACTGCCAT	0.974494	0.689394	18	0.99773	1	0.99773
71	110	4575	14216	ORF1ab	nsp2		ORF1ab	RNA Poly		ACTGTAGCGTCACTTATCAACAC	ACTGCAGAGTCACATGTTGACAC	GTGTTGATAAGTGACGCTACAGT	GTGTCAACATGTGACTCTGCAGT	0.755867	0.722182	17	0.99869	0.99897	0.997661
72	176	25687	9681	ORF3a	ORF3a Protein		ORF1ab	nsp4		CTCACACCTTTTGCTCGTTGCTG	TTCACACCTTTAGTACCTTTCTG	CAGCAACGAGCAAAAGGTGTGAG	CAGAAAGGTACTAAAGGTGTGAA	0.624289	0.795176	17	0.99883	0.9988	0.997631
73	24	25083	16936	S	spike glycoprotein		ORF1ab	helicase		GGTGACATCTCTGGCATTAATGC	GCTGACATCACATACAGTAATGC	GCATTAATGCCAGAGATGTCACC	GCATTACTGTATGTGATGTCAGC	0.948669	0.720184	17	0.9988	0.9988	0.997601
74	82	436	10924	ORF1ab	leader protein		ORF1ab	proteinase		CTTGTGGCTTAGTAGAAGTTGAA	GTAGTGCTTTATTAGAAGATGAA	TTCAACTTCTACTAAGCCACAAG	TTCATCTTCTAATAAAGCACTAC	0.805661	0.597477	17	0.9988	0.9988	0.997601
75	88	5942	27194	ORF1ab	nsp2		ORF6	ORF6 protein		TGGTGTTGTTTGTACAGAAATTG	TTGCTTTGCTTGTACAGTAAGTG	CAATTTCTGTACAAACAACACCA	CACTTACTGTACAAGCAAAGCAA	0.789409	0.654447	17	0.9988	0.9988	0.997601
76	106	24435	10632	S	spike glycoprotein		ORF1ab	proteinase		GTGGTCAACCAAAATGCACAAGC	GTTGACAGGCAAACAGCACAAGC	GCTTGTGCATTTTGGTTGACCAC	GCTTGTGCTGTTTGCCTGTCAAC	0.763378	0.601921	17	0.9988	0.9988	0.997601
77	108	9263	9428	ORF1ab	nsp4		ORF1ab	nsp4		AGAAGCTGGTGTTTGTGTATCTA	AGTAGCTGGTGGTATTGTAGCTA	TAGATACACAAACACCAGCTTCT	TAGCTACAATACCACCAGCTACT	0.757505	0.892721	18	0.9988	0.9988	0.997601
78	127	9262	9427	ORF1ab	nsp4		ORF1ab	nsp4		CAGAAGCTGGTGTTTGTGTATCT	TAGTAGCTGGTGGTATTGTAGCT	AGATACACAAACACCAGCTTCTG	AGCTACAATACCACCAGCTACTA	0.718555	0.795842	17	0.9988	0.9988	0.997601
79	129	12197	21016	ORF1ab	nsp8		ORF1ab	2'-O-ribose methyltransferase		TGGTGATTCTGAAGTTGTTCTTA	TGGTGATTGTGCAACTGTACATA	TAAGAACAACTTCAGAATCACCA	TATGTACAGTTGCACAATCACCA	0.714583	0.645426	17	0.9988	0.9988	0.997601
80	162	5943	27195	ORF1ab	nsp2		ORF6	ORF6 protein		GGTGTTGTTTGTACAGAAATTGA	TGCTTTGCTTGTACAGTAAGTGA	TCAATTTCTGTACAAACAACACC	TCACTTACTGTACAAGCAAAGCA	0.648679	0.745869	17	0.9988	0.9988	0.997601
81	187	3733	9016	ORF1ab	nsp2		ORF1ab	nsp4		TATCAGCTGGTATTTTTGGTGCT	CATCAGCTTGTGTTTTGGCTGCT	AGCACCAAAAATACCAGCTGATA	AGCAGCCAAAACACAAGCTGATG	0.607399	0.819429	18	0.9988	0.9988	0.997601
82	205	7636	15312	ORF1ab	nsp2		ORF1ab	RdRP		GGAATTGTGTTAATTGTGATACA	GGGATTATCCTAAATGTGATAGA	TGTATCACAATTAACACAATTCC	TCTATCACATTTAGGATAATCCC	0.541023	0.965887	17	0.9988	0.9988	0.997601
83	21	27182	25269	M	membrane glycoprotein		S	spike glycoprotein		GCAGTGACAATATTGCTTTGCTT	ATGGTGACAATTATGCTTTGCTG	AAGCAAAGCAATATTGTCACTGC	CAGCAAAGCATAATTGTCACCAT	0.954404	0.844316	17	0.9988	0.99879	0.997591
84	81	25270	27183	S	spike glycoprotein		M	membrane glycoprotein		TGGTGACAATTATGCTTTGCTGT	CAGTGACAATATTGCTTTGCTTG	ACAGCAAAGCATAATTGTCACCA	CAAGCAAAGCAATATTGTCACTG	0.808051	0.67414	17	0.99879	0.9988	0.997591
85	153	27255	19026	ORF6	ORF6 protein		ORF1ab	3'-5' exonuclease		TAGCAGAGATATTACTAATTATT	TAGCAGACAAATTCCCAGTTCTT	AATAATTAGTAATATCTCTGCTA	AAGAACTGGGAATTTGTCTGCTA	0.674739	0.772478	17	0.9988	0.99879	0.997591
86	15	6574	23852	ORF1ab	nsp2		S	spike glycoprotein		TGGCTGCTTATGTAGACAATTCT	TGGCAGTTTTTGTACACAATTAA	AGAATTGTCTACATAAGCAGCCA	TTAATTGTGTACAAAAACTGCCA	0.966917	0.645976	17	0.99759	1	0.99759
87	49	3736	9019	ORF1ab	nsp2		ORF1ab	nsp4		CAGCTGGTATTTTTGGTGCTGAC	CAGCTTGTGTTTTGGCTGCTGAA	GTCAGCACCAAAAATACCAGCTG	TTCAGCAGCCAAAACACAAGCTG	0.872257	0.612215	18	0.99876	0.9988	0.997561
88	55	25561	12020	ORF3a	ORF3a Protein		ORF1ab	nsp7		CGTTGCACTTCTTGCTGTTTTTC	GGTTTCACTACTTTCTGTTTTGC	GAAAAACAGCAAGAAGTGCAACG	GCAAAACAGAAAGTAGTGAAACC	0.865783	0.749176	18	0.99876	0.9988	0.997561
89	67	3734	9017	ORF1ab	nsp2		ORF1ab	nsp4		ATCAGCTGGTATTTTTGGTGCTG	ATCAGCTTGTGTTTTGGCTGCTG	CAGCACCAAAAATACCAGCTGAT	CAGCAGCCAAAACACAAGCTGAT	0.830903	0.555917	19	0.99876	0.9988	0.997561
90	74	3735	9018	ORF1ab	nsp2		ORF1ab	nsp4		TCAGCTGGTATTTTTGGTGCTGA	TCAGCTTGTGTTTTGGCTGCTGA	TCAGCACCAAAAATACCAGCTGA	TCAGCAGCCAAAACACAAGCTGA	0.817092	0.673828	19	0.99876	0.9988	0.997561
91	9	7661	12536	ORF1ab	nsp2		ORF1ab	nsp8		CTGTGCTGGTAGTACATTTATTA	GTGTGATGGTACAACATTTACTT	TAATAAATGTACTACCAGCACAG	AAGTAAATGTTGTACCATCACAC	0.981468	0.886526	17	1	0.99756	0.99756
92	25	7662	12537	ORF1ab	nsp2		ORF1ab	nsp8		TGTGCTGGTAGTACATTTATTAG	TGTGATGGTACAACATTTACTTA	CTAATAAATGTACTACCAGCACA	TAAGTAAATGTTGTACCATCACA	0.94652	0.804228	17	1	0.99756	0.99756
93	31	7663	12538	ORF1ab	nsp2		ORF1ab	nsp8		GTGCTGGTAGTACATTTATTAGT	GTGATGGTACAACATTTACTTAT	ACTAATAAATGTACTACCAGCAC	ATAAGTAAATGTTGTACCATCAC	0.92747	0.665452	17	1	0.99756	0.99756
94	53	7664	12539	ORF1ab	nsp2		ORF1ab	nsp8		TGCTGGTAGTACATTTATTAGTG	TGATGGTACAACATTTACTTATG	CACTAATAAATGTACTACCAGCA	CATAAGTAAATGTTGTACCATCA	0.86581	0.727868	17	1	0.99756	0.99756
95	119	4200	1482	ORF1ab	nsp2		ORF1ab	nsp2		AAGGCTGGTGGCACTACTGAAAT	AAGGGTGGTCGCACTATTGCCTT	ATTTCAGTAGTGCCACCAGCCTT	AAGGCAATAGTGCGACCACCCTT	0.733998	0.782259	17	0.99756	1	0.99756
96	54	25332	29474	S	spike glycoprotein		N	nucleocapsid phosphoprotein		TGTGGATCCTGCTGCAAATTTGA	TCTTCTTCCTGCTGCAGATTTGG	TCAAATTTGCAGCAGGATCCACA	CCAAATCTGCAGCAGGAAGAAGA	0.865861	0.575086	17	0.99869	0.9988	0.997492
97	59	27179	25266	M	membrane glycoprotein		S	spike glycoprotein		GTAGCAGTGACAATATTGCTTTG	GTAATGGTGACAATTATGCTTTG	CAAAGCAATATTGTCACTGCTAC	CAAAGCATAATTGTCACCATTAC	0.85384	0.586931	18	1	0.99735	0.99735
98	38	13586	17276	ORF1ab	RdRP		ORF1ab	helicase		GTAGCTGGTTTTGCTAAATTCCT	GTAGAGTGTTTTGATAAATTCAA	AGGAATTTAGCAAAACCAGCTAC	TTGAATTTATCAAAACACTCTAC	0.905063	0.623744	17	0.99731	1	0.99731
99	76	13585	17275	ORF1ab	RdRP		ORF1ab	helicase		AGTAGCTGGTTTTGCTAAATTCC	TGTAGAGTGTTTTGATAAATTCA	GGAATTTAGCAAAACCAGCTACT	TGAATTTATCAAAACACTCTACA	0.81449	0.70668	17	0.99731	1	0.99731
100	171	20187	19746	ORF1ab	endoRNAse		ORF1ab	endo RNAse		TTGATGGTGTTGTCCAACAATTA	TTGATGGTGTTGATGTAGAATTG	TAATTGTTGGACAACACCATCAA	CAATTCTACATCAACACCATCAA	0.629963	0.758164	17	0.99842	0.9988	0.997222
101	204	19745	20186	ORF1ab	endoRNAse		ORF1ab	2'-O-ribose methyltransferase		GTTGATGGTGTTGATGTAGAATT	GTTGATGGTGTTGTCCAACAATT	AATTCTACATCAACACCATCAAC	AATTGTTGGACAACACCATCAAC	0.541439	0.851447	18	0.9988	0.99842	0.997222
102	197	7288	22288	ORF1ab	nsp2		S	spike glycoprotein		TCACTAGGTTTTTCTATGTACTT	TCACTAGGTTTCAAACTTTACTT	AAGTACATAGAAAAACCTAGTGA	AAGTAAAGTTTGAAACCTAGTGA	0.591495	0.901614	17	0.99866	0.99852	0.997182
103	30	14656	8138	ORF1ab	RdRP		ORF1ab	nsp3		AGCTGCACTTACTAACAATGTTG	AGCTGAACTTGCAAAGAATGTGT	CAACATTGTTAGTAAGTGCAGCT	ACACATTCTTTGCAAGTTCAGCT	0.927982	0.660155	17	0.99866	0.99849	0.997152
104	34	14657	8139	ORF1ab	RdRP		ORF1ab	nsp3		GCTGCACTTACTAACAATGTTGC	GCTGAACTTGCAAAGAATGTGTC	GCAACATTGTTAGTAAGTGCAGC	GACACATTCTTTGCAAGTTCAGC	0.919726	0.542994	17	0.99866	0.99849	0.997152
105	97	14653	8135	ORF1ab	RdRP		ORF1ab	nsp3		AGTAGCTGCACTTACTAACAATG	AGAAGCTGAACTTGCAAAGAATG	CATTGTTAGTAAGTGCAGCTACT	CATTCTTTGCAAGTTCAGCTTCT	0.776673	0.615168	18	0.99866	0.99849	0.997152
106	134	14652	8134	ORF1ab	RdRP		ORF1ab	nsp3		CAGTAGCTGCACTTACTAACAAT	CAGAAGCTGAACTTGCAAAGAAT	ATTGTTAGTAAGTGCAGCTACTG	ATTCTTTGCAAGTTCAGCTTCTG	0.709045	0.626942	18	0.99866	0.99849	0.997152
107	154	14651	8133	ORF1ab	RdRP		ORF1ab	nsp3		TCAGTAGCTGCACTTACTAACAA	GCAGAAGCTGAACTTGCAAAGAA	TTGTTAGTAAGTGCAGCTACTGA	TTCTTTGCAAGTTCAGCTTCTGC	0.672901	0.677073	17	0.99866	0.99849	0.997152
108	195	14650	8132	ORF1ab	RdRP		ORF1ab	nsp3		TTCAGTAGCTGCACTTACTAACA	TGCAGAAGCTGAACTTGCAAAGA	TGTTAGTAAGTGCAGCTACTGAA	TCTTTGCAAGTTCAGCTTCTGCA	0.594077	0.882116	17	0.99866	0.99849	0.997152
109	17	9461	21825	ORF1ab	nsp4		S	spike glycoprotein		ATGCCTTGCCTACTATTTTATGA	AACCCTGTCCTACCATTTAATGA	TCATAAAATAGTAGGCAAGGCAT	TCATTAAATGGTAGGACAGGGTT	0.960699	0.52964	17	1	0.99711	0.99711
110	29	9464	21828	ORF1ab	nsp4		S	spike glycoprotein		CCTTGCCTACTATTTTATGAGGT	CCTGTCCTACCATTTAATGATGG	ACCTCATAAAATAGTAGGCAAGG	CCATCATTAAATGGTAGGACAGG	0.930094	0.873434	17	1	0.99711	0.99711
111	41	9465	21829	ORF1ab	nsp4		S	spike glycoprotein		CTTGCCTACTATTTTATGAGGTT	CTGTCCTACCATTTAATGATGGT	AACCTCATAAAATAGTAGGCAAG	ACCATCATTAAATGGTAGGACAG	0.896944	0.876424	17	1	0.99711	0.99711
112	62	21827	9463	S	spike glycoprotein		ORF1ab	nsp4		CCCTGTCCTACCATTTAATGATG	GCCTTGCCTACTATTTTATGAGG	CATCATTAAATGGTAGGACAGGG	CCTCATAAAATAGTAGGCAAGGC	0.847208	0.780728	17	0.99711	1	0.99711
113	105	10510	12448	ORF1ab	3C-like proteinase		ORF1ab	nsp8		GTGGTAGTGTTGGTTTTAACATA	ATGGTTGTGTTCCCTTGAACATA	TATGTTAAAACCAACACTACCAC	TATGTTCAAGGGAACACAACCAT	0.764463	0.584059	17	0.99698	1	0.99698
114	133	5971	20163	ORF1ab	nsp2		ORF1ab	2'-O-ribose methyltransferase		AGTTGGACAATTATTATAAGAAA	CACAGTTCAATTATTATAAGAAA	TTTCTTATAATAATTGTCCAACT	TTTCTTATAATAATTGAACTGTG	0.710065	0.723029	17	1	0.99698	0.99698
115	66	16506	22588	ORF1ab	helicase		S	spike glycoprotein		TGTGTGCTAATGGACAAGTTTTT	TGTGCCCTTTTGGTGAAGTTTTT	AAAAACTTGTCCATTAGCACACA	AAAAACTTCACCAAAAGGGCACA	0.831153	0.872764	17	0.99694	1	0.99694
116	69	16505	22587	ORF1ab	helicase		S	spike glycoprotein		TTGTGTGCTAATGGACAAGTTTT	TTGTGCCCTTTTGGTGAAGTTTT	AAAACTTGTCCATTAGCACACAA	AAAACTTCACCAAAAGGGCACAA	0.825343	0.928962	17	0.99694	1	0.99694
117	95	10511	12449	ORF1ab	3C-like proteinase		ORF1ab	nsp8		TGGTAGTGTTGGTTTTAACATAG	TGGTTGTGTTCCCTTGAACATAA	CTATGTTAAAACCAACACTACCA	TTATGTTCAAGGGAACACAACCA	0.778399	0.614832	17	0.99687	1	0.99687
118	100	21972	2798	S	spike glycoprotein		ORF1ab	nsp3		GTCTGTGAATTTCAATTTTGTAA	GAGTGTGAATATCACTTTTGAAC	TTACAAAATTGAAATTCACAGAC	GTTCAAAAGTGATATTCACACTC	0.772661	0.714078	17	0.99811	0.99873	0.996842
119	130	21970	2796	S	spike glycoprotein		ORF1ab	nsp3		AAGTCTGTGAATTTCAATTTTGT	AAGAGTGTGAATATCACTTTTGA	ACAAAATTGAAATTCACAGACTT	TCAAAAGTGATATTCACACTCTT	0.712361	0.651285	18	0.99811	0.99873	0.996842
120	135	21971	2797	S	spike glycoprotein		ORF1ab	nsp3		AGTCTGTGAATTTCAATTTTGTA	AGAGTGTGAATATCACTTTTGAA	TACAAAATTGAAATTCACAGACT	TTCAAAAGTGATATTCACACTCT	0.709026	0.952945	18	0.99811	0.99873	0.996842
121	118	10018	23497	ORF1ab	nsp4		S	spike glycoprotein		CAGGTTCTGATGTTCTTTACCAA	CAGGTTCTAATGTTTTTCAAACA	TTGGTAAAGAACATCAGAACCTG	TGTTTGAAAAACATTAGAACCTG	0.740448	0.673947	17	0.99684	1	0.99684
122	33	28940	25785	N	nucleocapsid phosphoprotein		ORF3a	ORF3a protein		TGATGCTGCTCTTGCTTTGCTGC	TAATGAGGCTTTGGCTTTGCTGG	GCAGCAAAGCAAGAGCAGCATCA	CCAGCAAAGCCAAAGCCTCATTA	0.922629	0.726885	17	0.9988	0.9979	0.996703
123	42	22666	16917	S	spike glycoprotein		ORF1ab	helicase		GTGTTGCTGATTATTCTGTCCTA	ATGTTGGTGATTATTTTGTGCTG	TAGGACAGAATAATCAGCAACAC	CAGCACAAAATAATCACCAACAT	0.89647	0.748615	18	1	0.9967	0.9967
124	65	22667	16918	S	spike glycoprotein		ORF1ab	helicase		TGTTGCTGATTATTCTGTCCTAT	TGTTGGTGATTATTTTGTGCTGA	ATAGGACAGAATAATCAGCAACA	TCAGCACAAAATAATCACCAACA	0.840455	0.911118	18	1	0.9967	0.9967
125	149	22668	16919	S	spike glycoprotein		ORF1ab	helicase		GTTGCTGATTATTCTGTCCTATA	GTTGGTGATTATTTTGTGCTGAC	TATAGGACAGAATAATCAGCAAC	GTCAGCACAAAATAATCACCAAC	0.681933	0.921669	17	1	0.9967	0.9967
126	3	15133	9266	ORF1ab	RdRP		ORF1ab	nsp4		AGCTGGTGTCTCTATCTGTAGTA	AGCTGGTGTTTGTGTATCTACTA	TACTACAGATAGAGACACCAGCT	TAGTAGATACACAAACACCAGCT	1	0.950278	17	0.99657	1	0.99657
127	199	23954	9380	S	spike glycoprotein		ORF1ab	nsp4		AACACCACCAATTAAAGATTTTG	TACACCACTAATTCAACCTATTG	CAAAATCTTTAATTGGTGGTGTT	CAATAGGTTGAATTAGTGGTGTA	0.573646	0.798714	17	0.99776	0.9988	0.996563
128	6	29195	9030	N	nucleocapsid phosphoprotein		ORF1ab	nsp4		TTGGCCGCAAATTGCACAATTTG	TTGGCTGCTGAATGTACAATTTT	CAAATTGTGCAATTTGCGGCCAA	AAAATTGTACATTCAGCAGCCAA	0.986171	0.990297	17	0.99646	1	0.99646
129	7	29194	9029	N	nucleocapsid phosphoprotein		ORF1ab	nsp4		ATTGGCCGCAAATTGCACAATTT	TTTGGCTGCTGAATGTACAATTT	AAATTGTGCAATTTGCGGCCAAT	AAATTGTACATTCAGCAGCCAAA	0.982935	0.957512	17	0.99646	1	0.99646
130	99	23359	2761	S	spike glycoprotein		ORF1ab	nsp3		TTGGTGGTGTCAGTGTTATAACA	TTGGTGATGACACTGTGATAGAA	TGTTATAACACTGACACCACCAA	TTCTATCACAGTGTCATCACCAA	0.77415	0.580343	17	0.9988	0.99763	0.996433
131	169	3737	9020	ORF1ab	nsp2		ORF1ab	nsp4		AGCTGGTATTTTTGGTGCTGACC	AGCTTGTGTTTTGGCTGCTGAAT	GGTCAGCACCAAAAATACCAGCT	ATTCAGCAGCCAAAACACAAGCT	0.632962	0.686805	17	0.99759	0.9988	0.996393
132	184	2764	18679	ORF1ab	nsp2		ORF1ab	3'-5' exonuclease		GTGATGACACTGTGATAGAAGTG	CTGTTGTCTATGTGATAGACGTG	CACTTCTATCACAGTGTCATCAC	CACGTCTATCACATAGACAACAG	0.610578	0.74201	17	0.99759	0.9988	0.996393
133	189	9670	4925	ORF1ab	nsp4		ORF1ab	nsp3		GGATGGTTATGTTCACACCTTTA	AGATGGTGAAGTTATCACCTTTG	TAAAGGTGTGAACATAACCATCC	CAAAGGTGATAACTTCACCATCT	0.604177	0.779365	17	0.9988	0.99756	0.996363
134	98	17069	1762	ORF1ab	helicase		ORF1ab	nsp2		AAGGTTGGTATGCAAAAGTATTC	AAGGTTTGGATTATAAAGCATTC	GAATACTTTTGCATACCAACCTT	GAATGCTTTATAATCCAAACCTT	0.776553	0.573402	17	1	0.99636	0.99636
135	79	1676	6500	ORF1ab	nsp2		ORF1ab	nsp3		TGTTGGTGACTTTAAACTTAATG	TGTAGGAGACATTATACTTAAAC	CATTAAGTTTAAAGTCACCAACA	GTTTAAGTATAATGTCTCCTACA	0.810685	0.791246	17	1	0.99632	0.99632
136	148	9589	6305	ORF1ab	nsp4		ORF1ab	nsp3		TACCTGGTGTTTATTCTGTTATT	TACCTGGTGTATACGTTGTCTTT	AATAACAGAATAAACACCAGGTA	AAAGACAACGTATACACCAGGTA	0.683797	0.804935	17	1	0.99632	0.99632
137	150	1675	6499	ORF1ab	nsp2		ORF1ab	nsp3		TTGTTGGTGACTTTAAACTTAAT	TTGTAGGAGACATTATACTTAAA	ATTAAGTTTAAAGTCACCAACAA	TTTAAGTATAATGTCTCCTACAA	0.680041	0.693892	18	1	0.99632	0.99632
138	64	20059	5942	ORF1ab	endoRNAse		ORF1ab	nsp3		TGGTGTTCTTATTACAGAAGGTA	TGGTGTTGTTTGTACAGAAATTG	TACCTTCTGTAATAAGAACACCA	CAATTTCTGTACAAACAACACCA	0.842939	0.872156	17	0.99745	0.9988	0.996253
139	63	7660	12535	ORF1ab	nsp2		ORF1ab	nsp8		TCTGTGCTGGTAGTACATTTATT	CGTGTGATGGTACAACATTTACT	AATAAATGTACTACCAGCACAGA	AGTAAATGTTGTACCATCACACG	0.843513	0.971926	17	1	0.99625	0.99625
140	181	26071	13181	ORF3a	ORF3a Protein		ORF1ab	nsp10		GAGTACAGACACTGGTGTTGAAC	GTGTACACACACTGGTACTGGTC	GTTCAACACCAGTGTCTGTACTC	GACCAGTACCAGTGTGTGTACAC	0.611754	0.767375	17	0.99625	1	0.99625
141	183	26070	13180	ORF3a	ORF3a Protein		ORF1ab	nsp10		TGAGTACAGACACTGGTGTTGAA	TGTGTACACACACTGGTACTGGT	TTCAACACCAGTGTCTGTACTCA	ACCAGTACCAGTGTGTGTACACA	0.611606	0.71412	17	0.99625	1	0.99625
142	128	20058	5941	ORF1ab	endoRNAse		ORF1ab	nsp3		ATGGTGTTCTTATTACAGAAGGT	ATGGTGTTGTTTGTACAGAAATT	ACCTTCTGTAATAAGAACACCAT	AATTTCTGTACAAACAACACCAT	0.717354	0.903665	18	0.99745	0.99876	0.996213
143	70	22099	6712	S	spike glycoprotein		ORF1ab	nsp3		CTCAGCCTTTTCTTATGGACCTT	CTAAGCCTTTTCTTAACAAAGTT	AAGGTCCATAAGAAAAGGCTGAG	AACTTTGTTAAGAAAAGGCTTAG	0.825306	0.551502	17	0.99777	0.99838	0.996154
144	46	10868	13876	ORF1ab	3C-like proteinase		ORF1ab	RdRP		GTGTGCTTCATTAAAAGAATTAC	TTGTGACACATTAAAAGAAATAC	GTAATTCTTTTAATGAAGCACAC	GTATTTCTTTTAATGTGTCACAA	0.883327	0.665473	18	0.99732	0.9988	0.996123
145	109	13877	10869	ORF1ab	RdRP		ORF1ab	proteinase		TGTGACACATTAAAAGAAATACT	TGTGCTTCATTAAAAGAATTACT	AGTATTTCTTTTAATGTGTCACA	AGTAATTCTTTTAATGAAGCACA	0.756583	1	19	0.9988	0.99732	0.996123
146	191	13878	10870	ORF1ab	RdRP		ORF1ab	proteinase		GTGACACATTAAAAGAAATACTT	GTGCTTCATTAAAAGAATTACTG	AAGTATTTCTTTTAATGTGTCAC	CAGTAATTCTTTTAATGAAGCAC	0.601997	1	18	0.9988	0.99732	0.996123
147	131	5937	19496	ORF1ab	nsp2		ORF1ab	endoRNAse		TTGGATGGTGTTGTTTGTACAGA	TTAGGTGGTGCTGTCTGTAGACA	TCTGTACAAACAACACCATCCAA	TGTCTACAGACAGCACCACCTAA	0.711399	0.777115	17	1	0.99597	0.99597
148	136	20707	6710	ORF1ab	2'-O-ribose methyltransferase		ORF1ab	nsp3		TGCTATGCCTAATCTTTACAAAA	TGCTAAGCCTTTTCTTAACAAAG	TTTTGTAAAGATTAGGCATAGCA	CTTTGTTAAGAAAAGGCTTAGCA	0.707096	0.730696	18	0.99756	0.99838	0.995944
149	139	20706	6709	ORF1ab	2'-O-ribose methyltransferase		ORF1ab	nsp3		TTGCTATGCCTAATCTTTACAAA	ATGCTAAGCCTTTTCTTAACAAA	TTTGTAAAGATTAGGCATAGCAA	TTTGTTAAGAAAAGGCTTAGCAT	0.703306	0.726819	18	0.99756	0.99838	0.995944
150	117	20709	6712	ORF1ab	2'-O-ribose methyltransferase		ORF1ab	nsp3		CTATGCCTAATCTTTACAAAATG	CTAAGCCTTTTCTTAACAAAGTT	CATTTTGTAAAGATTAGGCATAG	AACTTTGTTAAGAAAAGGCTTAG	0.741091	0.588937	17	0.99753	0.99838	0.995914
151	91	13093	16038	ORF1ab	nsp10		ORF1ab	RdRP		TCTGTGCTTTTGCTGTAGATGCT	TCGTGTCTTTAGCTATAGATGCT	AGCATCTACAGCAAAAGCACAGA	AGCATCTATAGCTAAAGACACGA	0.784945	0.854619	17	0.9988	0.99711	0.995913
152	101	13092	16037	ORF1ab	nsp10		ORF1ab	RdRP		TTCTGTGCTTTTGCTGTAGATGC	TTCGTGTCTTTAGCTATAGATGC	GCATCTACAGCAAAAGCACAGAA	GCATCTATAGCTAAAGACACGAA	0.772478	0.864835	17	0.9988	0.99711	0.995913
153	132	20708	6711	ORF1ab	2'-O-ribose methyltransferase		ORF1ab	nsp3		GCTATGCCTAATCTTTACAAAAT	GCTAAGCCTTTTCTTAACAAAGT	ATTTTGTAAAGATTAGGCATAGC	ACTTTGTTAAGAAAAGGCTTAGC	0.710938	0.722321	18	0.99749	0.99838	0.995874
154	126	4520	9101	ORF1ab	nsp2		ORF1ab	nsp4		ACAAGAGGGTGTGGTTGATTATG	ACTAGAAGGTTCTGTTGCTTATG	CATAATCAACCACACCCTCTTGT	CATAAGCAACAGAACCTTCTAGT	0.719452	0.67383	17	0.99577	1	0.99577
155	114	10281	14792	ORF1ab	3C-like proteinase		ORF1ab	PNA Polymerase		CAGGCTGGTAATGTTCAACTCAG	CAGGATGGTAATGCTGCTATCAG	CTGAGTTGAACATTACCAGCCTG	CTGATAGCAGCATTACCATCCTG	0.749251	0.944478	17	0.99677	0.9989	0.995674
156	8	29194	5961	N	nucleocapsid phosphoprotein		ORF1ab	nsp3		ATTGGCCGCAAATTGCACAATTT	ATTGACCCTAAGTTGGACAATTA	AAATTGTGCAATTTGCGGCCAAT	TAATTGTCCAACTTAGGGTCAAT	0.982935	0.612484	17	0.99646	0.9988	0.995264
157	107	6011	27385	ORF1ab	nsp2		ORF6	ORF6 protein		AGAGCAACCAATTGATCTTGTAC	AGAGCAACCAATGGAGATTGATT	GTACAAGATCAATTGGTTGCTCT	AATCAATCTCCATTGGTTGCTCT	0.761958	0.743122	17	0.99842	0.9967	0.995125
158	160	4208	25501	ORF1ab	nsp2		ORF3	ORF3a protein		TGGCACTACTGAAATGCTAGCGA	TCGCGCTACTGCAACGATACCGA	TCGCTAGCATTTCAGTAGTGCCA	TCGGTATCGTTGCAGTAGCGCGA	0.651663	0.713697	17	0.99635	0.99872	0.995075
159	200	19339	6209	ORF1ab	3'-5' exonuclease		ORF1ab	nsp3		CCACACACCAGCTTTTGATAAAA	CTACACACCCTCTTTTAAGAAAG	TTTTATCAAAAGCTGGTGTGTGG	CTTTCTTAAAAGAGGGTGTGTAG	0.567871	0.793111	17	0.99477	1	0.99477
160	40	8810	19939	ORF1ab	nsp4		------	-------		TGGTGGTAGTTATACTAATGACA	TGGTGTTTGTTCTATGACTGACA	TGTCATTAGTATAACTACCACCA	TGTCAGTCATAGAACAAACACCA	0.900216	0.62823	17	0.99776	0.99684	0.994607
161	158	15517	19342	ORF1ab	RdRP		ORF1ab	3'-5' exonuclease		CACAACTGCTTATGCTAATAGTG	CACACCAGCTTTTGATAAAAGTG	CACTATTAGCATAAGCAGTTGTG	CACTTTTATCAAAAGCTGGTGTG	0.659865	0.717821	18	1	0.99443	0.99443
162	14	14912	19304	ORF1ab	RdRP		ORF1ab	3'-5' exonuclease		GATGGTGGCTGTATTAATGCTAA	GATGGTGGCAGTTTGTATGTAAA	TTAGCATTAATACAGCCACCATC	TTTACATACAAACTGCCACCATC	0.970428	0.952472	17	1	0.99422	0.99422
163	111	10016	16870	ORF1ab	nsp4		ORF1ab	helicase		CTCAGGTTCTGATGTTCTTTACC	CTATGGTGATGCTGTTGTTTACC	GGTAAAGAACATCAGAACCTGAG	GGTAAACAACAGCATCACCATAG	0.755335	0.87406	17	0.99684	0.99704	0.993889
164	96	26080	18797	ORF3a	ORF3a Protein		ORF1ab	3'-5' exonuclease		CACTGGTGTTGAACATGTTACCT	CAATGGGGTTTTACAGGTAACCT	AGGTAACATGTTCAACACCAGTG	AGGTTACCTGTAAAACCCCATTG	0.777488	0.782912	17	0.99625	0.99732	0.99358
165	12	6573	16308	ORF1ab	nsp2		ORF1ab	helicase		ATGGCTGCTTATGTAGACAATTC	GTGCTTGCATACGTAGACCATTC	GAATTGTCTACATAAGCAGCCAT	GAATGGTCTACGTATGCAAGCAC	0.974494	0.782667	17	0.99773	0.99563	0.99337
166	28	6575	16310	ORF1ab	nsp2		ORF1ab	helicase		GGCTGCTTATGTAGACAATTCTA	GCTTGCATACGTAGACCATTCTT	TAGAATTGTCTACATAAGCAGCC	AAGAATGGTCTACGTATGCAAGC	0.939367	0.538183	17	0.99763	0.99563	0.99327
167	4	9825	10541	ORF1ab	nsp4		ORF1ab	proteinase		CTGTGCACCTTTTTGTTAAATAA	CTGTGTCTCTTTTTGTTACATGC	TTATTTAACAAAAAGGTGCACAG	GCATGTAACAAAAAGAGACACAG	0.995615	1	17	0.99285	1	0.99285
168	44	9826	10542	ORF1ab	nsp4		ORF1ab	proteinase		TGTGCACCTTTTTGTTAAATAAA	TGTGTCTCTTTTTGTTACATGCA	TTTATTTAACAAAAAGGTGCACA	TGCATGTAACAAAAAGAGACACA	0.888083	1	17	0.99285	1	0.99285
169	1	9823	10539	ORF1ab	nsp4		ORF1ab	proteinase		CGCTGTGCACCTTTTTGTTAAAT	GACTGTGTCTCTTTTTGTTACAT	ATTTAACAAAAAGGTGCACAGCG	ATGTAACAAAAAGAGACACAGTC	1	0.899538	17	0.99284	1	0.99284
170	10	9824	10540	ORF1ab	nsp4		ORF1ab	proteinase		GCTGTGCACCTTTTTGTTAAATA	ACTGTGTCTCTTTTTGTTACATG	TATTTAACAAAAAGGTGCACAGC	CATGTAACAAAAAGAGACACAGT	0.979314	0.908682	17	0.99284	1	0.99284
171	161	22920	25271	S	spike glycoprotein		S	spike glycoprotein		GGTGGTAATTATAATTACCTGTA	GGTGACAATTATGCTTTGCTGTA	TACAGGTAATTATAATTACCACC	TACAGCAAAGCATAATTGTCACC	0.649192	0.821215	17	0.99403	0.99879	0.992827
172	57	4132	3568	ORF1ab	nsp2		ORFL1ab	nsp3		ATGCTCCATATATAGTGGGTGAT	ATGGACCACTTAAAGTGGGTGGT	ATCACCCACTATATATGGAGCAT	ACCACCCACTTTAAGTGGTCCAT	0.860361	0.615088	17	0.99873	0.99384	0.992578
173	115	7837	11193	ORF1ab	nsp2		ORF1ab	nsp6		CTCTCTCTCATTTTGTTAACTTA	CTCTGTTTGTTTTTGTTACCTTC	TAAGTTAACAAAATGAGAGAGAG	GAAGGTAACAAAAACAAACAGAG	0.74614	0.627876	17	0.99257	1	0.99257
174	155	27594	19564	ORF7a	ORF7a protein		ORF1ab	3'-5' exonuclease		GCACTCAATTTGCTTTTGCTTGT	GATCTCAGCTGGCTTTAGCTTGT	ACAAGCAAAAGCAAATTGAGTGC	ACAAGCTAAAGCCAGCTGAGATC	0.663176	0.680566	17	1	0.99218	0.99218
175	75	22919	25270	S	spike glycoprotein		S	spike glycoprotein		TGGTGGTAATTATAATTACCTGT	TGGTGACAATTATGCTTTGCTGT	ACAGGTAATTATAATTACCACCA	ACAGCAAAGCATAATTGTCACCA	0.814584	0.987985	17	0.99335	0.99879	0.992148
176	137	10273	14784	ORF1ab	3C-like proteinase		ORF1ab	RdRP		TCTTGGTACAGGCTGGTAATGTT	TCTTTGCTCAGGATGGTAATGCT	AACATTACCAGCCTGTACCAAGA	AGCATTACCATCCTGAGCAAAGA	0.705506	0.70858	18	0.99677	0.99536	0.992145
177	198	10274	14785	ORF1ab	3C-like proteinase		ORF1ab	RdRP		CTTGGTACAGGCTGGTAATGTTC	CTTTGCTCAGGATGGTAATGCTG	GAACATTACCAGCCTGTACCAAG	CAGCATTACCATCCTGAGCAAAG	0.580272	0.826795	17	0.99677	0.99536	0.992145
178	147	11150	5690	ORF1ab	nsp6		ORF1ab	nsp3		GTCTGCTTTTGCAATGATGTTTG	GTCACCTTTTGTTATGATGTCAG	CAAACATCATTGCAAAAGCAGAC	CTGACATCATAACAAAAGGTGAC	0.683844	0.722353	17	1	0.99213	0.99213
179	60	19504	18730	ORF1ab	3'-5' exonuclease		ORF1ab	3'-5' exonuclease		TGCTGTCTGTAGACATCATGCTA	TTATGCCTGTTGGCATCATTCTA	TAGCATGATGTCTACAGACAGCA	TAGAATGATGCCAACAGGCATAA	0.853109	0.629331	17	0.99319	0.9988	0.991998
180	11	18734	19508	ORF1ab	3'-5' exonuclease		ORF1ab	3'-5' exonuclease		GCCTGTTGGCATCATTCTATTGG	GTCTGTAGACATCATGCTAATGA	CCAATAGAATGATGCCAACAGGC	TCATTAGCATGATGTCTACAGAC	0.977597	0.733672	17	0.9988	0.99309	0.991898
181	113	18732	19506	ORF1ab	3'-5' exonuclease		ORF1ab	3'-5' exonuclease		ATGCCTGTTGGCATCATTCTATT	CTGTCTGTAGACATCATGCTAAT	AATAGAATGATGCCAACAGGCAT	ATTAGCATGATGTCTACAGACAG	0.749307	0.842007	17	0.9988	0.99295	0.991758
182	178	18733	19507	ORF1ab	3'-5' exonuclease		ORF1ab	3'-5' exonuclease		TGCCTGTTGGCATCATTCTATTG	TGTCTGTAGACATCATGCTAATG	CAATAGAATGATGCCAACAGGCA	CATTAGCATGATGTCTACAGACA	0.621685	0.713932	18	0.9988	0.99295	0.991758
183	52	22915	8806	S	spike glycoprotein		ORF1ab	nsp4		AGGTTGGTGGTAATTATAATTAC	AGCGTGGTGGTAGTTATACTAAT	GTAATTATAATTACCACCAACCT	ATTAGTATAACTACCACCACGCT	0.869439	0.905282	17	0.99359	0.99811	0.991712
184	78	8805	22914	ORF1ab	nsp4		S	spike glycoprotein		CAGCGTGGTGGTAGTTATACTAA	AAGGTTGGTGGTAATTATAATTA	TTAGTATAACTACCACCACGCTG	TAATTATAATTACCACCAACCTT	0.812359	0.830873	17	0.99811	0.99359	0.991712
185	174	14106	13944	ORF1ab	RdRP		ORF1ab	RdRP		ACTGGTATGATTTCGGTGATTTC	ACTGGTATGATTTTGTAGAAAAC	GAAATCACCGAAATCATACCAGT	GTTTTCTACAAAATCATACCAGT	0.624885	0.854463	17	0.99155	1	0.99155
186	103	11131	19935	ORF1ab	nsp6		ORF1ab	endoRNAse		CTATGGGTATTATTGCTATGTCT	CTATTGGTGTTTGTTCTATGACT	AGACATAGCAATAATACCCATAG	AGTCATAGAACAAACACCAATAG	0.771671	0.647247	17	0.99508	0.99639	0.991488
187	185	20770	21016	ORF1ab	2'-O-ribose methyltransferase		ORF1ab	2'-O-ribose methyltransferase		TGGTGATAGTGCAACATTACCTA	TGGTGATTGTGCAACTGTACATA	TAGGTAATGTTGCACTATCACCA	TATGTACAGTTGCACAATCACCA	0.610229	0.773338	19	0.99172	0.9988	0.99053
188	179	20771	21017	ORF1ab	2'-O-ribose methyltransferase		ORF1ab	2'-O-ribose methyltransferase		GGTGATAGTGCAACATTACCTAA	GGTGATTGTGCAACTGTACATAC	TTAGGTAATGTTGCACTATCACC	GTATGTACAGTTGCACAATCACC	0.620673	0.963016	18	0.99168	0.9988	0.99049
189	72	5719	26250	ORF1ab	nsp2		E	envelope protein		CTGCTCAGTATGAACTTAAGCAT	CTGATGAGTACGAACTTATGTAC	ATGCTTAAGTTCATACTGAGCAG	GTACATAAGTTCGTACTCATCAG	0.823258	0.564668	17	0.99708	0.99233	0.989432
190	102	26249	5718	E	envelope protein		ORF1ab	nsp3		GCTGATGAGTACGAACTTATGTA	CCTGCTCAGTATGAACTTAAGCA	TACATAAGTTCGTACTCATCAGC	TGCTTAAGTTCATACTGAGCAGG	0.771962	0.62705	17	0.99232	0.99708	0.989422
191	122	5717	26248	ORF1ab	nsp2		E	envelope protein		ACCTGCTCAGTATGAACTTAAGC	AGCTGATGAGTACGAACTTATGT	GCTTAAGTTCATACTGAGCAGGT	ACATAAGTTCGTACTCATCAGCT	0.729369	0.878441	17	0.99708	0.99232	0.989422
192	89	12537	20771	ORF1ab	nsp8		ORF1ab	2'-O-ribose methyltransferase		TGTGATGGTACAACATTTACTTA	GGTGATAGTGCAACATTACCTAA	TAAGTAAATGTTGTACCATCACA	TTAGGTAATGTTGCACTATCACC	0.789236	0.674742	17	0.99756	0.99168	0.98926
193	123	19508	19226	ORF1ab	3'-5' exonuclease		ORF1ab	3'-5' exonuclease		GTCTGTAGACATCATGCTAATGA	GTCGATAGATATCCTGCTAATTC	TCATTAGCATGATGTCTACAGAC	GAATTAGCAGGATATCTATCGAC	0.727868	0.592587	17	0.99309	0.99577	0.988889
194	163	5943	26174	ORF1ab	nsp2		ORF3a	ORF3a protein		GGTGTTGTTTGTACAGAAATTGA	GGAGTTGTTAATCCAGTAATGGA	TCAATTTCTGTACAAACAACACC	TCCATTACTGGATTAACAACTCC	0.648679	0.701844	17	0.9988	0.9897	0.988512
195	2	18736	19510	ORF1ab	3'-5' exonuclease		ORF1ab	3'-5' exonuclease		CTGTTGGCATCATTCTATTGGAT	CTGTAGACATCATGCTAATGAGT	ATCCAATAGAATGATGCCAACAG	ACTCATTAGCATGATGTCTACAG	1	0.646181	17	0.98677	0.99315	0.980011
196	124	25929	12538	ORF3a	ORF3a Protein		ORF1ab	nsp8		GTGATGGCACAACAAGTCCTATT	GTGATGGTACAACATTTACTTAT	AATAGGACTTGTTGTGCCATCAC	ATAAGTAAATGTTGTACCATCAC	0.727408	0.782518	17	0.97974	0.99756	0.977349
197	68	12535	25926	ORF1ab	nsp8		ORF3a	ORF3a protein		CGTGTGATGGTACAACATTTACT	CAGGTGATGGCACAACAAGTCCT	AGTAAATGTTGTACCATCACACG	AGGACTTGTTGTGCCATCACCTG	0.830962	0.596779	17	0.99625	0.97868	0.97501
198	121	7349	145	ORF1ab	nsp2		ORF1ab		5'UTR	TGCAGTACATTTTATTAGTAATT	CGCAGTATAATTAATAACTAATT	AATTACTAATAAAATGTACTGCA	AATTAGTTATTAATTATACTGCG	0.732397	0.620331	17	0.99828	0.95874	0.957091
199	177	138	9885	-	-	5'-UTR	ORF1ab	nsp4		GCACTCACGCAGTATAATTAATA	CCTCTTACGCAATATAATAGATA	TATTAATTATACTGCGTGAGTGC	TATCTATTATATTGCGTAAGAGG	0.62253	0.715877	17	0.95708	0.99897	0.956094
200	166	9886	139	ORF1ab	nsp4		ORF1ab	----------	5'UTR	CTCTTACGCAATATAATAGATAC	CACTCACGCAGTATAATTAATAA	GTATCTATTATATTGCGTAAGAG	TTATTAATTATACTGCGTGAGTG	0.637091	0.951466	17	0.99897	0.95705	0.956064
201	202	141	9888	-	-	5'-UTR	ORF1ab	nsp4		CTCACGCAGTATAATTAATAACT	CTTACGCAATATAATAGATACTT	AGTTATTAATTATACTGCGTGAG	AAGTATCTATTATATTGCGTAAG	0.562467	0.782912	17	0.95705	0.99897	0.956064
202	173	28156	29595	ORF8	ORF8 Protein		N	nucleocapsid phosphoprotein		GTTTCCTGTTTACCTTTTACAAT	GTTTTCGCTTTTCCGTTTACGAT	ATTGTAAAAGGTAAACAGGAAAC	ATCGTAAACGGAAAAGCGAAAAC	0.625902	0.730686	17	0.91902	0.99886	0.917972
203	27	23405	14515	S	spike glycoprotein		ORF1ab	RdRP		GGTTGCTGTTCTTTATCAGGATG	AGGTGTTGTACATAATCAGGATG	CATCCTGATAAAGAACAGCAACC	CATCCTGATTATGTACAACACCT	0.940818	0.829198	17	0.57172	1	0.57172
204	142	23407	14517	S	spike glycoprotein		ORF1ab	RdRP		TTGCTGTTCTTTATCAGGATGTT	GTGTTGTACATAATCAGGATGTA	AACATCCTGATAAAGAACAGCAA	TACATCCTGATTATGTACAACAC	0.694625	0.633461	17	0.57172	1	0.57172
205	144	14516	23406	ORF1ab	RdRP		S	spike glycoprotein		GGTGTTGTACATAATCAGGATGT	GTTGCTGTTCTTTATCAGGATGT	ACATCCTGATTATGTACAACACC	ACATCCTGATAAAGAACAGCAAC	0.690605	0.95899	18	1	0.57172	0.57172
