# Supplementary material for: Polyvalent guide RNAs for CRISPR antivirals
Source: iScience. 2022 Oct 13;25(11):105333. doi: 10.1016/j.isci.2022.105333 (PMC9618770; doi:10.1016/j.isci.2022.105333)
Supplement: Table S9. RfxCas13d pgRNAs for SARS-CoV-2 and Associated Properties of the pgRNAs, related to Figure 3 [file mmc10.xlsx]

## Sheet: Table S9
Supplementary Table S9: RfxCas13d pgRNAs for SARS-CoV-2 and Associated Properties of the pgRNAs. Related to Figure 3.
Highlighted pgRNAs are those in top quartile of predicted activity at both sites; no expected interaction with human transcriptome; and 100% target sequence conservation across 29,123 clinical strain variants
*Activities for crRNAs at their target sequence predicted using cas13design (Wessels et al. Nature Biotechnology. 2020)
OverallNumber	Number	PairSet	Mismatches	Target1Pos	Target2Pos	gRNA1_Spacer	gRNA2_Spacer	pgRNA_Spacer	ActivityAtTarget1	ActivityAtTarget2	MinActivity	R^2 Activity	ActivityOfcrRNAfor1at1	ActivityOfcrRNAfor2at2	ActivityOfcrRNAfor1at2	ActivityOfcrRNAfor2at1	GC	SecondaryStructure	SecondaryStructureEnergy	HostOffTargetActivity
24320	24320	116	6	4727	13109	CATTATACGCTGTAACAGCATCA	CTTTGTAAGCTTTAGCAGCATCT	CATTGTACGCTCTAACAGCATCT	0.592285	1.47753	0.592285	1.59182	0.744085	0.972522	0.557938	0.618344	0.434783	((((((.(((....))).))))))..............(((.....)))....	-2	0
24516	24516	116	6	4727	13109	CATTATACGCTGTAACAGCATCA	CTTTGTAAGCTTTAGCAGCATCT	CATTGTACGCTCTAACAGCATCG	0.571117	1.43988	0.571117	1.54901	0.744085	0.972522	0.557938	0.618344	0.478261	((((((.(((....))).))))))..............(((.....)))....	-2	0
24399	24399	116	6	4727	13109	CATTATACGCTGTAACAGCATCA	CTTTGTAAGCTTTAGCAGCATCT	CATTGTACGCTTTAGCAGCATCG	0.552554	1.44222	0.552554	1.54445	0.744085	0.972522	0.557938	0.618344	0.478261	((((((.(((....))).))))))..............(((.....)))....	-2	0
24158	24158	116	6	4727	13109	CATTATACGCTGTAACAGCATCA	CTTTGTAAGCTTTAGCAGCATCT	CATTGTACGCTCTATCAGCATCT	0.531366	1.43782	0.531366	1.53287	0.744085	0.972522	0.557938	0.618344	0.434783	((((((.(((....))).))))))..............(((.....)))....	-2	0
24696	24696	116	6	4727	13109	CATTATACGCTGTAACAGCATCA	CTTTGTAAGCTTTAGCAGCATCT	CATTGTACGCTCTAACAGCATCC	0.570865	1.40706	0.570865	1.51845	0.744085	0.972522	0.557938	0.618344	0.478261	((((((.(((....))).))))))..............(((.....)))....	-2	0
24583	24583	116	6	4727	13109	CATTATACGCTGTAACAGCATCA	CTTTGTAAGCTTTAGCAGCATCT	CATTGTACGCTTTAGCAGCATCC	0.55231	1.40934	0.55231	1.5137	0.744085	0.972522	0.557938	0.618344	0.478261	((((((.(((....))).))))))..............(((.....)))....	-2	0
24318	24318	116	6	4727	13109	CATTATACGCTGTAACAGCATCA	CTTTGTAAGCTTTAGCAGCATCT	CTTTGTACGCTCTAACAGCATCT	0.535992	1.40102	0.535992	1.50004	0.744085	0.972522	0.557938	0.618344	0.434783	((((((.(((....))).))))))..............(((.....)))....	-2	0
24317	24317	116	6	4727	13109	CATTATACGCTGTAACAGCATCA	CTTTGTAAGCTTTAGCAGCATCT	CATTTTACGCTCTAACAGCATCT	0.547733	1.39048	0.547733	1.49448	0.744085	0.972522	0.557938	0.618344	0.391304	((((((.(((....))).))))))..............(((.....)))....	-2	0
24515	24515	116	6	4727	13109	CATTATACGCTGTAACAGCATCA	CTTTGTAAGCTTTAGCAGCATCT	CATTTTACGCTCTAACAGCATCG	0.528158	1.35506	0.528158	1.45435	0.744085	0.972522	0.557938	0.618344	0.434783	((((((.(((....))).))))))..............(((.....)))....	-2	0
24695	24695	116	6	4727	13109	CATTATACGCTGTAACAGCATCA	CTTTGTAAGCTTTAGCAGCATCT	CATTTTACGCTCTAACAGCATCC	0.527924	1.32416	0.527924	1.42552	0.744085	0.972522	0.557938	0.618344	0.434783	((((((.(((....))).))))))..............(((.....)))....	-2	0
24319	24319	116	6	4727	13109	CATTATACGCTGTAACAGCATCA	CTTTGTAAGCTTTAGCAGCATCT	CCTTGTACGCTCTAACAGCATCT	0.525328	1.31442	0.525328	1.41551	0.744085	0.972522	0.557938	0.618344	0.478261	((((((.(((....))).))))))..............(((.....)))....	-2	0
24423	24423	116	6	4727	13109	CATTATACGCTGTAACAGCATCA	CTTTGTAAGCTTTAGCAGCATCT	CATTGTACGCTGTAGCAGCATCG	0.723749	1.21268	0.723749	1.41223	0.744085	0.972522	0.557938	0.618344	0.521739	((((((.(((....))).))))))..............((((...))))....	-3.9	0
24834	24834	116	6	4727	13109	CATTATACGCTGTAACAGCATCA	CTTTGTAAGCTTTAGCAGCATCT	CATTGTACGCTCTAACAGCATCA	0.558897	1.29656	0.558897	1.41189	0.744085	0.972522	0.557938	0.618344	0.434783	((((((.(((....))).))))))..............(((.....)))....	-2	0
24748	24748	116	6	4727	13109	CATTATACGCTGTAACAGCATCA	CTTTGTAAGCTTTAGCAGCATCT	CATTGTACGCTTTAGCAGCATCA	0.540732	1.29867	0.540732	1.40675	0.744085	0.972522	0.557938	0.618344	0.434783	((((((.(((....))).))))))..............(((.....)))....	-2	0
24607	24607	116	6	4727	13109	CATTATACGCTGTAACAGCATCA	CTTTGTAAGCTTTAGCAGCATCT	CATTGTACGCTGTAGCAGCATCC	0.723429	1.18503	0.723429	1.3884	0.744085	0.972522	0.557938	0.618344	0.521739	((((((.(((....))).))))))..............((((...))))....	-3.9	0
24420	24420	116	6	4727	13109	CATTATACGCTGTAACAGCATCA	CTTTGTAAGCTTTAGCAGCATCT	CTTTGTACGCTGTAGCAGCATCG	0.654961	1.14988	0.654961	1.32333	0.744085	0.972522	0.557938	0.618344	0.521739	((((((.(((....))).))))))..............((((...))))....	-3.9	0
24419	24419	116	6	4727	13109	CATTATACGCTGTAACAGCATCA	CTTTGTAAGCTTTAGCAGCATCT	CATTTTACGCTGTAGCAGCATCG	0.669309	1.14123	0.669309	1.32302	0.744085	0.972522	0.557938	0.618344	0.478261	((((((.(((....))).))))))..............((((...))))....	-3.9	0
24234	24234	116	6	4727	13109	CATTATACGCTGTAACAGCATCA	CTTTGTAAGCTTTAGCAGCATCT	CATTGTACGCTATAGCAGCATCT	0.600345	1.17383	0.600345	1.31844	0.744085	0.972522	0.557938	0.618344	0.434783	((((((.(((....))).))))))..............(((.....)))....	-2.2	0
24766	24766	116	6	4727	13109	CATTATACGCTGTAACAGCATCA	CTTTGTAAGCTTTAGCAGCATCT	CATTGTACGCTGTAGCAGCATCA	0.708263	1.09197	0.708263	1.30155	0.744085	0.972522	0.557938	0.618344	0.478261	((((((.(((....))).))))))..............((((...))))....	-3.9	0
24603	24603	116	6	4727	13109	CATTATACGCTGTAACAGCATCA	CTTTGTAAGCTTTAGCAGCATCT	CATTTTACGCTGTAGCAGCATCC	0.669012	1.11522	0.669012	1.30049	0.744085	0.972522	0.557938	0.618344	0.478261	((((((.(((....))).))))))..............((((...))))....	-3.9	0
24604	24604	116	6	4727	13109	CATTATACGCTGTAACAGCATCA	CTTTGTAAGCTTTAGCAGCATCT	CTTTGTACGCTGTAGCAGCATCC	0.654671	1.12366	0.654671	1.30047	0.744085	0.972522	0.557938	0.618344	0.521739	((((((.(((....))).))))))..............((((...))))....	-3.9	0
9776	9776	47	6	13254	5936	CAGTACAGACAACACGATGCACC	CTGTACAAACAACACCATCCAAT	CAGTACACACAACACTATACATT	0.572054	1.1648	0.572054	1.29769	0.880924	0.678378	0.476623	0.427878	0.347826	((((((.(((....))).)))))).............................	0	0
3568	3568	20	6	26387	21445	TTAACAATATTGCAGCAGTACGC	TTAAAGACATAACAGCAGTACCC	TTAACGAAATAACAGCAGTACTC	0.552838	1.16547	0.552838	1.28994	0.954221	1	0.337969	0.396587	0.347826	((((((.(((....))).)))))).............................	0	0
24452	24452	116	6	4727	13109	CATTATACGCTGTAACAGCATCA	CTTTGTAAGCTTTAGCAGCATCT	CATTGTACGCTATAGCAGCATCG	0.57889	1.14392	0.57889	1.28205	0.744085	0.972522	0.557938	0.618344	0.478261	((((((.(((....))).))))))..............(((.....)))....	-2.2	0
24421	24421	116	6	4727	13109	CATTATACGCTGTAACAGCATCA	CTTTGTAAGCTTTAGCAGCATCT	CGTTGTACGCTGTAGCAGCATCG	0.634715	1.11344	0.634715	1.28165	0.744085	0.972522	0.557938	0.618344	0.565217	((((((.(((....))).)))))).......(((((........)))))....	-4.6	0
9963	9963	47	6	13254	5936	CAGTACAGACAACACGATGCACC	CTGTACAAACAACACCATCCAAT	CAGTACACACAACACTATACACT	0.549417	1.15244	0.549417	1.27671	0.880924	0.678378	0.476623	0.427878	0.391304	((((((.(((....))).)))))).............................	0	0
24322	24322	116	6	4727	13109	CATTATACGCTGTAACAGCATCA	CTTTGTAAGCTTTAGCAGCATCT	CATTATACGCTCTAACAGCATCT	0.53721	1.15399	0.53721	1.27291	0.744085	0.972522	0.557938	0.618344	0.391304	((((((.(((....))).))))))..............(((.....)))....	-2	0
24270	24270	116	6	4727	13109	CATTATACGCTGTAACAGCATCA	CTTTGTAAGCTTTAGCAGCATCT	CATTGTACGCTTTAACAGCATCT	0.663734	1.07299	0.663734	1.26168	0.744085	0.972522	0.557938	0.618344	0.391304	((((((.(((....))).))))))..............(((.....)))....	-2	0
24605	24605	116	6	4727	13109	CATTATACGCTGTAACAGCATCA	CTTTGTAAGCTTTAGCAGCATCT	CGTTGTACGCTGTAGCAGCATCC	0.634434	1.08806	0.634434	1.25952	0.744085	0.972522	0.557938	0.618344	0.565217	((((((.(((....))).)))))).......(((((........)))))....	-4.6	0
24635	24635	116	6	4727	13109	CATTATACGCTGTAACAGCATCA	CTTTGTAAGCTTTAGCAGCATCT	CATTGTACGCTATAGCAGCATCC	0.578634	1.11784	0.578634	1.25872	0.744085	0.972522	0.557938	0.618344	0.478261	((((((.(((....))).))))))..............(((.....)))....	-2.2	0
24422	24422	116	6	4727	13109	CATTATACGCTGTAACAGCATCA	CTTTGTAAGCTTTAGCAGCATCT	CCTTGTACGCTGTAGCAGCATCG	0.64193	1.0788	0.64193	1.25535	0.744085	0.972522	0.557938	0.618344	0.565217	((((((.(((....))).))))))..............((((...))))....	-3.9	0
24297	24297	116	6	4727	13109	CATTATACGCTGTAACAGCATCA	CTTTGTAAGCTTTAGCAGCATCT	CATTGTACGCTGTAACAGCATCT	0.869375	0.902209	0.869375	1.25291	0.744085	0.972522	0.557938	0.618344	0.434783	((((((.(((....))).))))))..............((((...))))....	-3.9	0
10528	10528	47	6	13254	5936	CAGTACAGACAACACGATGCACC	CTGTACAAACAACACCATCCAAT	CAGTACACACAACACTATACATC	0.634048	1.07711	0.634048	1.24987	0.880924	0.678378	0.476623	0.427878	0.391304	((((((.(((....))).)))))).............................	0	0
10343	10343	47	6	13254	5936	CAGTACAGACAACACGATGCACC	CTGTACAAACAACACCATCCAAT	CAGTACACACAACACTATACACG	0.633467	1.07711	0.633467	1.24958	0.880924	0.678378	0.476623	0.427878	0.434783	((((((.(((....))).)))))).............................	0	0
28542	28542	180	6	11684	7021	TCAGTCTAAAGTAGCGGTTGAGT	AACACCTAAAGCAGCGGTTGAGT	TAAATCTAAAGTAGCGGTTGAGT	0.563382	1.11501	0.563382	1.24926	0.612425	0.844369	0.186173	0.190886	0.347826	((((((.(((....))).))))))....(((..(((.........)))..)))	-2.5	0
9900	9900	47	6	13254	5936	CAGTACAGACAACACGATGCACC	CTGTACAAACAACACCATCCAAT	CAGTACACACAACACTATTCACT	0.534062	1.11937	0.534062	1.24025	0.880924	0.678378	0.476623	0.427878	0.391304	((((((.(((....))).))))))((((...(((.........))).))))..	-0.2	0
24416	24416	116	6	4727	13109	CATTATACGCTGTAACAGCATCA	CTTTGTAAGCTTTAGCAGCATCT	CTTTTTACGCTGTAGCAGCATCG	0.605695	1.08214	0.605695	1.24011	0.744085	0.972522	0.557938	0.618344	0.478261	((((((.(((....))).))))))..............((((...))))....	-3.9	0
24231	24231	116	6	4727	13109	CATTATACGCTGTAACAGCATCA	CTTTGTAAGCTTTAGCAGCATCT	CTTTGTACGCTATAGCAGCATCT	0.543286	1.11304	0.543286	1.23855	0.744085	0.972522	0.557938	0.618344	0.434783	((((((.(((....))).))))))..............(((.....)))....	-2.2	0
18977	18977	85	6	13112	4730	AATCTTTGTAAGCTTTAGCAGCA	AACCATTATACGCTGTAACAGCA	AAACGTTCTACGCTGTAACAGCA	0.551636	1.10846	0.551636	1.23814	0.794101	0.6406	0.279595	0.203695	0.434783	((((((.(((....))).)))))).................((((...)))).	-3.9	0
18482	18482	83	6	13255	5937	GCAGTACAGACAACACGATGCAC	TCTGTACAAACAACACCATCCAA	TCAGTACAAACAACACGATTCAG	0.54685	1.10939	0.54685	1.23685	0.802294	0.786058	0.267842	0.689083	0.391304	((((((.(((....))).)))))).............................	0	0
24230	24230	116	6	4727	13109	CATTATACGCTGTAACAGCATCA	CTTTGTAAGCTTTAGCAGCATCT	CATTTTACGCTATAGCAGCATCT	0.555188	1.10467	0.555188	1.23634	0.744085	0.972522	0.557938	0.618344	0.391304	((((((.(((....))).))))))..............(((.....)))....	-2.2	0
24606	24606	116	6	4727	13109	CATTATACGCTGTAACAGCATCA	CTTTGTAAGCTTTAGCAGCATCT	CCTTGTACGCTGTAGCAGCATCC	0.641646	1.05421	0.641646	1.23413	0.744085	0.972522	0.557938	0.618344	0.565217	((((((.(((....))).))))))..............((((...))))....	-3.9	0
18616	18616	83	6	13255	5937	GCAGTACAGACAACACGATGCAC	TCTGTACAAACAACACCATCCAA	ACAGTACAGACAACACGATACAG	0.92626	0.815538	0.815538	1.23412	0.802294	0.786058	0.267842	0.689083	0.434783	((((((.(((....))).)))))).............................	0	0
18667	18667	83	6	13255	5937	GCAGTACAGACAACACGATGCAC	TCTGTACAAACAACACCATCCAA	ACAGTACACACAACACAATACAG	0.611535	1.06902	0.611535	1.23158	0.802294	0.786058	0.267842	0.689083	0.391304	((((((.(((....))).)))))).............................	0	0
24477	24477	116	6	4727	13109	CATTATACGCTGTAACAGCATCA	CTTTGTAAGCTTTAGCAGCATCT	CATTGTACGCTTTAACAGCATCG	0.640013	1.04565	0.640013	1.22597	0.744085	0.972522	0.557938	0.618344	0.434783	((((((.(((....))).))))))..............(((.....)))....	-2	0
10628	10628	47	6	13254	5936	CAGTACAGACAACACGATGCACC	CTGTACAAACAACACCATCCAAT	CAGTACACACAACACTATACAGC	0.575771	1.07711	0.575771	1.22134	0.880924	0.678378	0.476623	0.427878	0.434783	((((((.(((....))).)))))).............................	0	0
10132	10132	47	6	13254	5936	CAGTACAGACAACACGATGCACC	CTGTACAAACAACACCATCCAAT	CAGTACACACAACACTATACATG	0.572054	1.07711	0.572054	1.21959	0.880924	0.678378	0.476623	0.427878	0.391304	((((((.(((....))).)))))).............................	0	0
10219	10219	47	6	13254	5936	CAGTACAGACAACACGATGCACC	CTGTACAAACAACACCATCCAAT	CAGTACACACAACACTATACAGG	0.572054	1.07711	0.572054	1.21959	0.880924	0.678378	0.476623	0.427878	0.434783	((((((.(((....))).)))))).............................	0	0
10881	10881	47	6	13254	5936	CAGTACAGACAACACGATGCACC	CTGTACAAACAACACCATCCAAT	CAGTACACACAACACTATACATA	0.572054	1.07711	0.572054	1.21959	0.880924	0.678378	0.476623	0.427878	0.347826	((((((.(((....))).)))))).............................	0	0
10968	10968	47	6	13254	5936	CAGTACAGACAACACGATGCACC	CTGTACAAACAACACCATCCAAT	CAGTACACACAACACTATACAGA	0.572054	1.07711	0.572054	1.21959	0.880924	0.678378	0.476623	0.427878	0.391304	((((((.(((....))).)))))).............................	0	0
10728	10728	47	6	13254	5936	CAGTACAGACAACACGATGCACC	CTGTACAAACAACACCATCCAAT	CAGTACACACAACACTATACACC	0.570795	1.07711	0.570795	1.219	0.880924	0.678378	0.476623	0.427878	0.434783	((((((.(((....))).)))))).............................	0	0
24762	24762	116	6	4727	13109	CATTATACGCTGTAACAGCATCA	CTTTGTAAGCTTTAGCAGCATCT	CATTTTACGCTGTAGCAGCATCA	0.654988	1.02764	0.654988	1.21863	0.744085	0.972522	0.557938	0.618344	0.434783	((((((.(((....))).))))))..............((((...))))....	-3.9	0
24600	24600	116	6	4727	13109	CATTATACGCTGTAACAGCATCA	CTTTGTAAGCTTTAGCAGCATCT	CTTTTTACGCTGTAGCAGCATCC	0.605427	1.05746	0.605427	1.21851	0.744085	0.972522	0.557938	0.618344	0.478261	((((((.(((....))).))))))..............((((...))))....	-3.9	0
24763	24763	116	6	4727	13109	CATTATACGCTGTAACAGCATCA	CTTTGTAAGCTTTAGCAGCATCT	CTTTGTACGCTGTAGCAGCATCA	0.640947	1.03542	0.640947	1.21775	0.744085	0.972522	0.557938	0.618344	0.478261	((((((.(((....))).))))))..............((((...))))....	-3.9	0
24498	24498	116	6	4727	13109	CATTATACGCTGTAACAGCATCA	CTTTGTAAGCTTTAGCAGCATCT	CATTGTACGCTGTAACAGCATCG	0.838304	0.879221	0.838304	1.21482	0.744085	0.972522	0.557938	0.618344	0.478261	((((((.(((....))).))))))..............((((...))))....	-3.9	0
10441	10441	47	6	13254	5936	CAGTACAGACAACACGATGCACC	CTGTACAAACAACACCATCCAAT	CAGTACACACAACACTATTCATC	0.616328	1.0462	0.616328	1.21425	0.880924	0.678378	0.476623	0.427878	0.391304	((((((.(((....))).))))))((((...(((.........))).))))..	-0.3	0
10256	10256	47	6	13254	5936	CAGTACAGACAACACGATGCACC	CTGTACAAACAACACCATCCAAT	CAGTACACACAACACTATTCACG	0.615763	1.0462	0.615763	1.21396	0.880924	0.678378	0.476623	0.427878	0.434783	((((((.(((....))).))))))((((...(((.........))).))))..	-0.2	0
18626	18626	83	6	13255	5937	GCAGTACAGACAACACGATGCAC	TCTGTACAAACAACACCATCCAA	TCAGTACAAACAACACGATACAG	0.634623	1.0263	0.634623	1.20666	0.802294	0.786058	0.267842	0.689083	0.391304	((((((.(((....))).)))))).............................	0	0
24329	24329	116	6	4727	13109	CATTATACGCTGTAACAGCATCA	CTTTGTAAGCTTTAGCAGCATCT	CATTGTAAGCTCTAACAGCATCT	0.637249	1.02397	0.637249	1.20607	0.744085	0.972522	0.557938	0.618344	0.391304	((((((.(((....))).))))))..............(((.....)))....	-1.9	0
24658	24658	116	6	4727	13109	CATTATACGCTGTAACAGCATCA	CTTTGTAAGCTTTAGCAGCATCT	CATTGTACGCTTTAACAGCATCC	0.63973	1.02181	0.63973	1.20555	0.744085	0.972522	0.557938	0.618344	0.434783	((((((.(((....))).))))))..............(((.....)))....	-2	0
24451	24451	116	6	4727	13109	CATTATACGCTGTAACAGCATCA	CTTTGTAAGCTTTAGCAGCATCT	CTTTGTACGCTATAGCAGCATCG	0.523869	1.08468	0.523869	1.20456	0.744085	0.972522	0.557938	0.618344	0.478261	((((((.(((....))).))))))..............(((.....)))....	-2.2	0
24450	24450	116	6	4727	13109	CATTATACGCTGTAACAGCATCA	CTTTGTAAGCTTTAGCAGCATCT	CATTTTACGCTATAGCAGCATCG	0.535346	1.07653	0.535346	1.20229	0.744085	0.972522	0.557938	0.618344	0.434783	((((((.(((....))).))))))..............(((.....)))....	-2.2	0
24123	24123	116	6	4727	13109	CATTATACGCTGTAACAGCATCA	CTTTGTAAGCTTTAGCAGCATCT	CATTGTACGCTTTATCAGCATCT	0.595466	1.04415	0.595466	1.20201	0.744085	0.972522	0.557938	0.618344	0.391304	((((((.(((....))).))))))..............(((.....)))....	-2	0
24417	24417	116	6	4727	13109	CATTATACGCTGTAACAGCATCA	CTTTGTAAGCTTTAGCAGCATCT	CGTTTTACGCTGTAGCAGCATCG	0.586972	1.04785	0.586972	1.20105	0.744085	0.972522	0.557938	0.618344	0.521739	((((((.(((....))).))))))..............((((...))))....	-3.9	0
24679	24679	116	6	4727	13109	CATTATACGCTGTAACAGCATCA	CTTTGTAAGCTTTAGCAGCATCT	CATTGTACGCTGTAACAGCATCC	0.837933	0.859176	0.837933	1.20013	0.744085	0.972522	0.557938	0.618344	0.478261	((((((.(((....))).))))))..............((((...))))....	-3.9	0
24232	24232	116	6	4727	13109	CATTATACGCTGTAACAGCATCA	CTTTGTAAGCTTTAGCAGCATCT	CGTTGTACGCTATAGCAGCATCT	0.526492	1.07777	0.526492	1.19949	0.744085	0.972522	0.557938	0.618344	0.478261	((((((.(((....))).)))))).......(((((........)))))....	-4.6	0
9983	9983	47	6	13254	5936	CAGTACAGACAACACGATGCACC	CTGTACAAACAACACCATCCAAT	CAGTACACACAACACCATACACT	0.587497	1.04189	0.587497	1.19611	0.880924	0.678378	0.476623	0.427878	0.434783	((((((.(((....))).)))))).............................	0	0
10405	10405	47	6	13254	5936	CAGTACAGACAACACGATGCACC	CTGTACAAACAACACCATCCAAT	CAGTACACACAACACTATACAAG	0.572054	1.04735	0.572054	1.19339	0.880924	0.678378	0.476623	0.427878	0.391304	((((((.(((....))).)))))).............................	0	0
3561	3561	20	6	26387	21445	TTAACAATATTGCAGCAGTACGC	TTAAAGACATAACAGCAGTACCC	TTAACGATATAACAGCAGTACTC	0.573659	1.04458	0.573659	1.19173	0.954221	1	0.337969	0.396587	0.347826	((((((.(((....))).)))))).............................	0	0
18475	18475	83	6	13255	5937	GCAGTACAGACAACACGATGCAC	TCTGTACAAACAACACCATCCAA	ACAGTACAGACAACACGATTCAG	0.798151	0.881567	0.798151	1.1892	0.802294	0.786058	0.267842	0.689083	0.434783	((((((.(((....))).)))))).............................	0	0
3466	3466	20	6	26387	21445	TTAACAATATTGCAGCAGTACGC	TTAAAGACATAACAGCAGTACCC	TTAACGAAATAGCAGCAGTACTC	0.740669	0.930117	0.740669	1.189	0.954221	1	0.337969	0.396587	0.391304	((((((.(((....))).)))))).............................	0	0
10546	10546	47	6	13254	5936	CAGTACAGACAACACGATGCACC	CTGTACAAACAACACCATCCAAT	CAGTACACACAACACCATACATC	0.677994	0.97378	0.677994	1.18656	0.880924	0.678378	0.476623	0.427878	0.434783	((((((.(((....))).)))))).............................	0	0
10563	10563	47	6	13254	5936	CAGTACAGACAACACGATGCACC	CTGTACAAACAACACCATCCAAT	CAGTACACACAACACTATTCAGC	0.559679	1.0462	0.559679	1.1865	0.880924	0.678378	0.476623	0.427878	0.434783	((((((.(((....))).))))))((((...(((.........))).))))..	-0.5	0
10361	10361	47	6	13254	5936	CAGTACAGACAACACGATGCACC	CTGTACAAACAACACCATCCAAT	CAGTACACACAACACCATACACG	0.677372	0.97378	0.677372	1.1862	0.880924	0.678378	0.476623	0.427878	0.478261	((((((.(((....))).)))))).............................	0	0
10067	10067	47	6	13254	5936	CAGTACAGACAACACGATGCACC	CTGTACAAACAACACCATCCAAT	CAGTACACACAACACTATTCATG	0.556066	1.0462	0.556066	1.1848	0.880924	0.678378	0.476623	0.427878	0.391304	((((((.(((....))).))))))((((...(((.........))).))))..	-0.3	0
10166	10166	47	6	13254	5936	CAGTACAGACAACACGATGCACC	CTGTACAAACAACACCATCCAAT	CAGTACACACAACACTATTCAGG	0.556066	1.0462	0.556066	1.1848	0.880924	0.678378	0.476623	0.427878	0.434783	((((((.(((....))).))))))((((...(((.........))).))))..	-0.5	0
10816	10816	47	6	13254	5936	CAGTACAGACAACACGATGCACC	CTGTACAAACAACACCATCCAAT	CAGTACACACAACACTATTCATA	0.556066	1.0462	0.556066	1.1848	0.880924	0.678378	0.476623	0.427878	0.347826	((((((.(((....))).))))))((((...(((.........))).))))..	-0.3	0
10915	10915	47	6	13254	5936	CAGTACAGACAACACGATGCACC	CTGTACAAACAACACCATCCAAT	CAGTACACACAACACTATTCAGA	0.556066	1.0462	0.556066	1.1848	0.880924	0.678378	0.476623	0.427878	0.391304	((((((.(((....))).))))))((((...(((.........))).))))..	-0.5	0
10663	10663	47	6	13254	5936	CAGTACAGACAACACGATGCACC	CTGTACAAACAACACCATCCAAT	CAGTACACACAACACTATTCACC	0.554842	1.0462	0.554842	1.18422	0.880924	0.678378	0.476623	0.427878	0.434783	((((((.(((....))).))))))((((...(((.........))).))))..	-0.2	0
28568	28568	180	6	11684	7021	TCAGTCTAAAGTAGCGGTTGAGT	AACACCTAAAGCAGCGGTTGAGT	TAAAACTAAAGCAGCGGTTGAGT	0.593923	1.02367	0.593923	1.18349	0.612425	0.844369	0.186173	0.190886	0.391304	((((((.(((....))).))))))....(((..((((........)))).)))	-1.3	0
18513	18513	83	6	13255	5937	GCAGTACAGACAACACGATGCAC	TCTGTACAAACAACACCATCCAA	ACAGTACAGACAACACGATGCAG	0.91866	0.744713	0.744713	1.1826	0.802294	0.786058	0.267842	0.689083	0.478261	((((((.(((....))).)))))).............................	0	0
3465	3465	20	6	26387	21445	TTAACAATATTGCAGCAGTACGC	TTAAAGACATAACAGCAGTACCC	TTAAGGAAATAGCAGCAGTACTC	0.540677	1.05158	0.540677	1.18244	0.954221	1	0.337969	0.396587	0.391304	((((((.(((....))).)))))).............................	0	0
24634	24634	116	6	4727	13109	CATTATACGCTGTAACAGCATCA	CTTTGTAAGCTTTAGCAGCATCT	CTTTGTACGCTATAGCAGCATCC	0.523638	1.05995	0.523638	1.18224	0.744085	0.972522	0.557938	0.618344	0.478261	((((((.(((....))).))))))..............(((.....)))....	-2.2	0
24266	24266	116	6	4727	13109	CATTATACGCTGTAACAGCATCA	CTTTGTAAGCTTTAGCAGCATCT	CATTTTACGCTTTAACAGCATCT	0.613808	1.00977	0.613808	1.1817	0.744085	0.972522	0.557938	0.618344	0.347826	((((((.(((....))).))))))..............(((.....)))....	-2	0
24267	24267	116	6	4727	13109	CATTATACGCTGTAACAGCATCA	CTTTGTAAGCTTTAGCAGCATCT	CTTTGTACGCTTTAACAGCATCT	0.60065	1.01742	0.60065	1.18149	0.744085	0.972522	0.557938	0.618344	0.391304	((((((.(((....))).))))))..............(((.....)))....	-2	0
9869	9869	47	6	13254	5936	CAGTACAGACAACACGATGCACC	CTGTACAAACAACACCATCCAAT	CAGTACACACAACACTATACAGT	0.572054	1.03276	0.572054	1.18061	0.880924	0.678378	0.476623	0.427878	0.391304	((((((.(((....))).)))))).............................	0	0
24633	24633	116	6	4727	13109	CATTATACGCTGTAACAGCATCA	CTTTGTAAGCTTTAGCAGCATCT	CATTTTACGCTATAGCAGCATCC	0.535109	1.05198	0.535109	1.18026	0.744085	0.972522	0.557938	0.618344	0.434783	((((((.(((....))).))))))..............(((.....)))....	-2.2	0
24601	24601	116	6	4727	13109	CATTATACGCTGTAACAGCATCA	CTTTGTAAGCTTTAGCAGCATCT	CGTTTTACGCTGTAGCAGCATCC	0.586712	1.02396	0.586712	1.18014	0.744085	0.972522	0.557938	0.618344	0.521739	((((((.(((....))).))))))..............((((...))))....	-3.9	0
24764	24764	116	6	4727	13109	CATTATACGCTGTAACAGCATCA	CTTTGTAAGCTTTAGCAGCATCT	CGTTGTACGCTGTAGCAGCATCA	0.621134	1.00262	0.621134	1.17943	0.744085	0.972522	0.557938	0.618344	0.521739	((((((.(((....))).)))))).......(((((........)))))....	-4.6	0
24418	24418	116	6	4727	13109	CATTATACGCTGTAACAGCATCA	CTTTGTAAGCTTTAGCAGCATCT	CCTTTTACGCTGTAGCAGCATCG	0.593644	1.01525	0.593644	1.17607	0.744085	0.972522	0.557938	0.618344	0.521739	((((((.(((....))).))))))..............((((...))))....	-3.9	0
18629	18629	83	6	13255	5937	GCAGTACAGACAACACGATGCAC	TCTGTACAAACAACACCATCCAA	ACAGTACAAACAACACGATACAG	0.785886	0.874537	0.785886	1.17577	0.802294	0.786058	0.267842	0.689083	0.391304	((((((.(((....))).)))))).............................	0	0
24790	24790	116	6	4727	13109	CATTATACGCTGTAACAGCATCA	CTTTGTAAGCTTTAGCAGCATCT	CATTGTACGCTATAGCAGCATCA	0.566504	1.03005	0.566504	1.17556	0.744085	0.972522	0.557938	0.618344	0.434783	((((((.(((....))).))))))..............(((.....)))....	-2.2	0
18776	18776	83	6	13255	5937	GCAGTACAGACAACACGATGCAC	TCTGTACAAACAACACCATCCAA	TCAGTACAAACAACACGATACAC	0.571836	1.02584	0.571836	1.17446	0.802294	0.786058	0.267842	0.689083	0.391304	((((((.(((....))).)))))).............................	0	0
24233	24233	116	6	4727	13109	CATTATACGCTGTAACAGCATCA	CTTTGTAAGCTTTAGCAGCATCT	CCTTGTACGCTATAGCAGCATCT	0.532477	1.04424	0.532477	1.17217	0.744085	0.972522	0.557938	0.618344	0.478261	((((((.(((....))).))))))..............(((.....)))....	-2.2	0
24521	24521	116	6	4727	13109	CATTATACGCTGTAACAGCATCA	CTTTGTAAGCTTTAGCAGCATCT	CATTGTAAGCTCTAACAGCATCG	0.614474	0.997881	0.614474	1.1719	0.744085	0.972522	0.557938	0.618344	0.434783	((((((.(((....))).))))))..............(((.....)))....	-1.9	0
10525	10525	47	6	13254	5936	CAGTACAGACAACACGATGCACC	CTGTACAAACAACACCATCCAAT	CTGTACACACAACACTATACATC	0.573786	1.02133	0.573786	1.17147	0.880924	0.678378	0.476623	0.427878	0.391304	((((((.(((....))).)))))).............................	0	0
10340	10340	47	6	13254	5936	CAGTACAGACAACACGATGCACC	CTGTACAAACAACACCATCCAAT	CTGTACACACAACACTATACACG	0.573259	1.02133	0.573259	1.17121	0.880924	0.678378	0.476623	0.427878	0.434783	((((((.(((....))).)))))).............................	0	0
24293	24293	116	6	4727	13109	CATTATACGCTGTAACAGCATCA	CTTTGTAAGCTTTAGCAGCATCT	CATTTTACGCTGTAACAGCATCT	0.803981	0.849057	0.803981	1.16931	0.744085	0.972522	0.557938	0.618344	0.391304	((((((.(((....))).))))))..............((((...))))....	-3.9	0
24357	24357	116	6	4727	13109	CATTATACGCTGTAACAGCATCA	CTTTGTAAGCTTTAGCAGCATCT	CATTGTACGCTTTATCAGCATCG	0.574185	1.01755	0.574185	1.16837	0.744085	0.972522	0.557938	0.618344	0.434783	((((((.(((....))).))))))..............(((.....)))....	-2	0
18769	18769	83	6	13255	5937	GCAGTACAGACAACACGATGCAC	TCTGTACAAACAACACCATCCAA	ACAGTACAGACAACACGATACAC	0.83462	0.815177	0.815177	1.16666	0.802294	0.786058	0.267842	0.689083	0.434783	((((((.(((....))).)))))).............................	0	0
18433	18433	83	6	13255	5937	GCAGTACAGACAACACGATGCAC	TCTGTACAAACAACACCATCCAA	ACAGTACAGACAACACGATACAT	0.803362	0.845765	0.803362	1.16649	0.802294	0.786058	0.267842	0.689083	0.391304	((((((.(((....))).)))))).............................	0	0
10354	10354	47	6	13254	5936	CAGTACAGACAACACGATGCACC	CTGTACAAACAACACCATCCAAT	CAGTACAAACAACACGATACACG	1.01133	0.58061	0.58061	1.16614	0.880924	0.678378	0.476623	0.427878	0.434783	((((((.(((....))).)))))).............................	0	0
3385	3385	20	6	26387	21445	TTAACAATATTGCAGCAGTACGC	TTAAAGACATAACAGCAGTACCC	TTAACGAAATTGCAGCAGTACTC	0.945827	0.68122	0.68122	1.16561	0.954221	1	0.337969	0.396587	0.391304	((((((.(((....))).))))))................(((....)))...	-0.1	0
24404	24404	116	6	4727	13109	CATTATACGCTGTAACAGCATCA	CTTTGTAAGCTTTAGCAGCATCT	CATTGTAAGCTTTAGCAGCATCG	0.594502	0.999503	0.594502	1.16294	0.744085	0.972522	0.557938	0.618344	0.434783	((((((.(((....))).))))))..............(((.....)))....	-1.9	0
18484	18484	83	6	13255	5937	GCAGTACAGACAACACGATGCAC	TCTGTACAAACAACACCATCCAA	ACAGTACAAACAACACGATTCAG	0.677192	0.945343	0.677192	1.16287	0.802294	0.786058	0.267842	0.689083	0.391304	((((((.(((....))).)))))).............................	0	0
24321	24321	116	6	4727	13109	CATTATACGCTGTAACAGCATCA	CTTTGTAAGCTTTAGCAGCATCT	CATTCTACGCTCTAACAGCATCT	0.523871	1.0381	0.523871	1.1628	0.744085	0.972522	0.557938	0.618344	0.434783	((((((.(((....))).))))))..............(((.....)))....	-2	0
24294	24294	116	6	4727	13109	CATTATACGCTGTAACAGCATCA	CTTTGTAAGCTTTAGCAGCATCT	CTTTGTACGCTGTAACAGCATCT	0.786746	0.855487	0.786746	1.16225	0.744085	0.972522	0.557938	0.618344	0.434783	((((((.(((....))).))))))..............((((...))))....	-3.9	0
9915	9915	47	6	13254	5936	CAGTACAGACAACACGATGCACC	CTGTACAAACAACACCATCCAAT	CAGTACACACAACACCATTCACT	0.571078	1.01199	0.571078	1.162	0.880924	0.678378	0.476623	0.427878	0.434783	((((((.(((....))).)))))).............................	0	0
18486	18486	83	6	13255	5937	GCAGTACAGACAACACGATGCAC	TCTGTACAAACAACACCATCCAA	ACAGTACAGACAACACCATTCAG	0.578982	1.00195	0.578982	1.15721	0.802294	0.786058	0.267842	0.689083	0.434783	((((((.(((....))).)))))).............................	0	0
24765	24765	116	6	4727	13109	CATTATACGCTGTAACAGCATCA	CTTTGTAAGCTTTAGCAGCATCT	CCTTGTACGCTGTAGCAGCATCA	0.628195	0.971424	0.628195	1.15685	0.744085	0.972522	0.557938	0.618344	0.521739	((((((.(((....))).))))))..............((((...))))....	-3.9	0
24602	24602	116	6	4727	13109	CATTATACGCTGTAACAGCATCA	CTTTGTAAGCTTTAGCAGCATCT	CCTTTTACGCTGTAGCAGCATCC	0.593381	0.992103	0.593381	1.15601	0.744085	0.972522	0.557938	0.618344	0.521739	((((((.(((....))).))))))..............((((...))))....	-3.9	0
3367	3367	20	6	26387	21445	TTAACAATATTGCAGCAGTACGC	TTAAAGACATAACAGCAGTACCC	TTAACGATATTGCAGCAGTACTC	0.981448	0.610559	0.610559	1.15586	0.954221	1	0.337969	0.396587	0.391304	((((((.(((....))).)))))).............(((((...)))))...	-0.5	0
28556	28556	180	6	11684	7021	TCAGTCTAAAGTAGCGGTTGAGT	AACACCTAAAGCAGCGGTTGAGT	AAAATCTAAAGCAGCGGTTGAGT	0.5645	1.00801	0.5645	1.15531	0.612425	0.844369	0.186173	0.190886	0.391304	((((((.(((....))).)))))).............................	0	0
18581	18581	83	6	13255	5937	GCAGTACAGACAACACGATGCAC	TCTGTACAAACAACACCATCCAA	TCAGTACAAACAACACGATCCAG	0.548381	1.01571	0.548381	1.1543	0.802294	0.786058	0.267842	0.689083	0.434783	((((((.(((....))).)))))).............................	0	0
3541	3541	20	6	26387	21445	TTAACAATATTGCAGCAGTACGC	TTAAAGACATAACAGCAGTACCC	TTAACGACATGACAGCAGTACTC	0.549844	1.01448	0.549844	1.15391	0.954221	1	0.337969	0.396587	0.434783	((((((.(((....))).)))))).............................	0	0
18666	18666	83	6	13255	5937	GCAGTACAGACAACACGATGCAC	TCTGTACAAACAACACCATCCAA	GCAGTACACACAACACAATACAG	0.592713	0.989605	0.592713	1.15353	0.802294	0.786058	0.267842	0.689083	0.434783	((((((.(((....))).)))))).............................	0	0
10456	10456	47	6	13254	5936	CAGTACAGACAACACGATGCACC	CTGTACAAACAACACCATCCAAT	CAGTACACACAACACCATTCATC	0.659045	0.945837	0.659045	1.1528	0.880924	0.678378	0.476623	0.427878	0.434783	((((((.(((....))).)))))).............................	0	0
10271	10271	47	6	13254	5936	CAGTACAGACAACACGATGCACC	CTGTACAAACAACACCATCCAAT	CAGTACACACAACACCATTCACG	0.658441	0.945837	0.658441	1.15246	0.880924	0.678378	0.476623	0.427878	0.478261	((((((.(((....))).)))))).............................	0	0
24701	24701	116	6	4727	13109	CATTATACGCTGTAACAGCATCA	CTTTGTAAGCTTTAGCAGCATCT	CATTGTAAGCTCTAACAGCATCC	0.614202	0.97513	0.614202	1.15244	0.744085	0.972522	0.557938	0.618344	0.434783	((((((.(((....))).))))))..............(((.....)))....	-1.9	0
24431	24431	116	6	4727	13109	CATTATACGCTGTAACAGCATCA	CTTTGTAAGCTTTAGCAGCATCT	CATTATACGCTGTAGCAGCATCG	0.65645	0.947133	0.65645	1.15238	0.744085	0.972522	0.557938	0.618344	0.478261	((((((.(((....))).))))))..............((((...))))....	-3.9	0
10646	10646	47	6	13254	5936	CAGTACAGACAACACGATGCACC	CTGTACAAACAACACCATCCAAT	CAGTACACACAACACCATACAGC	0.615678	0.97378	0.615678	1.15209	0.880924	0.678378	0.476623	0.427878	0.478261	((((((.(((....))).)))))).............................	0	0
10150	10150	47	6	13254	5936	CAGTACAGACAACACGATGCACC	CTGTACAAACAACACCATCCAAT	CAGTACACACAACACCATACATG	0.611703	0.97378	0.611703	1.14997	0.880924	0.678378	0.476623	0.427878	0.434783	((((((.(((....))).)))))).............................	0	0
10235	10235	47	6	13254	5936	CAGTACAGACAACACGATGCACC	CTGTACAAACAACACCATCCAAT	CAGTACACACAACACCATACAGG	0.611703	0.97378	0.611703	1.14997	0.880924	0.678378	0.476623	0.427878	0.478261	((((((.(((....))).)))))).............................	0	0
10899	10899	47	6	13254	5936	CAGTACAGACAACACGATGCACC	CTGTACAAACAACACCATCCAAT	CAGTACACACAACACCATACATA	0.611703	0.97378	0.611703	1.14997	0.880924	0.678378	0.476623	0.427878	0.391304	((((((.(((....))).)))))).............................	0	0
10986	10986	47	6	13254	5936	CAGTACAGACAACACGATGCACC	CTGTACAAACAACACCATCCAAT	CAGTACACACAACACCATACAGA	0.611703	0.97378	0.611703	1.14997	0.880924	0.678378	0.476623	0.427878	0.434783	((((((.(((....))).)))))).............................	0	0
18952	18952	85	6	13112	4730	AATCTTTGTAAGCTTTAGCAGCA	AACCATTATACGCTGTAACAGCA	AAACGTTCTAGGCTTTAACAGCA	0.984024	0.593892	0.593892	1.14935	0.794101	0.6406	0.279595	0.203695	0.391304	((((((.(((....))).))))))((..((....))..)).(((.....))).	-1.8	0
10746	10746	47	6	13254	5936	CAGTACAGACAACACGATGCACC	CTGTACAAACAACACCATCCAAT	CAGTACACACAACACCATACACC	0.610356	0.97378	0.610356	1.14925	0.880924	0.678378	0.476623	0.427878	0.478261	((((((.(((....))).)))))).............................	0	0
24473	24473	116	6	4727	13109	CATTATACGCTGTAACAGCATCA	CTTTGTAAGCTTTAGCAGCATCT	CATTTTACGCTTTAACAGCATCG	0.591871	0.984046	0.591871	1.14833	0.744085	0.972522	0.557938	0.618344	0.391304	((((((.(((....))).))))))..............(((.....)))....	-2	0
24474	24474	116	6	4727	13109	CATTATACGCTGTAACAGCATCA	CTTTGTAAGCTTTAGCAGCATCT	CTTTGTACGCTTTAACAGCATCG	0.579183	0.991499	0.579183	1.14827	0.744085	0.972522	0.557938	0.618344	0.434783	((((((.(((....))).))))))..............(((.....)))....	-2	0
10050	10050	47	6	13254	5936	CAGTACAGACAACACGATGCACC	CTGTACAAACAACACCATCCAAT	CAGTACACACAACACCATACAAT	0.611703	0.971636	0.611703	1.14815	0.880924	0.678378	0.476623	0.427878	0.391304	((((((.(((....))).)))))).............................	0	0
24545	24545	116	6	4727	13109	CATTATACGCTGTAACAGCATCA	CTTTGTAAGCTTTAGCAGCATCT	CATTGTACGCTTTATCAGCATCC	0.573931	0.99435	0.573931	1.1481	0.744085	0.972522	0.557938	0.618344	0.434783	((((((.(((....))).))))))..............(((.....)))....	-2	0
18957	18957	85	6	13112	4730	AATCTTTGTAAGCTTTAGCAGCA	AACCATTATACGCTGTAACAGCA	AAACGTTCTACGCTTTAACAGCA	0.839642	0.782064	0.782064	1.14744	0.794101	0.6406	0.279595	0.203695	0.391304	((((((.(((....))).)))))).................(((.....))).	-2	0
9814	9814	47	6	13254	5936	CAGTACAGACAACACGATGCACC	CTGTACAAACAACACCATCCAAT	CAGTACACACAACACTATTCAGT	0.556066	1.00312	0.556066	1.14694	0.880924	0.678378	0.476623	0.427878	0.391304	((((((.(((....))).))))))((((...(((.........))).))))..	-0.5	0
18361	18361	83	6	13255	5937	GCAGTACAGACAACACGATGCAC	TCTGTACAAACAACACCATCCAA	ACAGTACAGACAACACGATTCAT	0.692251	0.914241	0.692251	1.14676	0.802294	0.786058	0.267842	0.689083	0.391304	((((((.(((....))).)))))).............................	0	0
10627	10627	47	6	13254	5936	CAGTACAGACAACACGATGCACC	CTGTACAAACAACACCATCCAAT	CTGTACACACAACACTATACAGC	0.521047	1.02133	0.521047	1.14656	0.880924	0.678378	0.476623	0.427878	0.434783	((((((.(((....))).))))))......(((((............))))).	-1.8	0
24439	24439	116	6	4727	13109	CATTATACGCTGTAACAGCATCA	CTTTGTAAGCTTTAGCAGCATCT	CATTGTAAGCTGTAGCAGCATCG	0.778693	0.84042	0.778693	1.14572	0.744085	0.972522	0.557938	0.618344	0.478261	((((((.(((....))).))))))..............((((...))))....	-3.8	0
18637	18637	83	6	13255	5937	GCAGTACAGACAACACGATGCAC	TCTGTACAAACAACACCATCCAA	ACAGTACAGACAACACCATACAG	0.671913	0.926908	0.671913	1.14483	0.802294	0.786058	0.267842	0.689083	0.434783	((((((.(((....))).)))))).............................	0	0
24268	24268	116	6	4727	13109	CATTATACGCTGTAACAGCATCA	CTTTGTAAGCTTTAGCAGCATCT	CGTTGTACGCTTTAACAGCATCT	0.582083	0.985185	0.582083	1.14429	0.744085	0.972522	0.557938	0.618344	0.434783	((((((.(((....))).)))))).......(((((........)))))....	-4.3	0
24588	24588	116	6	4727	13109	CATTATACGCTGTAACAGCATCA	CTTTGTAAGCTTTAGCAGCATCT	CATTGTAAGCTTTAGCAGCATCC	0.594239	0.976715	0.594239	1.14328	0.744085	0.972522	0.557938	0.618344	0.434783	((((((.(((....))).))))))..............(((.....)))....	-1.9	0
18366	18366	83	6	13255	5937	GCAGTACAGACAACACGATGCAC	TCTGTACAAACAACACCATCCAA	ACAGTACAAACAACACGATTCAT	0.587341	0.980381	0.587341	1.14285	0.802294	0.786058	0.267842	0.689083	0.347826	((((((.(((....))).)))))).............................	0	0
24759	24759	116	6	4727	13109	CATTATACGCTGTAACAGCATCA	CTTTGTAAGCTTTAGCAGCATCT	CTTTTTACGCTGTAGCAGCATCA	0.592735	0.974423	0.592735	1.14054	0.744085	0.972522	0.557938	0.618344	0.434783	((((((.(((....))).))))))..............((((...))))....	-3.9	0
24372	24372	116	6	4727	13109	CATTATACGCTGTAACAGCATCA	CTTTGTAAGCTTTAGCAGCATCT	CATTGTACGCTGTATCAGCATCG	0.752081	0.855594	0.752081	1.13915	0.744085	0.972522	0.557938	0.618344	0.478261	((((((.(((....))).))))))..............((((...))))....	-3.9	0
18870	18870	83	6	13255	5937	GCAGTACAGACAACACGATGCAC	TCTGTACAAACAACACCATCCAA	TCAGTACAAACAACACGATACAA	0.535756	1.00434	0.535756	1.1383	0.802294	0.786058	0.267842	0.689083	0.347826	((((((.(((....))).)))))).............................	0	0
10438	10438	47	6	13254	5936	CAGTACAGACAACACGATGCACC	CTGTACAAACAACACCATCCAAT	CTGTACACACAACACTATTCATC	0.557749	0.992021	0.557749	1.13806	0.880924	0.678378	0.476623	0.427878	0.391304	((((((.(((....))).))))))((((...(((.......)))...))))..	-1.7	0
10253	10253	47	6	13254	5936	CAGTACAGACAACACGATGCACC	CTGTACAAACAACACCATCCAAT	CTGTACACACAACACTATTCACG	0.557238	0.992021	0.557238	1.13781	0.880924	0.678378	0.476623	0.427878	0.434783	((((((.(((....))).))))))((((...(((.......)))...))))..	-1.6	0
18684	18684	83	6	13255	5937	GCAGTACAGACAACACGATGCAC	TCTGTACAAACAACACCATCCAA	ACAGTACAGACAACACGATTCAC	0.719186	0.881177	0.719186	1.13741	0.802294	0.786058	0.267842	0.689083	0.434783	((((((.(((....))).)))))).............................	0	0
18575	18575	83	6	13255	5937	GCAGTACAGACAACACGATGCAC	TCTGTACAAACAACACCATCCAA	ACAGTACAGACAACACGATCCAG	0.800386	0.807128	0.800386	1.13669	0.802294	0.786058	0.267842	0.689083	0.478261	((((((.(((....))).)))))).............................	0	0
10526	10526	47	6	13254	5936	CAGTACAGACAACACGATGCACC	CTGTACAAACAACACCATCCAAT	CGGTACACACAACACTATACATC	0.556049	0.988968	0.556049	1.13457	0.880924	0.678378	0.476623	0.427878	0.434783	((((((.(((....))).)))))).............................	0	0
24615	24615	116	6	4727	13109	CATTATACGCTGTAACAGCATCA	CTTTGTAAGCTTTAGCAGCATCT	CATTATACGCTGTAGCAGCATCC	0.65616	0.92554	0.65616	1.13454	0.744085	0.972522	0.557938	0.618344	0.478261	((((((.(((....))).))))))..............((((...))))....	-3.9	0
10341	10341	47	6	13254	5936	CAGTACAGACAACACGATGCACC	CTGTACAAACAACACCATCCAAT	CGGTACACACAACACTATACACG	0.555539	0.988968	0.555539	1.13432	0.880924	0.678378	0.476623	0.427878	0.478261	((((((.(((....))).)))))).............................	0	0
10451	10451	47	6	13254	5936	CAGTACAGACAACACGATGCACC	CTGTACAAACAACACCATCCAAT	CAGTACAAACAACACGATTCATC	0.983963	0.563949	0.563949	1.13412	0.880924	0.678378	0.476623	0.427878	0.391304	((((((.(((....))).))))))((((.(..((.......))..).))))..	-0.2	0
3537	3537	20	6	26387	21445	TTAACAATATTGCAGCAGTACGC	TTAAAGACATAACAGCAGTACCC	TTAACGATATGACAGCAGTACTC	0.573659	0.978278	0.573659	1.13407	0.954221	1	0.337969	0.396587	0.391304	((((((.(((....))).)))))).............................	0	0
3432	3432	20	6	26387	21445	TTAACAATATTGCAGCAGTACGC	TTAAAGACATAACAGCAGTACCC	TTAACGATATAGCAGCAGTACTC	0.768564	0.833638	0.768564	1.13386	0.954221	1	0.337969	0.396587	0.391304	((((((.(((....))).)))))).............................	0	0
24494	24494	116	6	4727	13109	CATTATACGCTGTAACAGCATCA	CTTTGTAAGCTTTAGCAGCATCT	CATTTTACGCTGTAACAGCATCG	0.775247	0.827423	0.775247	1.13386	0.744085	0.972522	0.557938	0.618344	0.434783	((((((.(((....))).))))))..............((((...))))....	-3.9	0
10266	10266	47	6	13254	5936	CAGTACAGACAACACGATGCACC	CTGTACAAACAACACCATCCAAT	CAGTACAAACAACACGATTCACG	0.983061	0.563949	0.563949	1.13333	0.880924	0.678378	0.476623	0.427878	0.434783	((((((.(((....))).))))))((((.(..((.......))..).))))..	-0.1	0
24623	24623	116	6	4727	13109	CATTATACGCTGTAACAGCATCA	CTTTGTAAGCTTTAGCAGCATCT	CATTGTAAGCTGTAGCAGCATCC	0.778349	0.82126	0.778349	1.1315	0.744085	0.972522	0.557938	0.618344	0.478261	((((((.(((....))).))))))..............((((...))))....	-3.8	0
24806	24806	116	6	4727	13109	CATTATACGCTGTAACAGCATCA	CTTTGTAAGCTTTAGCAGCATCT	CATTGTACGCTTTAACAGCATCA	0.626319	0.941567	0.626319	1.13085	0.744085	0.972522	0.557938	0.618344	0.391304	((((((.(((....))).))))))..............(((.....)))....	-2	0
24325	24325	116	6	4727	13109	CATTATACGCTGTAACAGCATCA	CTTTGTAAGCTTTAGCAGCATCT	CATTTTAAGCTCTAACAGCATCT	0.589315	0.963646	0.589315	1.12956	0.744085	0.972522	0.557938	0.618344	0.347826	((((((.(((....))).))))))..............(((.....)))....	-1.9	0
24326	24326	116	6	4727	13109	CATTATACGCTGTAACAGCATCA	CTTTGTAAGCTTTAGCAGCATCT	CTTTGTAAGCTCTAACAGCATCT	0.576682	0.970944	0.576682	1.12929	0.744085	0.972522	0.557938	0.618344	0.391304	((((((.(((....))).))))))..............(((.....)))....	-1.9	0
18689	18689	83	6	13255	5937	GCAGTACAGACAACACGATGCAC	TCTGTACAAACAACACCATCCAA	ACAGTACAGACAACACCATTCAC	0.5217	1.00151	0.5217	1.12924	0.802294	0.786058	0.267842	0.689083	0.434783	((((((.(((....))).)))))).............................	0	0
24654	24654	116	6	4727	13109	CATTATACGCTGTAACAGCATCA	CTTTGTAAGCTTTAGCAGCATCT	CATTTTACGCTTTAACAGCATCC	0.591609	0.961611	0.591609	1.12902	0.744085	0.972522	0.557938	0.618344	0.391304	((((((.(((....))).))))))..............(((.....)))....	-2	0
18520	18520	83	6	13255	5937	GCAGTACAGACAACACGATGCAC	TCTGTACAAACAACACCATCCAA	TCAGTACAAACAACACGATGCAG	0.629416	0.937169	0.629416	1.12892	0.802294	0.786058	0.267842	0.689083	0.434783	((((((.(((....))).)))))).............................	0	0
24655	24655	116	6	4727	13109	CATTATACGCTGTAACAGCATCA	CTTTGTAAGCTTTAGCAGCATCT	CTTTGTACGCTTTAACAGCATCC	0.578927	0.968894	0.578927	1.12868	0.744085	0.972522	0.557938	0.618344	0.434783	((((((.(((....))).))))))..............(((.....)))....	-2	0
10420	10420	47	6	13254	5936	CAGTACAGACAACACGATGCACC	CTGTACAAACAACACCATCCAAT	CAGTACACACAACACCATACAAG	0.611703	0.946879	0.611703	1.12728	0.880924	0.678378	0.476623	0.427878	0.434783	((((((.(((....))).)))))).............................	0	0
24120	24120	116	6	4727	13109	CATTATACGCTGTAACAGCATCA	CTTTGTAAGCTTTAGCAGCATCT	CTTTGTACGCTTTATCAGCATCT	0.538871	0.990081	0.538871	1.12723	0.744085	0.972522	0.557938	0.618344	0.391304	((((((.(((....))).))))))..............(((.....)))....	-2	0
24495	24495	116	6	4727	13109	CATTATACGCTGTAACAGCATCA	CTTTGTAAGCTTTAGCAGCATCT	CTTTGTACGCTGTAACAGCATCG	0.758628	0.83369	0.758628	1.12719	0.744085	0.972522	0.557938	0.618344	0.478261	((((((.(((....))).))))))..............((((...))))....	-3.9	0
24119	24119	116	6	4727	13109	CATTATACGCTGTAACAGCATCA	CTTTGTAAGCTTTAGCAGCATCT	CATTTTACGCTTTATCAGCATCT	0.550676	0.982639	0.550676	1.12642	0.744085	0.972522	0.557938	0.618344	0.347826	((((((.(((....))).))))))..............(((.....)))....	-2	0
24295	24295	116	6	4727	13109	CATTATACGCTGTAACAGCATCA	CTTTGTAAGCTTTAGCAGCATCT	CGTTGTACGCTGTAACAGCATCT	0.762426	0.828381	0.762426	1.12584	0.744085	0.972522	0.557938	0.618344	0.478261	((((((.(((....))).)))))).......(((((........)))))....	-4.3	0
3499	3499	20	6	26387	21445	TTAACAATATTGCAGCAGTACGC	TTAAAGACATAACAGCAGTACCC	TTAACGATATTACAGCAGTACTC	0.78501	0.806378	0.78501	1.12538	0.954221	1	0.337969	0.396587	0.347826	((((((.(((....))).))))))................(((....)))...	-0.1	0
10471	10471	47	6	13254	5936	CAGTACAGACAACACGATGCACC	CTGTACAAACAACACCATCCAAT	CAGTACACACAACACTATGCATC	0.566019	0.97246	0.566019	1.12519	0.880924	0.678378	0.476623	0.427878	0.434783	((((((.(((....))).)))))).............................	0	0
18779	18779	83	6	13255	5937	GCAGTACAGACAACACGATGCAC	TCTGTACAAACAACACCATCCAA	ACAGTACAAACAACACGATACAC	0.708134	0.87415	0.708134	1.12499	0.802294	0.786058	0.267842	0.689083	0.391304	((((((.(((....))).)))))).............................	0	0
10286	10286	47	6	13254	5936	CAGTACAGACAACACGATGCACC	CTGTACAAACAACACCATCCAAT	CAGTACACACAACACTATGCACG	0.5655	0.97246	0.5655	1.12493	0.880924	0.678378	0.476623	0.427878	0.478261	((((((.(((....))).)))))).............................	0	0
3517	3517	20	6	26387	21445	TTAACAATATTGCAGCAGTACGC	TTAAAGACATAACAGCAGTACCC	TTAACGACATTACAGCAGTACTC	0.752421	0.836219	0.752421	1.1249	0.954221	1	0.337969	0.396587	0.391304	((((((.(((....))).))))))................(((....)))...	-0.1	0
18688	18688	83	6	13255	5937	GCAGTACAGACAACACGATGCAC	TCTGTACAAACAACACCATCCAA	ACAGTACAAACAACACGATTCAC	0.610194	0.944925	0.610194	1.12482	0.802294	0.786058	0.267842	0.689083	0.391304	((((((.(((....))).)))))).............................	0	0
24560	24560	116	6	4727	13109	CATTATACGCTGTAACAGCATCA	CTTTGTAAGCTTTAGCAGCATCT	CATTGTACGCTGTATCAGCATCC	0.751749	0.836087	0.751749	1.12435	0.744085	0.972522	0.557938	0.618344	0.478261	((((((.(((....))).))))))..............((((...))))....	-3.9	0
18445	18445	83	6	13255	5937	GCAGTACAGACAACACGATGCAC	TCTGTACAAACAACACCATCCAA	ACAGTACAGACAACACCATACAT	0.582762	0.961263	0.582762	1.12412	0.802294	0.786058	0.267842	0.689083	0.391304	((((((.(((....))).)))))).............................	0	0
9981	9981	47	6	13254	5936	CAGTACAGACAACACGATGCACC	CTGTACAAACAACACCATCCAAT	CTGTACACACAACACCATACACT	0.531659	0.987933	0.531659	1.12191	0.880924	0.678378	0.476623	0.427878	0.434783	((((((.(((....))).)))))).............................	0	0
24269	24269	116	6	4727	13109	CATTATACGCTGTAACAGCATCA	CTTTGTAAGCTTTAGCAGCATCT	CCTTGTACGCTTTAACAGCATCT	0.5887	0.954536	0.5887	1.12147	0.744085	0.972522	0.557938	0.618344	0.434783	((((((.(((....))).))))))..............(((.....)))....	-2	0
24675	24675	116	6	4727	13109	CATTATACGCTGTAACAGCATCA	CTTTGTAAGCTTTAGCAGCATCT	CATTTTACGCTGTAACAGCATCC	0.774904	0.808559	0.774904	1.11993	0.744085	0.972522	0.557938	0.618344	0.434783	((((((.(((....))).))))))..............((((...))))....	-3.9	0
10578	10578	47	6	13254	5936	CAGTACAGACAACACGATGCACC	CTGTACAAACAACACCATCCAAT	CAGTACACACAACACCATTCAGC	0.598471	0.945837	0.598471	1.11927	0.880924	0.678378	0.476623	0.427878	0.478261	((((((.(((....))).))))))((((....((.......))....))))..	-0.2	0
18865	18865	83	6	13255	5937	GCAGTACAGACAACACGATGCAC	TCTGTACAAACAACACCATCCAA	ACAGTACAGACAACACGATACAA	0.781959	0.798089	0.781959	1.11732	0.802294	0.786058	0.267842	0.689083	0.391304	((((((.(((....))).)))))).............................	0	0
10082	10082	47	6	13254	5936	CAGTACAGACAACACGATGCACC	CTGTACAAACAACACCATCCAAT	CAGTACACACAACACCATTCATG	0.594607	0.945837	0.594607	1.11721	0.880924	0.678378	0.476623	0.427878	0.434783	((((((.(((....))).)))))).............................	0	0
10831	10831	47	6	13254	5936	CAGTACAGACAACACGATGCACC	CTGTACAAACAACACCATCCAAT	CAGTACACACAACACCATTCATA	0.594607	0.945837	0.594607	1.11721	0.880924	0.678378	0.476623	0.427878	0.391304	((((((.(((....))).)))))).............................	0	0
10678	10678	47	6	13254	5936	CAGTACAGACAACACGATGCACC	CTGTACAAACAACACCATCCAAT	CAGTACACACAACACCATTCACC	0.593298	0.945837	0.593298	1.11652	0.880924	0.678378	0.476623	0.427878	0.478261	((((((.(((....))).)))))).............................	0	0
9884	9884	47	6	13254	5936	CAGTACAGACAACACGATGCACC	CTGTACAAACAACACCATCCAAT	CAGTACACACAACACCATACAGT	0.611703	0.933687	0.611703	1.11622	0.880924	0.678378	0.476623	0.427878	0.434783	((((((.(((....))).)))))).............................	0	0
18523	18523	83	6	13255	5937	GCAGTACAGACAACACGATGCAC	TCTGTACAAACAACACCATCCAA	ACAGTACAAACAACACGATGCAG	0.779437	0.798588	0.779437	1.11591	0.802294	0.786058	0.267842	0.689083	0.434783	((((((.(((....))).)))))).............................	0	0
18385	18385	83	6	13255	5937	GCAGTACAGACAACACGATGCAC	TCTGTACAAACAACACCATCCAA	TCAGTACAAACAACACGATGCAT	0.545903	0.971905	0.545903	1.11472	0.802294	0.786058	0.267842	0.689083	0.391304	((((((.(((....))).)))))).............................	0	0
18706	18706	83	6	13255	5937	GCAGTACAGACAACACGATGCAC	TCTGTACAAACAACACCATCCAA	ACAGTACAGACAACACGATGCAC	0.827772	0.744383	0.744383	1.11324	0.802294	0.786058	0.267842	0.689083	0.478261	((((((.(((....))).)))))).............................	0	0
24296	24296	116	6	4727	13109	CATTATACGCTGTAACAGCATCA	CTTTGTAAGCTTTAGCAGCATCT	CCTTGTACGCTGTAACAGCATCT	0.771093	0.80261	0.771093	1.113	0.744085	0.972522	0.557938	0.618344	0.478261	((((((.(((....))).))))))..............((((...))))....	-3.9	0
24676	24676	116	6	4727	13109	CATTATACGCTGTAACAGCATCA	CTTTGTAAGCTTTAGCAGCATCT	CTTTGTACGCTGTAACAGCATCC	0.758292	0.814683	0.758292	1.11298	0.744085	0.972522	0.557938	0.618344	0.478261	((((((.(((....))).))))))..............((((...))))....	-3.9	0
24475	24475	116	6	4727	13109	CATTATACGCTGTAACAGCATCA	CTTTGTAAGCTTTAGCAGCATCT	CGTTGTACGCTTTAACAGCATCG	0.56128	0.960083	0.56128	1.11211	0.744085	0.972522	0.557938	0.618344	0.478261	((((((.(((....))).)))))).......(((((........)))))....	-4.3	0
18627	18627	83	6	13255	5937	GCAGTACAGACAACACGATGCAC	TCTGTACAAACAACACCATCCAA	GCAGTACAAACAACACGATACAG	0.761697	0.809567	0.761697	1.11157	0.802294	0.786058	0.267842	0.689083	0.434783	((((((.(((....))).)))))).............................	0	0
10527	10527	47	6	13254	5936	CAGTACAGACAACACGATGCACC	CTGTACAAACAACACCATCCAAT	CCGTACACACAACACTATACATC	0.56237	0.958201	0.56237	1.11104	0.880924	0.678378	0.476623	0.427878	0.434783	((((((.(((....))).)))))).............................	0	0
10342	10342	47	6	13254	5936	CAGTACAGACAACACGATGCACC	CTGTACAAACAACACCATCCAAT	CCGTACACACAACACTATACACG	0.561854	0.958201	0.561854	1.11078	0.880924	0.678378	0.476623	0.427878	0.478261	((((((.(((....))).)))))).............................	0	0
24248	24248	116	6	4727	13109	CATTATACGCTGTAACAGCATCA	CTTTGTAAGCTTTAGCAGCATCT	CATTGTACGCTGTACCAGCATCT	0.560543	0.958208	0.560543	1.11012	0.744085	0.972522	0.557938	0.618344	0.478261	((((((.(((....))).))))))..............((((...))))....	-3.9	0
18380	18380	83	6	13255	5937	GCAGTACAGACAACACGATGCAC	TCTGTACAAACAACACCATCCAA	ACAGTACAGACAACACGATGCAT	0.79677	0.772315	0.772315	1.10965	0.802294	0.786058	0.267842	0.689083	0.434783	((((((.(((....))).)))))).............................	0	0
10543	10543	47	6	13254	5936	CAGTACAGACAACACGATGCACC	CTGTACAAACAACACCATCCAAT	CTGTACACACAACACCATACATC	0.613555	0.923352	0.613555	1.10862	0.880924	0.678378	0.476623	0.427878	0.434783	((((((.(((....))).)))))).............................	0	0
10358	10358	47	6	13254	5936	CAGTACAGACAACACGATGCACC	CTGTACAAACAACACCATCCAAT	CTGTACACACAACACCATACACG	0.612992	0.923352	0.612992	1.1083	0.880924	0.678378	0.476623	0.427878	0.478261	((((((.(((....))).)))))).............................	0	0
24263	24263	116	6	4727	13109	CATTATACGCTGTAACAGCATCA	CTTTGTAAGCTTTAGCAGCATCT	CTTTTTACGCTTTAACAGCATCT	0.555469	0.957483	0.555469	1.10694	0.744085	0.972522	0.557938	0.618344	0.347826	((((((.(((....))).))))))..............(((.....)))....	-2	0
18783	18783	83	6	13255	5937	GCAGTACAGACAACACGATGCAC	TCTGTACAAACAACACCATCCAA	ACAGTACAGACAACACCATACAC	0.605437	0.926498	0.605437	1.10678	0.802294	0.786058	0.267842	0.689083	0.434783	((((((.(((....))).)))))).............................	0	0
10654	10654	47	6	13254	5936	CAGTACAGACAACACGATGCACC	CTGTACAAACAACACCATCCAAT	CAGTACACACAACACAATACAGC	0.67424	0.875246	0.67424	1.10483	0.880924	0.678378	0.476623	0.427878	0.434783	((((((.(((....))).)))))).............................	0	0
24760	24760	116	6	4727	13109	CATTATACGCTGTAACAGCATCA	CTTTGTAAGCTTTAGCAGCATCT	CGTTTTACGCTGTAGCAGCATCA	0.574413	0.943548	0.574413	1.10464	0.744085	0.972522	0.557938	0.618344	0.478261	((((((.(((....))).))))))..............((((...))))....	-3.9	0
11095	11095	47	6	13254	5936	CAGTACAGACAACACGATGCACC	CTGTACAAACAACACCATCCAAT	CAGTACACACAACACTATACAAA	0.572054	0.943101	0.572054	1.10303	0.880924	0.678378	0.476623	0.427878	0.347826	((((((.(((....))).)))))).............................	0	0
10439	10439	47	6	13254	5936	CAGTACAGACAACACGATGCACC	CTGTACAAACAACACCATCCAAT	CGGTACACACAACACTATTCATC	0.540508	0.960589	0.540508	1.10222	0.880924	0.678378	0.476623	0.427878	0.434783	((((((.(((....))).))))))((((....((.......))....))))..	-1.1	0
10243	10243	47	6	13254	5936	CAGTACAGACAACACGATGCACC	CTGTACAAACAACACCATCCAAT	CAGTACACACAACACAATACAGG	0.669887	0.875246	0.669887	1.10218	0.880924	0.678378	0.476623	0.427878	0.434783	((((((.(((....))).)))))).............................	0	0
10994	10994	47	6	13254	5936	CAGTACAGACAACACGATGCACC	CTGTACAAACAACACCATCCAAT	CAGTACACACAACACAATACAGA	0.669887	0.875246	0.669887	1.10218	0.880924	0.678378	0.476623	0.427878	0.391304	((((((.(((....))).)))))).............................	0	0
10254	10254	47	6	13254	5936	CAGTACAGACAACACGATGCACC	CTGTACAAACAACACCATCCAAT	CGGTACACACAACACTATTCACG	0.540013	0.960589	0.540013	1.10197	0.880924	0.678378	0.476623	0.427878	0.478261	((((((.(((....))).))))))((((....((.......))....))))..	-1	0
24789	24789	116	6	4727	13109	CATTATACGCTGTAACAGCATCA	CTTTGTAAGCTTTAGCAGCATCT	CATTTTACGCTATAGCAGCATCA	0.523891	0.969371	0.523891	1.10188	0.744085	0.972522	0.557938	0.618344	0.391304	((((((.(((....))).))))))..............(((.....)))....	-2.2	0
18583	18583	83	6	13255	5937	GCAGTACAGACAACACGATGCAC	TCTGTACAAACAACACCATCCAA	ACAGTACAAACAACACGATCCAG	0.679088	0.865519	0.679088	1.10013	0.802294	0.786058	0.267842	0.689083	0.434783	((((((.(((....))).)))))).............................	0	0
24340	24340	116	6	4727	13109	CATTATACGCTGTAACAGCATCA	CTTTGTAAGCTTTAGCAGCATCT	CATTGTACGCTATAACAGCATCT	0.695368	0.851052	0.695368	1.09901	0.744085	0.972522	0.557938	0.618344	0.391304	((((((.(((....))).))))))..............(((.....)))....	-2.2	0
24517	24517	116	6	4727	13109	CATTATACGCTGTAACAGCATCA	CTTTGTAAGCTTTAGCAGCATCT	CATTTTAAGCTCTAACAGCATCG	0.568254	0.939092	0.568254	1.09764	0.744085	0.972522	0.557938	0.618344	0.391304	((((((.(((....))).))))))..............(((.....)))....	-1.9	0
24518	24518	116	6	4727	13109	CATTATACGCTGTAACAGCATCA	CTTTGTAAGCTTTAGCAGCATCT	CTTTGTAAGCTCTAACAGCATCG	0.556072	0.946205	0.556072	1.09751	0.744085	0.972522	0.557938	0.618344	0.434783	((((((.(((....))).))))))..............(((.....)))....	-1.9	0
11011	11011	47	6	13254	5936	CAGTACAGACAACACGATGCACC	CTGTACAAACAACACCATCCAAT	CAGTACACACAACACCATTCACA	0.555863	0.945837	0.555863	1.09708	0.880924	0.678378	0.476623	0.427878	0.434783	((((((.(((....))).)))))).............................	0	0
3431	3431	20	6	26387	21445	TTAACAATATTGCAGCAGTACGC	TTAAAGACATAACAGCAGTACCC	TTAAGGATATAGCAGCAGTACTC	0.56104	0.942505	0.56104	1.09685	0.954221	1	0.337969	0.396587	0.391304	((((((.(((....))).)))))).............................	0	0
9741	9741	47	6	13254	5936	CAGTACAGACAACACGATGCACC	CTGTACAAACAACACCATCCAAT	CAGTACACACAACACCATGCATT	0.546071	0.950752	0.546071	1.09641	0.880924	0.678378	0.476623	0.427878	0.434783	((((((.(((....))).)))))).............................	0	0
19005	19005	85	6	13112	4730	AATCTTTGTAAGCTTTAGCAGCA	AACCATTATACGCTGTAACAGCA	AAACGTTCTACGCTATAACAGCA	0.745682	0.80366	0.745682	1.09632	0.794101	0.6406	0.279595	0.203695	0.391304	((((((.(((....))).)))))).................(((.....))).	-2.2	0
18711	18711	83	6	13255	5937	GCAGTACAGACAACACGATGCAC	TCTGTACAAACAACACCATCCAA	TCAGTACAAACAACACGATGCAC	0.567144	0.936755	0.567144	1.09506	0.802294	0.786058	0.267842	0.689083	0.434783	((((((.(((....))).)))))).............................	0	0
24356	24356	116	6	4727	13109	CATTATACGCTGTAACAGCATCA	CTTTGTAAGCTTTAGCAGCATCT	CATTTTACGCTTTATCAGCATCG	0.530995	0.957602	0.530995	1.09497	0.744085	0.972522	0.557938	0.618344	0.391304	((((((.(((....))).))))))..............(((.....)))....	-2	0
18811	18811	83	6	13255	5937	GCAGTACAGACAACACGATGCAC	TCTGTACAAACAACACCATCCAA	ACAGTACAGACAACACGATTCAA	0.673808	0.862705	0.673808	1.09466	0.802294	0.786058	0.267842	0.689083	0.391304	((((((.(((....))).)))))).............................	0	0
18483	18483	83	6	13255	5937	GCAGTACAGACAACACGATGCAC	TCTGTACAAACAACACCATCCAA	GCAGTACAAACAACACGATTCAG	0.656349	0.875112	0.656349	1.0939	0.802294	0.786058	0.267842	0.689083	0.434783	((((((.(((....))).))))))((((.((..((.......)).)).)))).	-2.4	0
24327	24327	116	6	4727	13109	CATTATACGCTGTAACAGCATCA	CTTTGTAAGCTTTAGCAGCATCT	CGTTGTAAGCTCTAACAGCATCT	0.558856	0.94018	0.558856	1.09374	0.744085	0.972522	0.557938	0.618344	0.434783	((((((.(((....))).)))))).......(((((........)))))....	-4.3	0
3516	3516	20	6	26387	21445	TTAACAATATTGCAGCAGTACGC	TTAAAGACATAACAGCAGTACCC	TTAAGGACATTACAGCAGTACTC	0.549256	0.945423	0.549256	1.09339	0.954221	1	0.337969	0.396587	0.391304	((((((.(((....))).))))))................(((....)))...	-0.1	0
24656	24656	116	6	4727	13109	CATTATACGCTGTAACAGCATCA	CTTTGTAAGCTTTAGCAGCATCT	CGTTGTACGCTTTAACAGCATCC	0.561031	0.938194	0.561031	1.09314	0.744085	0.972522	0.557938	0.618344	0.478261	((((((.(((....))).)))))).......(((((........)))))....	-4.3	0
24496	24496	116	6	4727	13109	CATTATACGCTGTAACAGCATCA	CTTTGTAAGCTTTAGCAGCATCT	CGTTGTACGCTGTAACAGCATCG	0.735178	0.807274	0.735178	1.09187	0.744085	0.972522	0.557938	0.618344	0.521739	((((((.(((....))).)))))).......(((((........)))))....	-4.3	0
24121	24121	116	6	4727	13109	CATTATACGCTGTAACAGCATCA	CTTTGTAAGCTTTAGCAGCATCT	CGTTGTACGCTTTATCAGCATCT	0.522213	0.95871	0.522213	1.09171	0.744085	0.972522	0.557938	0.618344	0.434783	((((((.(((....))).)))))).......((((..........))))....	-2.2	0
24401	24401	116	6	4727	13109	CATTATACGCTGTAACAGCATCA	CTTTGTAAGCTTTAGCAGCATCT	CTTTGTAAGCTTTAGCAGCATCG	0.537998	0.947743	0.537998	1.0898	0.744085	0.972522	0.557938	0.618344	0.434783	((((((.(((....))).))))))..............(((.....)))....	-1.9	0
24476	24476	116	6	4727	13109	CATTATACGCTGTAACAGCATCA	CTTTGTAAGCTTTAGCAGCATCT	CCTTGTACGCTTTAACAGCATCG	0.56766	0.930215	0.56766	1.08974	0.744085	0.972522	0.557938	0.618344	0.478261	((((((.(((....))).))))))..............(((.....)))....	-2	0
3640	3640	20	6	26387	21445	TTAACAATATTGCAGCAGTACGC	TTAAAGACATAACAGCAGTACCC	TTAACGAAATAGCAGCAGTACGC	0.688106	0.844628	0.688106	1.08944	0.954221	1	0.337969	0.396587	0.434783	((((((.(((....))).)))))).............................	0	0
3705	3705	20	6	26387	21445	TTAACAATATTGCAGCAGTACGC	TTAAAGACATAACAGCAGTACCC	TTAACGATATAACAGCAGTACGC	0.532948	0.948568	0.532948	1.08803	0.954221	1	0.337969	0.396587	0.391304	((((((.(((....))).)))))).............................	0	0
18814	18814	83	6	13255	5937	GCAGTACAGACAACACGATGCAC	TCTGTACAAACAACACCATCCAA	ACAGTACAAACAACACGATTCAA	0.571693	0.925116	0.571693	1.08751	0.802294	0.786058	0.267842	0.689083	0.347826	((((((.(((....))).)))))).............................	0	0
18411	18411	83	6	13255	5937	GCAGTACAGACAACACGATGCAC	TCTGTACAAACAACACCATCCAA	ACAGTACAGACAACACGATCCAT	0.694189	0.837043	0.694189	1.08745	0.802294	0.786058	0.267842	0.689083	0.434783	((((((.(((....))).)))))).............................	0	0
10639	10639	47	6	13254	5936	CAGTACAGACAACACGATGCACC	CTGTACAAACAACACCATCCAAT	CAGTACAAACAACACGATACAGC	0.919215	0.58061	0.58061	1.08723	0.880924	0.678378	0.476623	0.427878	0.434783	((((((.(((....))).)))))).............................	0	0
24290	24290	116	6	4727	13109	CATTATACGCTGTAACAGCATCA	CTTTGTAAGCTTTAGCAGCATCT	CTTTTTACGCTGTAACAGCATCT	0.727567	0.805088	0.727567	1.08514	0.744085	0.972522	0.557938	0.618344	0.391304	((((((.(((....))).))))))..............((((...))))....	-3.9	0
9827	9827	47	6	13254	5936	CAGTACAGACAACACGATGCACC	CTGTACAAACAACACCATCCAAT	CAGTACACACAACACCATTCAGT	0.594607	0.906894	0.594607	1.08444	0.880924	0.678378	0.476623	0.427878	0.434783	((((((.(((....))).))))))((((....((.......))....))))..	-0.2	0
24761	24761	116	6	4727	13109	CATTATACGCTGTAACAGCATCA	CTTTGTAAGCTTTAGCAGCATCT	CCTTTTACGCTGTAGCAGCATCA	0.580942	0.914194	0.580942	1.08316	0.744085	0.972522	0.557938	0.618344	0.478261	((((((.(((....))).))))))..............((((...))))....	-3.9	0
18872	18872	83	6	13255	5937	GCAGTACAGACAACACGATGCAC	TCTGTACAAACAACACCATCCAA	ACAGTACAAACAACACGATACAA	0.663453	0.855826	0.663453	1.08287	0.802294	0.786058	0.267842	0.689083	0.347826	((((((.(((....))).)))))).............................	0	0
10229	10229	47	6	13254	5936	CAGTACAGACAACACGATGCACC	CTGTACAAACAACACCATCCAAT	CAGTACAAACAACACGATACAGG	0.91328	0.58061	0.58061	1.08221	0.880924	0.678378	0.476623	0.427878	0.434783	((((((.(((....))).)))))).............................	0	0
10979	10979	47	6	13254	5936	CAGTACAGACAACACGATGCACC	CTGTACAAACAACACCATCCAAT	CAGTACAAACAACACGATACAGA	0.91328	0.58061	0.58061	1.08221	0.880924	0.678378	0.476623	0.427878	0.391304	((((((.(((....))).)))))).............................	0	0
18744	18744	83	6	13255	5937	GCAGTACAGACAACACGATGCAC	TCTGTACAAACAACACCATCCAA	ACAGTACAGACAACACGATCCAC	0.721199	0.806771	0.721199	1.08213	0.802294	0.786058	0.267842	0.689083	0.478261	((((((.(((....))).)))))).............................	0	0
10043	10043	47	6	13254	5936	CAGTACAGACAACACGATGCACC	CTGTACAAACAACACCATCCAAT	CAGTACAAACAACACGATACAAT	0.91328	0.579331	0.579331	1.08153	0.880924	0.678378	0.476623	0.427878	0.347826	((((((.(((....))).)))))).............................	0	0
24839	24839	116	6	4727	13109	CATTATACGCTGTAACAGCATCA	CTTTGTAAGCTTTAGCAGCATCT	CATTGTAAGCTCTAACAGCATCA	0.601327	0.898554	0.601327	1.0812	0.744085	0.972522	0.557938	0.618344	0.391304	((((((.(((....))).))))))..............(((.....)))....	-1.9	0
10739	10739	47	6	13254	5936	CAGTACAGACAACACGATGCACC	CTGTACAAACAACACCATCCAAT	CAGTACAAACAACACGATACACC	0.911269	0.58061	0.58061	1.08052	0.880924	0.678378	0.476623	0.427878	0.434783	((((((.(((....))).)))))).............................	0	0
10440	10440	47	6	13254	5936	CAGTACAGACAACACGATGCACC	CTGTACAAACAACACCATCCAAT	CCGTACACACAACACTATTCATC	0.546653	0.930705	0.546653	1.07937	0.880924	0.678378	0.476623	0.427878	0.434783	((((((.(((....))).)))))).............................	0	0
24697	24697	116	6	4727	13109	CATTATACGCTGTAACAGCATCA	CTTTGTAAGCTTTAGCAGCATCT	CATTTTAAGCTCTAACAGCATCC	0.568002	0.917682	0.568002	1.07924	0.744085	0.972522	0.557938	0.618344	0.391304	((((((.(((....))).))))))..............(((.....)))....	-1.9	0
24497	24497	116	6	4727	13109	CATTATACGCTGTAACAGCATCA	CTTTGTAAGCTTTAGCAGCATCT	CCTTGTACGCTGTAACAGCATCG	0.743535	0.78216	0.743535	1.07917	0.744085	0.972522	0.557938	0.618344	0.521739	((((((.(((....))).))))))..............((((...))))....	-3.9	0
10255	10255	47	6	13254	5936	CAGTACAGACAACACGATGCACC	CTGTACAAACAACACCATCCAAT	CCGTACACACAACACTATTCACG	0.546151	0.930705	0.546151	1.07912	0.880924	0.678378	0.476623	0.427878	0.478261	((((((.(((....))).)))))).............................	0	0
24698	24698	116	6	4727	13109	CATTATACGCTGTAACAGCATCA	CTTTGTAAGCTTTAGCAGCATCT	CTTTGTAAGCTCTAACAGCATCC	0.555826	0.924632	0.555826	1.07884	0.744085	0.972522	0.557938	0.618344	0.434783	((((((.(((....))).))))))..............(((.....)))....	-1.9	0
10643	10643	47	6	13254	5936	CAGTACAGACAACACGATGCACC	CTGTACAAACAACACCATCCAAT	CTGTACACACAACACCATACAGC	0.557161	0.923352	0.557161	1.07843	0.880924	0.678378	0.476623	0.427878	0.478261	((((((.(((....))).))))))......(((((............))))).	-1.8	0
24677	24677	116	6	4727	13109	CATTATACGCTGTAACAGCATCA	CTTTGTAAGCTTTAGCAGCATCT	CGTTGTACGCTGTAACAGCATCC	0.734852	0.78887	0.734852	1.07811	0.744085	0.972522	0.557938	0.618344	0.521739	((((((.(((....))).)))))).......(((((........)))))....	-4.3	0
18910	18910	85	6	13112	4730	AATCTTTGTAAGCTTTAGCAGCA	AACCATTATACGCTGTAACAGCA	AAACGTTCTACGCTTTAGCAGCA	0.909824	0.57831	0.57831	1.07806	0.794101	0.6406	0.279595	0.203695	0.434783	((((((.(((....))).)))))).................(((.....))).	-2	0
10453	10453	47	6	13254	5936	CAGTACAGACAACACGATGCACC	CTGTACAAACAACACCATCCAAT	CTGTACACACAACACCATTCATC	0.596407	0.896856	0.596407	1.07706	0.880924	0.678378	0.476623	0.427878	0.434783	((((((.(((....))).))))))((((...(((.......)))...))))..	-1.7	0
9706	9706	47	6	13254	5936	CAGTACAGACAACACGATGCACC	CTGTACAAACAACACCATCCAAT	CAGTACAAACAACACGATTCATT	0.887756	0.609864	0.609864	1.07705	0.880924	0.678378	0.476623	0.427878	0.347826	((((((.(((....))).))))))((((.(..((.......))..).))))..	-0.2	0
9938	9938	47	6	13254	5936	CAGTACAGACAACACGATGCACC	CTGTACAAACAACACCATCCAAT	CAGTACACACAACACCATGCACT	0.524462	0.940663	0.524462	1.07699	0.880924	0.678378	0.476623	0.427878	0.478261	((((((.(((....))).)))))).............................	0	0
3391	3391	20	6	26387	21445	TTAACAATATTGCAGCAGTACGC	TTAAAGACATAACAGCAGTACCC	TTAACGATATGGCAGCAGTACTC	0.887091	0.610559	0.610559	1.0769	0.954221	1	0.337969	0.396587	0.434783	((((((.(((....))).)))))).............................	0	0
24428	24428	116	6	4727	13109	CATTATACGCTGTAACAGCATCA	CTTTGTAAGCTTTAGCAGCATCT	CTTTATACGCTGTAGCAGCATCG	0.594058	0.898085	0.594058	1.07678	0.744085	0.972522	0.557938	0.618344	0.478261	((((((.(((....))).))))))..............((((...))))....	-3.9	0
10268	10268	47	6	13254	5936	CAGTACAGACAACACGATGCACC	CTGTACAAACAACACCATCCAAT	CTGTACACACAACACCATTCACG	0.59586	0.896856	0.59586	1.07675	0.880924	0.678378	0.476623	0.427878	0.478261	((((((.(((....))).))))))((((...(((.......)))...))))..	-1.6	0
10147	10147	47	6	13254	5936	CAGTACAGACAACACGATGCACC	CTGTACAAACAACACCATCCAAT	CTGTACACACAACACCATACATG	0.553564	0.923352	0.553564	1.07657	0.880924	0.678378	0.476623	0.427878	0.434783	((((((.(((....))).)))))).............................	0	0
10232	10232	47	6	13254	5936	CAGTACAGACAACACGATGCACC	CTGTACAAACAACACCATCCAAT	CTGTACACACAACACCATACAGG	0.553564	0.923352	0.553564	1.07657	0.880924	0.678378	0.476623	0.427878	0.478261	((((((.(((....))).)))))).....((((((............))))))	-4.9	0
10896	10896	47	6	13254	5936	CAGTACAGACAACACGATGCACC	CTGTACAAACAACACCATCCAAT	CTGTACACACAACACCATACATA	0.553564	0.923352	0.553564	1.07657	0.880924	0.678378	0.476623	0.427878	0.391304	((((((.(((....))).)))))).............................	0	0
10983	10983	47	6	13254	5936	CAGTACAGACAACACGATGCACC	CTGTACAAACAACACCATCCAAT	CTGTACACACAACACCATACAGA	0.553564	0.923352	0.553564	1.07657	0.880924	0.678378	0.476623	0.427878	0.434783	((((((.(((....))).))))))......(((((............))))).	-2.5	0
24159	24159	116	6	4727	13109	CATTATACGCTGTAACAGCATCA	CTTTGTAAGCTTTAGCAGCATCT	CATTTTAAGCTCTATCAGCATCT	0.528702	0.93775	0.528702	1.07652	0.744085	0.972522	0.557938	0.618344	0.347826	((((((.(((....))).))))))..............(((.....)))....	-1.9	0
10743	10743	47	6	13254	5936	CAGTACAGACAACACGATGCACC	CTGTACAAACAACACCATCCAAT	CTGTACACACAACACCATACACC	0.552345	0.923352	0.552345	1.07595	0.880924	0.678378	0.476623	0.427878	0.478261	((((((.(((....))).)))))).............................	0	0
24471	24471	116	6	4727	13109	CATTATACGCTGTAACAGCATCA	CTTTGTAAGCTTTAGCAGCATCT	CTTTTTACGCTTTAACAGCATCG	0.535617	0.933086	0.535617	1.07589	0.744085	0.972522	0.557938	0.618344	0.391304	((((((.(((....))).))))))..............(((.....)))....	-2	0
24544	24544	116	6	4727	13109	CATTATACGCTGTAACAGCATCA	CTTTGTAAGCTTTAGCAGCATCT	CATTTTACGCTTTATCAGCATCC	0.53076	0.93577	0.53076	1.07581	0.744085	0.972522	0.557938	0.618344	0.391304	((((((.(((....))).))))))..............(((.....)))....	-2	0
10800	10800	47	6	13254	5936	CAGTACAGACAACACGATGCACC	CTGTACAAACAACACCATCCAAT	CAGTACACACAACACCATACAAC	0.548075	0.925292	0.548075	1.07543	0.880924	0.678378	0.476623	0.427878	0.434783	((((((.(((....))).)))))).............................	0	0
9975	9975	47	6	13254	5936	CAGTACAGACAACACGATGCACC	CTGTACAAACAACACCATCCAAT	CAGTACAAACAACACGATACACT	0.87714	0.621219	0.621219	1.07484	0.880924	0.678378	0.476623	0.427878	0.391304	((((((.(((....))).)))))).............................	0	0
24721	24721	116	6	4727	13109	CATTATACGCTGTAACAGCATCA	CTTTGTAAGCTTTAGCAGCATCT	CATTGTACGCTTTATCAGCATCA	0.5619	0.916265	0.5619	1.07484	0.744085	0.972522	0.557938	0.618344	0.391304	((((((.(((....))).))))))..............(((.....)))....	-2	0
10047	10047	47	6	13254	5936	CAGTACAGACAACACGATGCACC	CTGTACAAACAACACCATCCAAT	CTGTACACACAACACCATACAAT	0.553564	0.921319	0.553564	1.07483	0.880924	0.678378	0.476623	0.427878	0.391304	((((((.(((....))).)))))).............................	0	0
3594	3594	20	6	26387	21445	TTAACAATATTGCAGCAGTACGC	TTAAAGACATAACAGCAGTACCC	TTAACGAAATTGCAGCAGTACGC	0.878705	0.618608	0.618608	1.07462	0.954221	1	0.337969	0.396587	0.434783	((((((.(((....))).))))))................(((....)))...	-0.1	0
24782	24782	116	6	4727	13109	CATTATACGCTGTAACAGCATCA	CTTTGTAAGCTTTAGCAGCATCT	CATTGTAAGCTGTAGCAGCATCA	0.762032	0.756767	0.756767	1.07396	0.744085	0.972522	0.557938	0.618344	0.434783	((((((.(((....))).))))))..............((((...))))....	-3.8	0
9892	9892	47	6	13254	5936	CAGTACAGACAACACGATGCACC	CTGTACAAACAACACCATCCAAT	CAGTACACACAACACAATACAGT	0.669887	0.839209	0.669887	1.07379	0.880924	0.678378	0.476623	0.427878	0.391304	((((((.(((....))).)))))).............................	0	0
10544	10544	47	6	13254	5936	CAGTACAGACAACACGATGCACC	CTGTACAAACAACACCATCCAAT	CGGTACACACAACACCATACATC	0.594589	0.894096	0.594589	1.07375	0.880924	0.678378	0.476623	0.427878	0.478261	((((((.(((....))).)))))).......(((.........))).......	-1.4	0
10415	10415	47	6	13254	5936	CAGTACAGACAACACGATGCACC	CTGTACAAACAACACCATCCAAT	CAGTACAAACAACACGATACAAG	0.91328	0.56457	0.56457	1.07369	0.880924	0.678378	0.476623	0.427878	0.391304	((((((.(((....))).)))))).............................	0	0
18415	18415	83	6	13255	5937	GCAGTACAGACAACACGATGCAC	TCTGTACAAACAACACCATCCAA	ACAGTACAAACAACACGATCCAT	0.588985	0.897598	0.588985	1.07359	0.802294	0.786058	0.267842	0.689083	0.391304	((((((.(((....))).)))))).............................	0	0
10359	10359	47	6	13254	5936	CAGTACAGACAACACGATGCACC	CTGTACAAACAACACCATCCAAT	CGGTACACACAACACCATACACG	0.594043	0.894096	0.594043	1.07345	0.880924	0.678378	0.476623	0.427878	0.521739	((((((.(((....))).)))))).......(((.........))).......	-1.4	0
18946	18946	85	6	13112	4730	AATCTTTGTAAGCTTTAGCAGCA	AACCATTATACGCTGTAACAGCA	AAACGTTCTATGCTTTAACAGCA	0.811114	0.702631	0.702631	1.07312	0.794101	0.6406	0.279595	0.203695	0.347826	((((((.(((....))).))))))................((((.....))))	-2.4	0
18960	18960	85	6	13112	4730	AATCTTTGTAAGCTTTAGCAGCA	AACCATTATACGCTGTAACAGCA	AAACGTTATACGCTTTAACAGCA	0.925093	0.541993	0.541993	1.07217	0.794101	0.6406	0.279595	0.203695	0.347826	((((((.(((....))).)))))).................(((.....))).	-2	0
24264	24264	116	6	4727	13109	CATTATACGCTGTAACAGCATCA	CTTTGTAAGCTTTAGCAGCATCT	CGTTTTACGCTTTAACAGCATCT	0.538299	0.927145	0.538299	1.07208	0.744085	0.972522	0.557938	0.618344	0.391304	((((((.(((....))).))))))..............(((.....)))....	-2	0
24328	24328	116	6	4727	13109	CATTATACGCTGTAACAGCATCA	CTTTGTAAGCTTTAGCAGCATCT	CCTTGTAAGCTCTAACAGCATCT	0.565209	0.910931	0.565209	1.07203	0.744085	0.972522	0.557938	0.618344	0.434783	((((((.(((....))).))))))..............(((.....)))....	-1.9	0
24751	24751	116	6	4727	13109	CATTATACGCTGTAACAGCATCA	CTTTGTAAGCTTTAGCAGCATCT	CATTGTAAGCTTTAGCAGCATCA	0.581782	0.900015	0.581782	1.07168	0.744085	0.972522	0.557938	0.618344	0.391304	((((((.(((....))).))))))..............(((.....)))....	-1.9	0
24657	24657	116	6	4727	13109	CATTATACGCTGTAACAGCATCA	CTTTGTAAGCTTTAGCAGCATCT	CCTTGTACGCTTTAACAGCATCC	0.567409	0.909007	0.567409	1.07156	0.744085	0.972522	0.557938	0.618344	0.478261	((((((.(((....))).))))))..............(((.....)))....	-2	0
18365	18365	83	6	13255	5937	GCAGTACAGACAACACGATGCAC	TCTGTACAAACAACACCATCCAA	GCAGTACAAACAACACGATTCAT	0.569263	0.907547	0.569263	1.07131	0.802294	0.786058	0.267842	0.689083	0.391304	((((((.(((....))).))))))((((.((..((.......)).)).)))).	-2.2	0
24585	24585	116	6	4727	13109	CATTATACGCTGTAACAGCATCA	CTTTGTAAGCTTTAGCAGCATCT	CTTTGTAAGCTTTAGCAGCATCC	0.53776	0.926135	0.53776	1.07094	0.744085	0.972522	0.557938	0.618344	0.434783	((((((.(((....))).))))))..............(((.....)))....	-1.9	0
18980	18980	85	6	13112	4730	AATCTTTGTAAGCTTTAGCAGCA	AACCATTATACGCTGTAACAGCA	AAACTTTCTAAGCTGTAACAGCA	0.57998	0.898986	0.57998	1.06984	0.794101	0.6406	0.279595	0.203695	0.347826	((((((.(((....))).)))))).................((((...)))).	-3.8	0
18874	18874	83	6	13255	5937	GCAGTACAGACAACACGATGCAC	TCTGTACAAACAACACCATCCAA	ACAGTACAGACAACACCATACAA	0.567236	0.907076	0.567236	1.06983	0.802294	0.786058	0.267842	0.689083	0.391304	((((((.(((....))).)))))).............................	0	0
9879	9879	47	6	13254	5936	CAGTACAGACAACACGATGCACC	CTGTACAAACAACACCATCCAAT	CAGTACAAACAACACGATACAGT	0.91328	0.556704	0.556704	1.06958	0.880924	0.678378	0.476623	0.427878	0.391304	((((((.(((....))).)))))).............................	0	0
18387	18387	83	6	13255	5937	GCAGTACAGACAACACGATGCAC	TCTGTACAAACAACACCATCCAA	ACAGTACAAACAACACGATGCAT	0.67602	0.828187	0.67602	1.06906	0.802294	0.786058	0.267842	0.689083	0.391304	((((((.(((....))).)))))).............................	0	0
24122	24122	116	6	4727	13109	CATTATACGCTGTAACAGCATCA	CTTTGTAAGCTTTAGCAGCATCT	CCTTGTACGCTTTATCAGCATCT	0.52815	0.928885	0.52815	1.06854	0.744085	0.972522	0.557938	0.618344	0.434783	((((((.(((....))).))))))..............(((.....)))....	-2	0
24774	24774	116	6	4727	13109	CATTATACGCTGTAACAGCATCA	CTTTGTAAGCTTTAGCAGCATCT	CATTATACGCTGTAGCAGCATCA	0.642405	0.852859	0.642405	1.06773	0.744085	0.972522	0.557938	0.618344	0.434783	((((((.(((....))).))))))..............((((...))))....	-3.9	0
10484	10484	47	6	13254	5936	CAGTACAGACAACACGATGCACC	CTGTACAAACAACACCATCCAAT	CAGTACACACAACACCATGCATC	0.605249	0.879172	0.605249	1.06737	0.880924	0.678378	0.476623	0.427878	0.478261	((((((.(((....))).)))))).............................	0	0
3582	3582	20	6	26387	21445	TTAACAATATTGCAGCAGTACGC	TTAAAGACATAACAGCAGTACCC	TTAACGATATTGCAGCAGTACGC	0.911798	0.554441	0.554441	1.06714	0.954221	1	0.337969	0.396587	0.434783	((((((.(((....))).)))))).............(((((...)))))...	-0.5	0
24531	24531	116	6	4727	13109	CATTATACGCTGTAACAGCATCA	CTTTGTAAGCTTTAGCAGCATCT	CATTGTACGCTATAACAGCATCG	0.670516	0.829368	0.670516	1.06651	0.744085	0.972522	0.557938	0.618344	0.434783	((((((.(((....))).))))))..............(((.....)))....	-2.2	0
24236	24236	116	6	4727	13109	CATTATACGCTGTAACAGCATCA	CTTTGTAAGCTTTAGCAGCATCT	CATTATACGCTATAGCAGCATCT	0.544521	0.916789	0.544521	1.0663	0.744085	0.972522	0.557938	0.618344	0.391304	((((((.(((....))).))))))..............(((.....)))....	-2.2	0
24678	24678	116	6	4727	13109	CATTATACGCTGTAACAGCATCA	CTTTGTAAGCTTTAGCAGCATCT	CCTTGTACGCTGTAACAGCATCC	0.743206	0.764328	0.743206	1.06609	0.744085	0.972522	0.557938	0.618344	0.521739	((((((.(((....))).))))))..............((((...))))....	-3.9	0
19001	19001	85	6	13112	4730	AATCTTTGTAAGCTTTAGCAGCA	AACCATTATACGCTGTAACAGCA	AAACGTTCTAGGCTATAACAGCA	0.873907	0.610292	0.610292	1.06591	0.794101	0.6406	0.279595	0.203695	0.391304	((((((.(((....))).))))))((..((....))..)).(((.....))).	-2	0
24427	24427	116	6	4727	13109	CATTATACGCTGTAACAGCATCA	CTTTGTAAGCTTTAGCAGCATCT	CATTCTACGCTGTAGCAGCATCG	0.64015	0.852016	0.64015	1.0657	0.744085	0.972522	0.557938	0.618344	0.521739	((((((.(((....))).))))))..............((((...))))....	-3.9	0
18824	18824	83	6	13255	5937	GCAGTACAGACAACACGATGCAC	TCTGTACAAACAACACCATCCAA	ACAGTACAGACAACACGATGCAA	0.775543	0.728779	0.728779	1.06423	0.802294	0.786058	0.267842	0.689083	0.434783	((((((.(((....))).)))))).............................	0	0
24368	24368	116	6	4727	13109	CATTATACGCTGTAACAGCATCA	CTTTGTAAGCTTTAGCAGCATCT	CATTTTACGCTGTATCAGCATCG	0.69551	0.805188	0.69551	1.06398	0.744085	0.972522	0.557938	0.618344	0.434783	((((((.(((....))).))))))..............((((...))))....	-3.9	0
24436	24436	116	6	4727	13109	CATTATACGCTGTAACAGCATCA	CTTTGTAAGCTTTAGCAGCATCT	CTTTGTAAGCTGTAGCAGCATCG	0.704683	0.796898	0.704683	1.06378	0.744085	0.972522	0.557938	0.618344	0.478261	((((((.(((....))).))))))..............((((...))))....	-3.8	0
9982	9982	47	6	13254	5936	CAGTACAGACAACACGATGCACC	CTGTACAAACAACACCATCCAAT	CCGTACACACAACACCATACACT	0.521081	0.926869	0.521081	1.0633	0.880924	0.678378	0.476623	0.427878	0.478261	((((((.(((....))).)))))).............................	0	0
18714	18714	83	6	13255	5937	GCAGTACAGACAACACGATGCAC	TCTGTACAAACAACACCATCCAA	ACAGTACAAACAACACGATGCAC	0.702323	0.798235	0.702323	1.06322	0.802294	0.786058	0.267842	0.689083	0.434783	((((((.(((....))).)))))).............................	0	0
24519	24519	116	6	4727	13109	CATTATACGCTGTAACAGCATCA	CTTTGTAAGCTTTAGCAGCATCT	CGTTGTAAGCTCTAACAGCATCG	0.538883	0.916224	0.538883	1.06295	0.744085	0.972522	0.557938	0.618344	0.478261	((((((.(((....))).)))))).......(((((........)))))....	-4.3	0
18971	18971	85	6	13112	4730	AATCTTTGTAAGCTTTAGCAGCA	AACCATTATACGCTGTAACAGCA	AAACGTTCTAGGCTGTAACAGCA	0.646494	0.841754	0.646494	1.06137	0.794101	0.6406	0.279595	0.203695	0.434783	((((((.(((....))).))))))((..((....))..)).((((...)))).	-3.7	0
18777	18777	83	6	13255	5937	GCAGTACAGACAACACGATGCAC	TCTGTACAAACAACACCATCCAA	GCAGTACAAACAACACGATACAC	0.686339	0.809209	0.686339	1.06107	0.802294	0.786058	0.267842	0.689083	0.434783	((((((.(((....))).)))))).............................	0	0
24645	24645	116	6	4727	13109	CATTATACGCTGTAACAGCATCA	CTTTGTAAGCTTTAGCAGCATCT	CATTGTACGCTGTACCAGCATCC	0.540271	0.912504	0.540271	1.06045	0.744085	0.972522	0.557938	0.618344	0.521739	((((((.(((....))).))))))..............((((...))))....	-3.9	0
3398	3398	20	6	26387	21445	TTAACAATATTGCAGCAGTACGC	TTAAAGACATAACAGCAGTACCC	TTAACGACATGGCAGCAGTACTC	0.850263	0.633154	0.633154	1.06011	0.954221	1	0.337969	0.396587	0.478261	((((((.(((....))).)))))).............................	0	0
18828	18828	83	6	13255	5937	GCAGTACAGACAACACGATGCAC	TCTGTACAAACAACACCATCCAA	TCAGTACAAACAACACGATGCAA	0.53136	0.917118	0.53136	1.05993	0.802294	0.786058	0.267842	0.689083	0.391304	((((((.(((....))).)))))).............................	0	0
18748	18748	83	6	13255	5937	GCAGTACAGACAACACGATGCAC	TCTGTACAAACAACACCATCCAA	ACAGTACAAACAACACGATCCAC	0.611902	0.865136	0.611902	1.05966	0.802294	0.786058	0.267842	0.689083	0.434783	((((((.(((....))).)))))).............................	0	0
24612	24612	116	6	4727	13109	CATTATACGCTGTAACAGCATCA	CTTTGTAAGCTTTAGCAGCATCT	CTTTATACGCTGTAGCAGCATCC	0.593795	0.87761	0.593795	1.05962	0.744085	0.972522	0.557938	0.618344	0.478261	((((((.(((....))).))))))..............((((...))))....	-3.9	0
24369	24369	116	6	4727	13109	CATTATACGCTGTAACAGCATCA	CTTTGTAAGCTTTAGCAGCATCT	CTTTGTACGCTGTATCAGCATCG	0.6806	0.811286	0.6806	1.05896	0.744085	0.972522	0.557938	0.618344	0.478261	((((((.(((....))).))))))..............((((...))))....	-3.9	0
24802	24802	116	6	4727	13109	CATTATACGCTGTAACAGCATCA	CTTTGTAAGCTTTAGCAGCATCT	CATTTTACGCTTTAACAGCATCA	0.579207	0.886097	0.579207	1.05861	0.744085	0.972522	0.557938	0.618344	0.347826	((((((.(((....))).))))))..............(((.....)))....	-2	0
24803	24803	116	6	4727	13109	CATTATACGCTGTAACAGCATCA	CTTTGTAAGCTTTAGCAGCATCT	CTTTGTACGCTTTAACAGCATCA	0.566791	0.892808	0.566791	1.05752	0.744085	0.972522	0.557938	0.618344	0.391304	((((((.(((....))).))))))..............(((.....)))....	-2	0
24305	24305	116	6	4727	13109	CATTATACGCTGTAACAGCATCA	CTTTGTAAGCTTTAGCAGCATCT	CATTATACGCTGTAACAGCATCT	0.788535	0.704649	0.704649	1.05751	0.744085	0.972522	0.557938	0.618344	0.391304	((((((.(((....))).))))))..............((((...))))....	-3.9	0
28554	28554	180	6	11684	7021	TCAGTCTAAAGTAGCGGTTGAGT	AACACCTAAAGCAGCGGTTGAGT	GAAATCTAAAGCAGCGGTTGAGT	0.5645	0.894235	0.5645	1.0575	0.612425	0.844369	0.186173	0.190886	0.434783	((((((.(((....))).))))))....((..((((.........))))..))	-1.1	0
24652	24652	116	6	4727	13109	CATTATACGCTGTAACAGCATCA	CTTTGTAAGCTTTAGCAGCATCT	CTTTTTACGCTTTAACAGCATCC	0.53538	0.911813	0.53538	1.05737	0.744085	0.972522	0.557938	0.618344	0.391304	((((((.(((....))).))))))..............(((.....)))....	-2	0
18521	18521	83	6	13255	5937	GCAGTACAGACAACACGATGCAC	TCTGTACAAACAACACCATCCAA	GCAGTACAAACAACACGATGCAG	0.755448	0.73926	0.73926	1.05698	0.802294	0.786058	0.267842	0.689083	0.478261	((((((.(((....))).))))))......(((...............)))..	-1.7	0
10573	10573	47	6	13254	5936	CAGTACAGACAACACGATGCACC	CTGTACAAACAACACCATCCAAT	CAGTACAAACAACACGATTCAGC	0.893524	0.563949	0.563949	1.05661	0.880924	0.678378	0.476623	0.427878	0.434783	((((((.(((....))).))))))((((.(..((.......))..).))))..	-0.4	0
18687	18687	83	6	13255	5937	GCAGTACAGACAACACGATGCAC	TCTGTACAAACAACACCATCCAA	GCAGTACAAACAACACGATTCAC	0.591413	0.874725	0.591413	1.05589	0.802294	0.786058	0.267842	0.689083	0.434783	((((((.(((....))).))))))((((.((..((.......)).)).)))).	-2.1	0
24402	24402	116	6	4727	13109	CATTATACGCTGTAACAGCATCA	CTTTGTAAGCTTTAGCAGCATCT	CGTTGTAAGCTTTAGCAGCATCG	0.521368	0.917714	0.521368	1.05547	0.744085	0.972522	0.557938	0.618344	0.478261	((((((.(((....))).)))))).......(((((........)))))....	-4.6	0
10417	10417	47	6	13254	5936	CAGTACAGACAACACGATGCACC	CTGTACAAACAACACCATCCAAT	CTGTACACACAACACCATACAAG	0.553564	0.897844	0.553564	1.05478	0.880924	0.678378	0.476623	0.427878	0.434783	((((((.(((....))).)))))).............................	0	0
10545	10545	47	6	13254	5936	CAGTACAGACAACACGATGCACC	CTGTACAAACAACACCATCCAAT	CCGTACACACAACACCATACATC	0.601348	0.866281	0.601348	1.05454	0.880924	0.678378	0.476623	0.427878	0.478261	((((((.(((....))).)))))).............................	0	0
10360	10360	47	6	13254	5936	CAGTACAGACAACACGATGCACC	CTGTACAAACAACACCATCCAAT	CCGTACACACAACACCATACACG	0.600796	0.866281	0.600796	1.05423	0.880924	0.678378	0.476623	0.427878	0.521739	((((((.(((....))).)))))).............................	0	0
24491	24491	116	6	4727	13109	CATTATACGCTGTAACAGCATCA	CTTTGTAAGCTTTAGCAGCATCT	CTTTTTACGCTGTAACAGCATCG	0.701564	0.784575	0.701564	1.0525	0.744085	0.972522	0.557938	0.618344	0.434783	((((((.(((....))).))))))..............((((...))))....	-3.9	0
10077	10077	47	6	13254	5936	CAGTACAGACAACACGATGCACC	CTGTACAAACAACACCATCCAAT	CAGTACAAACAACACGATTCATG	0.887756	0.563949	0.563949	1.05174	0.880924	0.678378	0.476623	0.427878	0.391304	((((((.(((....))).))))))((((.(..((.......))..).))))..	-0.2	0
10175	10175	47	6	13254	5936	CAGTACAGACAACACGATGCACC	CTGTACAAACAACACCATCCAAT	CAGTACAAACAACACGATTCAGG	0.887756	0.563949	0.563949	1.05174	0.880924	0.678378	0.476623	0.427878	0.434783	((((((.(((....))).))))))((((.(..((.......))..).))))..	-0.4	0
10826	10826	47	6	13254	5936	CAGTACAGACAACACGATGCACC	CTGTACAAACAACACCATCCAAT	CAGTACAAACAACACGATTCATA	0.887756	0.563949	0.563949	1.05174	0.880924	0.678378	0.476623	0.427878	0.347826	((((((.(((....))).))))))((((.(..((.......))..).))))..	-0.2	0
10924	10924	47	6	13254	5936	CAGTACAGACAACACGATGCACC	CTGTACAAACAACACCATCCAAT	CAGTACAAACAACACGATTCAGA	0.887756	0.563949	0.563949	1.05174	0.880924	0.678378	0.476623	0.427878	0.391304	((((((.(((....))).))))))((((.(..((.......))..).))))..	-0.4	0
24291	24291	116	6	4727	13109	CATTATACGCTGTAACAGCATCA	CTTTGTAAGCTTTAGCAGCATCT	CGTTTTACGCTGTAACAGCATCT	0.705076	0.779579	0.705076	1.05113	0.744085	0.972522	0.557938	0.618344	0.434783	((((((.(((....))).))))))..............((((...))))....	-3.9	0
10673	10673	47	6	13254	5936	CAGTACAGACAACACGATGCACC	CTGTACAAACAACACCATCCAAT	CAGTACAAACAACACGATTCACC	0.885801	0.563949	0.563949	1.05009	0.880924	0.678378	0.476623	0.427878	0.434783	((((((.(((....))).))))))((((.(..((.......))..).))))..	-0.1	0
24611	24611	116	6	4727	13109	CATTATACGCTGTAACAGCATCA	CTTTGTAAGCTTTAGCAGCATCT	CATTCTACGCTGTAGCAGCATCC	0.639867	0.832592	0.639867	1.05007	0.744085	0.972522	0.557938	0.618344	0.521739	((((((.(((....))).))))))..............((((...))))....	-3.9	0
24620	24620	116	6	4727	13109	CATTATACGCTGTAACAGCATCA	CTTTGTAAGCTTTAGCAGCATCT	CTTTGTAAGCTGTAGCAGCATCC	0.704371	0.77873	0.704371	1.05003	0.744085	0.972522	0.557938	0.618344	0.478261	((((((.(((....))).))))))..............((((...))))....	-3.8	0
24556	24556	116	6	4727	13109	CATTATACGCTGTAACAGCATCA	CTTTGTAAGCTTTAGCAGCATCT	CATTTTACGCTGTATCAGCATCC	0.695202	0.786831	0.695202	1.04996	0.744085	0.972522	0.557938	0.618344	0.434783	((((((.(((....))).))))))..............((((...))))....	-3.9	0
11107	11107	47	6	13254	5936	CAGTACAGACAACACGATGCACC	CTGTACAAACAACACCATCCAAT	CAGTACACACAACACCATACAAA	0.611703	0.85263	0.611703	1.04936	0.880924	0.678378	0.476623	0.427878	0.391304	((((((.(((....))).)))))).............................	0	0
3457	3457	20	6	26387	21445	TTAACAATATTGCAGCAGTACGC	TTAAAGACATAACAGCAGTACCC	TTAATAACATAGCAGCAGTACTC	0.84616	0.618362	0.618362	1.04803	0.954221	1	0.337969	0.396587	0.347826	((((((.(((....))).)))))).............................	0	0
10575	10575	47	6	13254	5936	CAGTACAGACAACACGATGCACC	CTGTACAAACAACACCATCCAAT	CTGTACACACAACACCATTCAGC	0.54159	0.896856	0.54159	1.0477	0.880924	0.678378	0.476623	0.427878	0.478261	((((((.(((....))).))))))((((...(((.......)))...))))..	-1.9	0
10079	10079	47	6	13254	5936	CAGTACAGACAACACGATGCACC	CTGTACAAACAACACCATCCAAT	CTGTACACACAACACCATTCATG	0.538093	0.896856	0.538093	1.04589	0.880924	0.678378	0.476623	0.427878	0.434783	((((((.(((....))).))))))((((...(((.......)))...))))..	-1.7	0
10176	10176	47	6	13254	5936	CAGTACAGACAACACGATGCACC	CTGTACAAACAACACCATCCAAT	CTGTACACACAACACCATTCAGG	0.538093	0.896856	0.538093	1.04589	0.880924	0.678378	0.476623	0.427878	0.478261	((((((.(((....))).)))))).....((((................))))	-2.5	0
10828	10828	47	6	13254	5936	CAGTACAGACAACACGATGCACC	CTGTACAAACAACACCATCCAAT	CTGTACACACAACACCATTCATA	0.538093	0.896856	0.538093	1.04589	0.880924	0.678378	0.476623	0.427878	0.391304	((((((.(((....))).))))))((((...(((.......)))...))))..	-1.7	0
10925	10925	47	6	13254	5936	CAGTACAGACAACACGATGCACC	CTGTACAAACAACACCATCCAAT	CTGTACACACAACACCATTCAGA	0.538093	0.896856	0.538093	1.04589	0.880924	0.678378	0.476623	0.427878	0.434783	((((((.(((....))).))))))((((...(((.......)))...))))..	-1.9	0
10675	10675	47	6	13254	5936	CAGTACAGACAACACGATGCACC	CTGTACAAACAACACCATCCAAT	CTGTACACACAACACCATTCACC	0.536908	0.896856	0.536908	1.04529	0.880924	0.678378	0.476623	0.427878	0.478261	((((((.(((....))).))))))((((...(((.......)))...))))..	-1.6	0
24699	24699	116	6	4727	13109	CATTATACGCTGTAACAGCATCA	CTTTGTAAGCTTTAGCAGCATCT	CGTTGTAAGCTCTAACAGCATCC	0.538644	0.895336	0.538644	1.04487	0.744085	0.972522	0.557938	0.618344	0.478261	((((((.(((....))).)))))).......(((((........)))))....	-4.3	0
10767	10767	47	6	13254	5936	CAGTACAGACAACACGATGCACC	CTGTACAAACAACACCATCCAAT	CAGTACACACAACACCATTCAAC	0.532758	0.89874	0.532758	1.04478	0.880924	0.678378	0.476623	0.427878	0.434783	((((((.(((....))).))))))((((....((.......))....))))..	-0.2	0
10480	10480	47	6	13254	5936	CAGTACAGACAACACGATGCACC	CTGTACAAACAACACCATCCAAT	CAGTACAAACAACACGATGCATC	0.903645	0.524201	0.524201	1.04468	0.880924	0.678378	0.476623	0.427878	0.434783	((((((.(((....))).)))))).............................	0	0
24557	24557	116	6	4727	13109	CATTATACGCTGTAACAGCATCA	CTTTGTAAGCTTTAGCAGCATCT	CTTTGTACGCTGTATCAGCATCC	0.680299	0.79279	0.680299	1.04466	0.744085	0.972522	0.557938	0.618344	0.478261	((((((.(((....))).))))))..............((((...))))....	-3.9	0
9911	9911	47	6	13254	5936	CAGTACAGACAACACGATGCACC	CTGTACAAACAACACCATCCAAT	CAGTACAAACAACACGATTCACT	0.852626	0.603392	0.603392	1.04454	0.880924	0.678378	0.476623	0.427878	0.391304	((((((.(((....))).))))))((((.(..((.......))..).))))..	-0.1	0
10644	10644	47	6	13254	5936	CAGTACAGACAACACGATGCACC	CTGTACAAACAACACCATCCAAT	CGGTACACACAACACCATACAGC	0.539938	0.894096	0.539938	1.04448	0.880924	0.678378	0.476623	0.427878	0.521739	((((((.(((....))).)))))).......(((.........))).......	-1.4	0
9881	9881	47	6	13254	5936	CAGTACAGACAACACGATGCACC	CTGTACAAACAACACCATCCAAT	CTGTACACACAACACCATACAGT	0.553564	0.885335	0.553564	1.04415	0.880924	0.678378	0.476623	0.427878	0.434783	((((((.(((....))).))))))......(((((............))))).	-2	0
3766	3766	20	6	26387	21445	TTAACAATATTGCAGCAGTACGC	TTAAAGACATAACAGCAGTACCC	TTAACGAAATAGCAGCAGTACCC	0.623661	0.837327	0.623661	1.04406	0.954221	1	0.337969	0.396587	0.434783	((((((.(((....))).)))))).............................	0	0
10295	10295	47	6	13254	5936	CAGTACAGACAACACGATGCACC	CTGTACAAACAACACCATCCAAT	CAGTACAAACAACACGATGCACG	0.902816	0.524201	0.524201	1.04397	0.880924	0.678378	0.476623	0.427878	0.478261	((((((.(((....))).)))))).............................	0	0
10454	10454	47	6	13254	5936	CAGTACAGACAACACGATGCACC	CTGTACAAACAACACCATCCAAT	CGGTACACACAACACCATTCATC	0.577971	0.86844	0.577971	1.04319	0.880924	0.678378	0.476623	0.427878	0.478261	((((((.(((....))).))))))((((...(((.........))).))))..	-2.2	0
24429	24429	116	6	4727	13109	CATTATACGCTGTAACAGCATCA	CTTTGTAAGCTTTAGCAGCATCT	CGTTATACGCTGTAGCAGCATCG	0.575695	0.86963	0.575695	1.04292	0.744085	0.972522	0.557938	0.618344	0.521739	((((((.(((....))).))))))..............((((...))))....	-3.9	0
10269	10269	47	6	13254	5936	CAGTACAGACAACACGATGCACC	CTGTACAAACAACACCATCCAAT	CGGTACACACAACACCATTCACG	0.577441	0.86844	0.577441	1.04289	0.880924	0.678378	0.476623	0.427878	0.521739	((((((.(((....))).))))))((((...(((.........))).))))..	-2.1	0
10148	10148	47	6	13254	5936	CAGTACAGACAACACGATGCACC	CTGTACAAACAACACCATCCAAT	CGGTACACACAACACCATACATG	0.536453	0.894096	0.536453	1.04268	0.880924	0.678378	0.476623	0.427878	0.478261	((((((.(((....))).)))))).......(((.........))).......	-1.4	0
10233	10233	47	6	13254	5936	CAGTACAGACAACACGATGCACC	CTGTACAAACAACACCATCCAAT	CGGTACACACAACACCATACAGG	0.536453	0.894096	0.536453	1.04268	0.880924	0.678378	0.476623	0.427878	0.521739	((((((.(((....))).)))))).......(((.........))).......	-1.4	0
10897	10897	47	6	13254	5936	CAGTACAGACAACACGATGCACC	CTGTACAAACAACACCATCCAAT	CGGTACACACAACACCATACATA	0.536453	0.894096	0.536453	1.04268	0.880924	0.678378	0.476623	0.427878	0.434783	((((((.(((....))).)))))).......(((.........))).......	-1.4	0
10984	10984	47	6	13254	5936	CAGTACAGACAACACGATGCACC	CTGTACAAACAACACCATCCAAT	CGGTACACACAACACCATACAGA	0.536453	0.894096	0.536453	1.04268	0.880924	0.678378	0.476623	0.427878	0.478261	((((((.(((....))).)))))).......(((.........))).......	-1.4	0
10744	10744	47	6	13254	5936	CAGTACAGACAACACGATGCACC	CTGTACAAACAACACCATCCAAT	CGGTACACACAACACCATACACC	0.535272	0.894096	0.535272	1.04208	0.880924	0.678378	0.476623	0.427878	0.521739	((((((.(((....))).)))))).......(((.........))).......	-1.4	0
24520	24520	116	6	4727	13109	CATTATACGCTGTAACAGCATCA	CTTTGTAAGCTTTAGCAGCATCT	CCTTGTAAGCTCTAACAGCATCG	0.545009	0.88772	0.545009	1.04167	0.744085	0.972522	0.557938	0.618344	0.478261	((((((.(((....))).))))))..............(((.....)))....	-1.9	0
10048	10048	47	6	13254	5936	CAGTACAGACAACACGATGCACC	CTGTACAAACAACACCATCCAAT	CGGTACACACAACACCATACAAT	0.536453	0.892127	0.536453	1.041	0.880924	0.678378	0.476623	0.427878	0.434783	((((((.(((....))).)))))).......(((.........))).......	-1.4	0
3623	3623	20	6	26387	21445	TTAACAATATTGCAGCAGTACGC	TTAAAGACATAACAGCAGTACCC	TTAACGATATAGCAGCAGTACGC	0.714021	0.757016	0.714021	1.04062	0.954221	1	0.337969	0.396587	0.434783	((((((.(((....))).)))))).............................	0	0
9823	9823	47	6	13254	5936	CAGTACAGACAACACGATGCACC	CTGTACAAACAACACCATCCAAT	CAGTACAAACAACACGATTCAGT	0.887756	0.54073	0.54073	1.03947	0.880924	0.678378	0.476623	0.427878	0.391304	((((((.(((....))).))))))((((.(..((.......))..).))))..	-0.4	0
18849	18849	83	6	13255	5937	GCAGTACAGACAACACGATGCAC	TCTGTACAAACAACACCATCCAA	ACAGTACAGACAACACGATCCAA	0.675695	0.789859	0.675695	1.03944	0.802294	0.786058	0.267842	0.689083	0.434783	((((((.(((....))).)))))).............................	0	0
24672	24672	116	6	4727	13109	CATTATACGCTGTAACAGCATCA	CTTTGTAAGCTTTAGCAGCATCT	CTTTTTACGCTGTAACAGCATCC	0.701254	0.766687	0.701254	1.03902	0.744085	0.972522	0.557938	0.618344	0.434783	((((((.(((....))).))))))..............((((...))))....	-3.9	0
24292	24292	116	6	4727	13109	CATTATACGCTGTAACAGCATCA	CTTTGTAAGCTTTAGCAGCATCT	CCTTTTACGCTGTAACAGCATCT	0.713091	0.755326	0.713091	1.03876	0.744085	0.972522	0.557938	0.618344	0.434783	((((((.(((....))).))))))..............((((...))))....	-3.9	0
24586	24586	116	6	4727	13109	CATTATACGCTGTAACAGCATCA	CTTTGTAAGCTTTAGCAGCATCT	CGTTGTAAGCTTTAGCAGCATCC	0.521137	0.896791	0.521137	1.03722	0.744085	0.972522	0.557938	0.618344	0.478261	((((((.(((....))).)))))).......(((((........)))))....	-4.6	0
18582	18582	83	6	13255	5937	GCAGTACAGACAACACGATGCAC	TCTGTACAAACAACACCATCCAA	GCAGTACAAACAACACGATCCAG	0.658187	0.801219	0.658187	1.0369	0.802294	0.786058	0.267842	0.689083	0.478261	((((((.(((....))).)))))).............................	0	0
24166	24166	116	6	4727	13109	CATTATACGCTGTAACAGCATCA	CTTTGTAAGCTTTAGCAGCATCT	CATTGTACGCTATATCAGCATCT	0.623847	0.828182	0.623847	1.03686	0.744085	0.972522	0.557938	0.618344	0.391304	((((((.(((....))).))))))..............(((.....)))....	-2.2	0
3452	3452	20	6	26387	21445	TTAACAATATTGCAGCAGTACGC	TTAAAGACATAACAGCAGTACCC	TTAAAGACATAGCAGCAGTACTC	0.537748	0.886501	0.537748	1.03685	0.954221	1	0.337969	0.396587	0.391304	((((((.(((....))).)))))).............................	0	0
10598	10598	47	6	13254	5936	CAGTACAGACAACACGATGCACC	CTGTACAAACAACACCATCCAAT	CAGTACACACAACACCATGCAGC	0.549619	0.879172	0.549619	1.03683	0.880924	0.678378	0.476623	0.427878	0.521739	((((((.(((....))).)))))).............................	0	0
3430	3430	20	6	26387	21445	TTAACAATATTGCAGCAGTACGC	TTAAAGACATAACAGCAGTACCC	TTAATGATATAGCAGCAGTACTC	0.56104	0.87161	0.56104	1.03657	0.954221	1	0.337969	0.396587	0.347826	((((((.(((....))).))))))....(((...((......))..)))....	-0.7	0
3439	3439	20	6	26387	21445	TTAACAATATTGCAGCAGTACGC	TTAAAGACATAACAGCAGTACCC	TTAAGAATATAGCAGCAGTACTC	0.847733	0.596294	0.596294	1.03644	0.954221	1	0.337969	0.396587	0.347826	((((((.(((....))).)))))).............................	0	0
24453	24453	116	6	4727	13109	CATTATACGCTGTAACAGCATCA	CTTTGTAAGCTTTAGCAGCATCT	CATTATACGCTATAGCAGCATCG	0.525061	0.89343	0.525061	1.03629	0.744085	0.972522	0.557938	0.618344	0.434783	((((((.(((....))).))))))..............(((.....)))....	-2.2	0
3685	3685	20	6	26387	21445	TTAACAATATTGCAGCAGTACGC	TTAAAGACATAACAGCAGTACCC	TTAACGATATGACAGCAGTACGC	0.532948	0.888362	0.532948	1.03596	0.954221	1	0.337969	0.396587	0.434783	((((((.(((....))).)))))).............................	0	0
10103	10103	47	6	13254	5936	CAGTACAGACAACACGATGCACC	CTGTACAAACAACACCATCCAAT	CAGTACACACAACACCATGCATG	0.546071	0.879172	0.546071	1.03496	0.880924	0.678378	0.476623	0.427878	0.478261	((((((.(((....))).)))))).............................	0	0
10191	10191	47	6	13254	5936	CAGTACAGACAACACGATGCACC	CTGTACAAACAACACCATCCAAT	CAGTACACACAACACCATGCAGG	0.546071	0.879172	0.546071	1.03496	0.880924	0.678378	0.476623	0.427878	0.521739	((((((.(((....))).)))))).............................	0	0
10852	10852	47	6	13254	5936	CAGTACAGACAACACGATGCACC	CTGTACAAACAACACCATCCAAT	CAGTACACACAACACCATGCATA	0.546071	0.879172	0.546071	1.03496	0.880924	0.678378	0.476623	0.427878	0.434783	((((((.(((....))).)))))).............................	0	0
10940	10940	47	6	13254	5936	CAGTACAGACAACACGATGCACC	CTGTACAAACAACACCATCCAAT	CAGTACACACAACACCATGCAGA	0.546071	0.879172	0.546071	1.03496	0.880924	0.678378	0.476623	0.427878	0.478261	((((((.(((....))).)))))).............................	0	0
10353	10353	47	6	13254	5936	CAGTACAGACAACACGATGCACC	CTGTACAAACAACACCATCCAAT	CGGTACAAACAACACGATACACG	0.886914	0.533099	0.533099	1.0348	0.880924	0.678378	0.476623	0.427878	0.478261	((((((.(((....))).)))))).............................	0	0
3456	3456	20	6	26387	21445	TTAACAATATTGCAGCAGTACGC	TTAAAGACATAACAGCAGTACCC	TTAAACACATAGCAGCAGTACTC	0.537748	0.883594	0.537748	1.03437	0.954221	1	0.337969	0.396587	0.391304	((((((.(((....))).)))))).............................	0	0
3384	3384	20	6	26387	21445	TTAACAATATTGCAGCAGTACGC	TTAAAGACATAACAGCAGTACCC	TTAAGGAAATTGCAGCAGTACTC	0.69044	0.770182	0.69044	1.03435	0.954221	1	0.337969	0.396587	0.391304	((((((.(((....))).))))))................(((....)))...	-0.1	0
10699	10699	47	6	13254	5936	CAGTACAGACAACACGATGCACC	CTGTACAAACAACACCATCCAAT	CAGTACACACAACACCATGCACC	0.544869	0.879172	0.544869	1.03432	0.880924	0.678378	0.476623	0.427878	0.521739	((((((.(((....))).)))))).............................	0	0
3663	3663	20	6	26387	21445	TTAACAATATTGCAGCAGTACGC	TTAAAGACATAACAGCAGTACCC	TTAACGATATTACAGCAGTACGC	0.729301	0.732261	0.729301	1.03348	0.954221	1	0.337969	0.396587	0.391304	((((((.(((....))).))))))................(((....)))...	-0.1	0
10004	10004	47	6	13254	5936	CAGTACAGACAACACGATGCACC	CTGTACAAACAACACCATCCAAT	CAGTACACACAACACCATGCAAT	0.546071	0.877236	0.546071	1.03331	0.880924	0.678378	0.476623	0.427878	0.434783	((((((.(((....))).)))))).............................	0	0
11059	11059	47	6	13254	5936	CAGTACAGACAACACGATGCACC	CTGTACAAACAACACCATCCAAT	CAGTACAAACAACACGATACACA	0.853772	0.58061	0.58061	1.03249	0.880924	0.678378	0.476623	0.427878	0.391304	((((((.(((....))).)))))).............................	0	0
3674	3674	20	6	26387	21445	TTAACAATATTGCAGCAGTACGC	TTAAAGACATAACAGCAGTACCC	TTAACGACATTACAGCAGTACGC	0.699024	0.75936	0.699024	1.03212	0.954221	1	0.337969	0.396587	0.434783	((((((.(((....))).))))))................(((....)))...	-0.1	0
24277	24277	116	6	4727	13109	CATTATACGCTGTAACAGCATCA	CTTTGTAAGCTTTAGCAGCATCT	CATTATACGCTTTAACAGCATCT	0.602016	0.838032	0.602016	1.03185	0.744085	0.972522	0.557938	0.618344	0.347826	((((((.(((....))).))))))..............(((.....)))....	-2	0
26919	26919	140	6	18044	12096	TCAGCTTGTAAAGTTGCCACATT	ATAGCTTGTAAGGTTGCCCTGTT	TTAGCTTGTAAGGTTGCCCCGTT	0.523062	0.888333	0.523062	1.03089	0.702525	0.725632	0.345618	0.357785	0.478261	((((((.(((....))).))))))...((((..(....)..))))........	-2.1	0
18930	18930	85	6	13112	4730	AATCTTTGTAAGCTTTAGCAGCA	AACCATTATACGCTGTAACAGCA	AAACGTTCTACGCTTTACCAGCA	0.866875	0.557866	0.557866	1.03087	0.794101	0.6406	0.279595	0.203695	0.434783	((((((.(((....))).)))))).................(((.....))).	-2	0
24437	24437	116	6	4727	13109	CATTATACGCTGTAACAGCATCA	CTTTGTAAGCTTTAGCAGCATCT	CGTTGTAAGCTGTAGCAGCATCG	0.6829	0.771649	0.6829	1.03043	0.744085	0.972522	0.557938	0.618344	0.521739	((((((.(((....))).)))))).......(((((........)))))....	-4.6	0
3491	3491	20	6	26387	21445	TTAACAATATTGCAGCAGTACGC	TTAAAGACATAACAGCAGTACCC	TTAACGAAATACCAGCAGTACTC	0.552838	0.868443	0.552838	1.02948	0.954221	1	0.337969	0.396587	0.391304	((((((.(((....))).)))))).............................	0	0
24336	24336	116	6	4727	13109	CATTATACGCTGTAACAGCATCA	CTTTGTAAGCTTTAGCAGCATCT	CATTTTACGCTATAACAGCATCT	0.643063	0.800914	0.643063	1.02713	0.744085	0.972522	0.557938	0.618344	0.347826	((((((.(((....))).))))))..............(((.....)))....	-2.2	0
24613	24613	116	6	4727	13109	CATTATACGCTGTAACAGCATCA	CTTTGTAAGCTTTAGCAGCATCT	CGTTATACGCTGTAGCAGCATCC	0.57544	0.849803	0.57544	1.0263	0.744085	0.972522	0.557938	0.618344	0.521739	((((((.(((....))).))))))..............((((...))))....	-3.9	0
24370	24370	116	6	4727	13109	CATTATACGCTGTAACAGCATCA	CTTTGTAAGCTTTAGCAGCATCT	CGTTGTACGCTGTATCAGCATCG	0.659562	0.785581	0.659562	1.02575	0.744085	0.972522	0.557938	0.618344	0.521739	((((((.(((....))).))))))..............((((...))))....	-3.9	0
24506	24506	116	6	4727	13109	CATTATACGCTGTAACAGCATCA	CTTTGTAAGCTTTAGCAGCATCT	CATTATACGCTGTAACAGCATCG	0.760353	0.686695	0.686695	1.02454	0.744085	0.972522	0.557938	0.618344	0.434783	((((((.(((....))).))))))..............((((...))))....	-3.9	0
10455	10455	47	6	13254	5936	CAGTACAGACAACACGATGCACC	CTGTACAAACAACACCATCCAAT	CCGTACACACAACACCATTCATC	0.584541	0.841422	0.584541	1.02454	0.880924	0.678378	0.476623	0.427878	0.478261	((((((.(((....))).)))))).............................	0	0
24700	24700	116	6	4727	13109	CATTATACGCTGTAACAGCATCA	CTTTGTAAGCTTTAGCAGCATCT	CCTTGTAAGCTCTAACAGCATCC	0.544767	0.867481	0.544767	1.02435	0.744085	0.972522	0.557938	0.618344	0.478261	((((((.(((....))).))))))..............(((.....)))....	-1.9	0
24804	24804	116	6	4727	13109	CATTATACGCTGTAACAGCATCA	CTTTGTAAGCTTTAGCAGCATCT	CGTTGTACGCTTTAACAGCATCA	0.54927	0.864519	0.54927	1.02425	0.744085	0.972522	0.557938	0.618344	0.434783	((((((.(((....))).)))))).......(((((........)))))....	-4.3	0
10270	10270	47	6	13254	5936	CAGTACAGACAACACGATGCACC	CTGTACAAACAACACCATCCAAT	CCGTACACACAACACCATTCACG	0.584005	0.841422	0.584005	1.02423	0.880924	0.678378	0.476623	0.427878	0.521739	((((((.(((....))).)))))).............................	0	0
18989	18989	85	6	13112	4730	AATCTTTGTAAGCTTTAGCAGCA	AACCATTATACGCTGTAACAGCA	AAACGTTCTACGCTCTAACAGCA	0.566141	0.853543	0.566141	1.02423	0.794101	0.6406	0.279595	0.203695	0.434783	((((((.(((....))).)))))).................(((.....))).	-2	0
24430	24430	116	6	4727	13109	CATTATACGCTGTAACAGCATCA	CTTTGTAAGCTTTAGCAGCATCT	CCTTATACGCTGTAGCAGCATCG	0.582239	0.842575	0.582239	1.02418	0.744085	0.972522	0.557938	0.618344	0.521739	((((((.(((....))).))))))..............((((...))))....	-3.9	0
10645	10645	47	6	13254	5936	CAGTACAGACAACACGATGCACC	CTGTACAAACAACACCATCCAAT	CCGTACACACAACACCATACAGC	0.546076	0.866281	0.546076	1.02403	0.880924	0.678378	0.476623	0.427878	0.521739	((((((.(((....))).)))))).............................	0	0
24337	24337	116	6	4727	13109	CATTATACGCTGTAACAGCATCA	CTTTGTAAGCTTTAGCAGCATCT	CTTTGTACGCTATAACAGCATCT	0.629278	0.80698	0.629278	1.02333	0.744085	0.972522	0.557938	0.618344	0.391304	((((((.(((....))).))))))..............(((.....)))....	-2.2	0
18852	18852	83	6	13255	5937	GCAGTACAGACAACACGATGCAC	TCTGTACAAACAACACCATCCAA	ACAGTACAAACAACACGATCCAA	0.573294	0.847	0.573294	1.02278	0.802294	0.786058	0.267842	0.689083	0.391304	((((((.(((....))).)))))).............................	0	0
3433	3433	20	6	26387	21445	TTAACAATATTGCAGCAGTACGC	TTAAAGACATAACAGCAGTACCC	TTAAAGATATAGCAGCAGTACTC	0.56104	0.854865	0.56104	1.02253	0.954221	1	0.337969	0.396587	0.347826	((((((.(((....))).)))))).............................	0	0
10149	10149	47	6	13254	5936	CAGTACAGACAACACGATGCACC	CTGTACAAACAACACCATCCAAT	CCGTACACACAACACCATACATG	0.542551	0.866281	0.542551	1.02216	0.880924	0.678378	0.476623	0.427878	0.478261	((((((.(((....))).)))))).............................	0	0
10234	10234	47	6	13254	5936	CAGTACAGACAACACGATGCACC	CTGTACAAACAACACCATCCAAT	CCGTACACACAACACCATACAGG	0.542551	0.866281	0.542551	1.02216	0.880924	0.678378	0.476623	0.427878	0.521739	((((((.(((....))).)))))).....((.(((............))).))	-0.3	0
10898	10898	47	6	13254	5936	CAGTACAGACAACACGATGCACC	CTGTACAAACAACACCATCCAAT	CCGTACACACAACACCATACATA	0.542551	0.866281	0.542551	1.02216	0.880924	0.678378	0.476623	0.427878	0.434783	((((((.(((....))).)))))).............................	0	0
10985	10985	47	6	13254	5936	CAGTACAGACAACACGATGCACC	CTGTACAAACAACACCATCCAAT	CCGTACACACAACACCATACAGA	0.542551	0.866281	0.542551	1.02216	0.880924	0.678378	0.476623	0.427878	0.478261	((((((.(((....))).)))))).............................	0	0
18830	18830	83	6	13255	5937	GCAGTACAGACAACACGATGCAC	TCTGTACAAACAACACCATCCAA	ACAGTACAAACAACACGATGCAA	0.65801	0.781502	0.65801	1.02163	0.802294	0.786058	0.267842	0.689083	0.391304	((((((.(((....))).)))))).............................	0	0
10418	10418	47	6	13254	5936	CAGTACAGACAACACGATGCACC	CTGTACAAACAACACCATCCAAT	CGGTACACACAACACCATACAAG	0.536453	0.869396	0.536453	1.02158	0.880924	0.678378	0.476623	0.427878	0.478261	((((((.(((....))).)))))).......(((.........))).......	-1.4	0
10745	10745	47	6	13254	5936	CAGTACAGACAACACGATGCACC	CTGTACAAACAACACCATCCAAT	CCGTACACACAACACCATACACC	0.541356	0.866281	0.541356	1.02152	0.880924	0.678378	0.476623	0.427878	0.521739	((((((.(((....))).)))))).............................	0	0
3458	3458	20	6	26387	21445	TTAACAATATTGCAGCAGTACGC	TTAAAGACATAACAGCAGTACCC	TTAAGAACATAGCAGCAGTACTC	0.812539	0.618362	0.618362	1.02107	0.954221	1	0.337969	0.396587	0.391304	((((((.(((....))).)))))).............................	0	0
10049	10049	47	6	13254	5936	CAGTACAGACAACACGATGCACC	CTGTACAAACAACACCATCCAAT	CCGTACACACAACACCATACAAT	0.542551	0.864373	0.542551	1.02054	0.880924	0.678378	0.476623	0.427878	0.434783	((((((.(((....))).)))))).............................	0	0
18871	18871	83	6	13255	5937	GCAGTACAGACAACACGATGCAC	TCTGTACAAACAACACCATCCAA	GCAGTACAAACAACACGATACAA	0.643034	0.792245	0.643034	1.02037	0.802294	0.786058	0.267842	0.689083	0.391304	((((((.(((....))).)))))).............................	0	0
3437	3437	20	6	26387	21445	TTAACAATATTGCAGCAGTACGC	TTAAAGACATAACAGCAGTACCC	TTAAACATATAGCAGCAGTACTC	0.56104	0.852062	0.56104	1.02018	0.954221	1	0.337969	0.396587	0.347826	((((((.(((....))).)))))).............................	0	0
18813	18813	83	6	13255	5937	GCAGTACAGACAACACGATGCAC	TCTGTACAAACAACACCATCCAA	GCAGTACAAACAACACGATTCAA	0.554097	0.856388	0.554097	1.02001	0.802294	0.786058	0.267842	0.689083	0.391304	((((((.(((....))).))))))((((.((..((.......)).)).)))).	-2.4	0
24492	24492	116	6	4727	13109	CATTATACGCTGTAACAGCATCA	CTTTGTAAGCTTTAGCAGCATCT	CGTTTTACGCTGTAACAGCATCG	0.679878	0.759716	0.679878	1.01951	0.744085	0.972522	0.557938	0.618344	0.478261	((((((.(((....))).))))))..............((((...))))....	-3.9	0
3497	3497	20	6	26387	21445	TTAACAATATTGCAGCAGTACGC	TTAAAGACATAACAGCAGTACCC	TTAATGATATTACAGCAGTACTC	0.573046	0.843107	0.573046	1.01942	0.954221	1	0.337969	0.396587	0.304348	((((((.(((....))).))))))....(((...((......))..)))....	-0.5	0
24636	24636	116	6	4727	13109	CATTATACGCTGTAACAGCATCA	CTTTGTAAGCTTTAGCAGCATCT	CATTATACGCTATAGCAGCATCC	0.524828	0.873061	0.524828	1.01867	0.744085	0.972522	0.557938	0.618344	0.434783	((((((.(((....))).))))))..............(((.....)))....	-2.2	0
24438	24438	116	6	4727	13109	CATTATACGCTGTAACAGCATCA	CTTTGTAAGCTTTAGCAGCATCT	CCTTGTAAGCTGTAGCAGCATCG	0.690663	0.747643	0.690663	1.01783	0.744085	0.972522	0.557938	0.618344	0.521739	((((((.(((....))).))))))..............((((...))))....	-3.8	0
24621	24621	116	6	4727	13109	CATTATACGCTGTAACAGCATCA	CTTTGTAAGCTTTAGCAGCATCT	CGTTGTAAGCTGTAGCAGCATCC	0.682598	0.754056	0.682598	1.01712	0.744085	0.972522	0.557938	0.618344	0.521739	((((((.(((....))).)))))).......(((((........)))))....	-4.6	0
18890	18890	85	6	13112	4730	AATCTTTGTAAGCTTTAGCAGCA	AACCATTATACGCTGTAACAGCA	AAACGTTCTACGCTTTATCAGCA	0.826805	0.590534	0.590534	1.01604	0.794101	0.6406	0.279595	0.203695	0.391304	((((((.(((....))).)))))).................(((.....))).	-2	0
3522	3522	20	6	26387	21445	TTAACAATATTGCAGCAGTACGC	TTAAAGACATAACAGCAGTACCC	TTAAACACATTACAGCAGTACTC	0.549256	0.8547	0.549256	1.01597	0.954221	1	0.337969	0.396587	0.347826	((((((.(((....))).))))))................(((....)))...	-0.1	0
10576	10576	47	6	13254	5936	CAGTACAGACAACACGATGCACC	CTGTACAAACAACACCATCCAAT	CGGTACACACAACACCATTCAGC	0.524848	0.86844	0.524848	1.01472	0.880924	0.678378	0.476623	0.427878	0.521739	((((((.(((....))).))))))((((...(((.........))).))))..	-2.4	0
18917	18917	85	6	13112	4730	AATCTTTGTAAGCTTTAGCAGCA	AACCATTATACGCTGTAACAGCA	AAACGTTCTACGCTGTAGCAGCA	0.597745	0.819669	0.597745	1.01447	0.794101	0.6406	0.279595	0.203695	0.478261	((((((.(((....))).)))))).................((((...)))).	-3.9	0
9824	9824	47	6	13254	5936	CAGTACAGACAACACGATGCACC	CTGTACAAACAACACCATCCAAT	CTGTACACACAACACCATTCAGT	0.538093	0.85993	0.538093	1.01441	0.880924	0.678378	0.476623	0.427878	0.434783	((((((.(((....))).))))))((((...(((.......)))...))))..	-1.9	0
10379	10379	47	6	13254	5936	CAGTACAGACAACACGATGCACC	CTGTACAAACAACACCATCCAAT	CAGTACACACAACACCATGCAAG	0.546071	0.854885	0.546071	1.01441	0.880924	0.678378	0.476623	0.427878	0.478261	((((((.(((....))).)))))).............................	0	0
27895	27895	164	6	7889	24348	CTATAACATTAATAGGCAATGAA	CTATTAAATTGGTTGGCAATCAA	CTATGATATTGATTGGCAATGAA	0.570636	0.838607	0.570636	1.01434	0.643273	0.818916	0.315849	0.175905	0.304348	((((((.(((....))).))))))............(((((.....)))))..	-1.9	0
24687	24687	116	6	4727	13109	CATTATACGCTGTAACAGCATCA	CTTTGTAAGCTTTAGCAGCATCT	CATTATACGCTGTAACAGCATCC	0.760017	0.671039	0.671039	1.01386	0.744085	0.972522	0.557938	0.618344	0.434783	((((((.(((....))).))))))..............((((...))))....	-3.9	0
10080	10080	47	6	13254	5936	CAGTACAGACAACACGATGCACC	CTGTACAAACAACACCATCCAAT	CGGTACACACAACACCATTCATG	0.52146	0.86844	0.52146	1.01297	0.880924	0.678378	0.476623	0.427878	0.478261	((((((.(((....))).))))))((((...(((.........))).))))..	-2.2	0
10177	10177	47	6	13254	5936	CAGTACAGACAACACGATGCACC	CTGTACAAACAACACCATCCAAT	CGGTACACACAACACCATTCAGG	0.52146	0.86844	0.52146	1.01297	0.880924	0.678378	0.476623	0.427878	0.521739	((((((.(((....))).))))))((((...(((.........))).))))..	-2.4	0
10829	10829	47	6	13254	5936	CAGTACAGACAACACGATGCACC	CTGTACAAACAACACCATCCAAT	CGGTACACACAACACCATTCATA	0.52146	0.86844	0.52146	1.01297	0.880924	0.678378	0.476623	0.427878	0.434783	((((((.(((....))).))))))((((...(((.........))).))))..	-2.2	0
10926	10926	47	6	13254	5936	CAGTACAGACAACACGATGCACC	CTGTACAAACAACACCATCCAAT	CGGTACACACAACACCATTCAGA	0.52146	0.86844	0.52146	1.01297	0.880924	0.678378	0.476623	0.427878	0.478261	((((((.(((....))).))))))((((...(((.........))).))))..	-2.4	0
10676	10676	47	6	13254	5936	CAGTACAGACAACACGATGCACC	CTGTACAAACAACACCATCCAAT	CGGTACACACAACACCATTCACC	0.520312	0.86844	0.520312	1.01238	0.880924	0.678378	0.476623	0.427878	0.521739	((((((.(((....))).))))))((((...(((.........))).))))..	-2.1	0
24835	24835	116	6	4727	13109	CATTATACGCTGTAACAGCATCA	CTTTGTAAGCTTTAGCAGCATCT	CATTTTAAGCTCTAACAGCATCA	0.556095	0.845618	0.556095	1.01208	0.744085	0.972522	0.557938	0.618344	0.347826	((((((.(((....))).))))))..............(((.....)))....	-1.9	0
24371	24371	116	6	4727	13109	CATTATACGCTGTAACAGCATCA	CTTTGTAAGCTTTAGCAGCATCT	CCTTGTACGCTGTATCAGCATCG	0.667059	0.761141	0.667059	1.01208	0.744085	0.972522	0.557938	0.618344	0.521739	((((((.(((....))).))))))..............((((...))))....	-3.9	0
24558	24558	116	6	4727	13109	CATTATACGCTGTAACAGCATCA	CTTTGTAAGCTTTAGCAGCATCT	CGTTGTACGCTGTATCAGCATCC	0.65927	0.76767	0.65927	1.01191	0.744085	0.972522	0.557938	0.618344	0.521739	((((((.(((....))).))))))..............((((...))))....	-3.9	0
9882	9882	47	6	13254	5936	CAGTACAGACAACACGATGCACC	CTGTACAAACAACACCATCCAAT	CGGTACACACAACACCATACAGT	0.536453	0.857283	0.536453	1.01129	0.880924	0.678378	0.476623	0.427878	0.478261	((((((.(((....))).)))))).......(((.........))).......	-1.4	0
24836	24836	116	6	4727	13109	CATTATACGCTGTAACAGCATCA	CTTTGTAAGCTTTAGCAGCATCT	CTTTGTAAGCTCTAACAGCATCA	0.544174	0.852022	0.544174	1.01097	0.744085	0.972522	0.557938	0.618344	0.391304	((((((.(((....))).))))))..............(((.....)))....	-1.9	0
18615	18615	83	6	13255	5937	GCAGTACAGACAACACGATGCAC	TCTGTACAAACAACACCATCCAA	CCAGTACAGACAACACGATACAG	0.707625	0.721465	0.707625	1.01057	0.802294	0.786058	0.267842	0.689083	0.478261	((((((.(((....))).)))))).............................	0	0
18955	18955	85	6	13112	4730	AATCTTTGTAAGCTTTAGCAGCA	AACCATTATACGCTGTAACAGCA	AAACTTTCTACGCTTTAACAGCA	0.705446	0.723237	0.705446	1.01031	0.794101	0.6406	0.279595	0.203695	0.347826	((((((.(((....))).)))))).................(((.....))).	-2	0
24909	24909	120	6	18045	12097	TTCAGCTTGTAAAGTTGCCACAT	TATAGCTTGTAAGGTTGCCCTGT	TACAGCTTGTAAGGTTGCCTTTT	0.682166	0.744557	0.682166	1.00981	0.733212	0.720184	0.438274	0.392924	0.391304	((((((.(((....))).))))))........(((((.....)))))......	-3.2	0
18981	18981	85	6	13112	4730	AATCTTTGTAAGCTTTAGCAGCA	AACCATTATACGCTGTAACAGCA	AAACCTTCTAAGCTGTAACAGCA	0.527126	0.859822	0.527126	1.00854	0.794101	0.6406	0.279595	0.203695	0.391304	((((((.(((....))).)))))).................((((...)))).	-3.8	0
18386	18386	83	6	13255	5937	GCAGTACAGACAACACGATGCAC	TCTGTACAAACAACACCATCCAA	GCAGTACAAACAACACGATGCAT	0.655213	0.76666	0.655213	1.0085	0.802294	0.786058	0.267842	0.689083	0.434783	((((((.(((....))).))))))......(((...............)))..	-1.7	0
24614	24614	116	6	4727	13109	CATTATACGCTGTAACAGCATCA	CTTTGTAAGCTTTAGCAGCATCT	CCTTATACGCTGTAGCAGCATCC	0.581981	0.823366	0.581981	1.00828	0.744085	0.972522	0.557938	0.618344	0.521739	((((((.(((....))).))))))..............((((...))))....	-3.9	0
18414	18414	83	6	13255	5937	GCAGTACAGACAACACGATGCAC	TCTGTACAAACAACACCATCCAA	GCAGTACAAACAACACGATCCAT	0.570857	0.830915	0.570857	1.00812	0.802294	0.786058	0.267842	0.689083	0.434783	((((((.(((....))).)))))).............................	0	0
24493	24493	116	6	4727	13109	CATTATACGCTGTAACAGCATCA	CTTTGTAAGCTTTAGCAGCATCT	CCTTTTACGCTGTAACAGCATCG	0.687606	0.736081	0.687606	1.00728	0.744085	0.972522	0.557938	0.618344	0.478261	((((((.(((....))).))))))..............((((...))))....	-3.9	0
24392	24392	116	6	4727	13109	CATTATACGCTGTAACAGCATCA	CTTTGTAAGCTTTAGCAGCATCT	CATTGTACGCTATATCAGCATCG	0.601551	0.80708	0.601551	1.0066	0.744085	0.972522	0.557938	0.618344	0.434783	((((((.(((....))).))))))..............(((.....)))....	-2.2	0
24673	24673	116	6	4727	13109	CATTATACGCTGTAACAGCATCA	CTTTGTAAGCTTTAGCAGCATCT	CGTTTTACGCTGTAACAGCATCC	0.679577	0.742395	0.679577	1.00647	0.744085	0.972522	0.557938	0.618344	0.478261	((((((.(((....))).))))))..............((((...))))....	-3.9	0
18964	18964	85	6	13112	4730	AATCTTTGTAAGCTTTAGCAGCA	AACCATTATACGCTGTAACAGCA	AAACCTTCTAAGCTTTAACAGCA	0.802335	0.60664	0.60664	1.00586	0.794101	0.6406	0.279595	0.203695	0.347826	((((((.(((....))).)))))).................(((.....))).	-1.9	0
18965	18965	85	6	13112	4730	AATCTTTGTAAGCTTTAGCAGCA	AACCATTATACGCTGTAACAGCA	AAACATTCTAAGCTTTAACAGCA	0.789974	0.622087	0.622087	1.00551	0.794101	0.6406	0.279595	0.203695	0.304348	((((((.(((....))).)))))).................(((.....))).	-1.9	0
24622	24622	116	6	4727	13109	CATTATACGCTGTAACAGCATCA	CTTTGTAAGCTTTAGCAGCATCT	CCTTGTAAGCTGTAGCAGCATCC	0.690357	0.730597	0.690357	1.00517	0.744085	0.972522	0.557938	0.618344	0.521739	((((((.(((....))).))))))..............((((...))))....	-3.8	0
3733	3733	20	6	26387	21445	TTAACAATATTGCAGCAGTACGC	TTAAAGACATAACAGCAGTACCC	TTAACGAAATTGCAGCAGTACCC	0.796409	0.613261	0.613261	1.00516	0.954221	1	0.337969	0.396587	0.434783	((((((.(((....))).))))))................(((....)))...	-0.1	0
24805	24805	116	6	4727	13109	CATTATACGCTGTAACAGCATCA	CTTTGTAAGCTTTAGCAGCATCT	CCTTGTACGCTTTAACAGCATCA	0.555514	0.837624	0.555514	1.00509	0.744085	0.972522	0.557938	0.618344	0.434783	((((((.(((....))).))))))..............(((.....)))....	-2	0
18462	18462	83	6	13255	5937	GCAGTACAGACAACACGATGCAC	TCTGTACAAACAACACCATCCAA	ACAGTACAGACAACACTATTCAG	0.534331	0.85097	0.534331	1.00482	0.802294	0.786058	0.267842	0.689083	0.391304	((((((.(((....))).)))))).............................	0	0
18712	18712	83	6	13255	5937	GCAGTACAGACAACACGATGCAC	TCTGTACAAACAACACCATCCAA	GCAGTACAAACAACACGATGCAC	0.680707	0.738933	0.680707	1.00468	0.802294	0.786058	0.267842	0.689083	0.478261	((((((.(((....))).))))))......(((...............)))..	-1.7	0
9844	9844	47	6	13254	5936	CAGTACAGACAACACGATGCACC	CTGTACAAACAACACCATCCAAT	CAGTACACACAACACCATGCAGT	0.546071	0.842974	0.546071	1.00439	0.880924	0.678378	0.476623	0.427878	0.478261	((((((.(((....))).)))))).............................	0	0
24324	24324	116	6	4727	13109	CATTATACGCTGTAACAGCATCA	CTTTGTAAGCTTTAGCAGCATCT	CCTTTTAAGCTCTAACAGCATCT	0.522694	0.857265	0.522694	1.00405	0.744085	0.972522	0.557938	0.618344	0.391304	((((((.(((....))).))))))..............(((.....)))....	-1.9	0
11009	11009	47	6	13254	5936	CAGTACAGACAACACGATGCACC	CTGTACAAACAACACCATCCAAT	CAGTACAAACAACACGATTCACA	0.829911	0.563949	0.563949	1.00339	0.880924	0.678378	0.476623	0.427878	0.391304	((((((.(((....))).))))))((((.(..((.......))..).))))..	-0.1	0
10505	10505	47	6	13254	5936	CAGTACAGACAACACGATGCACC	CTGTACAAACAACACCATCCAAT	CAGTACAAACAACACGATCCATC	0.791051	0.616872	0.616872	1.00314	0.880924	0.678378	0.476623	0.427878	0.434783	((((((.(((....))).)))))).............................	0	0
18927	18927	85	6	13112	4730	AATCTTTGTAAGCTTTAGCAGCA	AACCATTATACGCTGTAACAGCA	AAACGTTCTACGCTATAGCAGCA	0.80801	0.59428	0.59428	1.00302	0.794101	0.6406	0.279595	0.203695	0.434783	((((((.(((....))).)))))).................(((.....))).	-2.2	0
24750	24750	116	6	4727	13109	CATTATACGCTGTAACAGCATCA	CTTTGTAAGCTTTAGCAGCATCT	CTTTGTAAGCTTTAGCAGCATCA	0.526487	0.853407	0.526487	1.00274	0.744085	0.972522	0.557938	0.618344	0.391304	((((((.(((....))).))))))..............(((.....)))....	-1.9	0
3423	3423	20	6	26387	21445	TTAACAATATTGCAGCAGTACGC	TTAAAGACATAACAGCAGTACCC	TTAACGAAATCGCAGCAGTACTC	0.735621	0.68122	0.68122	1.0026	0.954221	1	0.337969	0.396587	0.434783	((((((.(((....))).))))))....(((...((....))....)))....	-0.8	0
10320	10320	47	6	13254	5936	CAGTACAGACAACACGATGCACC	CTGTACAAACAACACCATCCAAT	CAGTACAAACAACACGATCCACG	0.790326	0.616872	0.616872	1.00257	0.880924	0.678378	0.476623	0.427878	0.478261	((((((.(((....))).)))))).............................	0	0
3622	3622	20	6	26387	21445	TTAACAATATTGCAGCAGTACGC	TTAAAGACATAACAGCAGTACCC	TTAAGGATATAGCAGCAGTACGC	0.521225	0.855877	0.521225	1.0021	0.954221	1	0.337969	0.396587	0.434783	((((((.(((....))).)))))).............................	0	0
24480	24480	116	6	4727	13109	CATTATACGCTGTAACAGCATCA	CTTTGTAAGCTTTAGCAGCATCT	CATTATACGCTTTAACAGCATCG	0.5805	0.816679	0.5805	1.00197	0.744085	0.972522	0.557938	0.618344	0.391304	((((((.(((....))).))))))..............(((.....)))....	-2	0
10419	10419	47	6	13254	5936	CAGTACAGACAACACGATGCACC	CTGTACAAACAACACCATCCAAT	CCGTACACACAACACCATACAAG	0.542551	0.842349	0.542551	1.00195	0.880924	0.678378	0.476623	0.427878	0.478261	((((((.(((....))).)))))).............................	0	0
6961	6961	26	6	9161	18931	TAGGAAATTGAATAATAGAGCCA	TAGGATATTCAATAGTCCAGTCA	TAGGAGATTTAATAGTACAGACA	0.563858	0.826687	0.563858	1.00067	0.940766	0.610003	0.319833	0.17556	0.304348	((((((.(((....))).))))))....((((..........)))).......	-1.2	0
3822	3822	20	6	26387	21445	TTAACAATATTGCAGCAGTACGC	TTAAAGACATAACAGCAGTACCC	TTAACGAAATAGCAGCAGTACAC	0.659514	0.751886	0.659514	1.00015	0.954221	1	0.337969	0.396587	0.391304	((((((.(((....))).)))))).............................	0	0
3565	3565	20	6	26387	21445	TTAACAATATTGCAGCAGTACGC	TTAAAGACATAACAGCAGTACCC	TTAATAACATAACAGCAGTACTC	0.631577	0.774829	0.631577	0.999625	0.954221	1	0.337969	0.396587	0.304348	((((((.(((....))).)))))).............................	0	0
24559	24559	116	6	4727	13109	CATTATACGCTGTAACAGCATCA	CTTTGTAAGCTTTAGCAGCATCT	CCTTGTACGCTGTATCAGCATCC	0.666764	0.743788	0.666764	0.998897	0.744085	0.972522	0.557938	0.618344	0.521739	((((((.(((....))).))))))..............((((...))))....	-3.9	0
18897	18897	85	6	13112	4730	AATCTTTGTAAGCTTTAGCAGCA	AACCATTATACGCTGTAACAGCA	AAACGTTCTACGCTGTATCAGCA	0.543202	0.836994	0.543202	0.997811	0.794101	0.6406	0.279595	0.203695	0.434783	((((((.(((....))).))))))(((.(((..(((...))).))).)))...	-3.9	0
10652	10652	47	6	13254	5936	CAGTACAGACAACACGATGCACC	CTGTACAAACAACACCATCCAAT	CGGTACACACAACACAATACAGC	0.591296	0.803625	0.591296	0.997719	0.880924	0.678378	0.476623	0.427878	0.478261	((((((.(((....))).)))))).............................	0	0
10481	10481	47	6	13254	5936	CAGTACAGACAACACGATGCACC	CTGTACAAACAACACCATCCAAT	CTGTACACACAACACCATGCATC	0.547724	0.833644	0.547724	0.997478	0.880924	0.678378	0.476623	0.427878	0.478261	((((((.(((....))).)))))).............................	0	0
24527	24527	116	6	4727	13109	CATTATACGCTGTAACAGCATCA	CTTTGTAAGCTTTAGCAGCATCT	CATTTTACGCTATAACAGCATCG	0.62008	0.780507	0.62008	0.996841	0.744085	0.972522	0.557938	0.618344	0.391304	((((((.(((....))).))))))..............(((.....)))....	-2.2	0
18747	18747	83	6	13255	5937	GCAGTACAGACAACACGATGCAC	TCTGTACAAACAACACCATCCAA	GCAGTACAAACAACACGATCCAC	0.593069	0.800864	0.593069	0.996551	0.802294	0.786058	0.267842	0.689083	0.478261	((((((.(((....))).)))))).............................	0	0
24301	24301	116	6	4727	13109	CATTATACGCTGTAACAGCATCA	CTTTGTAAGCTTTAGCAGCATCT	CATTCTACGCTGTAACAGCATCT	0.768955	0.633884	0.633884	0.996545	0.744085	0.972522	0.557938	0.618344	0.434783	((((((.(((....))).))))))..............((((...))))....	-3.9	0
24771	24771	116	6	4727	13109	CATTATACGCTGTAACAGCATCA	CTTTGTAAGCTTTAGCAGCATCT	CTTTATACGCTGTAGCAGCATCA	0.581348	0.808693	0.581348	0.995966	0.744085	0.972522	0.557938	0.618344	0.434783	((((((.(((....))).))))))..............((((...))))....	-3.9	0
10241	10241	47	6	13254	5936	CAGTACAGACAACACGATGCACC	CTGTACAAACAACACCATCCAAT	CGGTACACACAACACAATACAGG	0.587479	0.803625	0.587479	0.995462	0.880924	0.678378	0.476623	0.427878	0.478261	((((((.(((....))).)))))).....((.(((............))).))	-0.3	0
10992	10992	47	6	13254	5936	CAGTACAGACAACACGATGCACC	CTGTACAAACAACACCATCCAAT	CGGTACACACAACACAATACAGA	0.587479	0.803625	0.587479	0.995462	0.880924	0.678378	0.476623	0.427878	0.434783	((((((.(((....))).)))))).............................	0	0
24779	24779	116	6	4727	13109	CATTATACGCTGTAACAGCATCA	CTTTGTAAGCTTTAGCAGCATCT	CTTTGTAAGCTGTAGCAGCATCA	0.689605	0.717577	0.689605	0.995225	0.744085	0.972522	0.557938	0.618344	0.434783	((((((.(((....))).))))))..............((((...))))....	-3.8	0
3366	3366	20	6	26387	21445	TTAACAATATTGCAGCAGTACGC	TTAAAGACATAACAGCAGTACCC	TTAAGGATATTGCAGCAGTACTC	0.716443	0.690293	0.690293	0.994884	0.954221	1	0.337969	0.396587	0.391304	((((((.(((....))).)))))).............(((((...)))))...	-0.5	0
24674	24674	116	6	4727	13109	CATTATACGCTGTAACAGCATCA	CTTTGTAAGCTTTAGCAGCATCT	CCTTTTACGCTGTAACAGCATCC	0.687302	0.719299	0.687302	0.994874	0.744085	0.972522	0.557938	0.618344	0.478261	((((((.(((....))).))))))..............((((...))))....	-3.9	0
10577	10577	47	6	13254	5936	CAGTACAGACAACACGATGCACC	CTGTACAAACAACACCATCCAAT	CCGTACACACAACACCATTCAGC	0.530814	0.841422	0.530814	0.994864	0.880924	0.678378	0.476623	0.427878	0.521739	((((((.(((....))).))))))((((....((.......))....))))..	-0.2	0
24849	24849	116	6	4727	13109	CATTATACGCTGTAACAGCATCA	CTTTGTAAGCTTTAGCAGCATCT	CATTGTACGCTATAACAGCATCA	0.65617	0.746815	0.65617	0.994129	0.744085	0.972522	0.557938	0.618344	0.391304	((((((.(((....))).))))))..............(((.....)))....	-2.2	0
24424	24424	116	6	4727	13109	CATTATACGCTGTAACAGCATCA	CTTTGTAAGCTTTAGCAGCATCT	CTTTCTACGCTGTAGCAGCATCG	0.579308	0.807894	0.579308	0.994128	0.744085	0.972522	0.557938	0.618344	0.521739	((((((.(((....))).))))))..............((((...))))....	-3.9	0
24797	24797	116	6	4727	13109	CATTATACGCTGTAACAGCATCA	CTTTGTAAGCTTTAGCAGCATCT	CATTGTACGCTGTACCAGCATCA	0.528945	0.840846	0.528945	0.993381	0.744085	0.972522	0.557938	0.618344	0.478261	((((((.(((....))).))))))..............((((...))))....	-3.9	0
24528	24528	116	6	4727	13109	CATTATACGCTGTAACAGCATCA	CTTTGTAAGCTTTAGCAGCATCT	CTTTGTACGCTATAACAGCATCG	0.606788	0.786418	0.606788	0.9933	0.744085	0.972522	0.557938	0.618344	0.434783	((((((.(((....))).))))))..............(((.....)))....	-2.2	0
3599	3599	20	6	26387	21445	TTAACAATATTGCAGCAGTACGC	TTAAAGACATAACAGCAGTACCC	TTAACGATATGGCAGCAGTACGC	0.824137	0.554441	0.554441	0.993281	0.954221	1	0.337969	0.396587	0.478261	((((((.(((....))).)))))).............................	0	0
10081	10081	47	6	13254	5936	CAGTACAGACAACACGATGCACC	CTGTACAAACAACACCATCCAAT	CCGTACACACAACACCATTCATG	0.527388	0.841422	0.527388	0.99304	0.880924	0.678378	0.476623	0.427878	0.478261	((((((.(((....))).)))))).............................	0	0
10830	10830	47	6	13254	5936	CAGTACAGACAACACGATGCACC	CTGTACAAACAACACCATCCAAT	CCGTACACACAACACCATTCATA	0.527388	0.841422	0.527388	0.99304	0.880924	0.678378	0.476623	0.427878	0.434783	((((((.(((....))).)))))).............................	0	0
9739	9739	47	6	13254	5936	CAGTACAGACAACACGATGCACC	CTGTACAAACAACACCATCCAAT	CAGTACAAACAACACGATGCATT	0.815291	0.56688	0.56688	0.993001	0.880924	0.678378	0.476623	0.427878	0.391304	((((((.(((....))).)))))).............................	0	0
19008	19008	85	6	13112	4730	AATCTTTGTAAGCTTTAGCAGCA	AACCATTATACGCTGTAACAGCA	AAACGTTATACGCTATAACAGCA	0.821571	0.55696	0.55696	0.992564	0.794101	0.6406	0.279595	0.203695	0.347826	((((((.(((....))).))))))..........((((((...))))))....	-3.1	0
18949	18949	85	6	13112	4730	AATCTTTGTAAGCTTTAGCAGCA	AACCATTATACGCTGTAACAGCA	AAACTTTCTAGGCTTTAACAGCA	0.826753	0.549219	0.549219	0.992553	0.794101	0.6406	0.279595	0.203695	0.347826	((((((.(((....))).)))))).................(((.....))).	-1.7	0
3721	3721	20	6	26387	21445	TTAACAATATTGCAGCAGTACGC	TTAAAGACATAACAGCAGTACCC	TTAACGATATTGCAGCAGTACCC	0.826403	0.549648	0.549648	0.992499	0.954221	1	0.337969	0.396587	0.434783	((((((.(((....))).)))))).............(((((...)))))...	-0.5	0
10677	10677	47	6	13254	5936	CAGTACAGACAACACGATGCACC	CTGTACAAACAACACCATCCAAT	CCGTACACACAACACCATTCACC	0.526226	0.841422	0.526226	0.992424	0.880924	0.678378	0.476623	0.427878	0.521739	((((((.(((....))).)))))).............................	0	0
9883	9883	47	6	13254	5936	CAGTACAGACAACACGATGCACC	CTGTACAAACAACACCATCCAAT	CCGTACACACAACACCATACAGT	0.542551	0.830613	0.542551	0.992109	0.880924	0.678378	0.476623	0.427878	0.478261	((((((.(((....))).)))))).............................	0	0
24578	24578	116	6	4727	13109	CATTATACGCTGTAACAGCATCA	CTTTGTAAGCTTTAGCAGCATCT	CATTGTACGCTATATCAGCATCC	0.601285	0.78868	0.601285	0.991746	0.744085	0.972522	0.557938	0.618344	0.434783	((((((.(((....))).))))))..............(((.....)))....	-2.2	0
24338	24338	116	6	4727	13109	CATTATACGCTGTAACAGCATCA	CTTTGTAAGCTTTAGCAGCATCT	CGTTGTACGCTATAACAGCATCT	0.609826	0.781411	0.609826	0.991206	0.744085	0.972522	0.557938	0.618344	0.434783	((((((.(((....))).)))))).......(((((........)))))....	-4.3	0
3757	3757	20	6	26387	21445	TTAACAATATTGCAGCAGTACGC	TTAAAGACATAACAGCAGTACCC	TTAACGATATAGCAGCAGTACCC	0.647149	0.750473	0.647149	0.990965	0.954221	1	0.337969	0.396587	0.434783	((((((.(((....))).)))))).............................	0	0
24770	24770	116	6	4727	13109	CATTATACGCTGTAACAGCATCA	CTTTGTAAGCTTTAGCAGCATCT	CATTCTACGCTGTAGCAGCATCA	0.626454	0.767209	0.626454	0.990482	0.744085	0.972522	0.557938	0.618344	0.478261	((((((.(((....))).))))))..............((((...))))....	-3.9	0
18979	18979	85	6	13112	4730	AATCTTTGTAAGCTTTAGCAGCA	AACCATTATACGCTGTAACAGCA	AAACGTTGTAAGCTGTAACAGCA	0.823602	0.549906	0.549906	0.990312	0.794101	0.6406	0.279595	0.203695	0.391304	((((((.(((....))).))))))..........(((((........))))).	-4.3	0
24801	24801	116	6	4727	13109	CATTATACGCTGTAACAGCATCA	CTTTGTAAGCTTTAGCAGCATCT	CTTTTTACGCTTTAACAGCATCA	0.524157	0.84021	0.524157	0.990299	0.744085	0.972522	0.557938	0.618344	0.347826	((((((.(((....))).))))))..............(((.....)))....	-2	0
24316	24316	116	6	4727	13109	CATTATACGCTGTAACAGCATCA	CTTTGTAAGCTTTAGCAGCATCT	CATTGTAGGCTCTAACAGCATCT	0.53088	0.835816	0.53088	0.990162	0.744085	0.972522	0.557938	0.618344	0.434783	((((((.(((....))).))))))..............(((.....)))....	-1.7	0
18474	18474	83	6	13255	5937	GCAGTACAGACAACACGATGCAC	TCTGTACAAACAACACCATCCAA	CCAGTACAGACAACACGATTCAG	0.609755	0.779877	0.609755	0.989954	0.802294	0.786058	0.267842	0.689083	0.478261	((((((.(((....))).)))))).............................	0	0
24941	24941	120	6	18045	12097	TTCAGCTTGTAAAGTTGCCACAT	TATAGCTTGTAAGGTTGCCCTGT	TACAGCTTGTAAGGTTGCCTCTT	0.75346	0.641599	0.641599	0.989622	0.733212	0.720184	0.438274	0.392924	0.434783	((((((.(((....))).))))))........(((((.....)))))......	-3.2	0
24365	24365	116	6	4727	13109	CATTATACGCTGTAACAGCATCA	CTTTGTAAGCTTTAGCAGCATCT	CTTTTTACGCTGTATCAGCATCG	0.629406	0.763491	0.629406	0.98948	0.744085	0.972522	0.557938	0.618344	0.434783	((((((.(((....))).))))))..............((((...))))....	-3.9	0
3525	3525	20	6	26387	21445	TTAACAATATTGCAGCAGTACGC	TTAAAGACATAACAGCAGTACCC	TTAACAACATTACAGCAGTACTC	0.787428	0.598141	0.598141	0.988846	0.954221	1	0.337969	0.396587	0.347826	((((((.(((....))).))))))................(((....)))...	-0.1	0
3459	3459	20	6	26387	21445	TTAACAATATTGCAGCAGTACGC	TTAAAGACATAACAGCAGTACCC	TTAACAACATAGCAGCAGTACTC	0.770931	0.618362	0.618362	0.988285	0.954221	1	0.337969	0.396587	0.391304	((((((.(((....))).)))))).............................	0	0
10798	10798	47	6	13254	5936	CAGTACAGACAACACGATGCACC	CTGTACAAACAACACCATCCAAT	CAGTACAAACAACACGATACAAC	0.818283	0.551699	0.551699	0.986893	0.880924	0.678378	0.476623	0.427878	0.391304	((((((.(((....))).)))))).............................	0	0
24332	24332	116	6	4727	13109	CATTATACGCTGTAACAGCATCA	CTTTGTAAGCTTTAGCAGCATCT	CATTATAAGCTCTAACAGCATCT	0.577993	0.799749	0.577993	0.98675	0.744085	0.972522	0.557938	0.618344	0.347826	((((((.(((....))).))))))..............(((.....)))....	-1.9	0
24661	24661	116	6	4727	13109	CATTATACGCTGTAACAGCATCA	CTTTGTAAGCTTTAGCAGCATCT	CATTATACGCTTTAACAGCATCC	0.580243	0.79806	0.580243	0.986703	0.744085	0.972522	0.557938	0.618344	0.391304	((((((.(((....))).))))))..............(((.....)))....	-2	0
25016	25016	120	6	18045	12097	TTCAGCTTGTAAAGTTGCCACAT	TATAGCTTGTAAGGTTGCCCTGT	TACAGCTTGTAAGGTTGCCTCCT	0.745464	0.641599	0.641599	0.983548	0.733212	0.720184	0.438274	0.392924	0.478261	((((((.(((....))).))))))........(((((.....)))))......	-3.2	0
9825	9825	47	6	13254	5936	CAGTACAGACAACACGATGCACC	CTGTACAAACAACACCATCCAAT	CGGTACACACAACACCATTCAGT	0.52146	0.832683	0.52146	0.982488	0.880924	0.678378	0.476623	0.427878	0.478261	((((((.(((....))).))))))((((...(((.........))).))))..	-2.4	0
3774	3774	20	6	26387	21445	TTAACAATATTGCAGCAGTACGC	TTAAAGACATAACAGCAGTACCC	TTAACGATATTACAGCAGTACCC	0.660997	0.725932	0.660997	0.981781	0.954221	1	0.337969	0.396587	0.391304	((((((.(((....))).))))))................(((....)))...	-0.1	0
10653	10653	47	6	13254	5936	CAGTACAGACAACACGATGCACC	CTGTACAAACAACACCATCCAAT	CCGTACACACAACACAATACAGC	0.598018	0.778624	0.598018	0.981774	0.880924	0.678378	0.476623	0.427878	0.478261	((((((.(((....))).)))))).............................	0	0
24235	24235	116	6	4727	13109	CATTATACGCTGTAACAGCATCA	CTTTGTAAGCTTTAGCAGCATCT	CATTCTACGCTATAGCAGCATCT	0.531001	0.824719	0.531001	0.980879	0.744085	0.972522	0.557938	0.618344	0.434783	((((((.(((....))).))))))..............(((.....)))....	-2.2	0
11104	11104	47	6	13254	5936	CAGTACAGACAACACGATGCACC	CTGTACAAACAACACCATCCAAT	CTGTACACACAACACCATACAAA	0.553564	0.808476	0.553564	0.97983	0.880924	0.678378	0.476623	0.427878	0.391304	((((((.(((....))).)))))).............................	0	0
18978	18978	85	6	13112	4730	AATCTTTGTAAGCTTTAGCAGCA	AACCATTATACGCTGTAACAGCA	AAACGTTATACGCTGTAACAGCA	0.607777	0.768194	0.607777	0.979548	0.794101	0.6406	0.279595	0.203695	0.391304	((((((.(((....))).)))))).................((((...)))).	-3.9	0
10242	10242	47	6	13254	5936	CAGTACAGACAACACGATGCACC	CTGTACAAACAACACCATCCAAT	CCGTACACACAACACAATACAGG	0.594157	0.778624	0.594157	0.979427	0.880924	0.678378	0.476623	0.427878	0.478261	((((((.(((....))).)))))).....((.(((............))).))	-0.3	0
10993	10993	47	6	13254	5936	CAGTACAGACAACACGATGCACC	CTGTACAAACAACACCATCCAAT	CCGTACACACAACACAATACAGA	0.594157	0.778624	0.594157	0.979427	0.880924	0.678378	0.476623	0.427878	0.434783	((((((.(((....))).)))))).............................	0	0
18628	18628	83	6	13255	5937	GCAGTACAGACAACACGATGCAC	TCTGTACAAACAACACCATCCAA	CCAGTACAAACAACACGATACAG	0.600384	0.773659	0.600384	0.97929	0.802294	0.786058	0.267842	0.689083	0.434783	((((((.(((....))).)))))).............................	0	0
24837	24837	116	6	4727	13109	CATTATACGCTGTAACAGCATCA	CTTTGTAAGCTTTAGCAGCATCT	CGTTGTAAGCTCTAACAGCATCA	0.527353	0.825026	0.527353	0.979167	0.744085	0.972522	0.557938	0.618344	0.434783	((((((.(((....))).)))))).......(((((........)))))....	-4.3	0
24608	24608	116	6	4727	13109	CATTATACGCTGTAACAGCATCA	CTTTGTAAGCTTTAGCAGCATCT	CTTTCTACGCTGTAGCAGCATCC	0.579051	0.789475	0.579051	0.979067	0.744085	0.972522	0.557938	0.618344	0.521739	((((((.(((....))).))))))..............((((...))))....	-3.9	0
10542	10542	47	6	13254	5936	CAGTACAGACAACACGATGCACC	CTGTACAAACAACACCATCCAAT	CAGTACAGACAACACCATACATC	0.808911	0.550852	0.550852	0.978659	0.880924	0.678378	0.476623	0.427878	0.434783	((((((.(((....))).)))))).............................	0	0
24125	24125	116	6	4727	13109	CATTATACGCTGTAACAGCATCA	CTTTGTAAGCTTTAGCAGCATCT	CATTATACGCTTTATCAGCATCT	0.540096	0.815512	0.540096	0.978143	0.744085	0.972522	0.557938	0.618344	0.347826	((((((.(((....))).))))))..............(((.....)))....	-2	0
10357	10357	47	6	13254	5936	CAGTACAGACAACACGATGCACC	CTGTACAAACAACACCATCCAAT	CAGTACAGACAACACCATACACG	0.808169	0.550852	0.550852	0.978046	0.880924	0.678378	0.476623	0.427878	0.478261	((((((.(((....))).)))))).............................	0	0
28549	28549	180	6	11684	7021	TCAGTCTAAAGTAGCGGTTGAGT	AACACCTAAAGCAGCGGTTGAGT	ACCATCTAAAGCAGCGGTTGAGT	0.529536	0.821994	0.529536	0.977794	0.612425	0.844369	0.186173	0.190886	0.478261	((((((.(((....))).))))))......(((............))).....	-0.7	0
24302	24302	116	6	4727	13109	CATTATACGCTGTAACAGCATCA	CTTTGTAAGCTTTAGCAGCATCT	CTTTATACGCTGTAACAGCATCT	0.713589	0.668159	0.668159	0.977571	0.744085	0.972522	0.557938	0.618344	0.391304	((((((.(((....))).))))))..............((((...))))....	-3.9	0
27905	27905	164	6	7889	24348	CTATAACATTAATAGGCAATGAA	CTATTAAATTGGTTGGCAATCAA	CTATGAGATTGATTGGCAATAAA	0.532124	0.820008	0.532124	0.977532	0.643273	0.818916	0.315849	0.175905	0.304348	((((((.(((....))).)))))).............((((.....))))...	-0.9	0
3410	3410	20	6	26387	21445	TTAACAATATTGCAGCAGTACGC	TTAAAGACATAACAGCAGTACCC	TTAACGATATCGCAGCAGTACTC	0.763325	0.610559	0.610559	0.97747	0.954221	1	0.337969	0.396587	0.434783	((((((.(((....))).))))))....(((...((....))....)))....	-0.8	0
3605	3605	20	6	26387	21445	TTAACAATATTGCAGCAGTACGC	TTAAAGACATAACAGCAGTACCC	TTAACGACATGGCAGCAGTACGC	0.789923	0.574959	0.574959	0.977014	0.954221	1	0.337969	0.396587	0.521739	((((((.(((....))).)))))).............................	0	0
9763	9763	47	6	13254	5936	CAGTACAGACAACACGATGCACC	CTGTACAAACAACACCATCCAAT	CAGTACAAACAACACGATCCATT	0.713706	0.667096	0.667096	0.97693	0.880924	0.678378	0.476623	0.427878	0.391304	((((((.(((....))).)))))).............................	0	0
3487	3487	20	6	26387	21445	TTAACAATATTGCAGCAGTACGC	TTAAAGACATAACAGCAGTACCC	TTAACGACATACCAGCAGTACTC	0.549844	0.807166	0.549844	0.97665	0.954221	1	0.337969	0.396587	0.434783	((((((.(((....))).)))))).............................	0	0
24339	24339	116	6	4727	13109	CATTATACGCTGTAACAGCATCA	CTTTGTAAGCTTTAGCAGCATCT	CCTTGTACGCTATAACAGCATCT	0.616758	0.757101	0.616758	0.97652	0.744085	0.972522	0.557938	0.618344	0.434783	((((((.(((....))).))))))..............(((.....)))....	-2.2	0
24553	24553	116	6	4727	13109	CATTATACGCTGTAACAGCATCA	CTTTGTAAGCTTTAGCAGCATCT	CTTTTTACGCTGTATCAGCATCC	0.629127	0.746084	0.629127	0.975932	0.744085	0.972522	0.557938	0.618344	0.434783	((((((.(((....))).))))))..............((((...))))....	-3.9	0
18934	18934	85	6	13112	4730	AATCTTTGTAAGCTTTAGCAGCA	AACCATTATACGCTGTAACAGCA	AAACGTTCTACGCTGTACCAGCA	0.569528	0.790692	0.569528	0.974451	0.794101	0.6406	0.279595	0.203695	0.478261	((((((.(((....))).)))))).................((((...)))).	-3.9	0
19004	19004	85	6	13112	4730	AATCTTTGTAAGCTTTAGCAGCA	AACCATTATACGCTGTAACAGCA	AAACTTTCTACGCTATAACAGCA	0.626503	0.743209	0.626503	0.972042	0.794101	0.6406	0.279595	0.203695	0.347826	((((((.(((....))).)))))).................(((.....))).	-2.2	0
24950	24950	120	6	18045	12097	TTCAGCTTGTAAAGTTGCCACAT	TATAGCTTGTAAGGTTGCCCTGT	TACAGCTTGTAAGGTTGCCACTT	0.729782	0.641599	0.641599	0.971716	0.733212	0.720184	0.438274	0.392924	0.434783	((((((.(((....))).))))))........(((((.....)))))......	-3.2	0
24965	24965	120	6	18045	12097	TTCAGCTTGTAAAGTTGCCACAT	TATAGCTTGTAAGGTTGCCCTGT	TACAGCTTGTAAGGTTGCCTTGT	0.682166	0.691719	0.682166	0.971506	0.733212	0.720184	0.438274	0.392924	0.434783	((((((.(((....))).))))))........(((((.....)))))......	-3.2	0
24162	24162	116	6	4727	13109	CATTATACGCTGTAACAGCATCA	CTTTGTAAGCTTTAGCAGCATCT	CATTTTACGCTATATCAGCATCT	0.576921	0.779391	0.576921	0.969685	0.744085	0.972522	0.557938	0.618344	0.347826	((((((.(((....))).))))))..............(((.....)))....	-2.2	0
10102	10102	47	6	13254	5936	CAGTACAGACAACACGATGCACC	CTGTACAAACAACACCATCCAAT	CAGTACAAACAACACGATGCATG	0.815291	0.524201	0.524201	0.969271	0.880924	0.678378	0.476623	0.427878	0.434783	((((((.(((....))).)))))).............................	0	0
10190	10190	47	6	13254	5936	CAGTACAGACAACACGATGCACC	CTGTACAAACAACACCATCCAAT	CAGTACAAACAACACGATGCAGG	0.815291	0.524201	0.524201	0.969271	0.880924	0.678378	0.476623	0.427878	0.478261	((((((.(((....))).)))))).............................	0	0
10851	10851	47	6	13254	5936	CAGTACAGACAACACGATGCACC	CTGTACAAACAACACCATCCAAT	CAGTACAAACAACACGATGCATA	0.815291	0.524201	0.524201	0.969271	0.880924	0.678378	0.476623	0.427878	0.391304	((((((.(((....))).)))))).............................	0	0
10939	10939	47	6	13254	5936	CAGTACAGACAACACGATGCACC	CTGTACAAACAACACCATCCAAT	CAGTACAAACAACACGATGCAGA	0.815291	0.524201	0.524201	0.969271	0.880924	0.678378	0.476623	0.427878	0.434783	((((((.(((....))).)))))).............................	0	0
9890	9890	47	6	13254	5936	CAGTACAGACAACACGATGCACC	CTGTACAAACAACACCATCCAAT	CGGTACACACAACACAATACAGT	0.587479	0.770537	0.587479	0.968947	0.880924	0.678378	0.476623	0.427878	0.434783	((((((.(((....))).)))))).............................	0	0
10003	10003	47	6	13254	5936	CAGTACAGACAACACGATGCACC	CTGTACAAACAACACCATCCAAT	CAGTACAAACAACACGATGCAAT	0.815291	0.523046	0.523046	0.968647	0.880924	0.678378	0.476623	0.427878	0.391304	((((((.(((....))).)))))).............................	0	0
10698	10698	47	6	13254	5936	CAGTACAGACAACACGATGCACC	CTGTACAAACAACACCATCCAAT	CAGTACAAACAACACGATGCACC	0.813496	0.524201	0.524201	0.967761	0.880924	0.678378	0.476623	0.427878	0.478261	((((((.(((....))).)))))).............................	0	0
18432	18432	83	6	13255	5937	GCAGTACAGACAACACGATGCAC	TCTGTACAAACAACACCATCCAA	CCAGTACAGACAACACGATACAT	0.613736	0.748205	0.613736	0.96772	0.802294	0.786058	0.267842	0.689083	0.434783	((((((.(((....))).)))))).............................	0	0
3441	3441	20	6	26387	21445	TTAACAATATTGCAGCAGTACGC	TTAAAGACATAACAGCAGTACCC	TTAACGAGATAGCAGCAGTACTC	0.579567	0.774863	0.579567	0.967632	0.954221	1	0.337969	0.396587	0.434783	((((((.(((....))).)))))).............................	0	0
3417	3417	20	6	26387	21445	TTAACAATATTGCAGCAGTACGC	TTAAAGACATAACAGCAGTACCC	TTAACGACATCGCAGCAGTACTC	0.731636	0.633154	0.633154	0.967561	0.954221	1	0.337969	0.396587	0.478261	((((((.(((....))).))))))....(((...((....))....)))....	-0.8	0
3483	3483	20	6	26387	21445	TTAACAATATTGCAGCAGTACGC	TTAAAGACATAACAGCAGTACCC	TTAACGATATACCAGCAGTACTC	0.573659	0.778361	0.573659	0.966918	0.954221	1	0.337969	0.396587	0.391304	((((((.(((....))).)))))).............................	0	0
3333	3333	20	6	26387	21445	TTAACAATATTGCAGCAGTACGC	TTAAAGACATAACAGCAGTACCC	TTAACGATATTTCAGCAGTACTC	0.749298	0.610559	0.610559	0.966555	0.954221	1	0.337969	0.396587	0.347826	((((((.(((....))).))))))(((((..........))))).........	-0.9	0
24132	24132	116	6	4727	13109	CATTATACGCTGTAACAGCATCA	CTTTGTAAGCTTTAGCAGCATCT	CATTGTAAGCTTTATCAGCATCT	0.640672	0.723628	0.640672	0.966488	0.744085	0.972522	0.557938	0.618344	0.347826	((((((.(((....))).))))))..............(((.....)))....	-1.9	0
10638	10638	47	6	13254	5936	CAGTACAGACAACACGATGCACC	CTGTACAAACAACACCATCCAAT	CGGTACAAACAACACGATACAGC	0.806135	0.533099	0.533099	0.966461	0.880924	0.678378	0.476623	0.427878	0.478261	((((((.(((....))).)))))).............................	0	0
18360	18360	83	6	13255	5937	GCAGTACAGACAACACGATGCAC	TCTGTACAAACAACACCATCCAA	CCAGTACAGACAACACGATTCAT	0.528851	0.808782	0.528851	0.96634	0.802294	0.786058	0.267842	0.689083	0.434783	((((((.(((....))).)))))).............................	0	0
10482	10482	47	6	13254	5936	CAGTACAGACAACACGATGCACC	CTGTACAAACAACACCATCCAAT	CGGTACACACAACACCATGCATC	0.530793	0.80723	0.530793	0.966106	0.880924	0.678378	0.476623	0.427878	0.521739	((((((.(((....))).)))))).......(((.........))).......	-1.4	0
3636	3636	20	6	26387	21445	TTAACAATATTGCAGCAGTACGC	TTAAAGACATAACAGCAGTACCC	TTAATAACATAGCAGCAGTACGC	0.78611	0.561526	0.561526	0.966065	0.954221	1	0.337969	0.396587	0.391304	((((((.(((....))).)))))).............................	0	0
25024	25024	120	6	18045	12097	TTCAGCTTGTAAAGTTGCCACAT	TATAGCTTGTAAGGTTGCCCTGT	TACAGCTTGTAAGGTTGCCACCT	0.722038	0.641599	0.641599	0.965913	0.733212	0.720184	0.438274	0.392924	0.478261	((((((.(((....))).))))))......((((...))))((((....))))	-3.2	0
24502	24502	116	6	4727	13109	CATTATACGCTGTAACAGCATCA	CTTTGTAAGCTTTAGCAGCATCT	CATTCTACGCTGTAACAGCATCG	0.741474	0.617733	0.617733	0.965079	0.744085	0.972522	0.557938	0.618344	0.478261	((((((.(((....))).))))))..............((((...))))....	-3.9	0
24772	24772	116	6	4727	13109	CATTATACGCTGTAACAGCATCA	CTTTGTAAGCTTTAGCAGCATCT	CGTTATACGCTGTAGCAGCATCA	0.563377	0.783069	0.563377	0.964672	0.744085	0.972522	0.557938	0.618344	0.478261	((((((.(((....))).))))))..............((((...))))....	-3.9	0
18829	18829	83	6	13255	5937	GCAGTACAGACAACACGATGCAC	TCTGTACAAACAACACCATCCAA	GCAGTACAAACAACACGATGCAA	0.637757	0.723443	0.637757	0.964419	0.802294	0.786058	0.267842	0.689083	0.434783	((((((.(((....))).))))))......(((...............)))..	-1.7	0
24919	24919	120	6	18045	12097	TTCAGCTTGTAAAGTTGCCACAT	TATAGCTTGTAAGGTTGCCCTGT	TACAGCTTGTAAGGTTGCCCTTT	0.682166	0.681688	0.681688	0.96439	0.733212	0.720184	0.438274	0.392924	0.434783	((((((.(((....))).))))))........(((((.....)))))......	-3.2	0
24780	24780	116	6	4727	13109	CATTATACGCTGTAACAGCATCA	CTTTGTAAGCTTTAGCAGCATCT	CGTTGTAAGCTGTAGCAGCATCA	0.668288	0.694841	0.668288	0.964061	0.744085	0.972522	0.557938	0.618344	0.478261	((((((.(((....))).)))))).......(((((........)))))....	-4.6	0
9826	9826	47	6	13254	5936	CAGTACAGACAACACGATGCACC	CTGTACAAACAACACCATCCAAT	CCGTACACACAACACCATTCAGT	0.527388	0.806778	0.527388	0.963861	0.880924	0.678378	0.476623	0.427878	0.478261	((((((.(((....))).))))))((((....((.......))....))))..	-0.2	0
24274	24274	116	6	4727	13109	CATTATACGCTGTAACAGCATCA	CTTTGTAAGCTTTAGCAGCATCT	CTTTATACGCTTTAACAGCATCT	0.544798	0.794634	0.544798	0.963456	0.744085	0.972522	0.557938	0.618344	0.347826	((((((.(((....))).))))))..............(((.....)))....	-2	0
9936	9936	47	6	13254	5936	CAGTACAGACAACACGATGCACC	CTGTACAAACAACACCATCCAAT	CAGTACAAACAACACGATGCACT	0.783029	0.560864	0.560864	0.963173	0.880924	0.678378	0.476623	0.427878	0.434783	((((((.(((....))).)))))).............................	0	0
24425	24425	116	6	4727	13109	CATTATACGCTGTAACAGCATCA	CTTTGTAAGCTTTAGCAGCATCT	CGTTCTACGCTGTAGCAGCATCG	0.5614	0.782296	0.5614	0.96289	0.744085	0.972522	0.557938	0.618344	0.565217	((((((.(((....))).))))))..............((((...))))....	-3.9	0
18768	18768	83	6	13255	5937	GCAGTACAGACAACACGATGCAC	TCTGTACAAACAACACCATCCAA	CCAGTACAGACAACACGATACAC	0.637616	0.721146	0.637616	0.962603	0.802294	0.786058	0.267842	0.689083	0.478261	((((((.(((....))).)))))).............................	0	0
18512	18512	83	6	13255	5937	GCAGTACAGACAACACGATGCAC	TCTGTACAAACAACACCATCCAA	CCAGTACAGACAACACGATGCAG	0.701818	0.65881	0.65881	0.96259	0.802294	0.786058	0.267842	0.689083	0.521739	((((((.(((....))).)))))).............................	0	0
10228	10228	47	6	13254	5936	CAGTACAGACAACACGATGCACC	CTGTACAAACAACACCATCCAAT	CGGTACAAACAACACGATACAGG	0.80093	0.533099	0.533099	0.962125	0.880924	0.678378	0.476623	0.427878	0.478261	((((((.(((....))).)))))).....((.(((............))).))	-0.3	0
10978	10978	47	6	13254	5936	CAGTACAGACAACACGATGCACC	CTGTACAAACAACACCATCCAAT	CGGTACAAACAACACGATACAGA	0.80093	0.533099	0.533099	0.962125	0.880924	0.678378	0.476623	0.427878	0.434783	((((((.(((....))).)))))).............................	0	0
24529	24529	116	6	4727	13109	CATTATACGCTGTAACAGCATCA	CTTTGTAAGCTTTAGCAGCATCT	CGTTGTACGCTATAACAGCATCG	0.588031	0.761501	0.588031	0.962114	0.744085	0.972522	0.557938	0.618344	0.478261	((((((.(((....))).)))))).......(((((........)))))....	-4.3	0
10042	10042	47	6	13254	5936	CAGTACAGACAACACGATGCACC	CTGTACAAACAACACCATCCAAT	CGGTACAAACAACACGATACAAT	0.80093	0.531925	0.531925	0.961475	0.880924	0.678378	0.476623	0.427878	0.391304	((((((.(((....))).)))))).............................	0	0
18851	18851	83	6	13255	5937	GCAGTACAGACAACACGATGCAC	TCTGTACAAACAACACCATCCAA	GCAGTACAAACAACACGATCCAA	0.555649	0.784076	0.555649	0.961	0.802294	0.786058	0.267842	0.689083	0.434783	((((((.(((....))).)))))).............................	0	0
24838	24838	116	6	4727	13109	CATTATACGCTGTAACAGCATCA	CTTTGTAAGCTTTAGCAGCATCT	CCTTGTAAGCTCTAACAGCATCA	0.533347	0.799359	0.533347	0.960955	0.744085	0.972522	0.557938	0.618344	0.434783	((((((.(((....))).))))))..............(((.....)))....	-1.9	0
10738	10738	47	6	13254	5936	CAGTACAGACAACACGATGCACC	CTGTACAAACAACACCATCCAAT	CGGTACAAACAACACGATACACC	0.799167	0.533099	0.533099	0.960657	0.880924	0.678378	0.476623	0.427878	0.478261	((((((.(((....))).)))))).............................	0	0
18942	18942	85	6	13112	4730	AATCTTTGTAAGCTTTAGCAGCA	AACCATTATACGCTGTAACAGCA	AAACGTTCTACGCTATACCAGCA	0.769867	0.573271	0.573271	0.959862	0.794101	0.6406	0.279595	0.203695	0.434783	((((((.(((....))).)))))).................(((.....))).	-2.2	0
3365	3365	20	6	26387	21445	TTAACAATATTGCAGCAGTACGC	TTAAAGACATAACAGCAGTACCC	TTAATGATATTGCAGCAGTACTC	0.716443	0.638369	0.638369	0.959586	0.954221	1	0.337969	0.396587	0.347826	((((((.(((....))).))))))....(((...((......))..)))....	-0.7	0
10766	10766	47	6	13254	5936	CAGTACAGACAACACGATGCACC	CTGTACAAACAACACCATCCAAT	CAGTACAAACAACACGATTCAAC	0.795414	0.535868	0.535868	0.959081	0.880924	0.678378	0.476623	0.427878	0.391304	((((((.(((....))).))))))((((.(..((.......))..).))))..	-0.4	0
9704	9704	47	6	13254	5936	CAGTACAGACAACACGATGCACC	CTGTACAAACAACACCATCCAAT	CGGTACAAACAACACGATTCATT	0.778546	0.559959	0.559959	0.959004	0.880924	0.678378	0.476623	0.427878	0.391304	((((((.(((....))).))))))((((.(..((.......))..).))))..	-1.3	0
18888	18888	85	6	13112	4730	AATCTTTGTAAGCTTTAGCAGCA	AACCATTATACGCTGTAACAGCA	AAACGTTCTATGCTTTATCAGCA	0.798713	0.530554	0.530554	0.958869	0.794101	0.6406	0.279595	0.203695	0.347826	((((((.(((....))).))))))................((((.....))))	-2.4	0
24366	24366	116	6	4727	13109	CATTATACGCTGTAACAGCATCA	CTTTGTAAGCTTTAGCAGCATCT	CGTTTTACGCTGTATCAGCATCG	0.60995	0.7393	0.60995	0.958438	0.744085	0.972522	0.557938	0.618344	0.478261	((((((.(((....))).))))))..............((((...))))....	-3.9	0
24523	24523	116	6	4727	13109	CATTATACGCTGTAACAGCATCA	CTTTGTAAGCTTTAGCAGCATCT	CATTATAAGCTCTAACAGCATCG	0.557336	0.779372	0.557336	0.958146	0.744085	0.972522	0.557938	0.618344	0.391304	((((((.(((....))).))))))..............(((.....)))....	-1.9	0
9973	9973	47	6	13254	5936	CAGTACAGACAACACGATGCACC	CTGTACAAACAACACCATCCAAT	CGGTACAAACAACACGATACACT	0.769236	0.570384	0.570384	0.957634	0.880924	0.678378	0.476623	0.427878	0.434783	((((((.(((....))).)))))).............................	0	0
24333	24333	116	6	4727	13109	CATTATACGCTGTAACAGCATCA	CTTTGTAAGCTTTAGCAGCATCT	CTTTTTACGCTATAACAGCATCT	0.581943	0.759438	0.581943	0.956768	0.744085	0.972522	0.557938	0.618344	0.347826	((((((.(((....))).))))))..............(((.....)))....	-2.2	0
9705	9705	47	6	13254	5936	CAGTACAGACAACACGATGCACC	CTGTACAAACAACACCATCCAAT	CCGTACAAACAACACGATTCATT	0.787396	0.542539	0.542539	0.956212	0.880924	0.678378	0.476623	0.427878	0.391304	((((((.(((....))).))))))((((...(((.........))).))))..	-1.3	0
24683	24683	116	6	4727	13109	CATTATACGCTGTAACAGCATCA	CTTTGTAAGCTTTAGCAGCATCT	CATTCTACGCTGTAACAGCATCC	0.741146	0.603649	0.603649	0.955871	0.744085	0.972522	0.557938	0.618344	0.478261	((((((.(((....))).))))))..............((((...))))....	-3.9	0
3630	3630	20	6	26387	21445	TTAACAATATTGCAGCAGTACGC	TTAAAGACATAACAGCAGTACCC	TTAAGAATATAGCAGCAGTACGC	0.787572	0.541487	0.541487	0.95576	0.954221	1	0.337969	0.396587	0.391304	((((((.(((....))).)))))).............................	0	0
24273	24273	116	6	4727	13109	CATTATACGCTGTAACAGCATCA	CTTTGTAAGCTTTAGCAGCATCT	CATTCTACGCTTTAACAGCATCT	0.587068	0.753872	0.587068	0.955495	0.744085	0.972522	0.557938	0.618344	0.391304	((((((.(((....))).))))))..............(((.....)))....	-2	0
3507	3507	20	6	26387	21445	TTAACAATATTGCAGCAGTACGC	TTAAAGACATAACAGCAGTACCC	TTAACGAGATTACAGCAGTACTC	0.591969	0.749525	0.591969	0.955099	0.954221	1	0.337969	0.396587	0.391304	((((((.(((....))).)))))).............((.(((....))).))	-0.3	0
24927	24927	120	6	18045	12097	TTCAGCTTGTAAAGTTGCCACAT	TATAGCTTGTAAGGTTGCCCTGT	TACAGCTTGTAAGGTTGCCATTT	0.661212	0.688791	0.661212	0.954795	0.733212	0.720184	0.438274	0.392924	0.391304	((((((.(((....))).))))))........(((((.....)))))......	-3.2	0
9974	9974	47	6	13254	5936	CAGTACAGACAACACGATGCACC	CTGTACAAACAACACCATCCAAT	CCGTACAAACAACACGATACACT	0.777981	0.55264	0.55264	0.954287	0.880924	0.678378	0.476623	0.427878	0.434783	((((((.(((....))).)))))).............................	0	0
3429	3429	20	6	26387	21445	TTAACAATATTGCAGCAGTACGC	TTAAAGACATAACAGCAGTACCC	TTAAATATATAGCAGCAGTACTC	0.56104	0.771826	0.56104	0.954191	0.954221	1	0.337969	0.396587	0.304348	((((((.(((....))).)))))).............................	0	0
9891	9891	47	6	13254	5936	CAGTACAGACAACACGATGCACC	CTGTACAAACAACACCATCCAAT	CCGTACACACAACACAATACAGT	0.594157	0.746565	0.594157	0.95414	0.880924	0.678378	0.476623	0.427878	0.434783	((((((.(((....))).)))))).............................	0	0
24781	24781	116	6	4727	13109	CATTATACGCTGTAACAGCATCA	CTTTGTAAGCTTTAGCAGCATCT	CCTTGTAAGCTGTAGCAGCATCA	0.675885	0.673224	0.673224	0.953966	0.744085	0.972522	0.557938	0.618344	0.478261	((((((.(((....))).))))))..............((((...))))....	-3.8	0
18683	18683	83	6	13255	5937	GCAGTACAGACAACACGATGCAC	TCTGTACAAACAACACCATCCAA	CCAGTACAGACAACACGATTCAC	0.549429	0.779532	0.549429	0.953699	0.802294	0.786058	0.267842	0.689083	0.478261	((((((.(((....))).)))))).............................	0	0
18905	18905	85	6	13112	4730	AATCTTTGTAAGCTTTAGCAGCA	AACCATTATACGCTGTAACAGCA	AAACGTTCTACGCTATATCAGCA	0.734281	0.606841	0.606841	0.952589	0.794101	0.6406	0.279595	0.203695	0.391304	((((((.(((....))).)))))).................(((.....))).	-2.2	0
27903	27903	164	6	7889	24348	CTATAACATTAATAGGCAATGAA	CTATTAAATTGGTTGGCAATCAA	CTATGAAATTGATTGGCAATCAA	0.547237	0.77961	0.547237	0.952502	0.643273	0.818916	0.315849	0.175905	0.304348	((((((.(((....))).))))))..............((((((...))))))	-2	0
24922	24922	120	6	18045	12097	TTCAGCTTGTAAAGTTGCCACAT	TATAGCTTGTAAGGTTGCCCTGT	TACAGCTTGTAAAGTTGCCCTTT	0.783376	0.541818	0.541818	0.952494	0.733212	0.720184	0.438274	0.392924	0.391304	((((((.(((....))).))))))........((((((...))))))......	-3.4	0
24992	24992	120	6	18045	12097	TTCAGCTTGTAAAGTTGCCACAT	TATAGCTTGTAAGGTTGCCCTGT	TACAGCTTGTAAGGTTGCCCAGT	0.682166	0.664317	0.664317	0.952191	0.733212	0.720184	0.438274	0.392924	0.478261	((((((.(((....))).))))))....(((.(((((.....)))))...)))	-3.5	0
3830	3830	20	6	26387	21445	TTAACAATATTGCAGCAGTACGC	TTAAAGACATAACAGCAGTACCC	TTAACGACATTACAGCAGTACAC	0.669978	0.675981	0.669978	0.951746	0.954221	1	0.337969	0.396587	0.391304	((((((.(((....))).))))))................(((....)))...	-0.1	0
3368	3368	20	6	26387	21445	TTAACAATATTGCAGCAGTACGC	TTAAAGACATAACAGCAGTACCC	TTAAAGATATTGCAGCAGTACTC	0.716443	0.626105	0.626105	0.951471	0.954221	1	0.337969	0.396587	0.347826	((((((.(((....))).)))))).............(((((...)))))...	-0.5	0
24946	24946	120	6	18045	12097	TTCAGCTTGTAAAGTTGCCACAT	TATAGCTTGTAAGGTTGCCCTGT	TACAGCTTGTAAGGTTGCCGCTT	0.701756	0.641599	0.641599	0.950848	0.733212	0.720184	0.438274	0.392924	0.478261	((((((.(((....))).))))))........(((((.....)))))......	-3.2	0
10267	10267	47	6	13254	5936	CAGTACAGACAACACGATGCACC	CTGTACAAACAACACCATCCAAT	CAGTACAGACAACACCATTCACG	0.785582	0.535045	0.535045	0.95048	0.880924	0.678378	0.476623	0.427878	0.478261	((((((.(((....))).)))))).............................	0	0
24358	24358	116	6	4727	13109	CATTATACGCTGTAACAGCATCA	CTTTGTAAGCTTTAGCAGCATCT	CATTATACGCTTTATCAGCATCG	0.520794	0.794733	0.520794	0.950172	0.744085	0.972522	0.557938	0.618344	0.391304	((((((.(((....))).))))))..............(((.....)))....	-2	0
3369	3369	20	6	26387	21445	TTAACAATATTGCAGCAGTACGC	TTAAAGACATAACAGCAGTACCC	TTAAACATATTGCAGCAGTACTC	0.716443	0.624052	0.624052	0.950122	0.954221	1	0.337969	0.396587	0.347826	((((((.(((....))).)))))).............(((((...)))))...	-0.5	0
18959	18959	85	6	13112	4730	AATCTTTGTAAGCTTTAGCAGCA	AACCATTATACGCTGTAACAGCA	AAACATTCTACGCTTTAACAGCA	0.631281	0.709342	0.631281	0.949569	0.794101	0.6406	0.279595	0.203695	0.347826	((((((.(((....))).)))))).................(((.....))).	-2	0
18970	18970	85	6	13112	4730	AATCTTTGTAAGCTTTAGCAGCA	AACCATTATACGCTGTAACAGCA	AAACTTTCTAGGCTGTAACAGCA	0.543168	0.778437	0.543168	0.949208	0.794101	0.6406	0.279595	0.203695	0.391304	((((((.(((....))).)))))).................((((...)))).	-3.6	0
19011	19011	85	6	13112	4730	AATCTTTGTAAGCTTTAGCAGCA	AACCATTATACGCTGTAACAGCA	AAACATTCTAAGCTATAACAGCA	0.701572	0.639266	0.639266	0.949138	0.794101	0.6406	0.279595	0.203695	0.304348	((((((.(((....))).)))))).................(((.....))).	-2.1	0
11105	11105	47	6	13254	5936	CAGTACAGACAACACGATGCACC	CTGTACAAACAACACCATCCAAT	CGGTACACACAACACCATACAAA	0.536453	0.782859	0.536453	0.949026	0.880924	0.678378	0.476623	0.427878	0.434783	((((((.(((....))).)))))).......(((.........))).......	-1.4	0
3593	3593	20	6	26387	21445	TTAACAATATTGCAGCAGTACGC	TTAAAGACATAACAGCAGTACCC	TTAAGGAAATTGCAGCAGTACGC	0.641441	0.699393	0.641441	0.948998	0.954221	1	0.337969	0.396587	0.434783	((((((.(((....))).))))))................(((....)))...	-0.1	0
24773	24773	116	6	4727	13109	CATTATACGCTGTAACAGCATCA	CTTTGTAAGCTTTAGCAGCATCT	CCTTATACGCTGTAGCAGCATCA	0.569781	0.758708	0.569781	0.948835	0.744085	0.972522	0.557938	0.618344	0.478261	((((((.(((....))).))))))..............((((...))))....	-3.9	0
24406	24406	116	6	4727	13109	CATTATACGCTGTAACAGCATCA	CTTTGTAAGCTTTAGCAGCATCT	CATTATAAGCTTTAGCAGCATCG	0.539221	0.780638	0.539221	0.948766	0.744085	0.972522	0.557938	0.618344	0.391304	((((((.(((....))).))))))..............(((.....)))....	-1.9	0
10483	10483	47	6	13254	5936	CAGTACAGACAACACGATGCACC	CTGTACAAACAACACCATCCAAT	CCGTACACACAACACCATGCATC	0.536827	0.782117	0.536827	0.948625	0.880924	0.678378	0.476623	0.427878	0.521739	((((((.(((....))).)))))).............................	0	0
25065	25065	120	6	18045	12097	TTCAGCTTGTAAAGTTGCCACAT	TATAGCTTGTAAGGTTGCCCTGT	TACAGCTTGTAAGGTTGCCAAAT	0.698569	0.641599	0.641599	0.948498	0.733212	0.720184	0.438274	0.392924	0.391304	((((((.(((....))).))))))........(((((.....)))))......	-3.2	0
24609	24609	116	6	4727	13109	CATTATACGCTGTAACAGCATCA	CTTTGTAAGCTTTAGCAGCATCT	CGTTCTACGCTGTAGCAGCATCC	0.561152	0.764461	0.561152	0.94831	0.744085	0.972522	0.557938	0.618344	0.565217	((((((.(((....))).))))))..............((((...))))....	-3.9	0
3357	3357	20	6	26387	21445	TTAACAATATTGCAGCAGTACGC	TTAAAGACATAACAGCAGTACCC	TTAACGACATATCAGCAGTACTC	0.549844	0.772226	0.549844	0.947977	0.954221	1	0.337969	0.396587	0.391304	((((((.(((....))).)))))).............................	0	0
26883	26883	140	6	18044	12096	TCAGCTTGTAAAGTTGCCACATT	ATAGCTTGTAAGGTTGCCCTGTT	TTAGCTTGTAAGGTTGCCTCTTT	0.638322	0.70074	0.638322	0.947888	0.702525	0.725632	0.345618	0.357785	0.391304	((((((.(((....))).))))))...((((..(....)..))))........	-2.1	0
3621	3621	20	6	26387	21445	TTAACAATATTGCAGCAGTACGC	TTAAAGACATAACAGCAGTACCC	TTAATGATATAGCAGCAGTACGC	0.521225	0.791498	0.521225	0.947705	0.954221	1	0.337969	0.396587	0.391304	((((((.(((....))).))))))....(((...((......))..)))....	-0.7	0
24530	24530	116	6	4727	13109	CATTATACGCTGTAACAGCATCA	CTTTGTAAGCTTTAGCAGCATCT	CCTTGTACGCTATAACAGCATCG	0.594715	0.73781	0.594715	0.947655	0.744085	0.972522	0.557938	0.618344	0.478261	((((((.(((....))).))))))..............(((.....)))....	-2.2	0
24503	24503	116	6	4727	13109	CATTATACGCTGTAACAGCATCA	CTTTGTAAGCTTTAGCAGCATCT	CTTTATACGCTGTAACAGCATCG	0.688086	0.651134	0.651134	0.947332	0.744085	0.972522	0.557938	0.618344	0.434783	((((((.(((....))).))))))..............((((...))))....	-3.9	0
24426	24426	116	6	4727	13109	CATTATACGCTGTAACAGCATCA	CTTTGTAAGCTTTAGCAGCATCT	CCTTCTACGCTGTAGCAGCATCG	0.567782	0.757959	0.567782	0.947036	0.744085	0.972522	0.557938	0.618344	0.565217	((((((.(((....))).))))))..............((((...))))....	-3.9	0
24303	24303	116	6	4727	13109	CATTATACGCTGTAACAGCATCA	CTTTGTAAGCTTTAGCAGCATCT	CGTTATACGCTGTAACAGCATCT	0.691531	0.646988	0.646988	0.947	0.744085	0.972522	0.557938	0.618344	0.434783	((((((.(((....))).))))))..............((((...))))....	-3.9	0
10616	10616	47	6	13254	5936	CAGTACAGACAACACGATGCACC	CTGTACAAACAACACCATCCAAT	CAGTACAAACAACACGATCCAGC	0.718343	0.616872	0.616872	0.946862	0.880924	0.678378	0.476623	0.427878	0.478261	((((((.(((....))).)))))).............................	0	0
3390	3390	20	6	26387	21445	TTAACAATATTGCAGCAGTACGC	TTAAAGACATAACAGCAGTACCC	TTAAGGATATGGCAGCAGTACTC	0.647563	0.690293	0.647563	0.946489	0.954221	1	0.337969	0.396587	0.434783	((((((.(((....))).)))))).............................	0	0
18503	18503	83	6	13255	5937	GCAGTACAGACAACACGATGCAC	TCTGTACAAACAACACCATCCAA	ACAGTACAGACAACACTATGCAG	0.615006	0.718866	0.615006	0.946045	0.802294	0.786058	0.267842	0.689083	0.434783	((((((.(((....))).)))))).........((..((......))..))..	-2.2	0
25053	25053	120	6	18045	12097	TTCAGCTTGTAAAGTTGCCACAT	TATAGCTTGTAAGGTTGCCCTGT	TACAGCTTGTAAGGTTGCCTCAT	0.6952	0.641599	0.641599	0.946019	0.733212	0.720184	0.438274	0.392924	0.434783	((((((.(((....))).))))))........(((((.....)))))......	-3.2	0
9755	9755	47	6	13254	5936	CAGTACAGACAACACGATGCACC	CTGTACAAACAACACCATCCAAT	CAGTACAGACAACACGATCCATT	0.772863	0.544516	0.544516	0.945418	0.880924	0.678378	0.476623	0.427878	0.434783	((((((.(((....))).)))))).............................	0	0
25021	25021	120	6	18045	12097	TTCAGCTTGTAAAGTTGCCACAT	TATAGCTTGTAAGGTTGCCCTGT	TACAGCTTGTAAGGTTGCCGCCT	0.694309	0.641599	0.641599	0.945365	0.733212	0.720184	0.438274	0.392924	0.521739	((((((.(((....))).))))))......((((...))))((((....))))	-3.5	0
24554	24554	116	6	4727	13109	CATTATACGCTGTAACAGCATCA	CTTTGTAAGCTTTAGCAGCATCT	CGTTTTACGCTGTATCAGCATCC	0.60968	0.722445	0.60968	0.945323	0.744085	0.972522	0.557938	0.618344	0.478261	((((((.(((....))).))))))..............((((...))))....	-3.9	0
24367	24367	116	6	4727	13109	CATTATACGCTGTAACAGCATCA	CTTTGTAAGCTTTAGCAGCATCT	CCTTTTACGCTGTATCAGCATCG	0.616883	0.7163	0.616883	0.94532	0.744085	0.972522	0.557938	0.618344	0.478261	((((((.(((....))).))))))..............((((...))))....	-3.9	0
24994	24994	120	6	18045	12097	TTCAGCTTGTAAAGTTGCCACAT	TATAGCTTGTAAGGTTGCCCTGT	TACAGCTTGTAAAGTTGCCCAGT	0.783376	0.528012	0.528012	0.944709	0.733212	0.720184	0.438274	0.392924	0.434783	((((((.(((....))).))))))....(((.((((((...))))))...)))	-3.7	0
10437	10437	47	6	13254	5936	CAGTACAGACAACACGATGCACC	CTGTACAAACAACACCATCCAAT	CAGTACAGACAACACTATTCATC	0.735337	0.591818	0.591818	0.943912	0.880924	0.678378	0.476623	0.427878	0.391304	((((((.(((....))).))))))((((...(((.........))).))))..	-0.3	0
11079	11079	47	6	13254	5936	CAGTACAGACAACACGATGCACC	CTGTACAAACAACACCATCCAAT	CAGTACACACAACACCATGCAAA	0.546071	0.769792	0.546071	0.943808	0.880924	0.678378	0.476623	0.427878	0.434783	((((((.(((....))).)))))).............................	0	0
18778	18778	83	6	13255	5937	GCAGTACAGACAACACGATGCAC	TCTGTACAAACAACACCATCCAA	CCAGTACAAACAACACGATACAC	0.540985	0.773316	0.540985	0.94376	0.802294	0.786058	0.267842	0.689083	0.434783	((((((.(((....))).)))))).............................	0	0
24703	24703	116	6	4727	13109	CATTATACGCTGTAACAGCATCA	CTTTGTAAGCTTTAGCAGCATCT	CATTATAAGCTCTAACAGCATCC	0.55709	0.761603	0.55709	0.943604	0.744085	0.972522	0.557938	0.618344	0.391304	((((((.(((....))).))))))..............(((.....)))....	-1.9	0
3539	3539	20	6	26387	21445	TTAACAATATTGCAGCAGTACGC	TTAAAGACATAACAGCAGTACCC	TTAAGAATATGACAGCAGTACTC	0.632751	0.699754	0.632751	0.943414	0.954221	1	0.337969	0.396587	0.347826	((((((.(((....))).)))))).............................	0	0
10252	10252	47	6	13254	5936	CAGTACAGACAACACGATGCACC	CTGTACAAACAACACCATCCAAT	CAGTACAGACAACACTATTCACG	0.734663	0.591818	0.591818	0.943386	0.880924	0.678378	0.476623	0.427878	0.434783	((((((.(((....))).))))))((((...(((.........))).))))..	-0.2	0
10121	10121	47	6	13254	5936	CAGTACAGACAACACGATGCACC	CTGTACAAACAACACCATCCAAT	CAGTACAAACAACACGATCCATG	0.713706	0.616872	0.616872	0.943349	0.880924	0.678378	0.476623	0.427878	0.434783	((((((.(((....))).)))))).............................	0	0
10209	10209	47	6	13254	5936	CAGTACAGACAACACGATGCACC	CTGTACAAACAACACCATCCAAT	CAGTACAAACAACACGATCCAGG	0.713706	0.616872	0.616872	0.943349	0.880924	0.678378	0.476623	0.427878	0.478261	((((((.(((....))).)))))).............................	0	0
10870	10870	47	6	13254	5936	CAGTACAGACAACACGATGCACC	CTGTACAAACAACACCATCCAAT	CAGTACAAACAACACGATCCATA	0.713706	0.616872	0.616872	0.943349	0.880924	0.678378	0.476623	0.427878	0.391304	((((((.(((....))).)))))).............................	0	0
10958	10958	47	6	13254	5936	CAGTACAGACAACACGATGCACC	CTGTACAAACAACACCATCCAAT	CAGTACAAACAACACGATCCAGA	0.713706	0.616872	0.616872	0.943349	0.880924	0.678378	0.476623	0.427878	0.434783	((((((.(((....))).)))))).............................	0	0
10021	10021	47	6	13254	5936	CAGTACAGACAACACGATGCACC	CTGTACAAACAACACCATCCAAT	CAGTACAAACAACACGATCCAAT	0.713706	0.615514	0.615514	0.942461	0.880924	0.678378	0.476623	0.427878	0.391304	((((((.(((....))).)))))).............................	0	0
10717	10717	47	6	13254	5936	CAGTACAGACAACACGATGCACC	CTGTACAAACAACACCATCCAAT	CAGTACAAACAACACGATCCACC	0.712134	0.616872	0.616872	0.94216	0.880924	0.678378	0.476623	0.427878	0.478261	((((((.(((....))).)))))).............................	0	0
18944	18944	85	6	13112	4730	AATCTTTGTAAGCTTTAGCAGCA	AACCATTATACGCTGTAACAGCA	AAACTTTCTATGCTTTAACAGCA	0.681478	0.649779	0.649779	0.941608	0.794101	0.6406	0.279595	0.203695	0.304348	((((((.(((....))).))))))................((((.....))))	-2.4	0
24388	24388	116	6	4727	13109	CATTATACGCTGTAACAGCATCA	CTTTGTAAGCTTTAGCAGCATCT	CATTTTACGCTATATCAGCATCG	0.556303	0.759533	0.556303	0.941468	0.744085	0.972522	0.557938	0.618344	0.391304	((((((.(((....))).))))))..............(((.....)))....	-2.2	0
3637	3637	20	6	26387	21445	TTAACAATATTGCAGCAGTACGC	TTAAAGACATAACAGCAGTACCC	TTAAGAACATAGCAGCAGTACGC	0.754876	0.561526	0.561526	0.940824	0.954221	1	0.337969	0.396587	0.434783	((((((.(((....))).)))))).............................	0	0
26915	26915	140	6	18044	12096	TCAGCTTGTAAAGTTGCCACATT	ATAGCTTGTAAGGTTGCCCTGTT	TTAGCTTGTAAAGTTGCCTCGTT	0.759877	0.554682	0.554682	0.94079	0.702525	0.725632	0.345618	0.357785	0.391304	((((((.(((....))).))))))...((((..(....)..))))........	-2.1	0
18574	18574	83	6	13255	5937	GCAGTACAGACAACACGATGCAC	TCTGTACAAACAACACCATCCAA	CCAGTACAGACAACACGATCCAG	0.611462	0.714025	0.611462	0.940063	0.802294	0.786058	0.267842	0.689083	0.521739	((((((.(((....))).)))))).............................	0	0
3354	3354	20	6	26387	21445	TTAACAATATTGCAGCAGTACGC	TTAAAGACATAACAGCAGTACCC	TTAACGATATATCAGCAGTACTC	0.573659	0.744668	0.573659	0.940008	0.954221	1	0.337969	0.396587	0.347826	((((((.(((....))).)))))).............................	0	0
24304	24304	116	6	4727	13109	CATTATACGCTGTAACAGCATCA	CTTTGTAAGCTTTAGCAGCATCT	CCTTATACGCTGTAACAGCATCT	0.699392	0.62686	0.62686	0.939203	0.744085	0.972522	0.557938	0.618344	0.434783	((((((.(((....))).))))))..............((((...))))....	-3.9	0
3422	3422	20	6	26387	21445	TTAACAATATTGCAGCAGTACGC	TTAAAGACATAACAGCAGTACCC	TTAAGGAAATCGCAGCAGTACTC	0.536992	0.770182	0.536992	0.938904	0.954221	1	0.337969	0.396587	0.434783	((((((.(((....))).)))))).............................	0	0
28552	28552	180	6	11684	7021	TCAGTCTAAAGTAGCGGTTGAGT	AACACCTAAAGCAGCGGTTGAGT	ACAATCTAAAGCAGCGGTTGAGT	0.697622	0.62794	0.62794	0.938608	0.612425	0.844369	0.186173	0.190886	0.434783	((((((.(((....))).))))))....((.(((((.........))))).))	-3	0
24363	24363	116	6	4727	13109	CATTATACGCTGTAACAGCATCA	CTTTGTAAGCTTTAGCAGCATCT	CATTGTAAGCTTTATCAGCATCG	0.617775	0.70519	0.617775	0.937518	0.744085	0.972522	0.557938	0.618344	0.391304	((((((.(((....))).))))))..............(((.....)))....	-1.9	0
24905	24905	120	6	18045	12097	TTCAGCTTGTAAAGTTGCCACAT	TATAGCTTGTAAGGTTGCCCTGT	TTTAGCTTGTAAGGTTGCCTTTT	0.540139	0.766218	0.540139	0.937464	0.733212	0.720184	0.438274	0.392924	0.347826	((((((.(((....))).))))))...(((((((.....))))))).......	-3.6	0
24684	24684	116	6	4727	13109	CATTATACGCTGTAACAGCATCA	CTTTGTAAGCTTTAGCAGCATCT	CTTTATACGCTGTAACAGCATCC	0.687782	0.636289	0.636289	0.936967	0.744085	0.972522	0.557938	0.618344	0.434783	((((((.(((....))).))))))..............((((...))))....	-3.9	0
24164	24164	116	6	4727	13109	CATTATACGCTGTAACAGCATCA	CTTTGTAAGCTTTAGCAGCATCT	CGTTGTACGCTATATCAGCATCT	0.547103	0.760412	0.547103	0.936775	0.744085	0.972522	0.557938	0.618344	0.434783	((((((.(((....))).)))))).......((((..........))))....	-2.2	0
24932	24932	120	6	18045	12097	TTCAGCTTGTAAAGTTGCCACAT	TATAGCTTGTAAGGTTGCCCTGT	TACAGCTTGTAAGGTTGCCTGTT	0.682166	0.641599	0.641599	0.936483	0.733212	0.720184	0.438274	0.392924	0.434783	((((((.(((....))).))))))...(((..(((((.....)))))...)))	-4.1	0
24955	24955	120	6	18045	12097	TTCAGCTTGTAAAGTTGCCACAT	TATAGCTTGTAAGGTTGCCCTGT	TACAGCTTGTAAGGTTGCCTATT	0.682166	0.641599	0.641599	0.936483	0.733212	0.720184	0.438274	0.392924	0.391304	((((((.(((....))).))))))........(((((.....)))))......	-3.2	0
24957	24957	120	6	18045	12097	TTCAGCTTGTAAAGTTGCCACAT	TATAGCTTGTAAGGTTGCCCTGT	TACAGCTTGTAAGGTTGCCGATT	0.682166	0.641599	0.641599	0.936483	0.733212	0.720184	0.438274	0.392924	0.434783	((((((.(((....))).))))))........(((((.....)))))......	-3.2	0
25005	25005	120	6	18045	12097	TTCAGCTTGTAAAGTTGCCACAT	TATAGCTTGTAAGGTTGCCCTGT	TACAGCTTGTAAGGTTGCCTGCT	0.682166	0.641599	0.641599	0.936483	0.733212	0.720184	0.438274	0.392924	0.478261	((((((.(((....))).))))))........(((((.....)))))......	-3.2	0
25008	25008	120	6	18045	12097	TTCAGCTTGTAAAGTTGCCACAT	TATAGCTTGTAAGGTTGCCCTGT	TACAGCTTGTAAGGTTGCCGGCT	0.682166	0.641599	0.641599	0.936483	0.733212	0.720184	0.438274	0.392924	0.521739	((((((.(((....))).)))))).........((((.(((....))).))))	-5	0
25029	25029	120	6	18045	12097	TTCAGCTTGTAAAGTTGCCACAT	TATAGCTTGTAAGGTTGCCCTGT	TACAGCTTGTAAGGTTGCCTACT	0.682166	0.641599	0.641599	0.936483	0.733212	0.720184	0.438274	0.392924	0.434783	((((((.(((....))).))))))........(((((.....)))))......	-3.2	0
25031	25031	120	6	18045	12097	TTCAGCTTGTAAAGTTGCCACAT	TATAGCTTGTAAGGTTGCCCTGT	TACAGCTTGTAAGGTTGCCGACT	0.682166	0.641599	0.641599	0.936483	0.733212	0.720184	0.438274	0.392924	0.478261	((((((.(((....))).))))))........(((((.....)))))......	-3.2	0
24930	24930	120	6	18045	12097	TTCAGCTTGTAAAGTTGCCACAT	TATAGCTTGTAAGGTTGCCCTGT	TACAGCTTGTAAAGTTGCCATTT	0.759314	0.547464	0.547464	0.936095	0.733212	0.720184	0.438274	0.392924	0.347826	((((((.(((....))).))))))........((((((...))))))......	-3.4	0
24479	24479	116	6	4727	13109	CATTATACGCTGTAACAGCATCA	CTTTGTAAGCTTTAGCAGCATCT	CTTTATACGCTTTAACAGCATCG	0.525327	0.774387	0.525327	0.935758	0.744085	0.972522	0.557938	0.618344	0.391304	((((((.(((....))).))))))..............(((.....)))....	-2	0
24745	24745	116	6	4727	13109	CATTATACGCTGTAACAGCATCA	CTTTGTAAGCTTTAGCAGCATCT	CATTGTACGCTATATCAGCATCA	0.58868	0.726746	0.58868	0.935256	0.744085	0.972522	0.557938	0.618344	0.391304	((((((.(((....))).))))))..............(((.....)))....	-2.2	0
3624	3624	20	6	26387	21445	TTAACAATATTGCAGCAGTACGC	TTAAAGACATAACAGCAGTACCC	TTAAAGATATAGCAGCAGTACGC	0.521225	0.776292	0.521225	0.935042	0.954221	1	0.337969	0.396587	0.391304	((((((.(((....))).)))))).............................	0	0
24546	24546	116	6	4727	13109	CATTATACGCTGTAACAGCATCA	CTTTGTAAGCTTTAGCAGCATCT	CATTATACGCTTTATCAGCATCC	0.520563	0.776614	0.520563	0.934941	0.744085	0.972522	0.557938	0.618344	0.391304	((((((.(((....))).))))))..............(((.....)))....	-2	0
24590	24590	116	6	4727	13109	CATTATACGCTGTAACAGCATCA	CTTTGTAAGCTTTAGCAGCATCT	CATTATAAGCTTTAGCAGCATCC	0.538983	0.762841	0.538983	0.934039	0.744085	0.972522	0.557938	0.618344	0.391304	((((((.(((....))).))))))..............(((.....)))....	-1.9	0
24275	24275	116	6	4727	13109	CATTATACGCTGTAACAGCATCA	CTTTGTAAGCTTTAGCAGCATCT	CGTTATACGCTTTAACAGCATCT	0.527957	0.769456	0.527957	0.933167	0.744085	0.972522	0.557938	0.618344	0.391304	((((((.(((....))).))))))..............(((.....)))....	-2	0
24610	24610	116	6	4727	13109	CATTATACGCTGTAACAGCATCA	CTTTGTAAGCTTTAGCAGCATCT	CCTTCTACGCTGTAGCAGCATCC	0.567531	0.740678	0.567531	0.933111	0.744085	0.972522	0.557938	0.618344	0.565217	((((((.(((....))).))))))..............((((...))))....	-3.9	0
3628	3628	20	6	26387	21445	TTAACAATATTGCAGCAGTACGC	TTAAAGACATAACAGCAGTACCC	TTAAACATATAGCAGCAGTACGC	0.521225	0.773747	0.521225	0.932931	0.954221	1	0.337969	0.396587	0.391304	((((((.(((....))).)))))).............................	0	0
18908	18908	85	6	13112	4730	AATCTTTGTAAGCTTTAGCAGCA	AACCATTATACGCTGTAACAGCA	AAACTTTCTACGCTTTAGCAGCA	0.764411	0.53481	0.53481	0.932923	0.794101	0.6406	0.279595	0.203695	0.391304	((((((.(((....))).)))))).................(((.....))).	-2	0
24555	24555	116	6	4727	13109	CATTATACGCTGTAACAGCATCA	CTTTGTAAGCTTTAGCAGCATCT	CCTTTTACGCTGTATCAGCATCC	0.61661	0.699969	0.61661	0.932827	0.744085	0.972522	0.557938	0.618344	0.478261	((((((.(((....))).))))))..............((((...))))....	-3.9	0
3373	3373	20	6	26387	21445	TTAACAATATTGCAGCAGTACGC	TTAAAGACATAACAGCAGTACCC	TTAACGAGATTGCAGCAGTACTC	0.740101	0.567512	0.567512	0.932641	0.954221	1	0.337969	0.396587	0.434783	((((((.(((....))).)))))).............((.(((....))).))	-0.3	0
11106	11106	47	6	13254	5936	CAGTACAGACAACACGATGCACC	CTGTACAAACAACACCATCCAAT	CCGTACACACAACACCATACAAA	0.542551	0.758504	0.542551	0.932572	0.880924	0.678378	0.476623	0.427878	0.434783	((((((.(((....))).)))))).............................	0	0
3661	3661	20	6	26387	21445	TTAACAATATTGCAGCAGTACGC	TTAAAGACATAACAGCAGTACCC	TTAATGATATTACAGCAGTACGC	0.532378	0.765615	0.532378	0.93252	0.954221	1	0.337969	0.396587	0.347826	((((((.(((....))).))))))....(((...((......))..)))....	-0.5	0
10395	10395	47	6	13254	5936	CAGTACAGACAACACGATGCACC	CTGTACAAACAACACCATCCAAT	CAGTACAAACAACACGATCCAAG	0.713706	0.59983	0.59983	0.932294	0.880924	0.678378	0.476623	0.427878	0.434783	((((((.(((....))).)))))).............................	0	0
18611	18611	83	6	13255	5937	GCAGTACAGACAACACGATGCAC	TCTGTACAAACAACACCATCCAA	ACTGTACAGACAACACGATACAG	0.73875	0.56745	0.56745	0.931532	0.802294	0.786058	0.267842	0.689083	0.434783	((((((.(((....))).)))))).......(((((..(......)..)))))	-2.6	0
26945	26945	140	6	18044	12096	TCAGCTTGTAAAGTTGCCACATT	ATAGCTTGTAAGGTTGCCCTGTT	TTAGCTTGTAAGGTTGCCATATT	0.535439	0.761815	0.535439	0.931159	0.702525	0.725632	0.345618	0.357785	0.347826	((((((.(((....))).))))))((.((((..(....)..))))..))....	-2.6	0
24972	24972	120	6	18045	12097	TTCAGCTTGTAAAGTTGCCACAT	TATAGCTTGTAAGGTTGCCCTGT	TACAGCTTGTAAGGTTGCCCTGT	0.682166	0.633311	0.633311	0.930823	0.733212	0.720184	0.438274	0.392924	0.478261	((((((.(((....))).))))))........(((((.....)))))......	-3.2	0
9909	9909	47	6	13254	5936	CAGTACAGACAACACGATGCACC	CTGTACAAACAACACCATCCAAT	CGGTACAAACAACACGATTCACT	0.747738	0.554017	0.554017	0.930616	0.880924	0.678378	0.476623	0.427878	0.434783	((((((.(((....))).))))))((((.(..((.......))..).))))..	-1.2	0
25059	25059	120	6	18045	12097	TTCAGCTTGTAAAGTTGCCACAT	TATAGCTTGTAAGGTTGCCCTGT	TACAGCTTGTAAGGTTGCCACAT	0.673353	0.641599	0.641599	0.930083	0.733212	0.720184	0.438274	0.392924	0.434783	((((((.(((....))).))))))........(((((.....)))))......	-3.2	0
24808	24808	116	6	4727	13109	CATTATACGCTGTAACAGCATCA	CTTTGTAAGCTTTAGCAGCATCT	CATTATACGCTTTAACAGCATCA	0.56808	0.735389	0.56808	0.929254	0.744085	0.972522	0.557938	0.618344	0.347826	((((((.(((....))).))))))..............(((.....)))....	-2	0
24524	24524	116	6	4727	13109	CATTATACGCTGTAACAGCATCA	CTTTGTAAGCTTTAGCAGCATCT	CTTTTTACGCTATAACAGCATCG	0.561145	0.740088	0.561145	0.92877	0.744085	0.972522	0.557938	0.618344	0.391304	((((((.(((....))).))))))..............(((.....)))....	-2.2	0
24845	24845	116	6	4727	13109	CATTATACGCTGTAACAGCATCA	CTTTGTAAGCTTTAGCAGCATCT	CATTTTACGCTATAACAGCATCA	0.606813	0.702818	0.606813	0.928534	0.744085	0.972522	0.557938	0.618344	0.347826	((((((.(((....))).))))))..............(((.....)))....	-2.2	0
24914	24914	120	6	18045	12097	TTCAGCTTGTAAAGTTGCCACAT	TATAGCTTGTAAGGTTGCCCTGT	TACAGCTTGTAAGGTTGCCGTTT	0.682166	0.628973	0.628973	0.927877	0.733212	0.720184	0.438274	0.392924	0.434783	((((((.(((....))).))))))..((((..(((((.....)))))..))))	-5	0
24478	24478	116	6	4727	13109	CATTATACGCTGTAACAGCATCA	CTTTGTAAGCTTTAGCAGCATCT	CATTCTACGCTTTAACAGCATCG	0.566086	0.734663	0.566086	0.927461	0.744085	0.972522	0.557938	0.618344	0.434783	((((((.(((....))).))))))..............(((.....)))....	-2	0
24574	24574	116	6	4727	13109	CATTATACGCTGTAACAGCATCA	CTTTGTAAGCTTTAGCAGCATCT	CATTTTACGCTATATCAGCATCC	0.556057	0.742217	0.556057	0.927407	0.744085	0.972522	0.557938	0.618344	0.391304	((((((.(((....))).))))))..............(((.....)))....	-2.2	0
3738	3738	20	6	26387	21445	TTAACAATATTGCAGCAGTACGC	TTAAAGACATAACAGCAGTACCC	TTAACGATATGGCAGCAGTACCC	0.746951	0.549648	0.549648	0.927389	0.954221	1	0.337969	0.396587	0.478261	((((((.(((....))).)))))).............................	0	0
9910	9910	47	6	13254	5936	CAGTACAGACAACACGATGCACC	CTGTACAAACAACACCATCCAAT	CCGTACAAACAACACGATTCACT	0.756238	0.536781	0.536781	0.927378	0.880924	0.678378	0.476623	0.427878	0.434783	((((((.(((....))).))))))((((...(((.........))).))))..	-1.2	0
9861	9861	47	6	13254	5936	CAGTACAGACAACACGATGCACC	CTGTACAAACAACACCATCCAAT	CAGTACAAACAACACGATCCAGT	0.713706	0.591473	0.591473	0.926939	0.880924	0.678378	0.476623	0.427878	0.434783	((((((.(((....))).)))))).............................	0	0
24334	24334	116	6	4727	13109	CATTATACGCTGTAACAGCATCA	CTTTGTAAGCTTTAGCAGCATCT	CGTTTTACGCTATAACAGCATCT	0.563955	0.735376	0.563955	0.926727	0.744085	0.972522	0.557938	0.618344	0.391304	((((((.(((....))).))))))..............(((.....)))....	-2.2	0
26889	26889	140	6	18044	12096	TCAGCTTGTAAAGTTGCCACATT	ATAGCTTGTAAGGTTGCCCTGTT	TTAGCTTGTAAGGTTGCCCCTTT	0.550571	0.745203	0.550571	0.926529	0.702525	0.725632	0.345618	0.357785	0.434783	((((((.(((....))).))))))...((((..(....)..))))........	-2.1	0
24997	24997	120	6	18045	12097	TTCAGCTTGTAAAGTTGCCACAT	TATAGCTTGTAAGGTTGCCCTGT	TACAGCTTGTAAGGTTGCCTTCT	0.682166	0.626935	0.626935	0.926497	0.733212	0.720184	0.438274	0.392924	0.434783	((((((.(((....))).))))))........(((((.....)))))......	-3.2	0
3544	3544	20	6	26387	21445	TTAACAATATTGCAGCAGTACGC	TTAAAGACATAACAGCAGTACCC	TTAACAACATGACAGCAGTACTC	0.575426	0.72565	0.575426	0.926112	0.954221	1	0.337969	0.396587	0.391304	((((((.(((....))).)))))).............................	0	0
18999	18999	85	6	13112	4730	AATCTTTGTAAGCTTTAGCAGCA	AACCATTATACGCTGTAACAGCA	AAACTTTCTAGGCTATAACAGCA	0.734235	0.564386	0.564386	0.926085	0.794101	0.6406	0.279595	0.203695	0.347826	((((((.(((....))).)))))).................(((.....))).	-1.9	0
24551	24551	116	6	4727	13109	CATTATACGCTGTAACAGCATCA	CTTTGTAAGCTTTAGCAGCATCT	CATTGTAAGCTTTATCAGCATCC	0.617502	0.689113	0.617502	0.925303	0.744085	0.972522	0.557938	0.618344	0.391304	((((((.(((....))).))))))..............(((.....)))....	-1.9	0
11030	11030	47	6	13254	5936	CAGTACAGACAACACGATGCACC	CTGTACAAACAACACCATCCAAT	CAGTACAAACAACACGATGCACA	0.762168	0.524201	0.524201	0.925033	0.880924	0.678378	0.476623	0.427878	0.434783	((((((.(((....))).)))))).............................	0	0
18864	18864	83	6	13255	5937	GCAGTACAGACAACACGATGCAC	TCTGTACAAACAACACCATCCAA	CCAGTACAGACAACACGATACAA	0.597385	0.706028	0.597385	0.924848	0.802294	0.786058	0.267842	0.689083	0.434783	((((((.(((....))).)))))).............................	0	0
24846	24846	116	6	4727	13109	CATTATACGCTGTAACAGCATCA	CTTTGTAAGCTTTAGCAGCATCT	CTTTGTACGCTATAACAGCATCA	0.593805	0.708141	0.593805	0.924158	0.744085	0.972522	0.557938	0.618344	0.391304	((((((.(((....))).))))))..............(((.....)))....	-2.2	0
18522	18522	83	6	13255	5937	GCAGTACAGACAACACGATGCAC	TCTGTACAAACAACACCATCCAA	CCAGTACAAACAACACGATGCAG	0.595458	0.70647	0.595458	0.923943	0.802294	0.786058	0.267842	0.689083	0.478261	((((((.(((....))).)))))).............................	0	0
24937	24937	120	6	18045	12097	TTCAGCTTGTAAAGTTGCCACAT	TATAGCTTGTAAGGTTGCCCTGT	TACAGCTTGTAAGGTTGCCCGTT	0.682166	0.621892	0.621892	0.923092	0.733212	0.720184	0.438274	0.392924	0.478261	((((((.(((....))).))))))...(((..(((((.....)))))...)))	-3.4	0
24959	24959	120	6	18045	12097	TTCAGCTTGTAAAGTTGCCACAT	TATAGCTTGTAAGGTTGCCCTGT	TACAGCTTGTAAGGTTGCCCATT	0.682166	0.621892	0.621892	0.923092	0.733212	0.720184	0.438274	0.392924	0.434783	((((((.(((....))).))))))........(((((.....)))))......	-3.2	0
25011	25011	120	6	18045	12097	TTCAGCTTGTAAAGTTGCCACAT	TATAGCTTGTAAGGTTGCCCTGT	TACAGCTTGTAAGGTTGCCCGCT	0.682166	0.621892	0.621892	0.923092	0.733212	0.720184	0.438274	0.392924	0.521739	((((((.(((....))).))))))........(((((.....)))))......	-3.2	0
25033	25033	120	6	18045	12097	TTCAGCTTGTAAAGTTGCCACAT	TATAGCTTGTAAGGTTGCCCTGT	TACAGCTTGTAAGGTTGCCCACT	0.682166	0.621892	0.621892	0.923092	0.733212	0.720184	0.438274	0.392924	0.478261	((((((.(((....))).))))))........(((((.....)))))......	-3.2	0
24767	24767	116	6	4727	13109	CATTATACGCTGTAACAGCATCA	CTTTGTAAGCTTTAGCAGCATCT	CTTTCTACGCTGTAGCAGCATCA	0.566913	0.727479	0.566913	0.922288	0.744085	0.972522	0.557938	0.618344	0.478261	((((((.(((....))).))))))..............((((...))))....	-3.9	0
3540	3540	20	6	26387	21445	TTAACAATATTGCAGCAGTACGC	TTAAAGACATAACAGCAGTACCC	TTAACAATATGACAGCAGTACTC	0.60035	0.699754	0.60035	0.921995	0.954221	1	0.337969	0.396587	0.347826	((((((.(((....))).)))))).............................	0	0
3616	3616	20	6	26387	21445	TTAACAATATTGCAGCAGTACGC	TTAAAGACATAACAGCAGTACCC	TTAACGAAATCGCAGCAGTACGC	0.683416	0.618608	0.618608	0.92181	0.954221	1	0.337969	0.396587	0.478261	((((((.(((....))).))))))....(((...((....))....)))....	-0.8	0
25037	25037	120	6	18045	12097	TTCAGCTTGTAAAGTTGCCACAT	TATAGCTTGTAAGGTTGCCCTGT	TACAGCTTGTAAGGTTGCCTTAT	0.64019	0.662976	0.64019	0.921619	0.733212	0.720184	0.438274	0.392924	0.391304	((((((.(((....))).))))))..............((((((...))))))	-3.5	0
24165	24165	116	6	4727	13109	CATTATACGCTGTAACAGCATCA	CTTTGTAAGCTTTAGCAGCATCT	CCTTGTACGCTATATCAGCATCT	0.553322	0.736756	0.553322	0.921398	0.744085	0.972522	0.557938	0.618344	0.434783	((((((.(((....))).))))))..............(((.....)))....	-2.2	0
24960	24960	120	6	18045	12097	TTCAGCTTGTAAAGTTGCCACAT	TATAGCTTGTAAGGTTGCCCTGT	TACAGCTTGTAAGGTTGCCAATT	0.661212	0.641599	0.641599	0.921331	0.733212	0.720184	0.438274	0.392924	0.391304	((((((.(((....))).))))))........(((((.....)))))......	-3.2	0
25035	25035	120	6	18045	12097	TTCAGCTTGTAAAGTTGCCACAT	TATAGCTTGTAAGGTTGCCCTGT	TACAGCTTGTAAGGTTGCCAACT	0.661212	0.641599	0.641599	0.921331	0.733212	0.720184	0.438274	0.392924	0.434783	((((((.(((....))).))))))........(((((.....)))))......	-3.2	0
26913	26913	140	6	18044	12096	TCAGCTTGTAAAGTTGCCACATT	ATAGCTTGTAAGGTTGCCCTGTT	TTAGCTTGTAAGGTTGCCTCGTT	0.606429	0.693484	0.606429	0.921236	0.702525	0.725632	0.345618	0.357785	0.434783	((((((.(((....))).))))))...((((..(....)..))))........	-2.1	0
24331	24331	116	6	4727	13109	CATTATACGCTGTAACAGCATCA	CTTTGTAAGCTTTAGCAGCATCT	CTTTATAAGCTCTAACAGCATCT	0.523058	0.758333	0.523058	0.921227	0.744085	0.972522	0.557938	0.618344	0.347826	((((((.(((....))).))))))..............(((.....)))....	-1.9	0
24660	24660	116	6	4727	13109	CATTATACGCTGTAACAGCATCA	CTTTGTAAGCTTTAGCAGCATCT	CTTTATACGCTTTAACAGCATCC	0.525095	0.756732	0.525095	0.921069	0.744085	0.972522	0.557938	0.618344	0.391304	((((((.(((....))).))))))..............(((.....)))....	-2	0
24974	24974	120	6	18045	12097	TTCAGCTTGTAAAGTTGCCACAT	TATAGCTTGTAAGGTTGCCCTGT	TACAGCTTGTAAGGTTGCCATGT	0.661212	0.639909	0.639909	0.920155	0.733212	0.720184	0.438274	0.392924	0.434783	((((((.(((....))).))))))........(((((.....)))))......	-3.2	0
19007	19007	85	6	13112	4730	AATCTTTGTAAGCTTTAGCAGCA	AACCATTATACGCTGTAACAGCA	AAACATTCTACGCTATAACAGCA	0.560637	0.728931	0.560637	0.919595	0.794101	0.6406	0.279595	0.203695	0.347826	((((((.(((....))).)))))).................(((.....))).	-2.2	0
24298	24298	116	6	4727	13109	CATTATACGCTGTAACAGCATCA	CTTTGTAAGCTTTAGCAGCATCT	CTTTCTACGCTGTAACAGCATCT	0.69587	0.601058	0.601058	0.919514	0.744085	0.972522	0.557938	0.618344	0.434783	((((((.(((....))).))))))..............((((...))))....	-3.9	0
11058	11058	47	6	13254	5936	CAGTACAGACAACACGATGCACC	CTGTACAAACAACACCATCCAAT	CGGTACAAACAACACGATACACA	0.748743	0.533099	0.533099	0.919136	0.880924	0.678378	0.476623	0.427878	0.434783	((((((.(((....))).)))))).............................	0	0
10642	10642	47	6	13254	5936	CAGTACAGACAACACGATGCACC	CTGTACAAACAACACCATCCAAT	CAGTACAGACAACACCATACAGC	0.734561	0.550852	0.550852	0.91816	0.880924	0.678378	0.476623	0.427878	0.478261	((((((.(((....))).)))))).............................	0	0
24504	24504	116	6	4727	13109	CATTATACGCTGTAACAGCATCA	CTTTGTAAGCTTTAGCAGCATCT	CGTTATACGCTGTAACAGCATCG	0.666816	0.630503	0.630503	0.917702	0.744085	0.972522	0.557938	0.618344	0.478261	((((((.(((....))).))))))..............((((...))))....	-3.9	0
9946	9946	47	6	13254	5936	CAGTACAGACAACACGATGCACC	CTGTACAAACAACACCATCCAAT	CAGTACAGACAACACGATCCACT	0.742279	0.538738	0.538738	0.917179	0.880924	0.678378	0.476623	0.427878	0.478261	((((((.(((....))).)))))).............................	0	0
24276	24276	116	6	4727	13109	CATTATACGCTGTAACAGCATCA	CTTTGTAAGCTTTAGCAGCATCT	CCTTATACGCTTTAACAGCATCT	0.533959	0.745518	0.533959	0.917011	0.744085	0.972522	0.557938	0.618344	0.391304	((((((.(((....))).))))))..............(((.....)))....	-2	0
18893	18893	85	6	13112	4730	AATCTTTGTAAGCTTTAGCAGCA	AACCATTATACGCTGTAACAGCA	AAACGTTCTATGCTGTATCAGCA	0.524746	0.751982	0.524746	0.916971	0.794101	0.6406	0.279595	0.203695	0.391304	((((((.(((....))).))))))................(((((...)))))	-4.3	0
24348	24348	116	6	4727	13109	CATTATACGCTGTAACAGCATCA	CTTTGTAAGCTTTAGCAGCATCT	CATTATACGCTATAACAGCATCT	0.630709	0.664695	0.630709	0.916304	0.744085	0.972522	0.557938	0.618344	0.347826	((((((.(((....))).))))))..............(((.....)))....	-2.2	0
3709	3709	20	6	26387	21445	TTAACAATATTGCAGCAGTACGC	TTAAAGACATAACAGCAGTACCC	TTAATAACATAACAGCAGTACGC	0.586756	0.703612	0.586756	0.916162	0.954221	1	0.337969	0.396587	0.347826	((((((.(((....))).)))))).............................	0	0
9980	9980	47	6	13254	5936	CAGTACAGACAACACGATGCACC	CTGTACAAACAACACCATCCAAT	CAGTACAGACAACACCATACACT	0.700939	0.589379	0.589379	0.915797	0.880924	0.678378	0.476623	0.427878	0.434783	((((((.(((....))).)))))).............................	0	0
3744	3744	20	6	26387	21445	TTAACAATATTGCAGCAGTACGC	TTAAAGACATAACAGCAGTACCC	TTAACGACATGGCAGCAGTACCC	0.715942	0.569989	0.569989	0.915129	0.954221	1	0.337969	0.396587	0.521739	((((((.(((....))).)))))).............................	0	0
18379	18379	83	6	13255	5937	GCAGTACAGACAACACGATGCAC	TCTGTACAAACAACACCATCCAA	CCAGTACAGACAACACGATGCAT	0.6087	0.683228	0.6087	0.915049	0.802294	0.786058	0.267842	0.689083	0.478261	((((((.(((....))).)))))).............................	0	0
18920	18920	85	6	13112	4730	AATCTTTGTAAGCTTTAGCAGCA	AACCATTATACGCTGTAACAGCA	AAACTTTCTAAGCTGTAGCAGCA	0.628458	0.664771	0.628458	0.914811	0.794101	0.6406	0.279595	0.203695	0.391304	((((((.(((....))).)))))).................((((...)))).	-3.8	0
10146	10146	47	6	13254	5936	CAGTACAGACAACACGATGCACC	CTGTACAAACAACACCATCCAAT	CAGTACAGACAACACCATACATG	0.729819	0.550852	0.550852	0.914371	0.880924	0.678378	0.476623	0.427878	0.434783	((((((.(((....))).)))))).............................	0	0
10231	10231	47	6	13254	5936	CAGTACAGACAACACGATGCACC	CTGTACAAACAACACCATCCAAT	CAGTACAGACAACACCATACAGG	0.729819	0.550852	0.550852	0.914371	0.880924	0.678378	0.476623	0.427878	0.478261	((((((.(((....))).)))))).....((.(((..(......)..))).))	-0.1	0
10895	10895	47	6	13254	5936	CAGTACAGACAACACGATGCACC	CTGTACAAACAACACCATCCAAT	CAGTACAGACAACACCATACATA	0.729819	0.550852	0.550852	0.914371	0.880924	0.678378	0.476623	0.427878	0.391304	((((((.(((....))).)))))).............................	0	0
10982	10982	47	6	13254	5936	CAGTACAGACAACACGATGCACC	CTGTACAAACAACACCATCCAAT	CAGTACAGACAACACCATACAGA	0.729819	0.550852	0.550852	0.914371	0.880924	0.678378	0.476623	0.427878	0.434783	((((((.(((....))).)))))).............................	0	0
3581	3581	20	6	26387	21445	TTAACAATATTGCAGCAGTACGC	TTAAAGACATAACAGCAGTACCC	TTAAGGATATTGCAGCAGTACGC	0.665599	0.626846	0.626846	0.914307	0.954221	1	0.337969	0.396587	0.434783	((((((.(((....))).)))))).............(((((...)))))...	-0.5	0
24659	24659	116	6	4727	13109	CATTATACGCTGTAACAGCATCA	CTTTGTAAGCTTTAGCAGCATCT	CATTCTACGCTTTAACAGCATCC	0.565836	0.717914	0.565836	0.914096	0.744085	0.972522	0.557938	0.618344	0.434783	((((((.(((....))).))))))..............(((.....)))....	-2	0
24330	24330	116	6	4727	13109	CATTATACGCTGTAACAGCATCA	CTTTGTAAGCTTTAGCAGCATCT	CATTCTAAGCTCTAACAGCATCT	0.563642	0.719433	0.563642	0.913934	0.744085	0.972522	0.557938	0.618344	0.391304	((((((.(((....))).))))))..............(((.....)))....	-1.9	0
10046	10046	47	6	13254	5936	CAGTACAGACAACACGATGCACC	CTGTACAAACAACACCATCCAAT	CAGTACAGACAACACCATACAAT	0.729819	0.549639	0.549639	0.913641	0.880924	0.678378	0.476623	0.427878	0.391304	((((((.(((....))).)))))).............................	0	0
10742	10742	47	6	13254	5936	CAGTACAGACAACACGATGCACC	CTGTACAAACAACACCATCCAAT	CAGTACAGACAACACCATACACC	0.728212	0.550852	0.550852	0.913089	0.880924	0.678378	0.476623	0.427878	0.478261	((((((.(((....))).)))))).............................	0	0
18705	18705	83	6	13255	5937	GCAGTACAGACAACACGATGCAC	TCTGTACAAACAACACCATCCAA	CCAGTACAGACAACACGATGCAC	0.632384	0.658518	0.632384	0.912993	0.802294	0.786058	0.267842	0.689083	0.521739	((((((.(((....))).)))))).............................	0	0
18992	18992	85	6	13112	4730	AATCTTTGTAAGCTTTAGCAGCA	AACCATTATACGCTGTAACAGCA	AAACTTTCTAAGCTCTAACAGCA	0.59523	0.692243	0.59523	0.912962	0.794101	0.6406	0.279595	0.203695	0.347826	((((((.(((....))).)))))).................(((.....))).	-1.9	0
24335	24335	116	6	4727	13109	CATTATACGCTGTAACAGCATCA	CTTTGTAAGCTTTAGCAGCATCT	CCTTTTACGCTATAACAGCATCT	0.570365	0.712498	0.570365	0.912672	0.744085	0.972522	0.557938	0.618344	0.391304	((((((.(((....))).))))))..............(((.....)))....	-2.2	0
3364	3364	20	6	26387	21445	TTAACAATATTGCAGCAGTACGC	TTAAAGACATAACAGCAGTACCC	TTAAATATATTGCAGCAGTACTC	0.716443	0.565287	0.565287	0.9126	0.954221	1	0.337969	0.396587	0.304348	((((((.(((....))).)))))).............(((((...)))))...	-0.5	0
25055	25055	120	6	18045	12097	TTCAGCTTGTAAAGTTGCCACAT	TATAGCTTGTAAGGTTGCCCTGT	TACAGCTTGTAAGGTTGCCGCAT	0.647494	0.641599	0.641599	0.911536	0.733212	0.720184	0.438274	0.392924	0.478261	((((((.(((....))).))))))........(((((.....)))))......	-3.2	0
3678	3678	20	6	26387	21445	TTAACAATATTGCAGCAGTACGC	TTAAAGACATAACAGCAGTACCC	TTAACAACATTACAGCAGTACGC	0.731547	0.543164	0.543164	0.911147	0.954221	1	0.337969	0.396587	0.391304	((((((.(((....))).))))))................(((....)))...	-0.1	0
18410	18410	83	6	13255	5937	GCAGTACAGACAACACGATGCAC	TCTGTACAAACAACACCATCCAA	CCAGTACAGACAACACGATCCAT	0.530332	0.74049	0.530332	0.910811	0.802294	0.786058	0.267842	0.689083	0.478261	((((((.(((....))).)))))).............................	0	0
19006	19006	85	6	13112	4730	AATCTTTGTAAGCTTTAGCAGCA	AACCATTATACGCTGTAACAGCA	AAACCTTCTACGCTATAACAGCA	0.56941	0.710831	0.56941	0.910774	0.794101	0.6406	0.279595	0.203695	0.391304	((((((.(((....))).)))))).................(((.....))).	-2.2	0
18638	18638	83	6	13255	5937	GCAGTACAGACAACACGATGCAC	TCTGTACAAACAACACCATCCAA	ACAGTACACACAACACCATACAG	0.527969	0.741497	0.527969	0.910258	0.802294	0.786058	0.267842	0.689083	0.434783	((((((.(((....))).)))))).............................	0	0
3638	3638	20	6	26387	21445	TTAACAATATTGCAGCAGTACGC	TTAAAGACATAACAGCAGTACCC	TTAACAACATAGCAGCAGTACGC	0.716221	0.561526	0.561526	0.910101	0.954221	1	0.337969	0.396587	0.434783	((((((.(((....))).)))))).............................	0	0
24505	24505	116	6	4727	13109	CATTATACGCTGTAACAGCATCA	CTTTGTAAGCTTTAGCAGCATCT	CCTTATACGCTGTAACAGCATCG	0.674396	0.610888	0.610888	0.909942	0.744085	0.972522	0.557938	0.618344	0.478261	((((((.(((....))).))))))..............((((...))))....	-3.9	0
24977	24977	120	6	18045	12097	TTCAGCTTGTAAAGTTGCCACAT	TATAGCTTGTAAGGTTGCCCTGT	TACAGCTTGTAAGGTTGCCTGGT	0.682166	0.60212	0.60212	0.909889	0.733212	0.720184	0.438274	0.392924	0.478261	((((((.(((....))).))))))....(((.(((((.....)))))...)))	-3.5	0
24979	24979	120	6	18045	12097	TTCAGCTTGTAAAGTTGCCACAT	TATAGCTTGTAAGGTTGCCCTGT	TACAGCTTGTAAGGTTGCCGGGT	0.682166	0.60212	0.60212	0.909889	0.733212	0.720184	0.438274	0.392924	0.521739	((((((.(((....))).))))))....(((.(((((.....)))))...)))	-4.6	0
24989	24989	120	6	18045	12097	TTCAGCTTGTAAAGTTGCCACAT	TATAGCTTGTAAGGTTGCCCTGT	TACAGCTTGTAAGGTTGCCTAGT	0.682166	0.60212	0.60212	0.909889	0.733212	0.720184	0.438274	0.392924	0.434783	((((((.(((....))).))))))....(((.(((((.....)))))...)))	-3.5	0
24990	24990	120	6	18045	12097	TTCAGCTTGTAAAGTTGCCACAT	TATAGCTTGTAAGGTTGCCCTGT	TACAGCTTGTAAGGTTGCCGAGT	0.682166	0.60212	0.60212	0.909889	0.733212	0.720184	0.438274	0.392924	0.478261	((((((.(((....))).))))))....(((.(((((.....)))))...)))	-4.6	0
24390	24390	116	6	4727	13109	CATTATACGCTGTAACAGCATCA	CTTTGTAAGCTTTAGCAGCATCT	CGTTGTACGCTATATCAGCATCG	0.52755	0.741037	0.52755	0.90964	0.744085	0.972522	0.557938	0.618344	0.478261	((((((.(((....))).)))))).......((((..........))))....	-2.2	0
3389	3389	20	6	26387	21445	TTAACAATATTGCAGCAGTACGC	TTAAAGACATAACAGCAGTACCC	TTAATGATATGGCAGCAGTACTC	0.647563	0.638369	0.638369	0.909314	0.954221	1	0.337969	0.396587	0.391304	((((((.(((....))).))))))....(((...((......))..)))....	-0.7	0
18976	18976	85	6	13112	4730	AATCTTTGTAAGCTTTAGCAGCA	AACCATTATACGCTGTAACAGCA	AAACGTTGTACGCTGTAACAGCA	0.658153	0.627038	0.627038	0.909034	0.794101	0.6406	0.279595	0.203695	0.434783	((((((.(((....))).))))))....((((...))))..((((...)))).	-4.4	0
11041	11041	47	6	13254	5936	CAGTACAGACAACACGATGCACC	CTGTACAAACAACACCATCCAAT	CAGTACAAACAACACGATCCACA	0.667202	0.616872	0.616872	0.908674	0.880924	0.678378	0.476623	0.427878	0.434783	((((((.(((....))).)))))).............................	0	0
24910	24910	120	6	18045	12097	TTCAGCTTGTAAAGTTGCCACAT	TATAGCTTGTAAGGTTGCCCTGT	TTAAGCTTGTAAGGTTGCCTTTT	0.703548	0.573686	0.573686	0.907797	0.733212	0.720184	0.438274	0.392924	0.347826	((((((.(((....))).)))))).........((((.....)))).......	-1.2	0
24685	24685	116	6	4727	13109	CATTATACGCTGTAACAGCATCA	CTTTGTAAGCTTTAGCAGCATCT	CGTTATACGCTGTAACAGCATCC	0.666521	0.616128	0.616128	0.90767	0.744085	0.972522	0.557938	0.618344	0.478261	((((((.(((....))).))))))..............((((...))))....	-3.9	0
18697	18697	83	6	13255	5937	GCAGTACAGACAACACGATGCAC	TCTGTACAAACAACACCATCCAA	ACAGTACAGACAACACTATGCAC	0.55416	0.718548	0.55416	0.907416	0.802294	0.786058	0.267842	0.689083	0.434783	((((((.(((....))).)))))).........((..((......))..))..	-2.2	0
24443	24443	116	6	4727	13109	CATTATACGCTGTAACAGCATCA	CTTTGTAAGCTTTAGCAGCATCT	CATTCTAAGCTGTAGCAGCATCG	0.688748	0.590472	0.590472	0.90721	0.744085	0.972522	0.557938	0.618344	0.478261	((((((.(((....))).))))))..............((((...))))....	-3.8	0
25043	25043	120	6	18045	12097	TTCAGCTTGTAAAGTTGCCACAT	TATAGCTTGTAAGGTTGCCCTGT	TACAGCTTGTAAGGTTGCCTGAT	0.64019	0.641599	0.64019	0.906363	0.733212	0.720184	0.438274	0.392924	0.434783	((((((.(((....))).))))))........(((((.....)))))......	-3.2	0
25045	25045	120	6	18045	12097	TTCAGCTTGTAAAGTTGCCACAT	TATAGCTTGTAAGGTTGCCCTGT	TACAGCTTGTAAGGTTGCCGGAT	0.64019	0.641599	0.64019	0.906363	0.733212	0.720184	0.438274	0.392924	0.478261	((((((.(((....))).)))))).....((.(((((.....)))))..))..	-3.5	0
25061	25061	120	6	18045	12097	TTCAGCTTGTAAAGTTGCCACAT	TATAGCTTGTAAGGTTGCCCTGT	TACAGCTTGTAAGGTTGCCTAAT	0.64019	0.641599	0.64019	0.906363	0.733212	0.720184	0.438274	0.392924	0.391304	((((((.(((....))).))))))........(((((.....)))))......	-3.2	0
25063	25063	120	6	18045	12097	TTCAGCTTGTAAAGTTGCCACAT	TATAGCTTGTAAGGTTGCCCTGT	TACAGCTTGTAAGGTTGCCGAAT	0.64019	0.641599	0.64019	0.906363	0.733212	0.720184	0.438274	0.392924	0.434783	((((((.(((....))).))))))........(((((.....)))))......	-3.2	0
26947	26947	140	6	18044	12096	TCAGCTTGTAAAGTTGCCACATT	ATAGCTTGTAAGGTTGCCCTGTT	TTAGCTTGTAAAGTTGCCATATT	0.670924	0.609337	0.609337	0.906328	0.702525	0.725632	0.345618	0.357785	0.304348	((((((.(((....))).))))))((.((((..(....)..))))..))....	-2.6	0
18969	18969	85	6	13112	4730	AATCTTTGTAAGCTTTAGCAGCA	AACCATTATACGCTGTAACAGCA	AAACGTTATATGCTGTAACAGCA	0.587127	0.69017	0.587127	0.906119	0.794101	0.6406	0.279595	0.203695	0.347826	((((((.(((....))).))))))................(((((...)))))	-4.3	0
10416	10416	47	6	13254	5936	CAGTACAGACAACACGATGCACC	CTGTACAAACAACACCATCCAAT	CAGTACAGACAACACCATACAAG	0.729819	0.535635	0.535635	0.905285	0.880924	0.678378	0.476623	0.427878	0.434783	((((((.(((....))).)))))).............................	0	0
24161	24161	116	6	4727	13109	CATTATACGCTGTAACAGCATCA	CTTTGTAAGCTTTAGCAGCATCT	CTTTTTACGCTATATCAGCATCT	0.522088	0.73903	0.522088	0.904843	0.744085	0.972522	0.557938	0.618344	0.347826	((((((.(((....))).))))))..............(((.....)))....	-2.2	0
3732	3732	20	6	26387	21445	TTAACAATATTGCAGCAGTACGC	TTAAAGACATAACAGCAGTACCC	TTAAGGAAATTGCAGCAGTACCC	0.581366	0.693348	0.581366	0.90483	0.954221	1	0.337969	0.396587	0.434783	((((((.(((....))).))))))................(((....)))...	-0.1	0
26957	26957	140	6	18044	12096	TCAGCTTGTAAAGTTGCCACATT	ATAGCTTGTAAGGTTGCCCTGTT	TTAGCTTGTAAGGTTGCCTCATT	0.571862	0.70074	0.571862	0.904468	0.702525	0.725632	0.345618	0.357785	0.391304	((((((.(((....))).))))))...((((..(....)..))))........	-2.1	0
3763	3763	20	6	26387	21445	TTAACAATATTGCAGCAGTACGC	TTAAAGACATAACAGCAGTACCC	TTAATAACATAGCAGCAGTACCC	0.712486	0.556673	0.556673	0.904169	0.954221	1	0.337969	0.396587	0.391304	((((((.(((....))).)))))).............................	0	0
24124	24124	116	6	4727	13109	CATTATACGCTGTAACAGCATCA	CTTTGTAAGCTTTAGCAGCATCT	CATTCTACGCTTTATCAGCATCT	0.526685	0.733613	0.526685	0.903098	0.744085	0.972522	0.557938	0.618344	0.391304	((((((.(((....))).))))))..............(((.....)))....	-2	0
18743	18743	83	6	13255	5937	GCAGTACAGACAACACGATGCAC	TCTGTACAAACAACACCATCCAA	CCAGTACAGACAACACGATCCAC	0.550967	0.713709	0.550967	0.901635	0.802294	0.786058	0.267842	0.689083	0.521739	((((((.(((....))).)))))).............................	0	0
18995	18995	85	6	13112	4730	AATCTTTGTAAGCTTTAGCAGCA	AACCATTATACGCTGTAACAGCA	AAACTTTCTATGCTATAACAGCA	0.605217	0.667723	0.605217	0.901189	0.794101	0.6406	0.279595	0.203695	0.304348	((((((.(((....))).))))))................((((.....))))	-2.6	0
9880	9880	47	6	13254	5936	CAGTACAGACAACACGATGCACC	CTGTACAAACAACACCATCCAAT	CAGTACAGACAACACCATACAGT	0.729819	0.528172	0.528172	0.900889	0.880924	0.678378	0.476623	0.427878	0.434783	((((((.(((....))).)))))).............................	0	0
3392	3392	20	6	26387	21445	TTAACAATATTGCAGCAGTACGC	TTAAAGACATAACAGCAGTACCC	TTAAAGATATGGCAGCAGTACTC	0.647563	0.626105	0.626105	0.900747	0.954221	1	0.337969	0.396587	0.391304	((((((.(((....))).)))))).............................	0	0
24686	24686	116	6	4727	13109	CATTATACGCTGTAACAGCATCA	CTTTGTAAGCTTTAGCAGCATCT	CCTTATACGCTGTAACAGCATCC	0.674098	0.596961	0.596961	0.900427	0.744085	0.972522	0.557938	0.618344	0.478261	((((((.(((....))).))))))..............((((...))))....	-3.9	0
3614	3614	20	6	26387	21445	TTAACAATATTGCAGCAGTACGC	TTAAAGACATAACAGCAGTACCC	TTAACGATATCGCAGCAGTACGC	0.709155	0.554441	0.554441	0.900169	0.954221	1	0.337969	0.396587	0.478261	((((((.(((....))).))))))....(((...((....))....)))....	-0.8	0
24525	24525	116	6	4727	13109	CATTATACGCTGTAACAGCATCA	CTTTGTAAGCTTTAGCAGCATCT	CGTTTTACGCTATAACAGCATCG	0.543799	0.716639	0.543799	0.899605	0.744085	0.972522	0.557938	0.618344	0.434783	((((((.(((....))).))))))..............(((.....)))....	-2.2	0
18896	18896	85	6	13112	4730	AATCTTTGTAAGCTTTAGCAGCA	AACCATTATACGCTGTAACAGCA	AAACGTTCTAGGCTGTATCAGCA	0.636609	0.635605	0.635605	0.899592	0.794101	0.6406	0.279595	0.203695	0.434783	((((((.(((....))).))))))((..((....))..)).((((...)))).	-3.7	0
24984	24984	120	6	18045	12097	TTCAGCTTGTAAAGTTGCCACAT	TATAGCTTGTAAGGTTGCCCTGT	TACAGCTTGTAAGGTTGCCTCGT	0.668047	0.60212	0.60212	0.899353	0.733212	0.720184	0.438274	0.392924	0.478261	((((((.(((....))).))))))........(((((.....)))))......	-3.2	0
10541	10541	47	6	13254	5936	CAGTACAGACAACACGATGCACC	CTGTACAAACAACACCATCCAAT	CTGTACAGACAACACCATACATC	0.732028	0.522326	0.522326	0.899272	0.880924	0.678378	0.476623	0.427878	0.434783	((((((.(((....))).)))))).......(((....)))............	-0.2	0
10356	10356	47	6	13254	5936	CAGTACAGACAACACGATGCACC	CTGTACAAACAACACCATCCAAT	CTGTACAGACAACACCATACACG	0.731357	0.522326	0.522326	0.898725	0.880924	0.678378	0.476623	0.427878	0.478261	((((((.(((....))).)))))).......(((....)))............	-0.2	0
9899	9899	47	6	13254	5936	CAGTACAGACAACACGATGCACC	CTGTACAAACAACACCATCCAAT	CAGTACAGACAACACTATTCACT	0.637186	0.633211	0.633211	0.898311	0.880924	0.678378	0.476623	0.427878	0.391304	((((((.(((....))).))))))((((...(((.........))).))))..	-0.2	0
24129	24129	116	6	4727	13109	CATTATACGCTGTAACAGCATCA	CTTTGTAAGCTTTAGCAGCATCT	CTTTGTAAGCTTTATCAGCATCT	0.57978	0.686155	0.57978	0.898305	0.744085	0.972522	0.557938	0.618344	0.347826	((((((.(((....))).))))))..............(((.....)))....	-1.9	0
24626	24626	116	6	4727	13109	CATTATACGCTGTAACAGCATCA	CTTTGTAAGCTTTAGCAGCATCT	CATTCTAAGCTGTAGCAGCATCC	0.688443	0.57701	0.57701	0.898273	0.744085	0.972522	0.557938	0.618344	0.478261	((((((.(((....))).))))))..............((((...))))....	-3.8	0
24970	24970	120	6	18045	12097	TTCAGCTTGTAAAGTTGCCACAT	TATAGCTTGTAAGGTTGCCCTGT	TACAGCTTGTAAGGTTGCCGTGT	0.682166	0.584337	0.584337	0.89822	0.733212	0.720184	0.438274	0.392924	0.478261	((((((.(((....))).))))))....((..(((((.....)))))..))..	-3.8	0
24253	24253	116	6	4727	13109	CATTATACGCTGTAACAGCATCA	CTTTGTAAGCTTTAGCAGCATCT	CATTGTAAGCTGTACCAGCATCT	0.603097	0.664066	0.603097	0.897056	0.744085	0.972522	0.557938	0.618344	0.434783	((((((.(((....))).))))))..............((((...))))....	-3.8	0
28561	28561	180	6	11684	7021	TCAGTCTAAAGTAGCGGTTGAGT	AACACCTAAAGCAGCGGTTGAGT	TAATCCTAAAGCAGCGGTTGAGT	0.593923	0.672078	0.593923	0.896902	0.612425	0.844369	0.186173	0.190886	0.434783	((((((.(((....))).))))))....(((...((.........))...)))	-2	0
28565	28565	180	6	11684	7021	TCAGTCTAAAGTAGCGGTTGAGT	AACACCTAAAGCAGCGGTTGAGT	TAACCCTAAAGCAGCGGTTGAGT	0.593923	0.672078	0.593923	0.896902	0.612425	0.844369	0.186173	0.190886	0.478261	((((((.(((....))).))))))......(((((..........)))))...	-2.7	0
24376	24376	116	6	4727	13109	CATTATACGCTGTAACAGCATCA	CTTTGTAAGCTTTAGCAGCATCT	CATTCTACGCTGTATCAGCATCG	0.66521	0.601133	0.601133	0.896585	0.744085	0.972522	0.557938	0.618344	0.478261	((((((.(((....))).))))))..............((((...))))....	-3.9	0
24576	24576	116	6	4727	13109	CATTATACGCTGTAACAGCATCA	CTTTGTAAGCTTTAGCAGCATCT	CGTTGTACGCTATATCAGCATCC	0.527316	0.724142	0.527316	0.895793	0.744085	0.972522	0.557938	0.618344	0.478261	((((((.(((....))).)))))).......((((..........))))....	-2.2	0
10503	10503	47	6	13254	5936	CAGTACAGACAACACGATGCACC	CTGTACAAACAACACCATCCAAT	CGGTACAAACAACACGATCCATC	0.693737	0.566393	0.566393	0.895585	0.880924	0.678378	0.476623	0.427878	0.478261	((((((.(((....))).)))))).............................	0	0
24847	24847	116	6	4727	13109	CATTATACGCTGTAACAGCATCA	CTTTGTAAGCTTTAGCAGCATCT	CGTTGTACGCTATAACAGCATCA	0.575449	0.685703	0.575449	0.895171	0.744085	0.972522	0.557938	0.618344	0.434783	((((((.(((....))).)))))).......(((((........)))))....	-4.3	0
10318	10318	47	6	13254	5936	CAGTACAGACAACACGATGCACC	CTGTACAAACAACACCATCCAAT	CGGTACAAACAACACGATCCACG	0.693101	0.566393	0.566393	0.895093	0.880924	0.678378	0.476623	0.427878	0.521739	((((((.(((....))).)))))).............................	0	0
11089	11089	47	6	13254	5936	CAGTACAGACAACACGATGCACC	CTGTACAAACAACACCATCCAAT	CAGTACAAACAACACGATCCAAA	0.713706	0.540125	0.540125	0.895048	0.880924	0.678378	0.476623	0.427878	0.391304	((((((.(((....))).)))))).............................	0	0
24391	24391	116	6	4727	13109	CATTATACGCTGTAACAGCATCA	CTTTGTAAGCTTTAGCAGCATCT	CCTTGTACGCTATATCAGCATCG	0.533547	0.717983	0.533547	0.894523	0.744085	0.972522	0.557938	0.618344	0.478261	((((((.(((....))).))))))..............(((.....)))....	-2.2	0
24995	24995	120	6	18045	12097	TTCAGCTTGTAAAGTTGCCACAT	TATAGCTTGTAAGGTTGCCCTGT	TACAGCTTGTAAGGTTGCCAAGT	0.661212	0.60212	0.60212	0.894288	0.733212	0.720184	0.438274	0.392924	0.434783	((((((.(((....))).))))))....(((.(((((.....)))))...)))	-3.5	0
18609	18609	83	6	13255	5937	GCAGTACAGACAACACGATGCAC	TCTGTACAAACAACACCATCCAA	TCTGTACAGACAACACGATACAG	0.59656	0.665922	0.59656	0.894056	0.802294	0.786058	0.267842	0.689083	0.434783	((((((.(((....))).)))))).......(((((..(......)..)))))	-2.2	0
24961	24961	120	6	18045	12097	TTCAGCTTGTAAAGTTGCCACAT	TATAGCTTGTAAGGTTGCCCTGT	TTTAGCTTGTAAGGTTGCCTTGT	0.540139	0.711842	0.540139	0.893571	0.733212	0.720184	0.438274	0.392924	0.391304	((((((.(((....))).))))))...(((((((.....))))))).......	-3.6	0
24768	24768	116	6	4727	13109	CATTATACGCTGTAACAGCATCA	CTTTGTAAGCTTTAGCAGCATCT	CGTTCTACGCTGTAGCAGCATCA	0.549388	0.704429	0.549388	0.893335	0.744085	0.972522	0.557938	0.618344	0.521739	((((((.(((....))).))))))..............((((...))))....	-3.9	0
3760	3760	20	6	26387	21445	TTAACAATATTGCAGCAGTACGC	TTAAAGACATAACAGCAGTACCC	TTAAGAATATAGCAGCAGTACCC	0.713811	0.536807	0.536807	0.893134	0.954221	1	0.337969	0.396587	0.391304	((((((.(((....))).)))))).............................	0	0
3416	3416	20	6	26387	21445	TTAACAATATTGCAGCAGTACGC	TTAAAGACATAACAGCAGTACCC	TTAAGGACATCGCAGCAGTACTC	0.534083	0.715839	0.534083	0.893124	0.954221	1	0.337969	0.396587	0.478261	((((((.(((....))).)))))).............................	0	0
10258	10258	47	6	13254	5936	CAGTACAGACAACACGATGCACC	CTGTACAAACAACACCATCCAAT	CGGTACAAACAACACTATTCACG	0.594971	0.665716	0.594971	0.892842	0.880924	0.678378	0.476623	0.427878	0.434783	((((((.(((....))).))))))((((....((.......))....))))..	-1	0
25047	25047	120	6	18045	12097	TTCAGCTTGTAAAGTTGCCACAT	TATAGCTTGTAAGGTTGCCCTGT	TACAGCTTGTAAGGTTGCCCGAT	0.64019	0.621892	0.621892	0.892521	0.733212	0.720184	0.438274	0.392924	0.478261	((((((.(((....))).))))))........(((((.....)))))......	-3.2	0
25064	25064	120	6	18045	12097	TTCAGCTTGTAAAGTTGCCACAT	TATAGCTTGTAAGGTTGCCCTGT	TACAGCTTGTAAGGTTGCCCAAT	0.64019	0.621892	0.621892	0.892521	0.733212	0.720184	0.438274	0.392924	0.434783	((((((.(((....))).))))))........(((((.....)))))......	-3.2	0
24948	24948	120	6	18045	12097	TTCAGCTTGTAAAGTTGCCACAT	TATAGCTTGTAAGGTTGCCCTGT	TACAGCTTGTAAGGTTGCCCCTT	0.640152	0.621892	0.621892	0.892493	0.733212	0.720184	0.438274	0.392924	0.478261	((((((.(((....))).))))))........(((((.....)))))......	-3.2	0
10562	10562	47	6	13254	5936	CAGTACAGACAACACGATGCACC	CTGTACAAACAACACCATCCAAT	CAGTACAGACAACACTATTCAGC	0.66775	0.591818	0.591818	0.892266	0.880924	0.678378	0.476623	0.427878	0.434783	((((((.(((....))).))))))((((...(((.........))).))))..	-0.5	0
10574	10574	47	6	13254	5936	CAGTACAGACAACACGATGCACC	CTGTACAAACAACACCATCCAAT	CAGTACAGACAACACCATTCAGC	0.714032	0.535045	0.535045	0.892253	0.880924	0.678378	0.476623	0.427878	0.478261	((((((.(((....))).))))))((((....((.......))....))))..	-0.2	0
3421	3421	20	6	26387	21445	TTAACAATATTGCAGCAGTACGC	TTAAAGACATAACAGCAGTACCC	TTAATGAAATCGCAGCAGTACTC	0.536992	0.712249	0.536992	0.891998	0.954221	1	0.337969	0.396587	0.391304	((((((.(((....))).))))))....(((...((......))..)))....	-0.7	0
28548	28548	180	6	11684	7021	TCAGTCTAAAGTAGCGGTTGAGT	AACACCTAAAGCAGCGGTTGAGT	TCCATCTAAAGCAGCGGTTGAGT	0.621428	0.639024	0.621428	0.891361	0.612425	0.844369	0.186173	0.190886	0.478261	((((((.(((....))).))))))....((((.(((.........))).))))	-3.8	0
24299	24299	116	6	4727	13109	CATTATACGCTGTAACAGCATCA	CTTTGTAAGCTTTAGCAGCATCT	CGTTCTACGCTGTAACAGCATCT	0.67436	0.582014	0.582014	0.890787	0.744085	0.972522	0.557938	0.618344	0.478261	((((((.(((....))).))))))..............((((...))))....	-3.9	0
10504	10504	47	6	13254	5936	CAGTACAGACAACACGATGCACC	CTGTACAAACAACACCATCCAAT	CCGTACAAACAACACGATCCATC	0.701623	0.548773	0.548773	0.890745	0.880924	0.678378	0.476623	0.427878	0.478261	((((((.(((....))).)))))).............................	0	0
24499	24499	116	6	4727	13109	CATTATACGCTGTAACAGCATCA	CTTTGTAAGCTTTAGCAGCATCT	CTTTCTACGCTGTAACAGCATCG	0.671001	0.585743	0.585743	0.890695	0.744085	0.972522	0.557938	0.618344	0.478261	((((((.(((....))).))))))..............((((...))))....	-3.9	0
24271	24271	116	6	4727	13109	CATTATACGCTGTAACAGCATCA	CTTTGTAAGCTTTAGCAGCATCT	CTTTCTACGCTTTAACAGCATCT	0.53127	0.714832	0.53127	0.890636	0.744085	0.972522	0.557938	0.618344	0.391304	((((((.(((....))).))))))..............(((.....)))....	-2	0
3615	3615	20	6	26387	21445	TTAACAATATTGCAGCAGTACGC	TTAAAGACATAACAGCAGTACCC	TTAACGACATCGCAGCAGTACGC	0.679714	0.574959	0.574959	0.890275	0.954221	1	0.337969	0.396587	0.521739	((((((.(((....))).))))))....(((...((....))....)))....	-0.8	0
10319	10319	47	6	13254	5936	CAGTACAGACAACACGATGCACC	CTGTACAAACAACACCATCCAAT	CCGTACAAACAACACGATCCACG	0.70098	0.548773	0.548773	0.890238	0.880924	0.678378	0.476623	0.427878	0.521739	((((((.(((....))).)))))).............................	0	0
29794	29794	204	5	19745	20186	AATTCTACATCAACACCATCAAC	AATTGTTGGACAACACCATCAAC	AATTGTAGAACAACACCATCAAC	0.532208	0.713444	0.532208	0.890082	0.541439	0.851447	0.143973	0.150926	0.347826	((((((.(((....))).))))))(((.....((((...)))).....)))..	-1.1	0
3571	3571	20	6	26387	21445	TTAACAATATTGCAGCAGTACGC	TTAAAGACATAACAGCAGTACCC	TTAACGATATTTCAGCAGTACGC	0.696123	0.554441	0.554441	0.889939	0.954221	1	0.337969	0.396587	0.391304	((((((.(((....))).))))))(((((..........))))).........	-0.9	0
9914	9914	47	6	13254	5936	CAGTACAGACAACACGATGCACC	CTGTACAAACAACACCATCCAAT	CAGTACAGACAACACCATTCACT	0.681349	0.572467	0.572467	0.889919	0.880924	0.678378	0.476623	0.427878	0.434783	((((((.(((....))).)))))).............................	0	0
24940	24940	120	6	18045	12097	TTCAGCTTGTAAAGTTGCCACAT	TATAGCTTGTAAGGTTGCCCTGT	TTTAGCTTGTAAGGTTGCCTCTT	0.596589	0.660264	0.596589	0.88987	0.733212	0.720184	0.438274	0.392924	0.391304	((((((.(((....))).))))))...(((((((.....))))))).......	-3.6	0
26896	26896	140	6	18044	12096	TCAGCTTGTAAAGTTGCCACATT	ATAGCTTGTAAGGTTGCCCTGTT	TTAGCTTGTAAGGTTGCCACTTT	0.5472	0.70074	0.5472	0.889081	0.702525	0.725632	0.345618	0.357785	0.391304	((((((.(((....))).))))))((.((((..(....)..))))..))....	-2.5	0
10066	10066	47	6	13254	5936	CAGTACAGACAACACGATGCACC	CTGTACAAACAACACCATCCAAT	CAGTACAGACAACACTATTCATG	0.663439	0.591818	0.591818	0.889045	0.880924	0.678378	0.476623	0.427878	0.391304	((((((.(((....))).))))))((((...(((.........))).))))..	-0.3	0
10165	10165	47	6	13254	5936	CAGTACAGACAACACGATGCACC	CTGTACAAACAACACCATCCAAT	CAGTACAGACAACACTATTCAGG	0.663439	0.591818	0.591818	0.889045	0.880924	0.678378	0.476623	0.427878	0.434783	((((((.(((....))).))))))((((...(((.........))).))))..	-0.5	0
10815	10815	47	6	13254	5936	CAGTACAGACAACACGATGCACC	CTGTACAAACAACACCATCCAAT	CAGTACAGACAACACTATTCATA	0.663439	0.591818	0.591818	0.889045	0.880924	0.678378	0.476623	0.427878	0.347826	((((((.(((....))).))))))((((...(((.........))).))))..	-0.3	0
10914	10914	47	6	13254	5936	CAGTACAGACAACACGATGCACC	CTGTACAAACAACACCATCCAAT	CAGTACAGACAACACTATTCAGA	0.663439	0.591818	0.591818	0.889045	0.880924	0.678378	0.476623	0.427878	0.391304	((((((.(((....))).))))))((((...(((.........))).))))..	-0.5	0
24841	24841	116	6	4727	13109	CATTATACGCTGTAACAGCATCA	CTTTGTAAGCTTTAGCAGCATCT	CATTATAAGCTCTAACAGCATCA	0.545412	0.701795	0.545412	0.888814	0.744085	0.972522	0.557938	0.618344	0.347826	((((((.(((....))).))))))..............(((.....)))....	-1.9	0
24538	24538	116	6	4727	13109	CATTATACGCTGTAACAGCATCA	CTTTGTAAGCTTTAGCAGCATCT	CATTATACGCTATAACAGCATCG	0.608168	0.647759	0.608168	0.888515	0.744085	0.972522	0.557938	0.618344	0.391304	((((((.(((....))).))))))..............(((.....)))....	-2.2	0
18525	18525	83	6	13255	5937	GCAGTACAGACAACACGATGCAC	TCTGTACAAACAACACCATCCAA	ACAGTACATACAACACCATGCAG	0.596133	0.658735	0.596133	0.88843	0.802294	0.786058	0.267842	0.689083	0.434783	((((((.(((....))).)))))).............................	0	0
18610	18610	83	6	13255	5937	GCAGTACAGACAACACGATGCAC	TCTGTACAAACAACACCATCCAA	GCTGTACAGACAACACGATACAG	0.716013	0.525294	0.525294	0.888036	0.802294	0.786058	0.267842	0.689083	0.478261	((((((.(((....))).)))))).......(((((..(......)..)))))	-2.3	0
10662	10662	47	6	13254	5936	CAGTACAGACAACACGATGCACC	CTGTACAAACAACACCATCCAAT	CAGTACAGACAACACTATTCACC	0.661978	0.591818	0.591818	0.887955	0.880924	0.678378	0.476623	0.427878	0.434783	((((((.(((....))).))))))((((...(((.........))).))))..	-0.2	0
10674	10674	47	6	13254	5936	CAGTACAGACAACACGATGCACC	CTGTACAAACAACACCATCCAAT	CAGTACAGACAACACCATTCACC	0.70786	0.535045	0.535045	0.887321	0.880924	0.678378	0.476623	0.427878	0.478261	((((((.(((....))).)))))).............................	0	0
24564	24564	116	6	4727	13109	CATTATACGCTGTAACAGCATCA	CTTTGTAAGCTTTAGCAGCATCT	CATTCTACGCTGTATCAGCATCC	0.664916	0.587428	0.587428	0.887234	0.744085	0.972522	0.557938	0.618344	0.478261	((((((.(((....))).))))))..............((((...))))....	-3.9	0
3409	3409	20	6	26387	21445	TTAACAATATTGCAGCAGTACGC	TTAAAGACATAACAGCAGTACCC	TTAAGGATATCGCAGCAGTACTC	0.557216	0.690293	0.557216	0.887127	0.954221	1	0.337969	0.396587	0.434783	((((((.(((....))).)))))).............................	0	0
18899	18899	85	6	13112	4730	AATCTTTGTAAGCTTTAGCAGCA	AACCATTATACGCTGTAACAGCA	AAACTTTCTAAGCTGTATCAGCA	0.571113	0.678822	0.571113	0.887112	0.794101	0.6406	0.279595	0.203695	0.347826	((((((.(((....))).)))))).................((((...)))).	-3.8	0
24522	24522	116	6	4727	13109	CATTATACGCTGTAACAGCATCA	CTTTGTAAGCTTTAGCAGCATCT	CATTCTAAGCTCTAACAGCATCG	0.543498	0.701102	0.543498	0.887093	0.744085	0.972522	0.557938	0.618344	0.434783	((((((.(((....))).))))))..............(((.....)))....	-1.9	0
18713	18713	83	6	13255	5937	GCAGTACAGACAACACGATGCAC	TCTGTACAAACAACACCATCCAA	CCAGTACAAACAACACGATGCAC	0.536546	0.706158	0.536546	0.886871	0.802294	0.786058	0.267842	0.689083	0.478261	((((((.(((....))).)))))).............................	0	0
28544	28544	180	6	11684	7021	TCAGTCTAAAGTAGCGGTTGAGT	AACACCTAAAGCAGCGGTTGAGT	TACGTCTAAAGCAGCGGTTGAGT	0.571406	0.677844	0.571406	0.886554	0.612425	0.844369	0.186173	0.190886	0.478261	((((((.(((....))).))))))....(((.(((........)))....)))	-2.3	0
3632	3632	20	6	26387	21445	TTAACAATATTGCAGCAGTACGC	TTAAAGACATAACAGCAGTACCC	TTAACGAGATAGCAGCAGTACGC	0.538437	0.703644	0.538437	0.886018	0.954221	1	0.337969	0.396587	0.478261	((((((.(((....))).)))))).............................	0	0
24526	24526	116	6	4727	13109	CATTATACGCTGTAACAGCATCA	CTTTGTAAGCTTTAGCAGCATCT	CCTTTTACGCTATAACAGCATCG	0.549981	0.694344	0.549981	0.885772	0.744085	0.972522	0.557938	0.618344	0.434783	((((((.(((....))).))))))..............(((.....)))....	-2.2	0
25015	25015	120	6	18045	12097	TTCAGCTTGTAAAGTTGCCACAT	TATAGCTTGTAAGGTTGCCCTGT	TTTAGCTTGTAAGGTTGCCTCCT	0.590258	0.660264	0.590258	0.885638	0.733212	0.720184	0.438274	0.392924	0.434783	((((((.(((....))).))))))...(((((((.....))))))).......	-3.6	0
26898	26898	140	6	18044	12096	TCAGCTTGTAAAGTTGCCACATT	ATAGCTTGTAAGGTTGCCCTGTT	TTAGCTTGTAAAGTTGCCACTTT	0.685661	0.560486	0.560486	0.885594	0.702525	0.725632	0.345618	0.357785	0.347826	((((((.(((....))).))))))((.((((..(....)..))))..))....	-2.5	0
24915	24915	120	6	18045	12097	TTCAGCTTGTAAAGTTGCCACAT	TATAGCTTGTAAGGTTGCCCTGT	TTTAGCTTGTAAGGTTGCCCTTT	0.540139	0.701519	0.540139	0.885369	0.733212	0.720184	0.438274	0.392924	0.391304	((((((.(((....))).))))))...(((((((.....))))))).......	-3.6	0
3650	3650	20	6	26387	21445	TTAACAATATTGCAGCAGTACGC	TTAAAGACATAACAGCAGTACCC	TTAACGATATACCAGCAGTACGC	0.532948	0.70682	0.532948	0.885228	0.954221	1	0.337969	0.396587	0.434783	((((((.(((....))).)))))).............................	0	0
24300	24300	116	6	4727	13109	CATTATACGCTGTAACAGCATCA	CTTTGTAAGCTTTAGCAGCATCT	CCTTCTACGCTGTAACAGCATCT	0.682026	0.563907	0.563907	0.884958	0.744085	0.972522	0.557938	0.618344	0.478261	((((((.(((....))).))))))..............((((...))))....	-3.9	0
24377	24377	116	6	4727	13109	CATTATACGCTGTAACAGCATCA	CTTTGTAAGCTTTAGCAGCATCT	CTTTATACGCTGTATCAGCATCG	0.617314	0.633636	0.617314	0.88463	0.744085	0.972522	0.557938	0.618344	0.434783	((((((.(((....))).))))))..............((((...))))....	-3.9	0
9738	9738	47	6	13254	5936	CAGTACAGACAACACGATGCACC	CTGTACAAACAACACCATCCAAT	CGGTACAAACAACACGATGCATT	0.714995	0.520492	0.520492	0.884381	0.880924	0.678378	0.476623	0.427878	0.434783	((((((.(((....))).)))))).............................	0	0
18468	18468	83	6	13255	5937	GCAGTACAGACAACACGATGCAC	TCTGTACAAACAACACCATCCAA	ACTGTACAGACAACACGATTCAG	0.636576	0.613393	0.613393	0.884014	0.802294	0.786058	0.267842	0.689083	0.434783	((((((.(((....))).))))))((((.(..(((.......))).).)))).	-1.2	0
24987	24987	120	6	18045	12097	TTCAGCTTGTAAAGTTGCCACAT	TATAGCTTGTAAGGTTGCCCTGT	TACAGCTTGTAAGGTTGCCACGT	0.647054	0.60212	0.60212	0.883871	0.733212	0.720184	0.438274	0.392924	0.478261	((((((.(((....))).))))))........(((((.....)))))......	-3.2	0
18889	18889	85	6	13112	4730	AATCTTTGTAAGCTTTAGCAGCA	AACCATTATACGCTGTAACAGCA	AAACTTTCTACGCTTTATCAGCA	0.694661	0.546114	0.546114	0.883625	0.794101	0.6406	0.279595	0.203695	0.347826	((((((.(((....))).)))))).................(((.....))).	-2	0
25042	25042	120	6	18045	12097	TTCAGCTTGTAAAGTTGCCACAT	TATAGCTTGTAAGGTTGCCCTGT	TACAGCTTGTAAGGTTGCCATAT	0.635663	0.61332	0.61332	0.883306	0.733212	0.720184	0.438274	0.392924	0.391304	((((((.(((....))).))))))........(((((.....)))))......	-3.2	0
24848	24848	116	6	4727	13109	CATTATACGCTGTAACAGCATCA	CTTTGTAAGCTTTAGCAGCATCT	CCTTGTACGCTATAACAGCATCA	0.581991	0.664371	0.581991	0.883234	0.744085	0.972522	0.557938	0.618344	0.434783	((((((.(((....))).))))))..............(((.....)))....	-2.2	0
3580	3580	20	6	26387	21445	TTAACAATATTGCAGCAGTACGC	TTAAAGACATAACAGCAGTACCC	TTAATGATATTGCAGCAGTACGC	0.665599	0.579695	0.579695	0.882648	0.954221	1	0.337969	0.396587	0.391304	((((((.(((....))).))))))....(((...((......))..)))....	-0.7	0
24966	24966	120	6	18045	12097	TTCAGCTTGTAAAGTTGCCACAT	TATAGCTTGTAAGGTTGCCCTGT	TTAAGCTTGTAAGGTTGCCTTGT	0.703548	0.532974	0.532974	0.882633	0.733212	0.720184	0.438274	0.392924	0.391304	((((((.(((....))).))))))...............(((((...))))).	-2.4	0
6941	6941	26	6	9161	18931	TAGGAAATTGAATAATAGAGCCA	TAGGATATTCAATAGTCCAGTCA	TAGGATATTGAATAGTACAGGCA	0.646372	0.600449	0.600449	0.882234	0.940766	0.610003	0.319833	0.17556	0.347826	((((((.(((....))).))))))....((((..........)))).......	-1.2	0
25041	25041	120	6	18045	12097	TTCAGCTTGTAAAGTTGCCACAT	TATAGCTTGTAAGGTTGCCCTGT	TACAGCTTGTAAGGTTGCCCTAT	0.64019	0.606995	0.606995	0.882206	0.733212	0.720184	0.438274	0.392924	0.434783	((((((.(((....))).))))))........(((((.....)))))......	-3.2	0
10259	10259	47	6	13254	5936	CAGTACAGACAACACGATGCACC	CTGTACAAACAACACCATCCAAT	CCGTACAAACAACACTATTCACG	0.601734	0.645005	0.601734	0.882108	0.880924	0.678378	0.476623	0.427878	0.434783	((((((.(((....))).)))))).............................	0	0
3764	3764	20	6	26387	21445	TTAACAATATTGCAGCAGTACGC	TTAAAGACATAACAGCAGTACCC	TTAAGAACATAGCAGCAGTACCC	0.684177	0.556673	0.556673	0.882033	0.954221	1	0.337969	0.396587	0.434783	((((((.(((....))).)))))).............................	0	0
24680	24680	116	6	4727	13109	CATTATACGCTGTAACAGCATCA	CTTTGTAAGCTTTAGCAGCATCT	CTTTCTACGCTGTAACAGCATCC	0.670704	0.572389	0.572389	0.881744	0.744085	0.972522	0.557938	0.618344	0.478261	((((((.(((....))).))))))..............((((...))))....	-3.9	0
24577	24577	116	6	4727	13109	CATTATACGCTGTAACAGCATCA	CTTTGTAAGCTTTAGCAGCATCT	CCTTGTACGCTATATCAGCATCC	0.53331	0.701614	0.53331	0.881296	0.744085	0.972522	0.557938	0.618344	0.478261	((((((.(((....))).))))))..............(((.....)))....	-2.2	0
24923	24923	120	6	18045	12097	TTCAGCTTGTAAAGTTGCCACAT	TATAGCTTGTAAGGTTGCCCTGT	TTTAGCTTGTAAGGTTGCCATTT	0.523548	0.708829	0.523548	0.881215	0.733212	0.720184	0.438274	0.392924	0.347826	((((((.(((....))).))))))((.(((((((.....)))))))..))...	-4.1	0
3332	3332	20	6	26387	21445	TTAACAATATTGCAGCAGTACGC	TTAAAGACATAACAGCAGTACCC	TTAAGGATATTTCAGCAGTACTC	0.546976	0.690293	0.546976	0.880731	0.954221	1	0.337969	0.396587	0.347826	((((((.(((....))).))))))(((((..........))))).........	-0.9	0
18924	18924	85	6	13112	4730	AATCTTTGTAAGCTTTAGCAGCA	AACCATTATACGCTGTAACAGCA	AAACGTTCTACGCTCTAGCAGCA	0.613462	0.631167	0.613462	0.880174	0.794101	0.6406	0.279595	0.203695	0.478261	((((((.(((....))).)))))).................(((.....))).	-2	0
24769	24769	116	6	4727	13109	CATTATACGCTGTAACAGCATCA	CTTTGTAAGCTTTAGCAGCATCT	CCTTCTACGCTGTAGCAGCATCA	0.555634	0.682514	0.555634	0.880087	0.744085	0.972522	0.557938	0.618344	0.521739	((((((.(((....))).))))))..............((((...))))....	-3.9	0
25003	25003	120	6	18045	12097	TTCAGCTTGTAAAGTTGCCACAT	TATAGCTTGTAAGGTTGCCCTGT	TACAGCTTGTAAGGTTGCCATCT	0.661212	0.579978	0.579978	0.879532	0.733212	0.720184	0.438274	0.392924	0.434783	((((((.(((....))).))))))........(((((.....)))))......	-3.2	0
3425	3425	20	6	26387	21445	TTAACAATATTGCAGCAGTACGC	TTAAAGACATAACAGCAGTACCC	TTAAACAAATCGCAGCAGTACTC	0.536992	0.696276	0.536992	0.879295	0.954221	1	0.337969	0.396587	0.391304	((((((.(((....))).)))))).............................	0	0
24752	24752	116	6	4727	13109	CATTATACGCTGTAACAGCATCA	CTTTGTAAGCTTTAGCAGCATCT	CATTATAAGCTTTAGCAGCATCA	0.527684	0.702936	0.527684	0.878959	0.744085	0.972522	0.557938	0.618344	0.347826	((((((.(((....))).))))))..............(((.....)))....	-1.9	0
24920	24920	120	6	18045	12097	TTCAGCTTGTAAAGTTGCCACAT	TATAGCTTGTAAGGTTGCCCTGT	TTAAGCTTGTAAGGTTGCCCTTT	0.703548	0.525245	0.525245	0.877988	0.733212	0.720184	0.438274	0.392924	0.391304	((((((.(((....))).))))))................((((....)))).	-2	0
18947	18947	85	6	13112	4730	AATCTTTGTAAGCTTTAGCAGCA	AACCATTATACGCTGTAACAGCA	AAACCTTCTATGCTTTAACAGCA	0.619374	0.621472	0.619374	0.877412	0.794101	0.6406	0.279595	0.203695	0.347826	((((((.(((....))).))))))................((((.....))))	-2.4	0
24949	24949	120	6	18045	12097	TTCAGCTTGTAAAGTTGCCACAT	TATAGCTTGTAAGGTTGCCCTGT	TTTAGCTTGTAAGGTTGCCACTT	0.577841	0.660264	0.577841	0.877411	0.733212	0.720184	0.438274	0.392924	0.391304	((((((.(((....))).))))))((.(((((((.....)))))))..))...	-4	0
18936	18936	85	6	13112	4730	AATCTTTGTAAGCTTTAGCAGCA	AACCATTATACGCTGTAACAGCA	AAACTTTCTAAGCTGTACCAGCA	0.598791	0.64127	0.598791	0.877369	0.794101	0.6406	0.279595	0.203695	0.391304	((((((.(((....))).)))))).................((((...)))).	-3.8	0
3795	3795	20	6	26387	21445	TTAACAATATTGCAGCAGTACGC	TTAAAGACATAACAGCAGTACCC	TTAATAACATAACAGCAGTACCC	0.531803	0.697531	0.531803	0.877134	0.954221	1	0.337969	0.396587	0.347826	((((((.(((....))).)))))).............................	0	0
11061	11061	47	6	13254	5936	CAGTACAGACAACACGATGCACC	CTGTACAAACAACACCATCCAAT	CAGTACAGACAACACCATACACA	0.682265	0.550852	0.550852	0.876883	0.880924	0.678378	0.476623	0.427878	0.434783	((((((.(((....))).)))))).............................	0	0
24726	24726	116	6	4727	13109	CATTATACGCTGTAACAGCATCA	CTTTGTAAGCTTTAGCAGCATCT	CATTGTAAGCTTTATCAGCATCA	0.604557	0.634998	0.604557	0.876762	0.744085	0.972522	0.557938	0.618344	0.347826	((((((.(((....))).))))))..............(((.....)))....	-1.9	0
9761	9761	47	6	13254	5936	CAGTACAGACAACACGATGCACC	CTGTACAAACAACACCATCCAAT	CGGTACAAACAACACGATCCATT	0.625907	0.612508	0.612508	0.875743	0.880924	0.678378	0.476623	0.427878	0.434783	((((((.(((....))).)))))).............................	0	0
18823	18823	83	6	13255	5937	GCAGTACAGACAACACGATGCAC	TCTGTACAAACAACACCATCCAA	CCAGTACAGACAACACGATGCAA	0.592483	0.644714	0.592483	0.875609	0.802294	0.786058	0.267842	0.689083	0.478261	((((((.(((....))).)))))).............................	0	0
3583	3583	20	6	26387	21445	TTAACAATATTGCAGCAGTACGC	TTAAAGACATAACAGCAGTACCC	TTAAAGATATTGCAGCAGTACGC	0.665599	0.568558	0.568558	0.875374	0.954221	1	0.337969	0.396587	0.391304	((((((.(((....))).)))))).............(((((...)))))...	-0.5	0
3672	3672	20	6	26387	21445	TTAACAATATTGCAGCAGTACGC	TTAAAGACATAACAGCAGTACCC	TTAACGAGATTACAGCAGTACGC	0.549959	0.680634	0.549959	0.875053	0.954221	1	0.337969	0.396587	0.434783	((((((.(((....))).))))))................(((....)))...	-0.1	0
18764	18764	83	6	13255	5937	GCAGTACAGACAACACGATGCAC	TCTGTACAAACAACACCATCCAA	ACTGTACAGACAACACGATACAC	0.665662	0.567199	0.567199	0.87454	0.802294	0.786058	0.267842	0.689083	0.434783	((((((.(((....))).))))))........((((..(......)..)))).	-0.6	0
24702	24702	116	6	4727	13109	CATTATACGCTGTAACAGCATCA	CTTTGTAAGCTTTAGCAGCATCT	CATTCTAAGCTCTAACAGCATCC	0.543257	0.685118	0.543257	0.874366	0.744085	0.972522	0.557938	0.618344	0.434783	((((((.(((....))).))))))..............(((.....)))....	-1.9	0
3584	3584	20	6	26387	21445	TTAACAATATTGCAGCAGTACGC	TTAAAGACATAACAGCAGTACCC	TTAAACATATTGCAGCAGTACGC	0.665599	0.566694	0.566694	0.874165	0.954221	1	0.337969	0.396587	0.391304	((((((.(((....))).)))))).............(((((...)))))...	-0.5	0
24565	24565	116	6	4727	13109	CATTATACGCTGTAACAGCATCA	CTTTGTAAGCTTTAGCAGCATCT	CTTTATACGCTGTATCAGCATCC	0.617041	0.61919	0.617041	0.874148	0.744085	0.972522	0.557938	0.618344	0.434783	((((((.(((....))).))))))..............((((...))))....	-3.9	0
24742	24742	116	6	4727	13109	CATTATACGCTGTAACAGCATCA	CTTTGTAAGCTTTAGCAGCATCT	CATTTTACGCTATATCAGCATCA	0.5444	0.683931	0.5444	0.874147	0.744085	0.972522	0.557938	0.618344	0.347826	((((((.(((....))).))))))..............(((.....)))....	-2.2	0
3620	3620	20	6	26387	21445	TTAACAATATTGCAGCAGTACGC	TTAAAGACATAACAGCAGTACCC	TTAAATATATAGCAGCAGTACGC	0.521225	0.700886	0.521225	0.873451	0.954221	1	0.337969	0.396587	0.347826	((((((.(((....))).)))))).............................	0	0
18926	18926	85	6	13112	4730	AATCTTTGTAAGCTTTAGCAGCA	AACCATTATACGCTGTAACAGCA	AAACTTTCTACGCTATAGCAGCA	0.67887	0.549579	0.549579	0.873442	0.794101	0.6406	0.279595	0.203695	0.391304	((((((.(((....))).)))))).................(((.....))).	-2.2	0
25023	25023	120	6	18045	12097	TTCAGCTTGTAAAGTTGCCACAT	TATAGCTTGTAAGGTTGCCCTGT	TTTAGCTTGTAAGGTTGCCACCT	0.571709	0.660264	0.571709	0.873385	0.733212	0.720184	0.438274	0.392924	0.434783	((((((.(((....))).))))))((.(((((((.....)))))))..))...	-4	0
9813	9813	47	6	13254	5936	CAGTACAGACAACACGATGCACC	CTGTACAAACAACACCATCCAAT	CAGTACAGACAACACTATTCAGT	0.663439	0.567451	0.567451	0.873013	0.880924	0.678378	0.476623	0.427878	0.391304	((((((.(((....))).))))))((((...(((.........))).))))..	-0.5	0
3755	3755	20	6	26387	21445	TTAACAATATTGCAGCAGTACGC	TTAAAGACATAACAGCAGTACCC	TTAACGAAATCGCAGCAGTACCC	0.61941	0.613261	0.613261	0.871641	0.954221	1	0.337969	0.396587	0.478261	((((((.(((....))).))))))....(((...((....))....)))....	-0.8	0
24360	24360	116	6	4727	13109	CATTATACGCTGTAACAGCATCA	CTTTGTAAGCTTTAGCAGCATCT	CTTTGTAAGCTTTATCAGCATCG	0.559059	0.668672	0.559059	0.87159	0.744085	0.972522	0.557938	0.618344	0.391304	((((((.(((....))).))))))..............(((.....)))....	-1.9	0
24991	24991	120	6	18045	12097	TTCAGCTTGTAAAGTTGCCACAT	TATAGCTTGTAAGGTTGCCCTGT	TTTAGCTTGTAAGGTTGCCCAGT	0.540139	0.683643	0.540139	0.871274	0.733212	0.720184	0.438274	0.392924	0.434783	((((((.(((....))).))))))...(((((((.....))))))).......	-3.6	0
3436	3436	20	6	26387	21445	TTAACAATATTGCAGCAGTACGC	TTAAAGACATAACAGCAGTACCC	TTAACCATATAGCAGCAGTACTC	0.635159	0.596294	0.596294	0.871203	0.954221	1	0.337969	0.396587	0.391304	((((((.(((....))).)))))).............................	0	0
6950	6950	26	6	9161	18931	TAGGAAATTGAATAATAGAGCCA	TAGGATATTCAATAGTCCAGTCA	TAGGAGATTTAATAGTACAGCCA	0.543505	0.680791	0.543505	0.871134	0.940766	0.610003	0.319833	0.17556	0.347826	((((((.(((....))).))))))....((((..........)))).......	-1.2	0
6939	6939	26	6	9161	18931	TAGGAAATTGAATAATAGAGCCA	TAGGATATTCAATAGTCCAGTCA	TAGGAGATTTAATAGTACAGGCA	0.588262	0.642432	0.588262	0.871074	0.940766	0.610003	0.319833	0.17556	0.347826	((((((.(((....))).))))))....((((..........)))).......	-1.2	0
10285	10285	47	6	13254	5936	CAGTACAGACAACACGATGCACC	CTGTACAAACAACACCATCCAAT	CAGTACAGACAACACTATGCACG	0.674694	0.550105	0.550105	0.870533	0.880924	0.678378	0.476623	0.427878	0.478261	((((((.(((....))).))))))........((..((......))..))...	-2.2	0
10434	10434	47	6	13254	5936	CAGTACAGACAACACGATGCACC	CTGTACAAACAACACCATCCAAT	CTGTACAGACAACACTATTCATC	0.665447	0.56117	0.56117	0.870478	0.880924	0.678378	0.476623	0.427878	0.391304	((((((.(((....))).))))))((((...(((.......)))...))))..	-1.7	0
26884	26884	140	6	18044	12096	TCAGCTTGTAAAGTTGCCACATT	ATAGCTTGTAAGGTTGCCCTGTT	ACAGCTTGTAAGGTTGCCTCTTT	0.622079	0.608634	0.608634	0.870298	0.702525	0.725632	0.345618	0.357785	0.434783	((((((.(((....))).)))))).......(((((.....))))).......	-3.2	0
24130	24130	116	6	4727	13109	CATTATACGCTGTAACAGCATCA	CTTTGTAAGCTTTAGCAGCATCT	CGTTGTAAGCTTTATCAGCATCT	0.561858	0.664414	0.561858	0.870132	0.744085	0.972522	0.557938	0.618344	0.391304	((((((.(((....))).)))))).......((((..........))))....	-2.2	0
10249	10249	47	6	13254	5936	CAGTACAGACAACACGATGCACC	CTGTACAAACAACACCATCCAAT	CTGTACAGACAACACTATTCACG	0.664837	0.56117	0.56117	0.870012	0.880924	0.678378	0.476623	0.427878	0.434783	((((((.(((....))).))))))((((...(((.......)))...))))..	-1.6	0
18427	18427	83	6	13255	5937	GCAGTACAGACAACACGATGCAC	TCTGTACAAACAACACCATCCAA	ACTGTACAGACAACACGATACAT	0.640731	0.588482	0.588482	0.86997	0.802294	0.786058	0.267842	0.689083	0.391304	((((((.(((....))).))))))........((((..(......)..)))).	-0.7	0
18919	18919	85	6	13112	4730	AATCTTTGTAAGCTTTAGCAGCA	AACCATTATACGCTGTAACAGCA	AAACGTTATACGCTGTAGCAGCA	0.658578	0.568054	0.568054	0.869719	0.794101	0.6406	0.279595	0.203695	0.434783	((((((.(((....))).)))))).................((((...)))).	-3.9	0
3598	3598	20	6	26387	21445	TTAACAATATTGCAGCAGTACGC	TTAAAGACATAACAGCAGTACCC	TTAAGGATATGGCAGCAGTACGC	0.601607	0.626846	0.601607	0.868831	0.954221	1	0.337969	0.396587	0.478261	((((((.(((....))).)))))).............................	0	0
3503	3503	20	6	26387	21445	TTAACAATATTGCAGCAGTACGC	TTAAAGACATAACAGCAGTACCC	TTAACCATATTACAGCAGTACTC	0.648751	0.576795	0.576795	0.868084	0.954221	1	0.337969	0.396587	0.347826	((((((.(((....))).))))))................(((....)))...	-0.1	0
3455	3455	20	6	26387	21445	TTAACAATATTGCAGCAGTACGC	TTAAAGACATAACAGCAGTACCC	TTAACCACATAGCAGCAGTACTC	0.60879	0.618362	0.60879	0.867754	0.954221	1	0.337969	0.396587	0.434783	((((((.(((....))).)))))).............................	0	0
9762	9762	47	6	13254	5936	CAGTACAGACAACACGATGCACC	CTGTACAAACAACACCATCCAAT	CCGTACAAACAACACGATCCATT	0.633022	0.593452	0.593452	0.8677	0.880924	0.678378	0.476623	0.427878	0.434783	((((((.(((....))).)))))).............................	0	0
10788	10788	47	6	13254	5936	CAGTACAGACAACACGATGCACC	CTGTACAAACAACACCATCCAAT	CAGTACAAACAACACGATCCAAC	0.639468	0.586155	0.586155	0.867466	0.880924	0.678378	0.476623	0.427878	0.434783	((((((.(((....))).)))))).............................	0	0
3720	3720	20	6	26387	21445	TTAACAATATTGCAGCAGTACGC	TTAAAGACATAACAGCAGTACCC	TTAAGGATATTGCAGCAGTACCC	0.603261	0.621428	0.603261	0.866082	0.954221	1	0.337969	0.396587	0.434783	((((((.(((....))).))))))..........((.(((((...))))).))	-2.1	0
24985	24985	120	6	18045	12097	TTCAGCTTGTAAAGTTGCCACAT	TATAGCTTGTAAGGTTGCCCTGT	TACAGCTTGTAAGGTTGCCGCGT	0.622204	0.60212	0.60212	0.865845	0.733212	0.720184	0.438274	0.392924	0.521739	((((((.(((....))).))))))........(((((.....)))))......	-3.2	0
18471	18471	83	6	13255	5937	GCAGTACAGACAACACGATGCAC	TCTGTACAAACAACACCATCCAA	ACCGTACAGACAACACGATTCAG	0.677086	0.539402	0.539402	0.865679	0.802294	0.786058	0.267842	0.689083	0.478261	((((((.(((....))).))))))((((....(((.........))).)))).	-0.9	0
3687	3687	20	6	26387	21445	TTAACAATATTGCAGCAGTACGC	TTAAAGACATAACAGCAGTACCC	TTAAGAATATGACAGCAGTACGC	0.587847	0.635438	0.587847	0.865647	0.954221	1	0.337969	0.396587	0.391304	((((((.(((....))).)))))).............................	0	0
9902	9902	47	6	13254	5936	CAGTACAGACAACACGATGCACC	CTGTACAAACAACACCATCCAAT	CCGTACAAACAACACTATTCACT	0.521895	0.690118	0.521895	0.865238	0.880924	0.678378	0.476623	0.427878	0.391304	((((((.(((....))).)))))).............................	0	0
24907	24907	120	6	18045	12097	TTCAGCTTGTAAAGTTGCCACAT	TATAGCTTGTAAGGTTGCCCTGT	TTCAGCTTGTAAGGTTGCCTTTT	0.646839	0.573686	0.573686	0.864591	0.733212	0.720184	0.438274	0.392924	0.391304	((((((.(((....))).))))))........(((((.....)))))......	-2.8	0
24928	24928	120	6	18045	12097	TTCAGCTTGTAAAGTTGCCACAT	TATAGCTTGTAAGGTTGCCCTGT	TTAAGCTTGTAAGGTTGCCATTT	0.681938	0.530718	0.530718	0.864118	0.733212	0.720184	0.438274	0.392924	0.347826	((((((.(((....))).))))))((.(((((.........)))))..))...	-1.4	0
24999	24999	120	6	18045	12097	TTCAGCTTGTAAAGTTGCCACAT	TATAGCTTGTAAGGTTGCCCTGT	TACAGCTTGTAAGGTTGCCGTCT	0.682166	0.52961	0.52961	0.863618	0.733212	0.720184	0.438274	0.392924	0.478261	((((((.(((....))).))))))........(((((.....)))))......	-3.2	0
24842	24842	116	6	4727	13109	CATTATACGCTGTAACAGCATCA	CTTTGTAAGCTTTAGCAGCATCT	CTTTTTACGCTATAACAGCATCA	0.549139	0.666422	0.549139	0.863523	0.744085	0.972522	0.557938	0.618344	0.347826	((((((.(((....))).))))))..............(((.....)))....	-2.2	0
18612	18612	83	6	13255	5937	GCAGTACAGACAACACGATGCAC	TCTGTACAAACAACACCATCCAA	TCCGTACAGACAACACGATACAG	0.634524	0.585594	0.585594	0.863447	0.802294	0.786058	0.267842	0.689083	0.478261	((((((.(((....))).)))))).............................	0	0
24906	24906	120	6	18045	12097	TTCAGCTTGTAAAGTTGCCACAT	TATAGCTTGTAAGGTTGCCCTGT	TTGAGCTTGTAAGGTTGCCTTTT	0.645129	0.573686	0.573686	0.863312	0.733212	0.720184	0.438274	0.392924	0.391304	((((((.(((....))).))))))...(((((.........))))).......	-1.8	0
24942	24942	120	6	18045	12097	TTCAGCTTGTAAAGTTGCCACAT	TATAGCTTGTAAGGTTGCCCTGT	TTTAGCTTGTAAAGTTGCCTCTT	0.685103	0.524791	0.524791	0.863001	0.733212	0.720184	0.438274	0.392924	0.347826	((((((.(((....))).))))))...(((((((.....))))))).......	-3.9	0
24945	24945	120	6	18045	12097	TTCAGCTTGTAAAGTTGCCACAT	TATAGCTTGTAAGGTTGCCCTGT	TTTAGCTTGTAAGGTTGCCGCTT	0.55565	0.660264	0.55565	0.862958	0.733212	0.720184	0.438274	0.392924	0.434783	((((((.(((....))).))))))...(((((((.....))))))).......	-3.6	0
18994	18994	85	6	13112	4730	AATCTTTGTAAGCTTTAGCAGCA	AACCATTATACGCTGTAACAGCA	AAACATTCTAAGCTCTAACAGCA	0.532651	0.678944	0.532651	0.86295	0.794101	0.6406	0.279595	0.203695	0.347826	((((((.(((....))).)))))).................(((.....))).	-1.9	0
24500	24500	116	6	4727	13109	CATTATACGCTGTAACAGCATCA	CTTTGTAAGCTTTAGCAGCATCT	CGTTCTACGCTGTAACAGCATCG	0.650259	0.567184	0.567184	0.862864	0.744085	0.972522	0.557938	0.618344	0.521739	((((((.(((....))).))))))..............((((...))))....	-3.9	0
24807	24807	116	6	4727	13109	CATTATACGCTGTAACAGCATCA	CTTTGTAAGCTTTAGCAGCATCT	CATTCTACGCTTTAACAGCATCA	0.553974	0.661537	0.553974	0.862855	0.744085	0.972522	0.557938	0.618344	0.391304	((((((.(((....))).))))))..............(((.....)))....	-2	0
3521	3521	20	6	26387	21445	TTAACAATATTGCAGCAGTACGC	TTAAAGACATAACAGCAGTACCC	TTAACCACATTACAGCAGTACTC	0.621818	0.598141	0.598141	0.862803	0.954221	1	0.337969	0.396587	0.391304	((((((.(((....))).))))))................(((....)))...	-0.1	0
3484	3484	20	6	26387	21445	TTAACAATATTGCAGCAGTACGC	TTAAAGACATAACAGCAGTACCC	TTAATAATATACCAGCAGTACTC	0.658932	0.556755	0.556755	0.862652	0.954221	1	0.337969	0.396587	0.304348	((((((.(((....))).)))))).............................	0	0
18911	18911	85	6	13112	4730	AATCTTTGTAAGCTTTAGCAGCA	AACCATTATACGCTGTAACAGCA	AAACATTCTACGCTTTAGCAGCA	0.684046	0.524535	0.524535	0.862007	0.794101	0.6406	0.279595	0.203695	0.391304	((((((.(((....))).)))))).................(((.....))).	-2	0
3576	3576	20	6	26387	21445	TTAACAATATTGCAGCAGTACGC	TTAAAGACATAACAGCAGTACCC	TTAACGATATATCAGCAGTACGC	0.532948	0.676223	0.532948	0.860995	0.954221	1	0.337969	0.396587	0.391304	((((((.(((....))).)))))).............................	0	0
24257	24257	116	6	4727	13109	CATTATACGCTGTAACAGCATCA	CTTTGTAAGCTTTAGCAGCATCT	CATTGTATGCTTTAACAGCATCT	0.640048	0.575532	0.575532	0.860755	0.744085	0.972522	0.557938	0.618344	0.347826	((((((.(((....))).))))))............(((((.....)))))..	-3.5	0
27988	27988	172	5	10062	7249	AAACCACTCTGCAAAACAGCTGA	AAACCACTCTGCAACTAAGCCAA	AAACCACTCTGCAACAAAGCTTA	0.63026	0.585729	0.585729	0.86041	0.6299	0.697048	0.127984	0.141628	0.391304	((((((.(((....))).))))))................((......))...	-0.7	0
27995	27995	172	5	10062	7249	AAACCACTCTGCAAAACAGCTGA	AAACCACTCTGCAACTAAGCCAA	AAACCACTCTGCAACAAAGCCCA	0.574975	0.639611	0.574975	0.860057	0.6299	0.697048	0.127984	0.141628	0.478261	((((((.(((....))).))))))................((......))...	-0.3	0
24548	24548	116	6	4727	13109	CATTATACGCTGTAACAGCATCA	CTTTGTAAGCTTTAGCAGCATCT	CTTTGTAAGCTTTATCAGCATCC	0.558812	0.653427	0.558812	0.859789	0.744085	0.972522	0.557938	0.618344	0.391304	((((((.(((....))).))))))..............(((.....)))....	-1.9	0
18991	18991	85	6	13112	4730	AATCTTTGTAAGCTTTAGCAGCA	AACCATTATACGCTGTAACAGCA	AAACGTTATACGCTCTAACAGCA	0.623758	0.59153	0.59153	0.85964	0.794101	0.6406	0.279595	0.203695	0.391304	((((((.(((....))).)))))).................(((.....))).	-2	0
25052	25052	120	6	18045	12097	TTCAGCTTGTAAAGTTGCCACAT	TATAGCTTGTAAGGTTGCCCTGT	TTTAGCTTGTAAGGTTGCCTCAT	0.550459	0.660264	0.550459	0.859624	0.733212	0.720184	0.438274	0.392924	0.391304	((((((.(((....))).))))))...(((((((.....))))))).......	-3.6	0
3388	3388	20	6	26387	21445	TTAACAATATTGCAGCAGTACGC	TTAAAGACATAACAGCAGTACCC	TTAAATATATGGCAGCAGTACTC	0.647563	0.565287	0.565287	0.859586	0.954221	1	0.337969	0.396587	0.347826	((((((.(((....))).)))))).............................	0	0
24168	24168	116	6	4727	13109	CATTATACGCTGTAACAGCATCA	CTTTGTAAGCTTTAGCAGCATCT	CATTATACGCTATATCAGCATCT	0.565838	0.646832	0.565838	0.859398	0.744085	0.972522	0.557938	0.618344	0.347826	((((((.(((....))).))))))..............(((.....)))....	-2.2	0
25020	25020	120	6	18045	12097	TTCAGCTTGTAAAGTTGCCACAT	TATAGCTTGTAAGGTTGCCCTGT	TTTAGCTTGTAAGGTTGCCGCCT	0.549754	0.660264	0.549754	0.859173	0.733212	0.720184	0.438274	0.392924	0.478261	((((((.(((....))).))))))...(((((((.....))))))).......	-3.6	0
19003	19003	85	6	13112	4730	AATCTTTGTAAGCTTTAGCAGCA	AACCATTATACGCTGTAACAGCA	AAACATTCTAGGCTATAACAGCA	0.657043	0.553543	0.553543	0.859136	0.794101	0.6406	0.279595	0.203695	0.347826	((((((.(((....))).)))))).................(((.....))).	-1.9	0
24648	24648	116	6	4727	13109	CATTATACGCTGTAACAGCATCA	CTTTGTAAGCTTTAGCAGCATCT	CATTGTAAGCTGTACCAGCATCC	0.581286	0.632391	0.581286	0.85896	0.744085	0.972522	0.557938	0.618344	0.478261	((((((.(((....))).))))))..............((((...))))....	-3.8	0
24131	24131	116	6	4727	13109	CATTATACGCTGTAACAGCATCA	CTTTGTAAGCTTTAGCAGCATCT	CCTTGTAAGCTTTATCAGCATCT	0.568245	0.643744	0.568245	0.858666	0.744085	0.972522	0.557938	0.618344	0.391304	((((((.(((....))).))))))..............(((.....)))....	-1.9	0
26963	26963	140	6	18044	12096	TCAGCTTGTAAAGTTGCCACATT	ATAGCTTGTAAGGTTGCCCTGTT	TTAGCTTGTAAAGTTGCCCCATT	0.618056	0.59605	0.59605	0.858643	0.702525	0.725632	0.345618	0.357785	0.391304	((((((.(((....))).))))))...((((..(....)..))))........	-2.1	0
24783	24783	116	6	4727	13109	CATTATACGCTGTAACAGCATCA	CTTTGTAAGCTTTAGCAGCATCT	CATTCTAAGCTGTAGCAGCATCA	0.674011	0.531698	0.531698	0.858484	0.744085	0.972522	0.557938	0.618344	0.434783	((((((.(((....))).))))))..............((((...))))....	-3.8	0
24344	24344	116	6	4727	13109	CATTATACGCTGTAACAGCATCA	CTTTGTAAGCTTTAGCAGCATCT	CATTCTACGCTATAACAGCATCT	0.615048	0.597942	0.597942	0.857799	0.744085	0.972522	0.557938	0.618344	0.391304	((((((.(((....))).))))))..............(((.....)))....	-2.2	0
25057	25057	120	6	18045	12097	TTCAGCTTGTAAAGTTGCCACAT	TATAGCTTGTAAGGTTGCCCTGT	TACAGCTTGTAAGGTTGCCCCAT	0.590653	0.621892	0.590653	0.857684	0.733212	0.720184	0.438274	0.392924	0.478261	((((((.(((....))).))))))........(((((.....)))))......	-3.2	0
11002	11002	47	6	13254	5936	CAGTACAGACAACACGATGCACC	CTGTACAAACAACACCATCCAAT	CAGTACAGACAACACTATTCACA	0.62021	0.591818	0.591818	0.857269	0.880924	0.678378	0.476623	0.427878	0.391304	((((((.(((....))).))))))((((...(((.........))).))))..	-0.2	0
25017	25017	120	6	18045	12097	TTCAGCTTGTAAAGTTGCCACAT	TATAGCTTGTAAGGTTGCCCTGT	TTTAGCTTGTAAAGTTGCCTCCT	0.677833	0.524791	0.524791	0.857241	0.733212	0.720184	0.438274	0.392924	0.391304	((((((.(((....))).))))))...(((((((.....))))))).......	-3.9	0
3496	3496	20	6	26387	21445	TTAACAATATTGCAGCAGTACGC	TTAAAGACATAACAGCAGTACCC	TTAACTATATTACAGCAGTACTC	0.633978	0.576795	0.576795	0.8571	0.954221	1	0.337969	0.396587	0.304348	((((((.(((....))).))))))................(((....)))...	-0.1	0
24501	24501	116	6	4727	13109	CATTATACGCTGTAACAGCATCA	CTTTGTAAGCTTTAGCAGCATCT	CCTTCTACGCTGTAACAGCATCG	0.657651	0.549539	0.549539	0.857028	0.744085	0.972522	0.557938	0.618344	0.521739	((((((.(((....))).))))))..............((((...))))....	-3.9	0
24378	24378	116	6	4727	13109	CATTATACGCTGTAACAGCATCA	CTTTGTAAGCTTTAGCAGCATCT	CGTTATACGCTGTATCAGCATCG	0.598231	0.61356	0.598231	0.856934	0.744085	0.972522	0.557938	0.618344	0.478261	((((((.(((....))).))))))..............((((...))))....	-3.9	0
18530	18530	83	6	13255	5937	GCAGTACAGACAACACGATGCAC	TCTGTACAAACAACACCATCCAA	ACAGTACACACAACACCATGCAG	0.523637	0.677102	0.523637	0.855957	0.802294	0.786058	0.267842	0.689083	0.478261	((((((.(((....))).)))))).............................	0	0
3818	3818	20	6	26387	21445	TTAACAATATTGCAGCAGTACGC	TTAAAGACATAACAGCAGTACCC	TTAACGAAATCGCAGCAGTACAC	0.655019	0.550683	0.550683	0.855746	0.954221	1	0.337969	0.396587	0.434783	((((((.(((....))).))))))....(((...((....))....)))....	-0.8	0
3488	3488	20	6	26387	21445	TTAACAATATTGCAGCAGTACGC	TTAAAGACATAACAGCAGTACCC	TTAATAACATACCAGCAGTACTC	0.631577	0.577359	0.577359	0.855706	0.954221	1	0.337969	0.396587	0.347826	((((((.(((....))).)))))).............................	0	0
18762	18762	83	6	13255	5937	GCAGTACAGACAACACGATGCAC	TCTGTACAAACAACACCATCCAA	TCTGTACAGACAACACGATACAC	0.537539	0.665627	0.537539	0.855574	0.802294	0.786058	0.267842	0.689083	0.434783	((((((.(((....))).))))))......(((....))).............	-0.7	0
10168	10168	47	6	13254	5936	CAGTACAGACAACACGATGCACC	CTGTACAAACAACACCATCCAAT	CGGTACAAACAACACTATTCAGG	0.53729	0.665716	0.53729	0.855487	0.880924	0.678378	0.476623	0.427878	0.434783	((((((.(((....))).))))))((((....((.......))....))))..	-1.3	0
10917	10917	47	6	13254	5936	CAGTACAGACAACACGATGCACC	CTGTACAAACAACACCATCCAAT	CGGTACAAACAACACTATTCAGA	0.53729	0.665716	0.53729	0.855487	0.880924	0.678378	0.476623	0.427878	0.391304	((((((.(((....))).))))))((((....((.......))....))))..	-1.3	0
24228	24228	116	6	4727	13109	CATTATACGCTGTAACAGCATCA	CTTTGTAAGCTTTAGCAGCATCT	CATTGTATGCTATAGCAGCATCT	0.578921	0.62962	0.578921	0.855319	0.744085	0.972522	0.557938	0.618344	0.391304	((((((.(((....))).))))))............(((((.....)))))..	-3.7	0
3765	3765	20	6	26387	21445	TTAACAATATTGCAGCAGTACGC	TTAAAGACATAACAGCAGTACCC	TTAACAACATAGCAGCAGTACCC	0.649142	0.556673	0.556673	0.855144	0.954221	1	0.337969	0.396587	0.434783	((((((.(((....))).)))))).............................	0	0
18625	18625	83	6	13255	5937	GCAGTACAGACAACACGATGCAC	TCTGTACAAACAACACCATCCAA	ACCGTACAAACAACACGATACAG	0.666681	0.5351	0.5351	0.854866	0.802294	0.786058	0.267842	0.689083	0.434783	((((((.(((....))).)))))).............................	0	0
10665	10665	47	6	13254	5936	CAGTACAGACAACACGATGCACC	CTGTACAAACAACACCATCCAAT	CGGTACAAACAACACTATTCACC	0.536107	0.665716	0.536107	0.854744	0.880924	0.678378	0.476623	0.427878	0.434783	((((((.(((....))).))))))((((....((.......))....))))..	-1	0
24229	24229	116	6	4727	13109	CATTATACGCTGTAACAGCATCA	CTTTGTAAGCTTTAGCAGCATCT	CATTGTAGGCTATAGCAGCATCT	0.538105	0.664014	0.538105	0.854677	0.744085	0.972522	0.557938	0.618344	0.434783	((((((.(((....))).)))))).........(((..((....)).)))...	-2.5	0
6940	6940	26	6	9161	18931	TAGGAAATTGAATAATAGAGCCA	TAGGATATTCAATAGTCCAGTCA	TAGGAAATTTAATAGTACAGGCA	0.615632	0.592428	0.592428	0.854385	0.940766	0.610003	0.319833	0.17556	0.304348	((((((.(((....))).))))))....((((..........)))).......	-1.2	0
24681	24681	116	6	4727	13109	CATTATACGCTGTAACAGCATCA	CTTTGTAAGCTTTAGCAGCATCT	CGTTCTACGCTGTAACAGCATCC	0.649971	0.554253	0.554253	0.854201	0.744085	0.972522	0.557938	0.618344	0.521739	((((((.(((....))).))))))..............((((...))))....	-3.9	0
24931	24931	120	6	18045	12097	TTCAGCTTGTAAAGTTGCCACAT	TATAGCTTGTAAGGTTGCCCTGT	TTTAGCTTGTAAGGTTGCCTGTT	0.540139	0.660264	0.540139	0.853053	0.733212	0.720184	0.438274	0.392924	0.391304	((((((.(((....))).))))))...(((((((.....))))))).......	-3.6	0
24934	24934	120	6	18045	12097	TTCAGCTTGTAAAGTTGCCACAT	TATAGCTTGTAAGGTTGCCCTGT	TTTAGCTTGTAAGGTTGCCGGTT	0.540139	0.660264	0.540139	0.853053	0.733212	0.720184	0.438274	0.392924	0.434783	((((((.(((....))).))))))...(((((((.....))))))).......	-3.6	0
24954	24954	120	6	18045	12097	TTCAGCTTGTAAAGTTGCCACAT	TATAGCTTGTAAGGTTGCCCTGT	TTTAGCTTGTAAGGTTGCCTATT	0.540139	0.660264	0.540139	0.853053	0.733212	0.720184	0.438274	0.392924	0.347826	((((((.(((....))).))))))...(((((((.....))))))).......	-3.6	0
25004	25004	120	6	18045	12097	TTCAGCTTGTAAAGTTGCCACAT	TATAGCTTGTAAGGTTGCCCTGT	TTTAGCTTGTAAGGTTGCCTGCT	0.540139	0.660264	0.540139	0.853053	0.733212	0.720184	0.438274	0.392924	0.434783	((((((.(((....))).))))))...(((((((.....))))))).......	-3.6	0
25007	25007	120	6	18045	12097	TTCAGCTTGTAAAGTTGCCACAT	TATAGCTTGTAAGGTTGCCCTGT	TTTAGCTTGTAAGGTTGCCGGCT	0.540139	0.660264	0.540139	0.853053	0.733212	0.720184	0.438274	0.392924	0.478261	((((((.(((....))).)))))).........((((.(((....))).))))	-4.9	0
25028	25028	120	6	18045	12097	TTCAGCTTGTAAAGTTGCCACAT	TATAGCTTGTAAGGTTGCCCTGT	TTTAGCTTGTAAGGTTGCCTACT	0.540139	0.660264	0.540139	0.853053	0.733212	0.720184	0.438274	0.392924	0.391304	((((((.(((....))).))))))...(((((((.....))))))).......	-3.6	0
3513	3513	20	6	26387	21445	TTAACAATATTGCAGCAGTACGC	TTAAAGACATAACAGCAGTACCC	TTAACTACATTACAGCAGTACTC	0.607658	0.598141	0.598141	0.852655	0.954221	1	0.337969	0.396587	0.347826	((((((.(((....))).)))))).........(((.(......).)))....	-0.3	0
18901	18901	85	6	13112	4730	AATCTTTGTAAGCTTTAGCAGCA	AACCATTATACGCTGTAACAGCA	AAACGTTCTACGCTCTATCAGCA	0.557485	0.644507	0.557485	0.852161	0.794101	0.6406	0.279595	0.203695	0.434783	((((((.(((....))).)))))).................(((.....))).	-2	0
11010	11010	47	6	13254	5936	CAGTACAGACAACACGATGCACC	CTGTACAAACAACACCATCCAAT	CAGTACAGACAACACCATTCACA	0.663197	0.535045	0.535045	0.852117	0.880924	0.678378	0.476623	0.427878	0.434783	((((((.(((....))).)))))).............................	0	0
25040	25040	120	6	18045	12097	TTCAGCTTGTAAAGTTGCCACAT	TATAGCTTGTAAGGTTGCCCTGT	TACAGCTTGTAAGGTTGCCGTAT	0.64019	0.560056	0.560056	0.850592	0.733212	0.720184	0.438274	0.392924	0.434783	((((((.(((....))).))))))....((..(((((.....)))))..))..	-3.8	0
3415	3415	20	6	26387	21445	TTAACAATATTGCAGCAGTACGC	TTAAAGACATAACAGCAGTACCC	TTAATGACATCGCAGCAGTACTC	0.534083	0.661993	0.534083	0.850576	0.954221	1	0.337969	0.396587	0.434783	((((((.(((....))).))))))....(((...((......))..)))....	-0.7	0
24345	24345	116	6	4727	13109	CATTATACGCTGTAACAGCATCA	CTTTGTAAGCTTTAGCAGCATCT	CTTTATACGCTATAACAGCATCT	0.570763	0.630273	0.570763	0.850303	0.744085	0.972522	0.557938	0.618344	0.347826	((((((.(((....))).))))))..............(((.....)))....	-2.2	0
18570	18570	83	6	13255	5937	GCAGTACAGACAACACGATGCAC	TCTGTACAAACAACACCATCCAA	ACTGTACAGACAACACGATCCAG	0.638358	0.561599	0.561599	0.850232	0.802294	0.786058	0.267842	0.689083	0.478261	((((((.(((....))).))))))........(((....)))...........	-0.2	0
24262	24262	116	6	4727	13109	CATTATACGCTGTAACAGCATCA	CTTTGTAAGCTTTAGCAGCATCT	CATTGTAGGCTTTAACAGCATCT	0.594922	0.606972	0.594922	0.84991	0.744085	0.972522	0.557938	0.618344	0.391304	((((((.(((....))).))))))((((.((......)).)))).........	-2.5	0
18998	18998	85	6	13112	4730	AATCTTTGTAAGCTTTAGCAGCA	AACCATTATACGCTGTAACAGCA	AAACATTCTATGCTATAACAGCA	0.541589	0.654895	0.541589	0.849827	0.794101	0.6406	0.279595	0.203695	0.304348	((((((.(((....))).))))))................((((.....))))	-2.6	0
18716	18716	83	6	13255	5937	GCAGTACAGACAACACGATGCAC	TCTGTACAAACAACACCATCCAA	ACAGTACATACAACACCATGCAC	0.537155	0.658444	0.537155	0.849755	0.802294	0.786058	0.267842	0.689083	0.434783	((((((.(((....))).)))))).............................	0	0
18963	18963	85	6	13112	4730	AATCTTTGTAAGCTTTAGCAGCA	AACCATTATACGCTGTAACAGCA	AAGCGTTCTAAGCTTTAACAGCA	0.57046	0.628912	0.57046	0.849091	0.794101	0.6406	0.279595	0.203695	0.391304	((((((.(((....))).))))))......((((.......))))........	-3.1	0
24272	24272	116	6	4727	13109	CATTATACGCTGTAACAGCATCA	CTTTGTAAGCTTTAGCAGCATCT	CCTTCTACGCTTTAACAGCATCT	0.5207	0.670649	0.5207	0.849057	0.744085	0.972522	0.557938	0.618344	0.434783	((((((.(((....))).))))))..............(((.....)))....	-2	0
26888	26888	140	6	18044	12096	TCAGCTTGTAAAGTTGCCACATT	ATAGCTTGTAAGGTTGCCCTGTT	TTAGCTTGTAAAGTTGCCGCTTT	0.63759	0.560486	0.560486	0.84892	0.702525	0.725632	0.345618	0.357785	0.391304	((((((.(((....))).))))))...((((..(....)..))))........	-2.1	0
24682	24682	116	6	4727	13109	CATTATACGCTGTAACAGCATCA	CTTTGTAAGCTTTAGCAGCATCT	CCTTCTACGCTGTAACAGCATCC	0.65736	0.53701	0.53701	0.848824	0.744085	0.972522	0.557938	0.618344	0.521739	((((((.(((....))).))))))..............((((...))))....	-3.9	0
25058	25058	120	6	18045	12097	TTCAGCTTGTAAAGTTGCCACAT	TATAGCTTGTAAGGTTGCCCTGT	TTTAGCTTGTAAGGTTGCCACAT	0.533161	0.660264	0.533161	0.848652	0.733212	0.720184	0.438274	0.392924	0.391304	((((((.(((....))).))))))((.(((((((.....)))))))..))...	-4	0
8606	8606	39	6	12655	7891	AGCTGTTACAATAAGAGGCCATG	AACTATAACATTAATAGGCAATG	AGCTGTTACAGTAATAGGCTATG	0.649802	0.545766	0.545766	0.848589	0.900378	0.608623	0.330402	0.263937	0.391304	((((((.(((....))).))))))......((((..(......)..))))...	-3.7	0
3691	3691	20	6	26387	21445	TTAACAATATTGCAGCAGTACGC	TTAAAGACATAACAGCAGTACCC	TTAACAACATGACAGCAGTACGC	0.53459	0.658953	0.53459	0.848532	0.954221	1	0.337969	0.396587	0.434783	((((((.(((....))).)))))).............................	0	0
18508	18508	83	6	13255	5937	GCAGTACAGACAACACGATGCAC	TCTGTACAAACAACACCATCCAA	TCTGTACAGACAACACGATGCAG	0.591665	0.60809	0.591665	0.848434	0.802294	0.786058	0.267842	0.689083	0.478261	((((((.(((....))).)))))).......(((((..(......)..)))))	-2.2	0
24379	24379	116	6	4727	13109	CATTATACGCTGTAACAGCATCA	CTTTGTAAGCTTTAGCAGCATCT	CCTTATACGCTGTATCAGCATCG	0.605032	0.594472	0.594472	0.84821	0.744085	0.972522	0.557938	0.618344	0.478261	((((((.(((....))).))))))..............((((...))))....	-3.9	0
3532	3532	20	6	26387	21445	TTAACAATATTGCAGCAGTACGC	TTAAAGACATAACAGCAGTACCC	TTAAGCAAATTACAGCAGTACTC	0.552247	0.643549	0.552247	0.848017	0.954221	1	0.337969	0.396587	0.347826	((((((.(((....))).))))))..........((........)).......	-1.2	0
3408	3408	20	6	26387	21445	TTAACAATATTGCAGCAGTACGC	TTAAAGACATAACAGCAGTACCC	TTAATGATATCGCAGCAGTACTC	0.557216	0.638369	0.557216	0.847352	0.954221	1	0.337969	0.396587	0.391304	((((((.(((....))).))))))....(((...((......))..)))....	-0.7	0
10614	10614	47	6	13254	5936	CAGTACAGACAACACGATGCACC	CTGTACAAACAACACCATCCAAT	CGGTACAAACAACACGATCCAGC	0.629974	0.566393	0.566393	0.847153	0.880924	0.678378	0.476623	0.427878	0.521739	((((((.(((....))).)))))).............................	0	0
6951	6951	26	6	9161	18931	TAGGAAATTGAATAATAGAGCCA	TAGGATATTCAATAGTCCAGTCA	TAGGAAATTTAATAGTACAGCCA	0.568793	0.627802	0.568793	0.847148	0.940766	0.610003	0.319833	0.17556	0.304348	((((((.(((....))).))))))....((((..........)))).......	-1.2	0
24566	24566	116	6	4727	13109	CATTATACGCTGTAACAGCATCA	CTTTGTAAGCTTTAGCAGCATCT	CGTTATACGCTGTATCAGCATCC	0.597967	0.599571	0.597967	0.846788	0.744085	0.972522	0.557938	0.618344	0.478261	((((((.(((....))).))))))..............((((...))))....	-3.9	0
24971	24971	120	6	18045	12097	TTCAGCTTGTAAAGTTGCCACAT	TATAGCTTGTAAGGTTGCCCTGT	TTTAGCTTGTAAGGTTGCCCTGT	0.540139	0.651735	0.540139	0.846468	0.733212	0.720184	0.438274	0.392924	0.434783	((((((.(((....))).))))))...(((((((.....))))))).......	-3.6	0
24951	24951	120	6	18045	12097	TTCAGCTTGTAAAGTTGCCACAT	TATAGCTTGTAAGGTTGCCCTGT	TTTAGCTTGTAAAGTTGCCACTT	0.663574	0.524791	0.524791	0.846011	0.733212	0.720184	0.438274	0.392924	0.347826	((((((.(((....))).))))))((.(((((((.....)))))))..))...	-4.3	0
3753	3753	20	6	26387	21445	TTAACAATATTGCAGCAGTACGC	TTAAAGACATAACAGCAGTACCC	TTAACGATATCGCAGCAGTACCC	0.642738	0.549648	0.549648	0.84571	0.954221	1	0.337969	0.396587	0.478261	((((((.(((....))).))))))....(((...((....))....)))....	-0.8	0
3688	3688	20	6	26387	21445	TTAACAATATTGCAGCAGTACGC	TTAAAGACATAACAGCAGTACCC	TTAACAATATGACAGCAGTACGC	0.557745	0.635438	0.557745	0.845494	0.954221	1	0.337969	0.396587	0.391304	((((((.(((....))).)))))).............................	0	0
10641	10641	47	6	13254	5936	CAGTACAGACAACACGATGCACC	CTGTACAAACAACACCATCCAAT	CTGTACAGACAACACCATACAGC	0.664746	0.522326	0.522326	0.845406	0.880924	0.678378	0.476623	0.427878	0.478261	((((((.(((....))).))))))......(((((..(......)..))))).	-2.3	0
9977	9977	47	6	13254	5936	CAGTACAGACAACACGATGCACC	CTGTACAAACAACACCATCCAAT	CTGTACAGACAACACCATACACT	0.634319	0.558858	0.558858	0.845389	0.880924	0.678378	0.476623	0.427878	0.434783	((((((.(((....))).)))))).......(((....)))............	-0.2	0
25050	25050	120	6	18045	12097	TTCAGCTTGTAAAGTTGCCACAT	TATAGCTTGTAAGGTTGCCCTGT	TTTAGCTTGTAAAGTTGCCAGAT	0.662683	0.524791	0.524791	0.845313	0.733212	0.720184	0.438274	0.392924	0.347826	((((((.(((....))).))))))((.(((((((.....)))))))..))...	-4.6	0
26943	26943	140	6	18044	12096	TCAGCTTGTAAAGTTGCCACATT	ATAGCTTGTAAGGTTGCCCTGTT	TTAGCTTGTAAAGTTGCCCTATT	0.543486	0.647393	0.543486	0.845278	0.702525	0.725632	0.345618	0.357785	0.347826	((((((.(((....))).))))))...((((..(....)..))))........	-2.1	0
28000	28000	172	5	10062	7249	AAACCACTCTGCAAAACAGCTGA	AAACCACTCTGCAACTAAGCCAA	AAACCACTCTGCAACAAAGCAAA	0.574975	0.618821	0.574975	0.844711	0.6299	0.697048	0.127984	0.141628	0.391304	((((((.(((....))).))))))...............(((......)))..	-2.5	0
28550	28550	180	6	11684	7021	TCAGTCTAAAGTAGCGGTTGAGT	AACACCTAAAGCAGCGGTTGAGT	ATAATCTAAAGCAGCGGTTGAGT	0.5645	0.62794	0.5645	0.844375	0.612425	0.844369	0.186173	0.190886	0.391304	((((((.(((....))).))))))....((.(((((.........))))).))	-1.2	0
28551	28551	180	6	11684	7021	TCAGTCTAAAGTAGCGGTTGAGT	AACACCTAAAGCAGCGGTTGAGT	AGAATCTAAAGCAGCGGTTGAGT	0.5645	0.62794	0.5645	0.844375	0.612425	0.844369	0.186173	0.190886	0.434783	((((((.(((....))).)))))).............................	0	0
24361	24361	116	6	4727	13109	CATTATACGCTGTAACAGCATCA	CTTTGTAAGCTTTAGCAGCATCT	CGTTGTAAGCTTTATCAGCATCG	0.541778	0.647485	0.541778	0.844251	0.744085	0.972522	0.557938	0.618344	0.434783	((((((.(((....))).)))))).......((((..........))))....	-2.2	0
10119	10119	47	6	13254	5936	CAGTACAGACAACACGATGCACC	CTGTACAAACAACACCATCCAAT	CGGTACAAACAACACGATCCATG	0.625907	0.566393	0.566393	0.844133	0.880924	0.678378	0.476623	0.427878	0.478261	((((((.(((....))).)))))).............................	0	0
10207	10207	47	6	13254	5936	CAGTACAGACAACACGATGCACC	CTGTACAAACAACACCATCCAAT	CGGTACAAACAACACGATCCAGG	0.625907	0.566393	0.566393	0.844133	0.880924	0.678378	0.476623	0.427878	0.521739	((((((.(((....))).)))))).............................	0	0
10868	10868	47	6	13254	5936	CAGTACAGACAACACGATGCACC	CTGTACAAACAACACCATCCAAT	CGGTACAAACAACACGATCCATA	0.625907	0.566393	0.566393	0.844133	0.880924	0.678378	0.476623	0.427878	0.434783	((((((.(((....))).)))))).............................	0	0
10956	10956	47	6	13254	5936	CAGTACAGACAACACGATGCACC	CTGTACAAACAACACCATCCAAT	CGGTACAAACAACACGATCCAGA	0.625907	0.566393	0.566393	0.844133	0.880924	0.678378	0.476623	0.427878	0.478261	((((((.(((....))).)))))).............................	0	0
18940	18940	85	6	13112	4730	AATCTTTGTAAGCTTTAGCAGCA	AACCATTATACGCTGTAACAGCA	AAACGTTCTACGCTCTACCAGCA	0.584503	0.608854	0.584503	0.844006	0.794101	0.6406	0.279595	0.203695	0.478261	((((((.(((....))).)))))).................(((.....))).	-2	0
26914	26914	140	6	18044	12096	TCAGCTTGTAAAGTTGCCACATT	ATAGCTTGTAAGGTTGCCCTGTT	ACAGCTTGTAAGGTTGCCTCGTT	0.590998	0.602332	0.590998	0.843849	0.702525	0.725632	0.345618	0.357785	0.478261	((((((.(((....))).)))))).......(((((.....))))).......	-3.2	0
10019	10019	47	6	13254	5936	CAGTACAGACAACACGATGCACC	CTGTACAAACAACACCATCCAAT	CGGTACAAACAACACGATCCAAT	0.625907	0.565146	0.565146	0.843297	0.880924	0.678378	0.476623	0.427878	0.434783	((((((.(((....))).)))))).............................	0	0
10435	10435	47	6	13254	5936	CAGTACAGACAACACGATGCACC	CTGTACAAACAACACCATCCAAT	CGGTACAGACAACACTATTCATC	0.644877	0.54339	0.54339	0.843291	0.880924	0.678378	0.476623	0.427878	0.434783	((((((.(((....))).))))))((((....((.......))....))))..	-1.1	0
10715	10715	47	6	13254	5936	CAGTACAGACAACACGATGCACC	CTGTACAAACAACACCATCCAAT	CGGTACAAACAACACGATCCACC	0.624529	0.566393	0.566393	0.843112	0.880924	0.678378	0.476623	0.427878	0.521739	((((((.(((....))).)))))).............................	0	0
24913	24913	120	6	18045	12097	TTCAGCTTGTAAAGTTGCCACAT	TATAGCTTGTAAGGTTGCCCTGT	TTTAGCTTGTAAGGTTGCCGTTT	0.540139	0.647271	0.540139	0.843035	0.733212	0.720184	0.438274	0.392924	0.391304	((((((.(((....))).))))))...(((((((.....))))))).......	-3.6	0
18997	18997	85	6	13112	4730	AATCTTTGTAAGCTTTAGCAGCA	AACCATTATACGCTGTAACAGCA	AAACCTTCTATGCTATAACAGCA	0.550063	0.638634	0.550063	0.842866	0.794101	0.6406	0.279595	0.203695	0.347826	((((((.(((....))).))))))................((((.....))))	-2.6	0
10250	10250	47	6	13254	5936	CAGTACAGACAACACGATGCACC	CTGTACAAACAACACCATCCAAT	CGGTACAGACAACACTATTCACG	0.644286	0.54339	0.54339	0.842839	0.880924	0.678378	0.476623	0.427878	0.478261	((((((.(((....))).))))))((((....((.......))....))))..	-1	0
29788	29788	203	5	11683	7020	CAGTCTAAAGTAGCGGTTGAGTA	ACACCTAAAGCAGCGGTTGAGTA	GAATCTAAAGTAGCGGTTGAGTA	0.648372	0.538431	0.538431	0.842789	0.543607	0.863875	0.126457	0.232141	0.391304	((((((.(((....))).))))))....((.((((.........))))..)).	-0.4	0
26946	26946	140	6	18044	12096	TCAGCTTGTAAAGTTGCCACATT	ATAGCTTGTAAGGTTGCCCTGTT	ACAGCTTGTAAGGTTGCCATATT	0.521814	0.661682	0.521814	0.842682	0.702525	0.725632	0.345618	0.357785	0.391304	((((((.(((....))).)))))).......(((((.....))))).......	-3.2	0
25034	25034	120	6	18045	12097	TTCAGCTTGTAAAGTTGCCACAT	TATAGCTTGTAAGGTTGCCCTGT	TTTAGCTTGTAAGGTTGCCAACT	0.523548	0.660264	0.523548	0.842645	0.733212	0.720184	0.438274	0.392924	0.391304	((((((.(((....))).))))))((.(((((((.....)))))))..))...	-4.3	0
10666	10666	47	6	13254	5936	CAGTACAGACAACACGATGCACC	CTGTACAAACAACACCATCCAAT	CCGTACAAACAACACTATTCACC	0.542201	0.645005	0.542201	0.842623	0.880924	0.678378	0.476623	0.427878	0.434783	((((((.(((....))).)))))).............................	0	0
18356	18356	83	6	13255	5937	GCAGTACAGACAACACGATGCAC	TCTGTACAAACAACACCATCCAA	ACTGTACAGACAACACGATTCAT	0.552114	0.636128	0.552114	0.842311	0.802294	0.786058	0.267842	0.689083	0.391304	((((((.(((....))).))))))((((.(..(((.......))).).)))).	-1	0
10145	10145	47	6	13254	5936	CAGTACAGACAACACGATGCACC	CTGTACAAACAACACCATCCAAT	CTGTACAGACAACACCATACATG	0.660454	0.522326	0.522326	0.842036	0.880924	0.678378	0.476623	0.427878	0.434783	((((((.(((....))).)))))).......(((....)))............	-0.2	0
10894	10894	47	6	13254	5936	CAGTACAGACAACACGATGCACC	CTGTACAAACAACACCATCCAAT	CTGTACAGACAACACCATACATA	0.660454	0.522326	0.522326	0.842036	0.880924	0.678378	0.476623	0.427878	0.391304	((((((.(((....))).)))))).......(((....)))............	-0.2	0
10981	10981	47	6	13254	5936	CAGTACAGACAACACGATGCACC	CTGTACAAACAACACCATCCAAT	CTGTACAGACAACACCATACAGA	0.660454	0.522326	0.522326	0.842036	0.880924	0.678378	0.476623	0.427878	0.434783	((((((.(((....))).))))))......(((((..(......)..))))).	-3	0
3847	3847	20	6	26387	21445	TTAACAATATTGCAGCAGTACGC	TTAAAGACATAACAGCAGTACCC	TTAATAACATAACAGCAGTACAC	0.562375	0.626355	0.562375	0.841775	0.954221	1	0.337969	0.396587	0.304348	((((((.(((....))).)))))).............................	0	0
24996	24996	120	6	18045	12097	TTCAGCTTGTAAAGTTGCCACAT	TATAGCTTGTAAGGTTGCCCTGT	TTTAGCTTGTAAGGTTGCCTTCT	0.540139	0.645173	0.540139	0.841426	0.733212	0.720184	0.438274	0.392924	0.391304	((((((.(((....))).))))))...(((((((.....))))))).......	-3.6	0
10045	10045	47	6	13254	5936	CAGTACAGACAACACGATGCACC	CTGTACAAACAACACCATCCAAT	CTGTACAGACAACACCATACAAT	0.660454	0.521176	0.521176	0.841323	0.880924	0.678378	0.476623	0.427878	0.391304	((((((.(((....))).)))))).......((((..(......)..))))..	-0.4	0
24973	24973	120	6	18045	12097	TTCAGCTTGTAAAGTTGCCACAT	TATAGCTTGTAAGGTTGCCCTGT	TTTAGCTTGTAAGGTTGCCATGT	0.523548	0.658525	0.523548	0.841283	0.733212	0.720184	0.438274	0.392924	0.391304	((((((.(((....))).))))))((.(((((((.....)))))))..))...	-4.1	0
26951	26951	140	6	18044	12096	TCAGCTTGTAAAGTTGCCACATT	ATAGCTTGTAAGGTTGCCCTGTT	ACAGCTTGTAAAGTTGCCATATT	0.653852	0.529245	0.529245	0.841203	0.702525	0.725632	0.345618	0.357785	0.347826	((((((.(((....))).)))))).......((((((...)))))).......	-3.4	0
10741	10741	47	6	13254	5936	CAGTACAGACAACACGATGCACC	CTGTACAAACAACACCATCCAAT	CTGTACAGACAACACCATACACC	0.659	0.522326	0.522326	0.840895	0.880924	0.678378	0.476623	0.427878	0.478261	((((((.(((....))).)))))).......(((....)))............	-0.2	0
10615	10615	47	6	13254	5936	CAGTACAGACAACACGATGCACC	CTGTACAAACAACACCATCCAAT	CCGTACAAACAACACGATCCAGC	0.637135	0.548773	0.548773	0.840888	0.880924	0.678378	0.476623	0.427878	0.521739	((((((.(((....))).)))))).............................	0	0
26890	26890	140	6	18044	12096	TCAGCTTGTAAAGTTGCCACATT	ATAGCTTGTAAGGTTGCCCTGTT	ACAGCTTGTAAGGTTGCCCCTTT	0.536561	0.647253	0.536561	0.840734	0.702525	0.725632	0.345618	0.357785	0.478261	((((((.(((....))).)))))).......(((((.....))))).......	-3.2	0
3418	3418	20	6	26387	21445	TTAACAATATTGCAGCAGTACGC	TTAAAGACATAACAGCAGTACCC	TTAAAGACATCGCAGCAGTACTC	0.534083	0.649275	0.534083	0.840716	0.954221	1	0.337969	0.396587	0.434783	((((((.(((....))).)))))).............................	0	0
25025	25025	120	6	18045	12097	TTCAGCTTGTAAAGTTGCCACAT	TATAGCTTGTAAGGTTGCCCTGT	TTTAGCTTGTAAAGTTGCCACCT	0.656532	0.524791	0.524791	0.840499	0.733212	0.720184	0.438274	0.392924	0.391304	((((((.(((....))).))))))((.(((((((.....)))))))..))...	-4.3	0
18524	18524	83	6	13255	5937	GCAGTACAGACAACACGATGCAC	TCTGTACAAACAACACCATCCAA	GCAGTACATACAACACCATGCAG	0.577785	0.609797	0.577785	0.840053	0.802294	0.786058	0.267842	0.689083	0.478261	((((((.(((....))).))))))......(((...............)))..	-1.7	0
18679	18679	83	6	13255	5937	GCAGTACAGACAACACGATGCAC	TCTGTACAAACAACACCATCCAA	ACTGTACAGACAACACGATTCAC	0.573596	0.613122	0.573596	0.839601	0.802294	0.786058	0.267842	0.689083	0.434783	((((((.(((....))).))))))((((.(..(((.......))).).)))).	-0.9	0
3754	3754	20	6	26387	21445	TTAACAATATTGCAGCAGTACGC	TTAAAGACATAACAGCAGTACCC	TTAACGACATCGCAGCAGTACCC	0.616055	0.569989	0.569989	0.839292	0.954221	1	0.337969	0.396587	0.521739	((((((.(((....))).))))))....(((...((....))....)))....	-0.8	0
24567	24567	116	6	4727	13109	CATTATACGCTGTAACAGCATCA	CTTTGTAAGCTTTAGCAGCATCT	CCTTATACGCTGTATCAGCATCC	0.604764	0.580918	0.580918	0.838574	0.744085	0.972522	0.557938	0.618344	0.478261	((((((.(((....))).))))))..............((((...))))....	-3.9	0
18632	18632	83	6	13255	5937	GCAGTACAGACAACACGATGCAC	TCTGTACAAACAACACCATCCAA	ACTGTACAGACAACACCATACAG	0.535893	0.644941	0.535893	0.838529	0.802294	0.786058	0.267842	0.689083	0.434783	((((((.(((....))).)))))).......(((((..(......)..)))))	-2.1	0
18467	18467	83	6	13255	5937	GCAGTACAGACAACACGATGCAC	TCTGTACAAACAACACCATCCAA	GCTGTACAGACAACACGATTCAG	0.616983	0.567824	0.567824	0.838506	0.802294	0.786058	0.267842	0.689083	0.478261	((((((.(((....))).))))))((((.((.(((....)))...)).)))).	-3.6	0
8607	8607	39	6	12655	7891	AGCTGTTACAATAAGAGGCCATG	AACTATAACATTAATAGGCAATG	AACTGTTACAGTAATAGGCTATG	0.561741	0.622323	0.561741	0.838355	0.900378	0.608623	0.330402	0.263937	0.347826	((((((.(((....))).))))))........((((((...))))))......	-2.8	0
10436	10436	47	6	13254	5936	CAGTACAGACAACACGATGCACC	CTGTACAAACAACACCATCCAAT	CCGTACAGACAACACTATTCATC	0.652208	0.526485	0.526485	0.838189	0.880924	0.678378	0.476623	0.427878	0.434783	((((((.(((....))).)))))).............................	0	0
3411	3411	20	6	26387	21445	TTAACAATATTGCAGCAGTACGC	TTAAAGACATAACAGCAGTACCC	TTAAAGATATCGCAGCAGTACTC	0.557216	0.626105	0.557216	0.838151	0.954221	1	0.337969	0.396587	0.391304	((((((.(((....))).)))))).............................	0	0
28563	28563	180	6	11684	7021	TCAGTCTAAAGTAGCGGTTGAGT	AACACCTAAAGCAGCGGTTGAGT	CAAGCCTAAAGCAGCGGTTGAGT	0.5285	0.650518	0.5285	0.838144	0.612425	0.844369	0.186173	0.190886	0.521739	((((((.(((....))).))))))...((((..((.....))...))))....	-3.9	0
24963	24963	120	6	18045	12097	TTCAGCTTGTAAAGTTGCCACAT	TATAGCTTGTAAGGTTGCCCTGT	TTCAGCTTGTAAGGTTGCCTTGT	0.646839	0.532974	0.532974	0.83813	0.733212	0.720184	0.438274	0.392924	0.434783	((((((.(((....))).))))))........(((((.....)))))......	-2.8	0
24440	24440	116	6	4727	13109	CATTATACGCTGTAACAGCATCA	CTTTGTAAGCTTTAGCAGCATCT	CTTTCTAAGCTGTAGCAGCATCG	0.623286	0.559894	0.559894	0.837835	0.744085	0.972522	0.557938	0.618344	0.478261	((((((.(((....))).))))))..............((((...))))....	-3.8	0
10120	10120	47	6	13254	5936	CAGTACAGACAACACGATGCACC	CTGTACAAACAACACCATCCAAT	CCGTACAAACAACACGATCCATG	0.633022	0.548773	0.548773	0.837776	0.880924	0.678378	0.476623	0.427878	0.478261	((((((.(((....))).)))))).............................	0	0
10208	10208	47	6	13254	5936	CAGTACAGACAACACGATGCACC	CTGTACAAACAACACCATCCAAT	CCGTACAAACAACACGATCCAGG	0.633022	0.548773	0.548773	0.837776	0.880924	0.678378	0.476623	0.427878	0.521739	((((((.(((....))).)))))).............................	0	0
10869	10869	47	6	13254	5936	CAGTACAGACAACACGATGCACC	CTGTACAAACAACACCATCCAAT	CCGTACAAACAACACGATCCATA	0.633022	0.548773	0.548773	0.837776	0.880924	0.678378	0.476623	0.427878	0.434783	((((((.(((....))).)))))).............................	0	0
10957	10957	47	6	13254	5936	CAGTACAGACAACACGATGCACC	CTGTACAAACAACACCATCCAAT	CCGTACAAACAACACGATCCAGA	0.633022	0.548773	0.548773	0.837776	0.880924	0.678378	0.476623	0.427878	0.478261	((((((.(((....))).)))))).............................	0	0
3477	3477	20	6	26387	21445	TTAACAATATTGCAGCAGTACGC	TTAAAGACATAACAGCAGTACCC	TTAACGATATGCCAGCAGTACTC	0.573659	0.610559	0.573659	0.837775	0.954221	1	0.337969	0.396587	0.434783	((((((.(((....))).)))))).............................	0	0
18956	18956	85	6	13112	4730	AATCTTTGTAAGCTTTAGCAGCA	AACCATTATACGCTGTAACAGCA	AATCGTTCTACGCTTTAACAGCA	0.584222	0.600418	0.584222	0.837745	0.794101	0.6406	0.279595	0.203695	0.391304	((((((.(((....))).)))))).................(((.....))).	-2	0
10251	10251	47	6	13254	5936	CAGTACAGACAACACGATGCACC	CTGTACAAACAACACCATCCAAT	CCGTACAGACAACACTATTCACG	0.65161	0.526485	0.526485	0.837724	0.880924	0.678378	0.476623	0.427878	0.478261	((((((.(((....))).)))))).............................	0	0
24249	24249	116	6	4727	13109	CATTATACGCTGTAACAGCATCA	CTTTGTAAGCTTTAGCAGCATCT	CATTTTAAGCTGTACCAGCATCT	0.557732	0.624944	0.557732	0.837628	0.744085	0.972522	0.557938	0.618344	0.391304	((((((.(((....))).))))))..............((((...))))....	-3.8	0
10799	10799	47	6	13254	5936	CAGTACAGACAACACGATGCACC	CTGTACAAACAACACCATCCAAT	CAGTACAGACAACACCATACAAC	0.653905	0.523423	0.523423	0.837594	0.880924	0.678378	0.476623	0.427878	0.434783	((((((.(((....))).)))))).............................	0	0
24936	24936	120	6	18045	12097	TTCAGCTTGTAAAGTTGCCACAT	TATAGCTTGTAAGGTTGCCCTGT	TTTAGCTTGTAAGGTTGCCCGTT	0.540139	0.639984	0.540139	0.837454	0.733212	0.720184	0.438274	0.392924	0.434783	((((((.(((....))).))))))...(((((((.....))))))).......	-3.6	0
24958	24958	120	6	18045	12097	TTCAGCTTGTAAAGTTGCCACAT	TATAGCTTGTAAGGTTGCCCTGT	TTTAGCTTGTAAGGTTGCCCATT	0.540139	0.639984	0.540139	0.837454	0.733212	0.720184	0.438274	0.392924	0.391304	((((((.(((....))).))))))...(((((((.....))))))).......	-3.6	0
25010	25010	120	6	18045	12097	TTCAGCTTGTAAAGTTGCCACAT	TATAGCTTGTAAGGTTGCCCTGT	TTTAGCTTGTAAGGTTGCCCGCT	0.540139	0.639984	0.540139	0.837454	0.733212	0.720184	0.438274	0.392924	0.478261	((((((.(((....))).))))))...(((((((.....))))))).......	-3.6	0
25032	25032	120	6	18045	12097	TTCAGCTTGTAAAGTTGCCACAT	TATAGCTTGTAAGGTTGCCCTGT	TTTAGCTTGTAAGGTTGCCCACT	0.540139	0.639984	0.540139	0.837454	0.733212	0.720184	0.438274	0.392924	0.434783	((((((.(((....))).))))))...(((((((.....))))))).......	-3.6	0
10020	10020	47	6	13254	5936	CAGTACAGACAACACGATGCACC	CTGTACAAACAACACCATCCAAT	CCGTACAAACAACACGATCCAAT	0.633022	0.547564	0.547564	0.836985	0.880924	0.678378	0.476623	0.427878	0.434783	((((((.(((....))).)))))).............................	0	0
24962	24962	120	6	18045	12097	TTCAGCTTGTAAAGTTGCCACAT	TATAGCTTGTAAGGTTGCCCTGT	TTGAGCTTGTAAGGTTGCCTTGT	0.645129	0.532974	0.532974	0.836811	0.733212	0.720184	0.438274	0.392924	0.434783	((((((.(((....))).))))))...............(((((...))))).	-2.4	0
3715	3715	20	6	26387	21445	TTAACAATATTGCAGCAGTACGC	TTAAAGACATAACAGCAGTACCC	TTAACGATATTTCAGCAGTACCC	0.630927	0.549648	0.549648	0.836769	0.954221	1	0.337969	0.396587	0.391304	((((((.(((....))).))))))(((((..........))))).........	-0.9	0
10716	10716	47	6	13254	5936	CAGTACAGACAACACGATGCACC	CTGTACAAACAACACCATCCAAT	CCGTACAAACAACACGATCCACC	0.631628	0.548773	0.548773	0.836723	0.880924	0.678378	0.476623	0.427878	0.521739	((((((.(((....))).)))))).............................	0	0
3412	3412	20	6	26387	21445	TTAACAATATTGCAGCAGTACGC	TTAAAGACATAACAGCAGTACCC	TTAAACATATCGCAGCAGTACTC	0.557216	0.624052	0.557216	0.836619	0.954221	1	0.337969	0.396587	0.391304	((((((.(((....))).)))))).............................	0	0
18470	18470	83	6	13255	5937	GCAGTACAGACAACACGATGCAC	TCTGTACAAACAACACCATCCAA	TCCGTACAGACAACACGATTCAG	0.546765	0.633005	0.546765	0.836449	0.802294	0.786058	0.267842	0.689083	0.478261	((((((.(((....))).))))))((((....(((.........))).)))).	-0.9	0
24843	24843	116	6	4727	13109	CATTATACGCTGTAACAGCATCA	CTTTGTAAGCTTTAGCAGCATCT	CGTTTTACGCTATAACAGCATCA	0.532164	0.645307	0.532164	0.836432	0.744085	0.972522	0.557938	0.618344	0.391304	((((((.(((....))).))))))..............(((.....)))....	-2.2	0
18941	18941	85	6	13112	4730	AATCTTTGTAAGCTTTAGCAGCA	AACCATTATACGCTGTAACAGCA	AAACTTTCTACGCTATACCAGCA	0.646823	0.53015	0.53015	0.836325	0.794101	0.6406	0.279595	0.203695	0.391304	((((((.(((....))).)))))).................(((.....))).	-2.2	0
3597	3597	20	6	26387	21445	TTAACAATATTGCAGCAGTACGC	TTAAAGACATAACAGCAGTACCC	TTAATGATATGGCAGCAGTACGC	0.601607	0.579695	0.579695	0.835451	0.954221	1	0.337969	0.396587	0.434783	((((((.(((....))).))))))....(((...((......))..)))....	-0.7	0
18860	18860	83	6	13255	5937	GCAGTACAGACAACACGATGCAC	TCTGTACAAACAACACCATCCAA	ACTGTACAGACAACACGATACAA	0.623661	0.555309	0.555309	0.835058	0.802294	0.786058	0.267842	0.689083	0.391304	((((((.(((....))).))))))........((((..(......)..)))).	-0.9	0
9816	9816	47	6	13254	5936	CAGTACAGACAACACGATGCACC	CTGTACAAACAACACCATCCAAT	CGGTACAAACAACACTATTCAGT	0.53729	0.638306	0.53729	0.834335	0.880924	0.678378	0.476623	0.427878	0.391304	((((((.(((....))).))))))((((....((.......))....))))..	-1.3	0
24921	24921	120	6	18045	12097	TTCAGCTTGTAAAGTTGCCACAT	TATAGCTTGTAAGGTTGCCCTGT	TTTAGCTTGTAAAGTTGCCCTTT	0.620277	0.557581	0.557581	0.83405	0.733212	0.720184	0.438274	0.392924	0.347826	((((((.(((....))).))))))...(((((((.....))))))).......	-3.9	0
18904	18904	85	6	13112	4730	AATCTTTGTAAGCTTTAGCAGCA	AACCATTATACGCTGTAACAGCA	AAACTTTCTACGCTATATCAGCA	0.616925	0.561195	0.561195	0.833988	0.794101	0.6406	0.279595	0.203695	0.347826	((((((.(((....))).)))))).................(((.....))).	-2.2	0
24468	24468	116	6	4727	13109	CATTATACGCTGTAACAGCATCA	CTTTGTAAGCTTTAGCAGCATCT	CATTGTATGCTTTAACAGCATCG	0.617173	0.560868	0.560868	0.833952	0.744085	0.972522	0.557938	0.618344	0.391304	((((((.(((....))).))))))............(((((.....)))))..	-3.5	0
10393	10393	47	6	13254	5936	CAGTACAGACAACACGATGCACC	CTGTACAAACAACACCATCCAAT	CGGTACAAACAACACGATCCAAG	0.625907	0.550747	0.550747	0.833716	0.880924	0.678378	0.476623	0.427878	0.478261	((((((.(((....))).)))))).............................	0	0
24394	24394	116	6	4727	13109	CATTATACGCTGTAACAGCATCA	CTTTGTAAGCTTTAGCAGCATCT	CATTATACGCTATATCAGCATCG	0.545615	0.630351	0.545615	0.83369	0.744085	0.972522	0.557938	0.618344	0.391304	((((((.(((....))).))))))..............(((.....)))....	-2.2	0
18898	18898	85	6	13112	4730	AATCTTTGTAAGCTTTAGCAGCA	AACCATTATACGCTGTAACAGCA	AAACGTTATACGCTGTATCAGCA	0.598485	0.580061	0.580061	0.833459	0.794101	0.6406	0.279595	0.203695	0.391304	((((((.(((....))).))))))(((.(((..(((...))).))).)))...	-3.9	0
26905	26905	140	6	18044	12096	TCAGCTTGTAAAGTTGCCACATT	ATAGCTTGTAAGGTTGCCCTGTT	TTAGCTTGTAAAGTTGCCCTGTT	0.549173	0.626926	0.549173	0.833443	0.702525	0.725632	0.345618	0.357785	0.391304	((((((.(((....))).))))))...((((..(....)..))))........	-2.1	0
24853	24853	116	6	4727	13109	CATTATACGCTGTAACAGCATCA	CTTTGTAAGCTTTAGCAGCATCT	CATTATACGCTATAACAGCATCA	0.595155	0.583283	0.583283	0.833324	0.744085	0.972522	0.557938	0.618344	0.347826	((((((.(((....))).))))))..............(((.....)))....	-2.2	0
24250	24250	116	6	4727	13109	CATTATACGCTGTAACAGCATCA	CTTTGTAAGCTTTAGCAGCATCT	CTTTGTAAGCTGTACCAGCATCT	0.545776	0.629677	0.545776	0.833285	0.744085	0.972522	0.557938	0.618344	0.434783	((((((.(((....))).))))))..............((((...))))....	-3.8	0
24917	24917	120	6	18045	12097	TTCAGCTTGTAAAGTTGCCACAT	TATAGCTTGTAAGGTTGCCCTGT	TTCAGCTTGTAAGGTTGCCCTTT	0.646839	0.525245	0.525245	0.833237	0.733212	0.720184	0.438274	0.392924	0.434783	((((((.(((....))).))))))........(((((.....)))))......	-2.8	0
3719	3719	20	6	26387	21445	TTAACAATATTGCAGCAGTACGC	TTAAAGACATAACAGCAGTACCC	TTAATGATATTGCAGCAGTACCC	0.603261	0.574684	0.574684	0.833179	0.954221	1	0.337969	0.396587	0.391304	((((((.(((....))).))))))....(((...((......))..)))....	-0.7	0
18935	18935	85	6	13112	4730	AATCTTTGTAAGCTTTAGCAGCA	AACCATTATACGCTGTAACAGCA	AAACGTTATACGCTGTACCAGCA	0.627489	0.547972	0.547972	0.833076	0.794101	0.6406	0.279595	0.203695	0.434783	((((((.(((....))).)))))).................((((...)))).	-3.9	0
24362	24362	116	6	4727	13109	CATTATACGCTGTAACAGCATCA	CTTTGTAAGCTTTAGCAGCATCT	CCTTGTAAGCTTTATCAGCATCG	0.547936	0.627341	0.547936	0.832941	0.744085	0.972522	0.557938	0.618344	0.434783	((((((.(((....))).))))))..............(((.....)))....	-1.9	0
3342	3342	20	6	26387	21445	TTAACAATATTGCAGCAGTACGC	TTAAAGACATAACAGCAGTACCC	TTAAACACATTTCAGCAGTACTC	0.524268	0.647147	0.524268	0.83286	0.954221	1	0.337969	0.396587	0.347826	((((((.(((....))).))))))(((((..........))))).........	-0.9	0
24549	24549	116	6	4727	13109	CATTATACGCTGTAACAGCATCA	CTTTGTAAGCTTTAGCAGCATCT	CGTTGTAAGCTTTATCAGCATCC	0.541538	0.632723	0.541538	0.832827	0.744085	0.972522	0.557938	0.618344	0.434783	((((((.(((....))).)))))).......((((..........))))....	-2.2	0
27898	27898	164	6	7889	24348	CTATAACATTAATAGGCAATGAA	CTATTAAATTGGTTGGCAATCAA	CTATCAAATTGATTGGCAATGAA	0.527446	0.644341	0.527446	0.832691	0.643273	0.818916	0.315849	0.175905	0.304348	((((((.(((....))).)))))).....((.((((...)))).)).......	-3	0
9896	9896	47	6	13254	5936	CAGTACAGACAACACGATGCACC	CTGTACAAACAACACCATCCAAT	CTGTACAGACAACACTATTCACT	0.576625	0.600419	0.576625	0.832466	0.880924	0.678378	0.476623	0.427878	0.391304	((((((.(((....))).))))))((((...(((.......)))...))))..	-1.6	0
18375	18375	83	6	13255	5937	GCAGTACAGACAACACGATGCAC	TCTGTACAAACAACACCATCCAA	ACTGTACAGACAACACGATGCAT	0.635474	0.537376	0.537376	0.832226	0.802294	0.786058	0.267842	0.689083	0.434783	((((((.(((....))).))))))........((((..(......)..)))).	-0.7	0
24916	24916	120	6	18045	12097	TTCAGCTTGTAAAGTTGCCACAT	TATAGCTTGTAAGGTTGCCCTGT	TTGAGCTTGTAAGGTTGCCCTTT	0.645129	0.525245	0.525245	0.83191	0.733212	0.720184	0.438274	0.392924	0.434783	((((((.(((....))).))))))................((((....)))).	-2	0
18763	18763	83	6	13255	5937	GCAGTACAGACAACACGATGCAC	TCTGTACAAACAACACCATCCAA	GCTGTACAGACAACACGATACAC	0.645174	0.525062	0.525062	0.831829	0.802294	0.786058	0.267842	0.689083	0.478261	((((((.(((....))).))))))........((((..(......)..)))).	-0.6	0
24534	24534	116	6	4727	13109	CATTATACGCTGTAACAGCATCA	CTTTGTAAGCTTTAGCAGCATCT	CATTCTACGCTATAACAGCATCG	0.593067	0.582707	0.582707	0.83143	0.744085	0.972522	0.557938	0.618344	0.434783	((((((.(((....))).))))))..............(((.....)))....	-2.2	0
24744	24744	116	6	4727	13109	CATTATACGCTGTAACAGCATCA	CTTTGTAAGCTTTAGCAGCATCT	CCTTGTACGCTATATCAGCATCA	0.522131	0.646517	0.522131	0.831027	0.744085	0.972522	0.557938	0.618344	0.434783	((((((.(((....))).))))))..............(((.....)))....	-2.2	0
26907	26907	140	6	18044	12096	TCAGCTTGTAAAGTTGCCACATT	ATAGCTTGTAAGGTTGCCCTGTT	TTAGCTTGTAAAGTTGCCATGTT	0.584019	0.590073	0.584019	0.83022	0.702525	0.725632	0.345618	0.357785	0.347826	((((((.(((....))).))))))((.((((..(....)..))))..))....	-2.6	0
9929	9929	47	6	13254	5936	CAGTACAGACAACACGATGCACC	CTGTACAAACAACACCATCCAAT	CAGTACAGACAACACTATGCACT	0.585174	0.58858	0.585174	0.829973	0.880924	0.678378	0.476623	0.427878	0.434783	((((((.(((....))).))))))........((..((......))..))...	-2.2	0
24449	24449	116	6	4727	13109	CATTATACGCTGTAACAGCATCA	CTTTGTAAGCTTTAGCAGCATCT	CATTGTATGCTATAGCAGCATCG	0.558231	0.613578	0.558231	0.829518	0.744085	0.972522	0.557938	0.618344	0.434783	((((((.(((....))).))))))............(((((.....)))))..	-3.7	0
24624	24624	116	6	4727	13109	CATTATACGCTGTAACAGCATCA	CTTTGTAAGCTTTAGCAGCATCT	CTTTCTAAGCTGTAGCAGCATCC	0.623011	0.547129	0.547129	0.829152	0.744085	0.972522	0.557938	0.618344	0.478261	((((((.(((....))).))))))..............((((...))))....	-3.8	0
24373	24373	116	6	4727	13109	CATTATACGCTGTAACAGCATCA	CTTTGTAAGCTTTAGCAGCATCT	CTTTCTACGCTGTATCAGCATCG	0.601986	0.570003	0.570003	0.829029	0.744085	0.972522	0.557938	0.618344	0.478261	((((((.(((....))).))))))..............((((...))))....	-3.9	0
9859	9859	47	6	13254	5936	CAGTACAGACAACACGATGCACC	CTGTACAAACAACACCATCCAAT	CGGTACAAACAACACGATCCAGT	0.625907	0.543073	0.543073	0.828667	0.880924	0.678378	0.476623	0.427878	0.478261	((((((.(((....))).)))))).............................	0	0
27999	27999	172	5	10062	7249	AAACCACTCTGCAAAACAGCTGA	AAACCACTCTGCAACTAAGCCAA	AAACCACTCTGCAACAAAGCCAA	0.574975	0.596484	0.574975	0.828486	0.6299	0.697048	0.127984	0.141628	0.434783	((((((.(((....))).))))))................((......))...	-0.3	0
3420	3420	20	6	26387	21445	TTAACAATATTGCAGCAGTACGC	TTAAAGACATAACAGCAGTACCC	TTAAATAAATCGCAGCAGTACTC	0.536992	0.63071	0.536992	0.828345	0.954221	1	0.337969	0.396587	0.347826	((((((.(((....))).)))))).............................	0	0
27992	27992	172	5	10062	7249	AAACCACTCTGCAAAACAGCTGA	AAACCACTCTGCAACTAAGCCAA	AAACCACTCTGCAACAAAGCTGA	0.585533	0.585729	0.585533	0.828207	0.6299	0.697048	0.127984	0.141628	0.434783	((((((.(((....))).)))))).............((.((......)).))	-1.6	0
10394	10394	47	6	13254	5936	CAGTACAGACAACACGATGCACC	CTGTACAAACAACACCATCCAAT	CCGTACAAACAACACGATCCAAG	0.633022	0.533613	0.533613	0.827925	0.880924	0.678378	0.476623	0.427878	0.478261	((((((.(((....))).)))))).............................	0	0
3600	3600	20	6	26387	21445	TTAACAATATTGCAGCAGTACGC	TTAAAGACATAACAGCAGTACCC	TTAAAGATATGGCAGCAGTACGC	0.601607	0.568558	0.568558	0.827762	0.954221	1	0.337969	0.396587	0.434783	((((((.(((....))).)))))).............................	0	0
18624	18624	83	6	13255	5937	GCAGTACAGACAACACGATGCAC	TCTGTACAAACAACACCATCCAA	TCCGTACAAACAACACGATACAG	0.538362	0.627958	0.538362	0.827143	0.802294	0.786058	0.267842	0.689083	0.434783	((((((.(((....))).)))))).............................	0	0
3737	3737	20	6	26387	21445	TTAACAATATTGCAGCAGTACGC	TTAAAGACATAACAGCAGTACCC	TTAAGGATATGGCAGCAGTACCC	0.545263	0.621428	0.545263	0.826731	0.954221	1	0.337969	0.396587	0.478261	((((((.(((....))).))))))..........((...((....))...)).	-0.6	0
24947	24947	120	6	18045	12097	TTCAGCTTGTAAAGTTGCCACAT	TATAGCTTGTAAGGTTGCCCTGT	TTTAGCTTGTAAAGTTGCCGCTT	0.63809	0.524791	0.524791	0.826174	0.733212	0.720184	0.438274	0.392924	0.391304	((((((.(((....))).))))))...(((((((.....))))))).......	-3.9	0
18426	18426	83	6	13255	5937	GCAGTACAGACAACACGATGCAC	TCTGTACAAACAACACCATCCAA	GCTGTACAGACAACACGATACAT	0.621011	0.544763	0.544763	0.826088	0.802294	0.786058	0.267842	0.689083	0.434783	((((((.(((....))).))))))........((((..(......)..)))).	-0.7	0
10473	10473	47	6	13254	5936	CAGTACAGACAACACGATGCACC	CTGTACAAACAACACCATCCAAT	CGGTACAAACAACACTATGCATC	0.546906	0.618794	0.546906	0.825841	0.880924	0.678378	0.476623	0.427878	0.434783	((((((.(((....))).)))))).............................	0	0
18509	18509	83	6	13255	5937	GCAGTACAGACAACACGATGCAC	TCTGTACAAACAACACCATCCAA	TCCGTACAGACAACACGATGCAG	0.629318	0.534738	0.534738	0.825824	0.802294	0.786058	0.267842	0.689083	0.521739	((((((.(((....))).)))))).............................	0	0
3722	3722	20	6	26387	21445	TTAACAATATTGCAGCAGTACGC	TTAAAGACATAACAGCAGTACCC	TTAAAGATATTGCAGCAGTACCC	0.603261	0.563644	0.563644	0.825602	0.954221	1	0.337969	0.396587	0.391304	((((((.(((....))).)))))).............(((((...)))))...	-0.5	0
10288	10288	47	6	13254	5936	CAGTACAGACAACACGATGCACC	CTGTACAAACAACACCATCCAAT	CGGTACAAACAACACTATGCACG	0.546405	0.618794	0.546405	0.825509	0.880924	0.678378	0.476623	0.427878	0.478261	((((((.(((....))).)))))).............................	0	0
24840	24840	116	6	4727	13109	CATTATACGCTGTAACAGCATCA	CTTTGTAAGCTTTAGCAGCATCT	CATTCTAAGCTCTAACAGCATCA	0.531869	0.631317	0.531869	0.825497	0.744085	0.972522	0.557938	0.618344	0.391304	((((((.(((....))).))))))..............(((.....)))....	-1.9	0
26958	26958	140	6	18044	12096	TCAGCTTGTAAAGTTGCCACATT	ATAGCTTGTAAGGTTGCCCTGTT	ACAGCTTGTAAGGTTGCCTCATT	0.55731	0.608634	0.55731	0.825245	0.702525	0.725632	0.345618	0.357785	0.434783	((((((.(((....))).))))))(((....(((((.....)))))..)))..	-3.9	0
24649	24649	116	6	4727	13109	CATTATACGCTGTAACAGCATCA	CTTTGTAAGCTTTAGCAGCATCT	CATTGTATGCTTTAACAGCATCC	0.6169	0.548081	0.548081	0.825202	0.744085	0.972522	0.557938	0.618344	0.391304	((((((.(((....))).))))))............(((((.....)))))..	-3.5	0
3786	3786	20	6	26387	21445	TTAACAATATTGCAGCAGTACGC	TTAAAGACATAACAGCAGTACCC	TTAAGAATATGACAGCAGTACCC	0.532791	0.629945	0.532791	0.825044	0.954221	1	0.337969	0.396587	0.391304	((((((.(((....))).)))))).............................	0	0
24844	24844	116	6	4727	13109	CATTATACGCTGTAACAGCATCA	CTTTGTAAGCTTTAGCAGCATCT	CCTTTTACGCTATAACAGCATCA	0.538213	0.625231	0.538213	0.824977	0.744085	0.972522	0.557938	0.618344	0.391304	((((((.(((....))).))))))..............(((.....)))....	-2.2	0
24535	24535	116	6	4727	13109	CATTATACGCTGTAACAGCATCA	CTTTGTAAGCTTTAGCAGCATCT	CTTTATACGCTATAACAGCATCG	0.550365	0.614214	0.550365	0.824718	0.744085	0.972522	0.557938	0.618344	0.391304	((((((.(((....))).))))))..............(((.....)))....	-2.2	0
10559	10559	47	6	13254	5936	CAGTACAGACAACACGATGCACC	CTGTACAAACAACACCATCCAAT	CTGTACAGACAACACTATTCAGC	0.604284	0.56117	0.56117	0.824665	0.880924	0.678378	0.476623	0.427878	0.434783	((((((.(((....))).))))))((((...(((.......)))...))))..	-1.9	0
24993	24993	120	6	18045	12097	TTCAGCTTGTAAAGTTGCCACAT	TATAGCTTGTAAGGTTGCCCTGT	TTTAGCTTGTAAAGTTGCCCAGT	0.620277	0.543373	0.543373	0.824619	0.733212	0.720184	0.438274	0.392924	0.391304	((((((.(((....))).))))))...(((((((.....))))))).......	-3.9	0
3723	3723	20	6	26387	21445	TTAACAATATTGCAGCAGTACGC	TTAAAGACATAACAGCAGTACCC	TTAAACATATTGCAGCAGTACCC	0.603261	0.561796	0.561796	0.824342	0.954221	1	0.337969	0.396587	0.391304	((((((.(((....))).)))))).............(((((...)))))...	-0.5	0
26921	26921	140	6	18044	12096	TCAGCTTGTAAAGTTGCCACATT	ATAGCTTGTAAGGTTGCCCTGTT	TCAGCTTGTAAGGTTGCCCCGTT	0.598211	0.567065	0.567065	0.824269	0.702525	0.725632	0.345618	0.357785	0.521739	((((((.(((....))).)))))).......(((((.....))))).......	-2.8	0
24470	24470	116	6	4727	13109	CATTATACGCTGTAACAGCATCA	CTTTGTAAGCTTTAGCAGCATCT	CATTGTAGGCTTTAACAGCATCG	0.57366	0.591507	0.57366	0.823994	0.744085	0.972522	0.557938	0.618344	0.434783	((((((.(((....))).))))))((((.((......)).)))).........	-2.5	0
24929	24929	120	6	18045	12097	TTCAGCTTGTAAAGTTGCCACAT	TATAGCTTGTAAGGTTGCCCTGT	TTTAGCTTGTAAAGTTGCCATTT	0.601225	0.56339	0.56339	0.823941	0.733212	0.720184	0.438274	0.392924	0.304348	((((((.(((....))).))))))((.(((((((.....)))))))..))...	-4.4	0
10591	10591	47	6	13254	5936	CAGTACAGACAACACGATGCACC	CTGTACAAACAACACCATCCAAT	CAGTACAGACAACACTATGCAGC	0.613244	0.550105	0.550105	0.823823	0.880924	0.678378	0.476623	0.427878	0.478261	((((((.(((....))).))))))........((..((......))..))...	-2.2	0
24346	24346	116	6	4727	13109	CATTATACGCTGTAACAGCATCA	CTTTGTAAGCTTTAGCAGCATCT	CGTTATACGCTATAACAGCATCT	0.55312	0.610303	0.55312	0.823657	0.744085	0.972522	0.557938	0.618344	0.391304	((((((.(((....))).)))))).......((((((...)))))).......	-3.1	0
9817	9817	47	6	13254	5936	CAGTACAGACAACACGATGCACC	CTGTACAAACAACACCATCCAAT	CCGTACAAACAACACTATTCAGT	0.543398	0.618448	0.543398	0.823261	0.880924	0.678378	0.476623	0.427878	0.391304	((((((.(((....))).))))))((((....((.......))....))))..	-0.2	0
9860	9860	47	6	13254	5936	CAGTACAGACAACACGATGCACC	CTGTACAAACAACACCATCCAAT	CCGTACAAACAACACGATCCAGT	0.633022	0.526178	0.526178	0.823153	0.880924	0.678378	0.476623	0.427878	0.478261	((((((.(((....))).)))))).............................	0	0
24580	24580	116	6	4727	13109	CATTATACGCTGTAACAGCATCA	CTTTGTAAGCTTTAGCAGCATCT	CATTATACGCTATATCAGCATCC	0.545374	0.61598	0.545374	0.822718	0.744085	0.972522	0.557938	0.618344	0.391304	((((((.(((....))).))))))..............(((.....)))....	-2.2	0
24550	24550	116	6	4727	13109	CATTATACGCTGTAACAGCATCA	CTTTGTAAGCTTTAGCAGCATCT	CCTTGTAAGCTTTATCAGCATCC	0.547694	0.613039	0.547694	0.822061	0.744085	0.972522	0.557938	0.618344	0.434783	((((((.(((....))).))))))..............(((.....)))....	-1.9	0
24976	24976	120	6	18045	12097	TTCAGCTTGTAAAGTTGCCACAT	TATAGCTTGTAAGGTTGCCCTGT	TTTAGCTTGTAAGGTTGCCTGGT	0.540139	0.619637	0.540139	0.82201	0.733212	0.720184	0.438274	0.392924	0.434783	((((((.(((....))).))))))...(((((((.....))))))).......	-3.6	0
24978	24978	120	6	18045	12097	TTCAGCTTGTAAAGTTGCCACAT	TATAGCTTGTAAGGTTGCCCTGT	TTTAGCTTGTAAGGTTGCCGGGT	0.540139	0.619637	0.540139	0.82201	0.733212	0.720184	0.438274	0.392924	0.478261	((((((.(((....))).))))))...(((((((.....))))))).......	-3.6	0
24988	24988	120	6	18045	12097	TTCAGCTTGTAAAGTTGCCACAT	TATAGCTTGTAAGGTTGCCCTGT	TTTAGCTTGTAAGGTTGCCTAGT	0.540139	0.619637	0.540139	0.82201	0.733212	0.720184	0.438274	0.392924	0.391304	((((((.(((....))).))))))...(((((((.....))))))).......	-3.6	0
10063	10063	47	6	13254	5936	CAGTACAGACAACACGATGCACC	CTGTACAAACAACACCATCCAAT	CTGTACAGACAACACTATTCATG	0.600383	0.56117	0.56117	0.82181	0.880924	0.678378	0.476623	0.427878	0.391304	((((((.(((....))).))))))((((...(((.......)))...))))..	-1.7	0
10163	10163	47	6	13254	5936	CAGTACAGACAACACGATGCACC	CTGTACAAACAACACCATCCAAT	CTGTACAGACAACACTATTCAGG	0.600383	0.56117	0.56117	0.82181	0.880924	0.678378	0.476623	0.427878	0.434783	((((((.(((....))).)))))).....((((...((......))...))))	-3.8	0
10812	10812	47	6	13254	5936	CAGTACAGACAACACGATGCACC	CTGTACAAACAACACCATCCAAT	CTGTACAGACAACACTATTCATA	0.600383	0.56117	0.56117	0.82181	0.880924	0.678378	0.476623	0.427878	0.347826	((((((.(((....))).))))))((((...(((.......)))...))))..	-1.7	0
10912	10912	47	6	13254	5936	CAGTACAGACAACACGATGCACC	CTGTACAAACAACACCATCCAAT	CTGTACAGACAACACTATTCAGA	0.600383	0.56117	0.56117	0.82181	0.880924	0.678378	0.476623	0.427878	0.391304	((((((.(((....))).))))))((((...(((.......)))...))))..	-1.9	0
25054	25054	120	6	18045	12097	TTCAGCTTGTAAAGTTGCCACAT	TATAGCTTGTAAGGTTGCCCTGT	TTTAGCTTGTAAAGTTGCCTCAT	0.632128	0.524791	0.524791	0.821579	0.733212	0.720184	0.438274	0.392924	0.347826	((((((.(((....))).))))))...(((((((.....))))))).......	-3.9	0
24925	24925	120	6	18045	12097	TTCAGCTTGTAAAGTTGCCACAT	TATAGCTTGTAAGGTTGCCCTGT	TTCAGCTTGTAAGGTTGCCATTT	0.626971	0.530718	0.530718	0.821434	0.733212	0.720184	0.438274	0.392924	0.391304	((((((.(((....))).))))))........(((((.....)))))......	-2.8	0
28546	28546	180	6	11684	7021	TCAGTCTAAAGTAGCGGTTGAGT	AACACCTAAAGCAGCGGTTGAGT	ACTATCTAAAGCAGCGGTTGAGT	0.529536	0.62794	0.529536	0.821412	0.612425	0.844369	0.186173	0.190886	0.434783	((((((.(((....))).))))))......(((..((........))...)))	-0.2	0
28547	28547	180	6	11684	7021	TCAGTCTAAAGTAGCGGTTGAGT	AACACCTAAAGCAGCGGTTGAGT	ACGATCTAAAGCAGCGGTTGAGT	0.529536	0.62794	0.529536	0.821412	0.612425	0.844369	0.186173	0.190886	0.478261	((((((.(((....))).))))))....((.(((((.........))))).))	-2.7	0
26918	26918	140	6	18044	12096	TCAGCTTGTAAAGTTGCCACATT	ATAGCTTGTAAGGTTGCCCTGTT	TTAGCTTGTAAAGTTGCCGCGTT	0.605734	0.554682	0.554682	0.821332	0.702525	0.725632	0.345618	0.357785	0.434783	((((((.(((....))).))))))...((((..(....)..))))........	-2.1	0
25022	25022	120	6	18045	12097	TTCAGCTTGTAAAGTTGCCACAT	TATAGCTTGTAAGGTTGCCCTGT	TTTAGCTTGTAAAGTTGCCGCCT	0.631319	0.524791	0.524791	0.820956	0.733212	0.720184	0.438274	0.392924	0.434783	((((((.(((....))).))))))...(((((((.....))))))).......	-3.9	0
10184	10184	47	6	13254	5936	CAGTACAGACAACACGATGCACC	CTGTACAAACAACACCATCCAAT	CAGTACAGACAACACTATGCAGG	0.609285	0.550105	0.550105	0.82088	0.880924	0.678378	0.476623	0.427878	0.478261	((((((.(((....))).)))))).....((.((..((......))..)).))	-3	0
10933	10933	47	6	13254	5936	CAGTACAGACAACACGATGCACC	CTGTACAAACAACACCATCCAAT	CAGTACAGACAACACTATGCAGA	0.609285	0.550105	0.550105	0.82088	0.880924	0.678378	0.476623	0.427878	0.434783	((((((.(((....))).))))))........((..((......))..))...	-2.2	0
10659	10659	47	6	13254	5936	CAGTACAGACAACACGATGCACC	CTGTACAAACAACACCATCCAAT	CTGTACAGACAACACTATTCACC	0.599061	0.56117	0.56117	0.820845	0.880924	0.678378	0.476623	0.427878	0.434783	((((((.(((....))).))))))((((...(((.......)))...))))..	-1.6	0
27991	27991	172	5	10062	7249	AAACCACTCTGCAAAACAGCTGA	AAACCACTCTGCAACTAAGCCAA	AAACCACTCTGCAACAAAGCATA	0.574975	0.585729	0.574975	0.820777	0.6299	0.697048	0.127984	0.141628	0.391304	((((((.(((....))).))))))...............(((......)))..	-2.3	0
27996	27996	172	5	10062	7249	AAACCACTCTGCAAAACAGCTGA	AAACCACTCTGCAACTAAGCCAA	AAACCACTCTGCAACAAAGCACA	0.574975	0.585729	0.574975	0.820777	0.6299	0.697048	0.127984	0.141628	0.434783	((((((.(((....))).))))))...............(((......)))..	-2.2	0
18892	18892	85	6	13112	4730	AATCTTTGTAAGCTTTAGCAGCA	AACCATTATACGCTGTAACAGCA	AAACATTCTACGCTTTATCAGCA	0.621629	0.535622	0.535622	0.820557	0.794101	0.6406	0.279595	0.203695	0.347826	((((((.(((....))).)))))).................(((.....))).	-2	0
24924	24924	120	6	18045	12097	TTCAGCTTGTAAAGTTGCCACAT	TATAGCTTGTAAGGTTGCCCTGT	TTGAGCTTGTAAGGTTGCCATTT	0.625313	0.530718	0.530718	0.820169	0.733212	0.720184	0.438274	0.392924	0.391304	((((((.(((....))).))))))((.(((((.........)))))..))...	-2.3	0
9998	9998	47	6	13254	5936	CAGTACAGACAACACGATGCACC	CTGTACAAACAACACCATCCAAT	CAGTACAGACAACACTATGCAAT	0.609285	0.548894	0.548894	0.820069	0.880924	0.678378	0.476623	0.427878	0.391304	((((((.(((....))).))))))........((..((......))..))...	-2.2	0
18937	18937	85	6	13112	4730	AATCTTTGTAAGCTTTAGCAGCA	AACCATTATACGCTGTAACAGCA	AAACCTTCTAAGCTGTACCAGCA	0.544222	0.613333	0.544222	0.819973	0.794101	0.6406	0.279595	0.203695	0.434783	((((((.(((....))).)))))).................((((...)))).	-3.8	0
24561	24561	116	6	4727	13109	CATTATACGCTGTAACAGCATCA	CTTTGTAAGCTTTAGCAGCATCT	CTTTCTACGCTGTATCAGCATCC	0.601719	0.557007	0.557007	0.819953	0.744085	0.972522	0.557938	0.618344	0.478261	((((((.(((....))).))))))..............((((...))))....	-3.9	0
10692	10692	47	6	13254	5936	CAGTACAGACAACACGATGCACC	CTGTACAAACAACACCATCCAAT	CAGTACAGACAACACTATGCACC	0.607943	0.550105	0.550105	0.819885	0.880924	0.678378	0.476623	0.427878	0.478261	((((((.(((....))).))))))........((..((......))..))...	-2.2	0
18429	18429	83	6	13255	5937	GCAGTACAGACAACACGATGCAC	TCTGTACAAACAACACCATCCAA	TCCGTACAGACAACACGATACAT	0.550334	0.607298	0.550334	0.81956	0.802294	0.786058	0.267842	0.689083	0.434783	((((((.(((....))).)))))).............................	0	0
3445	3445	20	6	26387	21445	TTAACAATATTGCAGCAGTACGC	TTAAAGACATAACAGCAGTACCC	TTAATTACATAGCAGCAGTACTC	0.537748	0.618362	0.537748	0.819478	0.954221	1	0.337969	0.396587	0.347826	((((((.(((....))).)))))).............................	0	0
3446	3446	20	6	26387	21445	TTAACAATATTGCAGCAGTACGC	TTAAAGACATAACAGCAGTACCC	TTAAGTACATAGCAGCAGTACTC	0.537748	0.618362	0.537748	0.819478	0.954221	1	0.337969	0.396587	0.391304	((((((.(((....))).)))))).........(((((.........))))).	-3.3	0
3453	3453	20	6	26387	21445	TTAACAATATTGCAGCAGTACGC	TTAAAGACATAACAGCAGTACCC	TTAATCACATAGCAGCAGTACTC	0.537748	0.618362	0.537748	0.819478	0.954221	1	0.337969	0.396587	0.391304	((((((.(((....))).)))))).............................	0	0
3454	3454	20	6	26387	21445	TTAACAATATTGCAGCAGTACGC	TTAAAGACATAACAGCAGTACCC	TTAAGCACATAGCAGCAGTACTC	0.537748	0.618362	0.537748	0.819478	0.954221	1	0.337969	0.396587	0.434783	((((((.(((....))).))))))....(((...((.....))...)))....	-1.9	0
3510	3510	20	6	26387	21445	TTAACAATATTGCAGCAGTACGC	TTAAAGACATAACAGCAGTACCC	TTAACAAGATTACAGCAGTACTC	0.619511	0.536129	0.536129	0.819285	0.954221	1	0.337969	0.396587	0.347826	((((((.(((....))).)))))).............((.(((....))).))	-0.3	0
24632	24632	116	6	4727	13109	CATTATACGCTGTAACAGCATCA	CTTTGTAAGCTTTAGCAGCATCT	CATTGTATGCTATAGCAGCATCC	0.557984	0.599589	0.557984	0.819056	0.744085	0.972522	0.557938	0.618344	0.434783	((((((.(((....))).))))))............(((((.....)))))..	-3.7	0
9978	9978	47	6	13254	5936	CAGTACAGACAACACGATGCACC	CTGTACAAACAACACCATCCAAT	CGGTACAGACAACACCATACACT	0.614711	0.541151	0.541151	0.818971	0.880924	0.678378	0.476623	0.427878	0.478261	((((((.(((....))).)))))).......(((.........))).......	-1.4	0
3434	3434	20	6	26387	21445	TTAACAATATTGCAGCAGTACGC	TTAAAGACATAACAGCAGTACCC	TTAATCATATAGCAGCAGTACTC	0.56104	0.596294	0.56104	0.818739	0.954221	1	0.337969	0.396587	0.347826	((((((.(((....))).)))))).............................	0	0
3435	3435	20	6	26387	21445	TTAACAATATTGCAGCAGTACGC	TTAAAGACATAACAGCAGTACCC	TTAAGCATATAGCAGCAGTACTC	0.56104	0.596294	0.56104	0.818739	0.954221	1	0.337969	0.396587	0.391304	((((((.(((....))).))))))....(((...((.....))...)))....	-1.9	0
10760	10760	47	6	13254	5936	CAGTACAGACAACACGATGCACC	CTGTACAAACAACACCATCCAAT	CAGTACAGACAACACTATTCAAC	0.59443	0.562349	0.562349	0.818281	0.880924	0.678378	0.476623	0.427878	0.391304	((((((.(((....))).))))))((((...(((.........))).))))..	-0.5	0
18765	18765	83	6	13255	5937	GCAGTACAGACAACACGATGCAC	TCTGTACAAACAACACCATCCAA	TCCGTACAGACAACACGATACAC	0.571747	0.585335	0.571747	0.818237	0.802294	0.786058	0.267842	0.689083	0.478261	((((((.(((....))).)))))).............................	0	0
26937	26937	140	6	18044	12096	TCAGCTTGTAAAGTTGCCACATT	ATAGCTTGTAAGGTTGCCCTGTT	TTAGCTTGTAAAGTTGCCTCCTT	0.596034	0.560486	0.560486	0.81817	0.702525	0.725632	0.345618	0.357785	0.391304	((((((.(((....))).))))))...((((..(....)..))))........	-2.1	0
3696	3696	20	6	26387	21445	TTAACAATATTGCAGCAGTACGC	TTAAAGACATAACAGCAGTACCC	TTAATAATATCACAGCAGTACGC	0.61217	0.542202	0.542202	0.817763	0.954221	1	0.337969	0.396587	0.347826	((((((.(((....))).)))))).............................	0	0
27901	27901	164	6	7889	24348	CTATAACATTAATAGGCAATGAA	CTATTAAATTGGTTGGCAATCAA	CTATGAAATTGATCGGCAATGAA	0.582008	0.573598	0.573598	0.817158	0.643273	0.818916	0.315849	0.175905	0.347826	((((((.(((....))).)))))).............((((.....))))...	-0.8	0
28564	28564	180	6	11684	7021	TCAGTCTAAAGTAGCGGTTGAGT	AACACCTAAAGCAGCGGTTGAGT	AAAGCCTAAAGCAGCGGTTGAGT	0.5285	0.622197	0.5285	0.816359	0.612425	0.844369	0.186173	0.190886	0.478261	((((((.(((....))).))))))....((..((((.........))))..))	-2.6	0
29792	29792	204	5	19745	20186	AATTCTACATCAACACCATCAAC	AATTGTTGGACAACACCATCAAC	AATTTTAGACCAACACCATCAAC	0.520092	0.62873	0.520092	0.815963	0.541439	0.851447	0.143973	0.150926	0.347826	((((((.(((....))).)))))).............................	0	0
10474	10474	47	6	13254	5936	CAGTACAGACAACACGATGCACC	CTGTACAAACAACACCATCCAAT	CCGTACAAACAACACTATGCATC	0.553123	0.599543	0.553123	0.815719	0.880924	0.678378	0.476623	0.427878	0.434783	((((((.(((....))).)))))).............................	0	0
10289	10289	47	6	13254	5936	CAGTACAGACAACACGATGCACC	CTGTACAAACAACACCATCCAAT	CCGTACAAACAACACTATGCACG	0.552616	0.599543	0.552616	0.815375	0.880924	0.678378	0.476623	0.427878	0.478261	((((((.(((....))).)))))).............................	0	0
18481	18481	83	6	13255	5937	GCAGTACAGACAACACGATGCAC	TCTGTACAAACAACACCATCCAA	ACCGTACAAACAACACGATTCAG	0.574474	0.578424	0.574474	0.815227	0.802294	0.786058	0.267842	0.689083	0.434783	((((((.(((....))).))))))((((....(((.........))).)))).	-0.9	0
24983	24983	120	6	18045	12097	TTCAGCTTGTAAAGTTGCCACAT	TATAGCTTGTAAGGTTGCCCTGT	TTTAGCTTGTAAGGTTGCCTCGT	0.528959	0.619637	0.528959	0.814707	0.733212	0.720184	0.438274	0.392924	0.434783	((((((.(((....))).))))))...(((((((.....))))))).......	-3.6	0
27908	27908	164	6	7889	24348	CTATAACATTAATAGGCAATGAA	CTATTAAATTGGTTGGCAATCAA	CTATGAAATTGATCGGCAATAAA	0.601008	0.549803	0.549803	0.814551	0.643273	0.818916	0.315849	0.175905	0.304348	((((((.(((....))).)))))).............((((.....))))...	-0.8	0
24799	24799	116	6	4727	13109	CATTATACGCTGTAACAGCATCA	CTTTGTAAGCTTTAGCAGCATCT	CATTGTAAGCTGTACCAGCATCA	0.5691	0.582731	0.5691	0.814524	0.744085	0.972522	0.557938	0.618344	0.434783	((((((.(((....))).))))))..............((((...))))....	-3.8	0
11039	11039	47	6	13254	5936	CAGTACAGACAACACGATGCACC	CTGTACAAACAACACCATCCAAT	CGGTACAAACAACACGATCCACA	0.585124	0.566393	0.566393	0.814353	0.880924	0.678378	0.476623	0.427878	0.478261	((((((.(((....))).)))))).............................	0	0
18680	18680	83	6	13255	5937	GCAGTACAGACAACACGATGCAC	TCTGTACAAACAACACCATCCAA	ACCGTACAGACAACACGATTCAC	0.610099	0.539163	0.539163	0.814197	0.802294	0.786058	0.267842	0.689083	0.478261	((((((.(((....))).))))))((((....(((.........))).)))).	-0.6	0
24651	24651	116	6	4727	13109	CATTATACGCTGTAACAGCATCA	CTTTGTAAGCTTTAGCAGCATCT	CATTGTAGGCTTTAACAGCATCC	0.573406	0.578021	0.573406	0.814188	0.744085	0.972522	0.557938	0.618344	0.434783	((((((.(((....))).))))))((((.((......)).)))).........	-2.5	0
24347	24347	116	6	4727	13109	CATTATACGCTGTAACAGCATCA	CTTTGTAAGCTTTAGCAGCATCT	CCTTATACGCTATAACAGCATCT	0.559408	0.591316	0.559408	0.813997	0.744085	0.972522	0.557938	0.618344	0.391304	((((((.(((....))).))))))..............(((.....)))....	-2.2	0
24723	24723	116	6	4727	13109	CATTATACGCTGTAACAGCATCA	CTTTGTAAGCTTTAGCAGCATCT	CTTTGTAAGCTTTATCAGCATCA	0.547097	0.602114	0.547097	0.813546	0.744085	0.972522	0.557938	0.618344	0.347826	((((((.(((....))).))))))..............(((.....)))....	-1.9	0
9979	9979	47	6	13254	5936	CAGTACAGACAACACGATGCACC	CTGTACAAACAACACCATCCAAT	CCGTACAGACAACACCATACACT	0.621699	0.524315	0.524315	0.813275	0.880924	0.678378	0.476623	0.427878	0.478261	((((((.(((....))).)))))).............................	0	0
3501	3501	20	6	26387	21445	TTAACAATATTGCAGCAGTACGC	TTAAAGACATAACAGCAGTACCC	TTAATCATATTACAGCAGTACTC	0.573046	0.576795	0.573046	0.813065	0.954221	1	0.337969	0.396587	0.304348	((((((.(((....))).))))))................(((....)))...	-0.1	0
3502	3502	20	6	26387	21445	TTAACAATATTGCAGCAGTACGC	TTAAAGACATAACAGCAGTACCC	TTAAGCATATTACAGCAGTACTC	0.573046	0.576795	0.573046	0.813065	0.954221	1	0.337969	0.396587	0.347826	((((((.(((....))).))))))..........((........)).......	-1.2	0
18951	18951	85	6	13112	4730	AATCTTTGTAAGCTTTAGCAGCA	AACCATTATACGCTGTAACAGCA	AACCGTTCTAGGCTTTAACAGCA	0.602092	0.546022	0.546022	0.812806	0.794101	0.6406	0.279595	0.203695	0.434783	((((((.(((....))).))))))((..((....))..)).(((.....))).	-1.8	0
19584	19584	90	6	13110	4728	TCTTTGTAAGCTTTAGCAGCATC	CCATTATACGCTGTAACAGCATC	GCATTGTAAGCTGTAGCAGCATC	0.533217	0.613097	0.533217	0.812533	0.787399	0.649025	0.292781	0.236665	0.478261	((((((.(((....))).))))))...............((((...))))...	-3.8	0
24935	24935	120	6	18045	12097	TTCAGCTTGTAAAGTTGCCACAT	TATAGCTTGTAAGGTTGCCCTGT	TTTAGCTTGTAAAGTTGCCGGTT	0.620277	0.524791	0.524791	0.812495	0.733212	0.720184	0.438274	0.392924	0.391304	((((((.(((....))).))))))...(((((((.....))))))).......	-3.9	0
24956	24956	120	6	18045	12097	TTCAGCTTGTAAAGTTGCCACAT	TATAGCTTGTAAGGTTGCCCTGT	TTTAGCTTGTAAAGTTGCCTATT	0.620277	0.524791	0.524791	0.812495	0.733212	0.720184	0.438274	0.392924	0.304348	((((((.(((....))).))))))...(((((((.....))))))).......	-3.9	0
25009	25009	120	6	18045	12097	TTCAGCTTGTAAAGTTGCCACAT	TATAGCTTGTAAGGTTGCCCTGT	TTTAGCTTGTAAAGTTGCCGGCT	0.620277	0.524791	0.524791	0.812495	0.733212	0.720184	0.438274	0.392924	0.434783	((((((.(((....))).)))))).........((((.(((....))).))))	-4.9	0
25030	25030	120	6	18045	12097	TTCAGCTTGTAAAGTTGCCACAT	TATAGCTTGTAAGGTTGCCCTGT	TTTAGCTTGTAAAGTTGCCTACT	0.620277	0.524791	0.524791	0.812495	0.733212	0.720184	0.438274	0.392924	0.347826	((((((.(((....))).))))))...(((((((.....))))))).......	-3.9	0
18929	18929	85	6	13112	4730	AATCTTTGTAAGCTTTAGCAGCA	AACCATTATACGCTGTAACAGCA	AAACATTCTACGCTATAGCAGCA	0.607498	0.53902	0.53902	0.812156	0.794101	0.6406	0.279595	0.203695	0.391304	((((((.(((....))).)))))).................(((.....))).	-2.2	0
3512	3512	20	6	26387	21445	TTAACAATATTGCAGCAGTACGC	TTAAAGACATAACAGCAGTACCC	TTAAGTACATTACAGCAGTACTC	0.549256	0.598141	0.549256	0.812068	0.954221	1	0.337969	0.396587	0.347826	((((((.(((....))).)))))).........(((((.........))))).	-3.3	0
24441	24441	116	6	4727	13109	CATTATACGCTGTAACAGCATCA	CTTTGTAAGCTTTAGCAGCATCT	CGTTCTAAGCTGTAGCAGCATCG	0.60402	0.542154	0.542154	0.811647	0.744085	0.972522	0.557938	0.618344	0.521739	((((((.(((....))).))))))..............((((...))))....	-3.8	0
18357	18357	83	6	13255	5937	GCAGTACAGACAACACGATGCAC	TCTGTACAAACAACACCATCCAA	ACCGTACAGACAACACGATTCAT	0.587249	0.559394	0.559394	0.811038	0.802294	0.786058	0.267842	0.689083	0.434783	((((((.(((....))).))))))((((....(((.........))).)))).	-0.7	0
10374	10374	47	6	13254	5936	CAGTACAGACAACACGATGCACC	CTGTACAAACAACACCATCCAAT	CAGTACAGACAACACTATGCAAG	0.609285	0.534908	0.534908	0.810774	0.880924	0.678378	0.476623	0.427878	0.434783	((((((.(((....))).))))))........((..((......))..))...	-2.2	0
18928	18928	85	6	13112	4730	AATCTTTGTAAGCTTTAGCAGCA	AACCATTATACGCTGTAACAGCA	AAACCTTCTACGCTATAGCAGCA	0.617004	0.525636	0.525636	0.810547	0.794101	0.6406	0.279595	0.203695	0.434783	((((((.(((....))).)))))).................(((.....))).	-2.2	0
26880	26880	140	6	18044	12096	TCAGCTTGTAAAGTTGCCACATT	ATAGCTTGTAAGGTTGCCCTGTT	TTAGCTTGTAAAGTTGCCCGTTT	0.549173	0.59605	0.549173	0.810473	0.702525	0.725632	0.345618	0.357785	0.391304	((((((.(((....))).))))))..((((.((((((...))))))...))))	-2.4	0
26902	26902	140	6	18044	12096	TCAGCTTGTAAAGTTGCCACATT	ATAGCTTGTAAGGTTGCCCTGTT	TTAGCTTGTAAAGTTGCCCATTT	0.549173	0.59605	0.549173	0.810473	0.702525	0.725632	0.345618	0.357785	0.347826	((((((.(((....))).))))))...((((..(....)..))))........	-2.1	0
26935	26935	140	6	18044	12096	TCAGCTTGTAAAGTTGCCACATT	ATAGCTTGTAAGGTTGCCCTGTT	TTAGCTTGTAAAGTTGCCCGCTT	0.549173	0.59605	0.549173	0.810473	0.702525	0.725632	0.345618	0.357785	0.434783	((((((.(((....))).))))))........(((..(((....)))..))).	-2.3	0
26881	26881	140	6	18044	12096	TCAGCTTGTAAAGTTGCCACATT	ATAGCTTGTAAGGTTGCCCTGTT	TTAGCTTGTAAAGTTGCCAGTTT	0.584019	0.560486	0.560486	0.809459	0.702525	0.725632	0.345618	0.357785	0.347826	((((((.(((....))).))))))((.((((..(....)..))))..))....	-2.8	0
26940	26940	140	6	18044	12096	TCAGCTTGTAAAGTTGCCACATT	ATAGCTTGTAAGGTTGCCCTGTT	TTAGCTTGTAAAGTTGCCAACTT	0.584019	0.560486	0.560486	0.809459	0.702525	0.725632	0.345618	0.357785	0.347826	((((((.(((....))).))))))((.((((..(....)..))))..))....	-2.8	0
26897	26897	140	6	18044	12096	TCAGCTTGTAAAGTTGCCACATT	ATAGCTTGTAAGGTTGCCCTGTT	ACAGCTTGTAAGGTTGCCACTTT	0.533276	0.608634	0.533276	0.809209	0.702525	0.725632	0.345618	0.357785	0.434783	((((((.(((....))).)))))).......(((((.....))))).......	-3.2	0
11060	11060	47	6	13254	5936	CAGTACAGACAACACGATGCACC	CTGTACAAACAACACCATCCAAT	CTGTACAGACAACACCATACACA	0.61742	0.522326	0.522326	0.808722	0.880924	0.678378	0.476623	0.427878	0.434783	((((((.(((....))).)))))).......(((....)))............	-0.2	0
18701	18701	83	6	13255	5937	GCAGTACAGACAACACGATGCAC	TCTGTACAAACAACACCATCCAA	TCTGTACAGACAACACGATGCAC	0.533129	0.607821	0.533129	0.8085	0.802294	0.786058	0.267842	0.689083	0.478261	((((((.(((....))).))))))......(((....))).............	-0.7	0
24969	24969	120	6	18045	12097	TTCAGCTTGTAAAGTTGCCACAT	TATAGCTTGTAAGGTTGCCCTGT	TTTAGCTTGTAAGGTTGCCGTGT	0.540139	0.601336	0.540139	0.808303	0.733212	0.720184	0.438274	0.392924	0.434783	((((((.(((....))).))))))...(((((((.....))))))).......	-3.6	0
24251	24251	116	6	4727	13109	CATTATACGCTGTAACAGCATCA	CTTTGTAAGCTTTAGCAGCATCT	CGTTGTAAGCTGTACCAGCATCT	0.528906	0.609725	0.528906	0.807159	0.744085	0.972522	0.557938	0.618344	0.478261	((((((.(((....))).))))))..............((((...))))....	-3.8	0
11040	11040	47	6	13254	5936	CAGTACAGACAACACGATGCACC	CTGTACAAACAACACCATCCAAT	CCGTACAAACAACACGATCCACA	0.591775	0.548773	0.548773	0.807062	0.880924	0.678378	0.476623	0.427878	0.478261	((((((.(((....))).)))))).............................	0	0
26955	26955	140	6	18044	12096	TCAGCTTGTAAAGTTGCCACATT	ATAGCTTGTAAGGTTGCCCTGTT	TTAGCTTGTAAAGTTGCCCGATT	0.543486	0.59605	0.543486	0.806631	0.702525	0.725632	0.345618	0.357785	0.391304	((((((.(((....))).))))))...((((..(....)..))))........	-2.1	0
26966	26966	140	6	18044	12096	TCAGCTTGTAAAGTTGCCACATT	ATAGCTTGTAAGGTTGCCCTGTT	TTAGCTTGTAAAGTTGCCCAATT	0.543486	0.59605	0.543486	0.806631	0.702525	0.725632	0.345618	0.357785	0.347826	((((((.(((....))).))))))...((((..(....)..))))........	-2.1	0
26920	26920	140	6	18044	12096	TCAGCTTGTAAAGTTGCCACATT	ATAGCTTGTAAGGTTGCCCTGTT	TGAGCTTGTAAGGTTGCCCCGTT	0.573497	0.567065	0.567065	0.806512	0.702525	0.725632	0.345618	0.357785	0.521739	((((((.(((....))).))))))...((((..(....)..))))........	-2.1	0
9897	9897	47	6	13254	5936	CAGTACAGACAACACGATGCACC	CTGTACAAACAACACCATCCAAT	CGGTACAGACAACACTATTCACT	0.558801	0.581395	0.558801	0.806399	0.880924	0.678378	0.476623	0.427878	0.434783	((((((.(((....))).))))))((((....((.......))....))))..	-1	0
9811	9811	47	6	13254	5936	CAGTACAGACAACACGATGCACC	CTGTACAAACAACACCATCCAAT	CTGTACAGACAACACTATTCAGT	0.600383	0.538065	0.538065	0.80621	0.880924	0.678378	0.476623	0.427878	0.391304	((((((.(((....))).))))))((((...(((.......)))...))))..	-1.9	0
9838	9838	47	6	13254	5936	CAGTACAGACAACACGATGCACC	CTGTACAAACAACACCATCCAAT	CAGTACAGACAACACTATGCAGT	0.609285	0.527456	0.527456	0.805877	0.880924	0.678378	0.476623	0.427878	0.434783	((((((.(((....))).))))))........((..((......))..))...	-2.2	0
18972	18972	85	6	13112	4730	AATCTTTGTAAGCTTTAGCAGCA	AACCATTATACGCTGTAACAGCA	AAACTTTATAGGCTGTAACAGCA	0.598447	0.539479	0.539479	0.805715	0.794101	0.6406	0.279595	0.203695	0.347826	((((((.(((....))).)))))).................((((...)))).	-3.6	0
18807	18807	83	6	13255	5937	GCAGTACAGACAACACGATGCAC	TCTGTACAAACAACACCATCCAA	ACTGTACAGACAACACGATTCAA	0.537404	0.600269	0.537404	0.805684	0.802294	0.786058	0.267842	0.689083	0.391304	((((((.(((....))).))))))((((.(..(((.......))).).)))).	-1.2	0
24442	24442	116	6	4727	13109	CATTATACGCTGTAACAGCATCA	CTTTGTAAGCTTTAGCAGCATCT	CCTTCTAAGCTGTAGCAGCATCG	0.610886	0.525287	0.525287	0.805672	0.744085	0.972522	0.557938	0.618344	0.521739	((((((.(((....))).))))))..............((((...))))....	-3.8	0
28559	28559	180	6	11684	7021	TCAGTCTAAAGTAGCGGTTGAGT	AACACCTAAAGCAGCGGTTGAGT	ACAAGCTAAAGCAGCGGTTGAGT	0.534079	0.60299	0.534079	0.805505	0.612425	0.844369	0.186173	0.190886	0.478261	((((((.(((....))).))))))...(((....(((.....))).)))....	-3.2	0
26911	26911	140	6	18044	12096	TCAGCTTGTAAAGTTGCCACATT	ATAGCTTGTAAGGTTGCCCTGTT	TTAGCTTGTAAAGTTGCCAGGTT	0.584019	0.554682	0.554682	0.805451	0.702525	0.725632	0.345618	0.357785	0.391304	((((((.(((....))).))))))...((((..((..........))..))))	-4.4	0
26929	26929	140	6	18044	12096	TCAGCTTGTAAAGTTGCCACATT	ATAGCTTGTAAGGTTGCCCTGTT	TTAGCTTGTAAAGTTGCCAAGTT	0.584019	0.554682	0.554682	0.805451	0.702525	0.725632	0.345618	0.357785	0.347826	((((((.(((....))).))))))...((((..((..........))..))))	-4.4	0
26916	26916	140	6	18044	12096	TCAGCTTGTAAAGTTGCCACATT	ATAGCTTGTAAGGTTGCCCTGTT	CTAGCTTGTAAAGTTGCCTCGTT	0.599229	0.536888	0.536888	0.804565	0.702525	0.725632	0.345618	0.357785	0.434783	((((((.(((....))).)))))).......((((((...)))))).......	-2	0
18775	18775	83	6	13255	5937	GCAGTACAGACAACACGATGCAC	TCTGTACAAACAACACCATCCAA	ACCGTACAAACAACACGATACAC	0.600723	0.534864	0.534864	0.80433	0.802294	0.786058	0.267842	0.689083	0.434783	((((((.(((....))).)))))).............................	0	0
18634	18634	83	6	13255	5937	GCAGTACAGACAACACGATGCAC	TCTGTACAAACAACACCATCCAA	ACCGTACAGACAACACCATACAG	0.569996	0.567144	0.567144	0.804082	0.802294	0.786058	0.267842	0.689083	0.478261	((((((.(((....))).)))))).............................	0	0
18469	18469	83	6	13255	5937	GCAGTACAGACAACACGATGCAC	TCTGTACAAACAACACCATCCAA	TCGGTACAGACAACACGATTCAG	0.57504	0.561683	0.561683	0.80384	0.802294	0.786058	0.267842	0.689083	0.478261	((((((.(((....))).))))))(((...(((............))).))).	-1.9	0
18740	18740	83	6	13255	5937	GCAGTACAGACAACACGATGCAC	TCTGTACAAACAACACCATCCAA	ACTGTACAGACAACACGATCCAC	0.575202	0.56135	0.56135	0.803724	0.802294	0.786058	0.267842	0.689083	0.478261	((((((.(((....))).))))))........(((....)))...........	-0.2	0
18407	18407	83	6	13255	5937	GCAGTACAGACAACACGATGCAC	TCTGTACAAACAACACCATCCAA	ACTGTACAGACAACACGATCCAT	0.553659	0.582414	0.553659	0.803582	0.802294	0.786058	0.267842	0.689083	0.434783	((((((.(((....))).))))))........(((....)))...........	-0.2	0
24943	24943	120	6	18045	12097	TTCAGCTTGTAAAGTTGCCACAT	TATAGCTTGTAAGGTTGCCCTGT	TATAGCTTGTAAAGTTGCCTCTT	0.5559	0.579908	0.5559	0.803317	0.733212	0.720184	0.438274	0.392924	0.347826	((((((.(((....))).))))))........((((((...))))))......	-2.2	0
24625	24625	116	6	4727	13109	CATTATACGCTGTAACAGCATCA	CTTTGTAAGCTTTAGCAGCATCT	CGTTCTAAGCTGTAGCAGCATCC	0.603752	0.529793	0.529793	0.803242	0.744085	0.972522	0.557938	0.618344	0.521739	((((((.(((....))).))))))..............((((...))))....	-3.8	0
24374	24374	116	6	4727	13109	CATTATACGCTGTAACAGCATCA	CTTTGTAAGCTTTAGCAGCATCT	CGTTCTACGCTGTATCAGCATCG	0.583377	0.551942	0.551942	0.8031	0.744085	0.972522	0.557938	0.618344	0.521739	((((((.(((....))).))))))..............((((...))))....	-3.9	0
3829	3829	20	6	26387	21445	TTAACAATATTGCAGCAGTACGC	TTAAAGACATAACAGCAGTACCC	TTAACGAGATTACAGCAGTACAC	0.527107	0.605899	0.527107	0.803091	0.954221	1	0.337969	0.396587	0.391304	((((((.(((....))).))))))................(((....)))...	-0.1	0
10284	10284	47	6	13254	5936	CAGTACAGACAACACGATGCACC	CTGTACAAACAACACCATCCAAT	CTGTACAGACAACACTATGCACG	0.610568	0.521618	0.521618	0.803043	0.880924	0.678378	0.476623	0.427878	0.478261	((((((.(((....))).)))))).......(((..((......))..)))..	-3	0
3356	3356	20	6	26387	21445	TTAACAATATTGCAGCAGTACGC	TTAAAGACATAACAGCAGTACCC	TTAACAATATATCAGCAGTACTC	0.60035	0.532655	0.532655	0.802584	0.954221	1	0.337969	0.396587	0.304348	((((((.(((....))).)))))).............................	0	0
3808	3808	20	6	26387	21445	TTAACAATATTGCAGCAGTACGC	TTAAAGACATAACAGCAGTACCC	TTAAGGATATGGCAGCAGTACAC	0.576609	0.558017	0.558017	0.80241	0.954221	1	0.337969	0.396587	0.434783	((((((.(((....))).)))))).............................	0	0
24254	24254	116	6	4727	13109	CATTATACGCTGTAACAGCATCA	CTTTGTAAGCTTTAGCAGCATCT	CATTTTATGCTTTAACAGCATCT	0.591903	0.541626	0.541626	0.802314	0.744085	0.972522	0.557938	0.618344	0.304348	((((((.(((....))).))))))............(((((.....)))))..	-3.5	0
24646	24646	116	6	4727	13109	CATTATACGCTGTAACAGCATCA	CTTTGTAAGCTTTAGCAGCATCT	CATTTTAAGCTGTACCAGCATCC	0.537562	0.595135	0.537562	0.801972	0.744085	0.972522	0.557938	0.618344	0.434783	((((((.(((....))).))))))..............((((...))))....	-3.8	0
24167	24167	116	6	4727	13109	CATTATACGCTGTAACAGCATCA	CTTTGTAAGCTTTAGCAGCATCT	CATTCTACGCTATATCAGCATCT	0.551788	0.581874	0.551788	0.801902	0.744085	0.972522	0.557938	0.618344	0.391304	((((((.(((....))).))))))..............(((.....)))....	-2.2	0
26922	26922	140	6	18044	12096	TCAGCTTGTAAAGTTGCCACATT	ATAGCTTGTAAGGTTGCCCTGTT	TAAGCTTGTAAGGTTGCCCCGTT	0.56687	0.567065	0.56687	0.801813	0.702525	0.725632	0.345618	0.357785	0.478261	((((((.(((....))).))))))...((((..(....)..))))........	-2.1	0
18715	18715	83	6	13255	5937	GCAGTACAGACAACACGATGCAC	TCTGTACAAACAACACCATCCAA	GCAGTACATACAACACCATGCAC	0.520622	0.609527	0.520622	0.801605	0.802294	0.786058	0.267842	0.689083	0.478261	((((((.(((....))).))))))......(((...............)))..	-1.7	0
18975	18975	85	6	13112	4730	AATCTTTGTAAGCTTTAGCAGCA	AACCATTATACGCTGTAACAGCA	AAACTTTGTACGCTGTAACAGCA	0.552964	0.579872	0.552964	0.801262	0.794101	0.6406	0.279595	0.203695	0.391304	((((((.(((....))).))))))....((((...))))..((((...)))).	-4.4	0
3627	3627	20	6	26387	21445	TTAACAATATTGCAGCAGTACGC	TTAAAGACATAACAGCAGTACCC	TTAACCATATAGCAGCAGTACGC	0.590084	0.541487	0.541487	0.800879	0.954221	1	0.337969	0.396587	0.434783	((((((.(((....))).)))))).............................	0	0
8620	8620	39	6	12655	7891	AGCTGTTACAATAAGAGGCCATG	AACTATAACATTAATAGGCAATG	AGCTGTTACAGTAATAGGCAATG	0.601132	0.528615	0.528615	0.800496	0.900378	0.608623	0.330402	0.263937	0.391304	((((((.(((....))).))))))........((((((...))))))......	-2.5	0
26962	26962	140	6	18044	12096	TCAGCTTGTAAAGTTGCCACATT	ATAGCTTGTAAGGTTGCCCTGTT	TTAGCTTGTAAAGTTGCCGCATT	0.571206	0.560486	0.560486	0.800263	0.702525	0.725632	0.345618	0.357785	0.391304	((((((.(((....))).))))))((.((((..(....)..))))....))..	-2.2	0
25018	25018	120	6	18045	12097	TTCAGCTTGTAAAGTTGCCACAT	TATAGCTTGTAAGGTTGCCCTGT	TATAGCTTGTAAAGTTGCCTCCT	0.550001	0.579908	0.550001	0.799246	0.733212	0.720184	0.438274	0.392924	0.391304	((((((.(((....))).))))))........((((((...))))))......	-2.2	0
8618	8618	39	6	12655	7891	AGCTGTTACAATAAGAGGCCATG	AACTATAACATTAATAGGCAATG	AACTGTTACAGTAAAAGGCTATG	0.577254	0.552682	0.552682	0.799174	0.900378	0.608623	0.330402	0.263937	0.347826	((((((.(((....))).)))))).......((((...))))...........	-1.7	0
10560	10560	47	6	13254	5936	CAGTACAGACAACACGATGCACC	CTGTACAAACAACACCATCCAAT	CGGTACAGACAACACTATTCAGC	0.585605	0.54339	0.54339	0.798878	0.880924	0.678378	0.476623	0.427878	0.478261	((((((.(((....))).))))))((((....((.......))....))))..	-1.3	0
24536	24536	116	6	4727	13109	CATTATACGCTGTAACAGCATCA	CTTTGTAAGCTTTAGCAGCATCT	CGTTATACGCTATAACAGCATCG	0.533352	0.594753	0.533352	0.798871	0.744085	0.972522	0.557938	0.618344	0.434783	((((((.(((....))).)))))).......((((((...)))))).......	-3.1	0
3667	3667	20	6	26387	21445	TTAACAATATTGCAGCAGTACGC	TTAAAGACATAACAGCAGTACCC	TTAACCATATTACAGCAGTACGC	0.602711	0.52378	0.52378	0.798503	0.954221	1	0.337969	0.396587	0.391304	((((((.(((....))).))))))................(((....)))...	-0.1	0
3837	3837	20	6	26387	21445	TTAACAATATTGCAGCAGTACGC	TTAAAGACATAACAGCAGTACCC	TTAAGAATATGACAGCAGTACAC	0.563421	0.565665	0.563421	0.798386	0.954221	1	0.337969	0.396587	0.347826	((((((.(((....))).)))))).............................	0	0
24939	24939	120	6	18045	12097	TTCAGCTTGTAAAGTTGCCACAT	TATAGCTTGTAAGGTTGCCCTGT	TTTAGCTTGTAAAGTTGCCAGTT	0.601225	0.524791	0.524791	0.798045	0.733212	0.720184	0.438274	0.392924	0.347826	((((((.(((....))).))))))((.(((((((.....)))))))..))...	-4.6	0
25036	25036	120	6	18045	12097	TTCAGCTTGTAAAGTTGCCACAT	TATAGCTTGTAAGGTTGCCCTGT	TTTAGCTTGTAAAGTTGCCAACT	0.601225	0.524791	0.524791	0.798045	0.733212	0.720184	0.438274	0.392924	0.347826	((((((.(((....))).))))))((.(((((((.....)))))))..))...	-4.6	0
9898	9898	47	6	13254	5936	CAGTACAGACAACACGATGCACC	CTGTACAAACAACACCATCCAAT	CCGTACAGACAACACTATTCACT	0.565153	0.563308	0.563308	0.797943	0.880924	0.678378	0.476623	0.427878	0.434783	((((((.(((....))).)))))).............................	0	0
18571	18571	83	6	13255	5937	GCAGTACAGACAACACGATGCAC	TCTGTACAAACAACACCATCCAA	TCCGTACAGACAACACGATCCAG	0.548296	0.579555	0.548296	0.797817	0.802294	0.786058	0.267842	0.689083	0.521739	((((((.(((....))).)))))).............................	0	0
24647	24647	116	6	4727	13109	CATTATACGCTGTAACAGCATCA	CTTTGTAAGCTTTAGCAGCATCT	CTTTGTAAGCTGTACCAGCATCC	0.526038	0.599643	0.526038	0.797676	0.744085	0.972522	0.557938	0.618344	0.478261	((((((.(((....))).))))))..............((((...))))....	-3.8	0
24975	24975	120	6	18045	12097	TTCAGCTTGTAAAGTTGCCACAT	TATAGCTTGTAAGGTTGCCCTGT	TTTAGCTTGTAAAGTTGCCATGT	0.601225	0.523408	0.523408	0.797137	0.733212	0.720184	0.438274	0.392924	0.347826	((((((.(((....))).))))))((.(((((((.....)))))))..))...	-4.4	0
26956	26956	140	6	18044	12096	TCAGCTTGTAAAGTTGCCACATT	ATAGCTTGTAAGGTTGCCCTGTT	TTAGCTTGTAAAGTTGCCAGATT	0.56677	0.560486	0.560486	0.797103	0.702525	0.725632	0.345618	0.357785	0.347826	((((((.(((....))).))))))((.((((..(....)..))))..))....	-2.8	0
3635	3635	20	6	26387	21445	TTAACAATATTGCAGCAGTACGC	TTAAAGACATAACAGCAGTACCC	TTAACCACATAGCAGCAGTACGC	0.565587	0.561526	0.561526	0.796994	0.954221	1	0.337969	0.396587	0.478261	((((((.(((....))).)))))).............................	0	0
24252	24252	116	6	4727	13109	CATTATACGCTGTAACAGCATCA	CTTTGTAAGCTTTAGCAGCATCT	CCTTGTAAGCTGTACCAGCATCT	0.534918	0.590757	0.534918	0.796951	0.744085	0.972522	0.557938	0.618344	0.478261	((((((.(((....))).))))))..............((((...))))....	-3.8	0
18665	18665	83	6	13255	5937	GCAGTACAGACAACACGATGCAC	TCTGTACAAACAACACCATCCAA	ACGGTACACACAACACAATACAG	0.545604	0.580401	0.545604	0.796586	0.802294	0.786058	0.267842	0.689083	0.434783	((((((.(((....))).)))))).............................	0	0
24375	24375	116	6	4727	13109	CATTATACGCTGTAACAGCATCA	CTTTGTAAGCTTTAGCAGCATCT	CCTTCTACGCTGTATCAGCATCG	0.590009	0.534771	0.534771	0.796298	0.744085	0.972522	0.557938	0.618344	0.521739	((((((.(((....))).))))))..............((((...))))....	-3.9	0
10064	10064	47	6	13254	5936	CAGTACAGACAACACGATGCACC	CTGTACAAACAACACCATCCAAT	CGGTACAGACAACACTATTCATG	0.581824	0.54339	0.54339	0.796111	0.880924	0.678378	0.476623	0.427878	0.434783	((((((.(((....))).))))))((((....((.......))....))))..	-1.1	0
10164	10164	47	6	13254	5936	CAGTACAGACAACACGATGCACC	CTGTACAAACAACACCATCCAAT	CGGTACAGACAACACTATTCAGG	0.581824	0.54339	0.54339	0.796111	0.880924	0.678378	0.476623	0.427878	0.478261	((((((.(((....))).))))))((((....((.......))....))))..	-1.3	0
10813	10813	47	6	13254	5936	CAGTACAGACAACACGATGCACC	CTGTACAAACAACACCATCCAAT	CGGTACAGACAACACTATTCATA	0.581824	0.54339	0.54339	0.796111	0.880924	0.678378	0.476623	0.427878	0.391304	((((((.(((....))).))))))((((....((.......))....))))..	-1.1	0
10913	10913	47	6	13254	5936	CAGTACAGACAACACGATGCACC	CTGTACAAACAACACCATCCAAT	CGGTACAGACAACACTATTCAGA	0.581824	0.54339	0.54339	0.796111	0.880924	0.678378	0.476623	0.427878	0.434783	((((((.(((....))).))))))((((....((.......))....))))..	-1.3	0
28567	28567	180	6	11684	7021	TCAGTCTAAAGTAGCGGTTGAGT	AACACCTAAAGCAGCGGTTGAGT	ACAAACTAAAGCAGCGGTTGAGT	0.534079	0.590367	0.534079	0.7961	0.612425	0.844369	0.186173	0.190886	0.434783	((((((.(((....))).)))))).........((((........))))....	-0.9	0
24118	24118	116	6	4727	13109	CATTATACGCTGTAACAGCATCA	CTTTGTAAGCTTTAGCAGCATCT	CATTGTAGGCTTTATCAGCATCT	0.533732	0.590661	0.533732	0.796084	0.744085	0.972522	0.557938	0.618344	0.391304	((((((.(((....))).))))))((((.((......)).)))).........	-2.3	0
9913	9913	47	6	13254	5936	CAGTACAGACAACACGATGCACC	CTGTACAAACAACACCATCCAAT	CGGTACAGACAACACCATTCACT	0.597531	0.525622	0.525622	0.795815	0.880924	0.678378	0.476623	0.427878	0.478261	((((((.(((....))).))))))((((...(((.........))).))))..	-2.1	0
24255	24255	116	6	4727	13109	CATTATACGCTGTAACAGCATCA	CTTTGTAAGCTTTAGCAGCATCT	CTTTGTATGCTTTAACAGCATCT	0.579215	0.545728	0.545728	0.795807	0.744085	0.972522	0.557938	0.618344	0.347826	((((((.(((....))).))))))............(((((.....)))))..	-3.5	0
18355	18355	83	6	13255	5937	GCAGTACAGACAACACGATGCAC	TCTGTACAAACAACACCATCCAA	GCTGTACAGACAACACGATTCAT	0.535121	0.588869	0.535121	0.795689	0.802294	0.786058	0.267842	0.689083	0.434783	((((((.(((....))).))))))((((.((.(((....)))...)).)))).	-3.4	0
26931	26931	140	6	18044	12096	TCAGCTTGTAAAGTTGCCACATT	ATAGCTTGTAAGGTTGCCCTGTT	TTAGCTTGTAAAGTTGCCCTCTT	0.549173	0.575318	0.549173	0.79535	0.702525	0.725632	0.345618	0.357785	0.391304	((((((.(((....))).))))))...((((..(....)..))))........	-2.1	0
10660	10660	47	6	13254	5936	CAGTACAGACAACACGATGCACC	CTGTACAAACAACACCATCCAAT	CGGTACAGACAACACTATTCACC	0.580543	0.54339	0.54339	0.795175	0.880924	0.678378	0.476623	0.427878	0.478261	((((((.(((....))).))))))((((....((.......))....))))..	-1	0
27997	27997	172	5	10062	7249	AAACCACTCTGCAAAACAGCTGA	AAACCACTCTGCAACTAAGCCAA	AAACCACTCTGCAACAAAGCTAA	0.561202	0.563097	0.561202	0.795001	0.6299	0.697048	0.127984	0.141628	0.391304	((((((.(((....))).))))))................((......))...	-0.7	0
18961	18961	85	6	13112	4730	AATCTTTGTAAGCTTTAGCAGCA	AACCATTATACGCTGTAACAGCA	AACCTTTCTAAGCTTTAACAGCA	0.540146	0.583147	0.540146	0.79487	0.794101	0.6406	0.279595	0.203695	0.347826	((((((.(((....))).)))))).................(((.....))).	-1.9	0
18895	18895	85	6	13112	4730	AATCTTTGTAAGCTTTAGCAGCA	AACCATTATACGCTGTAACAGCA	AAACTTTCTAGGCTGTATCAGCA	0.534863	0.587795	0.534863	0.794721	0.794101	0.6406	0.279595	0.203695	0.391304	((((((.(((....))).))))))(((.(((..((....))..))).)))...	-4.1	0
24341	24341	116	6	4727	13109	CATTATACGCTGTAACAGCATCA	CTTTGTAAGCTTTAGCAGCATCT	CTTTCTACGCTATAACAGCATCT	0.556591	0.566977	0.556591	0.794517	0.744085	0.972522	0.557938	0.618344	0.391304	((((((.(((....))).))))))..............(((.....)))....	-2.2	0
18678	18678	83	6	13255	5937	GCAGTACAGACAACACGATGCAC	TCTGTACAAACAACACCATCCAA	GCTGTACAGACAACACGATTCAC	0.555942	0.567572	0.555942	0.794487	0.802294	0.786058	0.267842	0.689083	0.478261	((((((.(((....))).))))))((((.((.(((....)))...)).)))).	-3.3	0
18623	18623	83	6	13255	5937	GCAGTACAGACAACACGATGCAC	TCTGTACAAACAACACCATCCAA	TCGGTACAAACAACACGATACAG	0.566203	0.557204	0.557204	0.794394	0.802294	0.786058	0.267842	0.689083	0.434783	((((((.(((....))).))))))......(((............))).....	-1.2	0
24562	24562	116	6	4727	13109	CATTATACGCTGTAACAGCATCA	CTTTGTAAGCTTTAGCAGCATCT	CGTTCTACGCTGTATCAGCATCC	0.583119	0.539359	0.539359	0.794315	0.744085	0.972522	0.557938	0.618344	0.521739	((((((.(((....))).))))))..............((((...))))....	-3.9	0
24227	24227	116	6	4727	13109	CATTATACGCTGTAACAGCATCA	CTTTGTAAGCTTTAGCAGCATCT	CTTTGTATGCTATAGCAGCATCT	0.523898	0.597015	0.523898	0.79429	0.744085	0.972522	0.557938	0.618344	0.391304	((((((.(((....))).))))))............(((((.....)))))..	-3.7	0
3374	3374	20	6	26387	21445	TTAACAATATTGCAGCAGTACGC	TTAAAGACATAACAGCAGTACCC	TTAAAGAGATTGCAGCAGTACTC	0.540263	0.581962	0.540263	0.79408	0.954221	1	0.337969	0.396587	0.391304	((((((.(((....))).)))))).............((.(((....))).))	-0.3	0
25002	25002	120	6	18045	12097	TTCAGCTTGTAAAGTTGCCACAT	TATAGCTTGTAAGGTTGCCCTGT	TTTAGCTTGTAAGGTTGCCATCT	0.523548	0.59685	0.523548	0.793935	0.733212	0.720184	0.438274	0.392924	0.391304	((((((.(((....))).))))))((.(((((((.....)))))))..))...	-4.1	0
10999	10999	47	6	13254	5936	CAGTACAGACAACACGATGCACC	CTGTACAAACAACACCATCCAAT	CTGTACAGACAACACTATTCACA	0.561263	0.56117	0.56117	0.79368	0.880924	0.678378	0.476623	0.427878	0.391304	((((((.(((....))).))))))((((...(((.......)))...))))..	-1.6	0
29065	29065	194	6	18712	12158	CATAAGTGTCTGAAGCAGTGGAA	CATAAGCTTCTTGAGCAGTAGCA	CATAAGAGTCTGGAGCAGTGGTA	0.555983	0.565768	0.555983	0.793228	0.596507	0.806099	0.226235	0.244167	0.478261	((((((.(((....))).))))))....(((((..............))))).	-3.6	0
24258	24258	116	6	4727	13109	CATTATACGCTGTAACAGCATCA	CTTTGTAAGCTTTAGCAGCATCT	CATTTTAGGCTTTAACAGCATCT	0.550172	0.571213	0.550172	0.793079	0.744085	0.972522	0.557938	0.618344	0.347826	((((((.(((....))).))))))((((.((......)).)))).........	-2.5	0
3414	3414	20	6	26387	21445	TTAACAATATTGCAGCAGTACGC	TTAAAGACATAACAGCAGTACCC	TTAAATACATCGCAGCAGTACTC	0.534083	0.586207	0.534083	0.793022	0.954221	1	0.337969	0.396587	0.391304	((((((.(((....))).)))))).............................	0	0
3675	3675	20	6	26387	21445	TTAACAATATTGCAGCAGTACGC	TTAAAGACATAACAGCAGTACCC	TTAACCACATTACAGCAGTACGC	0.577689	0.543164	0.543164	0.792939	0.954221	1	0.337969	0.396587	0.434783	((((((.(((....))).))))))................(((....)))...	-0.1	0
10561	10561	47	6	13254	5936	CAGTACAGACAACACGATGCACC	CTGTACAAACAACACCATCCAAT	CCGTACAGACAACACTATTCAGC	0.592262	0.526485	0.526485	0.792439	0.880924	0.678378	0.476623	0.427878	0.478261	((((((.(((....))).))))))((((....((.......))....))))..	-0.2	0
26948	26948	140	6	18044	12096	TCAGCTTGTAAAGTTGCCACATT	ATAGCTTGTAAGGTTGCCCTGTT	CTAGCTTGTAAAGTTGCCATATT	0.529082	0.58979	0.529082	0.792325	0.702525	0.725632	0.345618	0.357785	0.347826	((((((.(((....))).)))))).......((((((...)))))).......	-2	0
3736	3736	20	6	26387	21445	TTAACAATATTGCAGCAGTACGC	TTAAAGACATAACAGCAGTACCC	TTAATGATATGGCAGCAGTACCC	0.545263	0.574684	0.545263	0.792196	0.954221	1	0.337969	0.396587	0.434783	((((((.(((....))).))))))....(((...((......))..)))....	-0.7	0
24952	24952	120	6	18045	12097	TTCAGCTTGTAAAGTTGCCACAT	TATAGCTTGTAAGGTTGCCCTGT	TATAGCTTGTAAAGTTGCCACTT	0.538431	0.579908	0.538431	0.791328	0.733212	0.720184	0.438274	0.392924	0.347826	((((((.(((....))).))))))........((((((...))))))......	-2.2	0
25051	25051	120	6	18045	12097	TTCAGCTTGTAAAGTTGCCACAT	TATAGCTTGTAAGGTTGCCCTGT	TATAGCTTGTAAAGTTGCCAGAT	0.537708	0.579908	0.537708	0.790837	0.733212	0.720184	0.438274	0.392924	0.347826	((((((.(((....))).))))))........((((((...))))))......	-2.2	0
18428	18428	83	6	13255	5937	GCAGTACAGACAACACGATGCAC	TCTGTACAAACAACACCATCCAA	TCGGTACAGACAACACGATACAT	0.578794	0.538872	0.538872	0.790813	0.802294	0.786058	0.267842	0.689083	0.434783	((((((.(((....))).))))))......(((............))).....	-1.2	0
6960	6960	26	6	9161	18931	TAGGAAATTGAATAATAGAGCCA	TAGGATATTCAATAGTCCAGTCA	TAGGATATTCAATAATACAGCCA	0.567279	0.550801	0.550801	0.790687	0.940766	0.610003	0.319833	0.17556	0.304348	((((((.(((....))).))))))........((.((((....))))...)).	-0.6	0
10065	10065	47	6	13254	5936	CAGTACAGACAACACGATGCACC	CTGTACAAACAACACCATCCAAT	CCGTACAGACAACACTATTCATG	0.588438	0.526485	0.526485	0.789586	0.880924	0.678378	0.476623	0.427878	0.434783	((((((.(((....))).)))))).............................	0	0
10814	10814	47	6	13254	5936	CAGTACAGACAACACGATGCACC	CTGTACAAACAACACCATCCAAT	CCGTACAGACAACACTATTCATA	0.588438	0.526485	0.526485	0.789586	0.880924	0.678378	0.476623	0.427878	0.391304	((((((.(((....))).)))))).............................	0	0
24537	24537	116	6	4727	13109	CATTATACGCTGTAACAGCATCA	CTTTGTAAGCTTTAGCAGCATCT	CCTTATACGCTATAACAGCATCG	0.539415	0.57625	0.539415	0.789324	0.744085	0.972522	0.557938	0.618344	0.434783	((((((.(((....))).))))))..............(((.....)))....	-2.2	0
25056	25056	120	6	18045	12097	TTCAGCTTGTAAAGTTGCCACAT	TATAGCTTGTAAGGTTGCCCTGT	TTTAGCTTGTAAAGTTGCCGCAT	0.588751	0.524791	0.524791	0.78869	0.733212	0.720184	0.438274	0.392924	0.391304	((((((.(((....))).))))))((.(((((((.....)))))))....)).	-4	0
10661	10661	47	6	13254	5936	CAGTACAGACAACACGATGCACC	CTGTACAAACAACACCATCCAAT	CCGTACAGACAACACTATTCACC	0.587142	0.526485	0.526485	0.788621	0.880924	0.678378	0.476623	0.427878	0.478261	((((((.(((....))).)))))).............................	0	0
24986	24986	120	6	18045	12097	TTCAGCTTGTAAAGTTGCCACAT	TATAGCTTGTAAGGTTGCCCTGT	TACAGCTTGTAAGGTTGCCCCGT	0.567584	0.547077	0.547077	0.788318	0.733212	0.720184	0.438274	0.392924	0.521739	((((((.(((....))).))))))........(((((.....)))))......	-3.2	0
3659	3659	20	6	26387	21445	TTAACAATATTGCAGCAGTACGC	TTAAAGACATAACAGCAGTACCC	TTAACTATATTACAGCAGTACGC	0.588987	0.52378	0.52378	0.788195	0.954221	1	0.337969	0.396587	0.347826	((((((.(((....))).))))))................(((....)))...	-0.1	0
24259	24259	116	6	4727	13109	CATTATACGCTGTAACAGCATCA	CTTTGTAAGCTTTAGCAGCATCT	CTTTGTAGGCTTTAACAGCATCT	0.538378	0.57554	0.538378	0.788097	0.744085	0.972522	0.557938	0.618344	0.391304	((((((.(((....))).))))))((((.(((....))).)))).........	-3.7	0
24724	24724	116	6	4727	13109	CATTATACGCTGTAACAGCATCA	CTTTGTAAGCTTTAGCAGCATCT	CGTTGTAAGCTTTATCAGCATCA	0.530186	0.583036	0.530186	0.788053	0.744085	0.972522	0.557938	0.618344	0.391304	((((((.(((....))).)))))).......((((..........))))....	-2.2	0
29069	29069	194	6	18712	12158	CATAAGTGTCTGAAGCAGTGGAA	CATAAGCTTCTTGAGCAGTAGCA	CATAAGTATCTGGAGCAGTAGTA	0.52418	0.588363	0.52418	0.787995	0.596507	0.806099	0.226235	0.244167	0.391304	((((((.(((....))).))))))((...(((........)))..))......	-2	0
24563	24563	116	6	4727	13109	CATTATACGCTGTAACAGCATCA	CTTTGTAAGCTTTAGCAGCATCT	CCTTCTACGCTGTATCAGCATCC	0.589748	0.522579	0.522579	0.787967	0.744085	0.972522	0.557938	0.618344	0.521739	((((((.(((....))).))))))..............((((...))))....	-3.9	0
25026	25026	120	6	18045	12097	TTCAGCTTGTAAAGTTGCCACAT	TATAGCTTGTAAGGTTGCCCTGT	TATAGCTTGTAAAGTTGCCACCT	0.532717	0.579908	0.532717	0.787452	0.733212	0.720184	0.438274	0.392924	0.391304	((((((.(((....))).))))))........((((((...))))))......	-2.2	0
3651	3651	20	6	26387	21445	TTAACAATATTGCAGCAGTACGC	TTAAAGACATAACAGCAGTACCC	TTAATAACATACCAGCAGTACGC	0.586756	0.524293	0.524293	0.786871	0.954221	1	0.337969	0.396587	0.391304	((((((.(((....))).)))))).............................	0	0
18939	18939	85	6	13112	4730	AATCTTTGTAAGCTTTAGCAGCA	AACCATTATACGCTGTAACAGCA	AAACGTTCTATGCTCTACCAGCA	0.564644	0.547013	0.547013	0.786159	0.794101	0.6406	0.279595	0.203695	0.434783	((((((.(((....))).))))))................((((.....))))	-2.4	0
18902	18902	85	6	13112	4730	AATCTTTGTAAGCTTTAGCAGCA	AACCATTATACGCTGTAACAGCA	AAACTTTCTAAGCTCTATCAGCA	0.586129	0.52271	0.52271	0.78535	0.794101	0.6406	0.279595	0.203695	0.347826	((((((.(((....))).)))))).................(((.....))).	-1.9	0
6969	6969	26	6	9161	18931	TAGGAAATTGAATAATAGAGCCA	TAGGATATTCAATAGTCCAGTCA	TAGGAGATTGAATACTACAGACA	0.572927	0.537057	0.537057	0.785287	0.940766	0.610003	0.319833	0.17556	0.347826	((((((.(((....))).)))))).............................	0	0
26879	26879	140	6	18044	12096	TCAGCTTGTAAAGTTGCCACATT	ATAGCTTGTAAGGTTGCCCTGTT	TTAGCTTGTAAAGTTGCCGGTTT	0.549173	0.560486	0.549173	0.784689	0.702525	0.725632	0.345618	0.357785	0.391304	((((((.(((....))).))))))..(((((.(((((...)))))...)))))	-2.8	0
26934	26934	140	6	18044	12096	TCAGCTTGTAAAGTTGCCACATT	ATAGCTTGTAAGGTTGCCCTGTT	TTAGCTTGTAAAGTTGCCGGCTT	0.549173	0.560486	0.549173	0.784689	0.702525	0.725632	0.345618	0.357785	0.434783	((((((.(((....))).))))))........((((.(((....))).)))).	-5	0
26938	26938	140	6	18044	12096	TCAGCTTGTAAAGTTGCCACATT	ATAGCTTGTAAGGTTGCCCTGTT	TTAGCTTGTAAAGTTGCCTACTT	0.549173	0.560486	0.549173	0.784689	0.702525	0.725632	0.345618	0.357785	0.347826	((((((.(((....))).))))))...((((..(....)..))))........	-2.1	0
18861	18861	83	6	13255	5937	GCAGTACAGACAACACGATGCAC	TCTGTACAAACAACACCATCCAA	TCCGTACAGACAACACGATACAA	0.535672	0.573064	0.535672	0.784441	0.802294	0.786058	0.267842	0.689083	0.434783	((((((.(((....))).)))))).............................	0	0
3739	3739	20	6	26387	21445	TTAACAATATTGCAGCAGTACGC	TTAAAGACATAACAGCAGTACCC	TTAAAGATATGGCAGCAGTACCC	0.545263	0.563644	0.545263	0.784223	0.954221	1	0.337969	0.396587	0.434783	((((((.(((....))).)))))).............................	0	0
26876	26876	140	6	18044	12096	TCAGCTTGTAAAGTTGCCACATT	ATAGCTTGTAAGGTTGCCCTGTT	TTAGCTTGTAAAGTTGCCCTTTT	0.549173	0.559675	0.549173	0.78411	0.702525	0.725632	0.345618	0.357785	0.347826	((((((.(((....))).))))))...((((..(....)..))))........	-2.1	0
25046	25046	120	6	18045	12097	TTCAGCTTGTAAAGTTGCCACAT	TATAGCTTGTAAGGTTGCCCTGT	TTTAGCTTGTAAAGTTGCCGGAT	0.58211	0.524791	0.524791	0.783746	0.733212	0.720184	0.438274	0.392924	0.391304	((((((.(((....))).))))))...(((((((.....))))))).......	-3.9	0
25062	25062	120	6	18045	12097	TTCAGCTTGTAAAGTTGCCACAT	TATAGCTTGTAAGGTTGCCCTGT	TTTAGCTTGTAAAGTTGCCTAAT	0.58211	0.524791	0.524791	0.783746	0.733212	0.720184	0.438274	0.392924	0.304348	((((((.(((....))).))))))...(((((((.....))))))).......	-3.9	0
18519	18519	83	6	13255	5937	GCAGTACAGACAACACGATGCAC	TCTGTACAAACAACACCATCCAA	TCCGTACAAACAACACGATGCAG	0.533945	0.573423	0.533945	0.783525	0.802294	0.786058	0.267842	0.689083	0.478261	((((((.(((....))).)))))).............................	0	0
3673	3673	20	6	26387	21445	TTAACAATATTGCAGCAGTACGC	TTAAAGACATAACAGCAGTACCC	TTAACTACATTACAGCAGTACGC	0.564535	0.543164	0.543164	0.783407	0.954221	1	0.337969	0.396587	0.391304	((((((.(((....))).)))))).........(((.(......).)))....	-0.3	0
18580	18580	83	6	13255	5937	GCAGTACAGACAACACGATGCAC	TCTGTACAAACAACACCATCCAA	ACCGTACAAACAACACGATCCAG	0.576083	0.529582	0.529582	0.782515	0.802294	0.786058	0.267842	0.689083	0.478261	((((((.(((....))).)))))).............................	0	0
24850	24850	116	6	4727	13109	CATTATACGCTGTAACAGCATCA	CTTTGTAAGCTTTAGCAGCATCT	CATTCTACGCTATAACAGCATCA	0.580377	0.524706	0.524706	0.782403	0.744085	0.972522	0.557938	0.618344	0.391304	((((((.(((....))).))))))..............(((.....)))....	-2.2	0
26882	26882	140	6	18044	12096	TCAGCTTGTAAAGTTGCCACATT	ATAGCTTGTAAGGTTGCCCTGTT	TTAGCTTGTAATGTTGCCTCTTT	0.570197	0.534988	0.534988	0.78188	0.702525	0.725632	0.345618	0.357785	0.347826	((((((.(((....))).)))))).......((((.......)))).......	-0.9	0
9812	9812	47	6	13254	5936	CAGTACAGACAACACGATGCACC	CTGTACAAACAACACCATCCAAT	CGGTACAGACAACACTATTCAGT	0.581824	0.521017	0.521017	0.781011	0.880924	0.678378	0.476623	0.427878	0.434783	((((((.(((....))).))))))((((....((.......))....))))..	-1.3	0
26954	26954	140	6	18044	12096	TCAGCTTGTAAAGTTGCCACATT	ATAGCTTGTAAGGTTGCCCTGTT	TTAGCTTGTAAAGTTGCCGGATT	0.543486	0.560486	0.543486	0.780719	0.702525	0.725632	0.345618	0.357785	0.391304	((((((.(((....))).))))))...((((..(....)..))))........	-2.1	0
26965	26965	140	6	18044	12096	TCAGCTTGTAAAGTTGCCACATT	ATAGCTTGTAAGGTTGCCCTGTT	TTAGCTTGTAAAGTTGCCTAATT	0.543486	0.560486	0.543486	0.780719	0.702525	0.725632	0.345618	0.357785	0.304348	((((((.(((....))).))))))...((((..(....)..))))........	-2.1	0
18945	18945	85	6	13112	4730	AATCTTTGTAAGCTTTAGCAGCA	AACCATTATACGCTGTAACAGCA	AATCGTTCTATGCTTTAACAGCA	0.564372	0.539434	0.539434	0.780708	0.794101	0.6406	0.279595	0.203695	0.347826	((((((.(((....))).))))))................((((.....))))	-2.4	0
26909	26909	140	6	18044	12096	TCAGCTTGTAAAGTTGCCACATT	ATAGCTTGTAAGGTTGCCCTGTT	TTAGCTTGTAAAGTTGCCGGGTT	0.549173	0.554682	0.549173	0.780553	0.702525	0.725632	0.345618	0.357785	0.434783	((((((.(((....))).))))))...((((..((..........))..))))	-4.4	0
26927	26927	140	6	18044	12096	TCAGCTTGTAAAGTTGCCACATT	ATAGCTTGTAAGGTTGCCCTGTT	TTAGCTTGTAAAGTTGCCGAGTT	0.549173	0.554682	0.549173	0.780553	0.702525	0.725632	0.345618	0.357785	0.391304	((((((.(((....))).))))))...(((((.((..........)).)))))	-4.6	0
8609	8609	39	6	12655	7891	AGCTGTTACAATAAGAGGCCATG	AACTATAACATTAATAGGCAATG	AACTTTAACAGTAATAGGCTATG	0.522086	0.579082	0.522086	0.779686	0.900378	0.608623	0.330402	0.263937	0.304348	((((((.(((....))).))))))...............(((.....)))...	-0.6	0
18907	18907	85	6	13112	4730	AATCTTTGTAAGCTTTAGCAGCA	AACCATTATACGCTGTAACAGCA	AAACATTCTACGCTATATCAGCA	0.552066	0.550413	0.550413	0.779571	0.794101	0.6406	0.279595	0.203695	0.347826	((((((.(((....))).)))))).................(((.....))).	-2.2	0
28566	28566	180	6	11684	7021	TCAGTCTAAAGTAGCGGTTGAGT	AACACCTAAAGCAGCGGTTGAGT	ACCGACTAAAGCAGCGGTTGAGT	0.545528	0.556593	0.545528	0.779357	0.612425	0.844369	0.186173	0.190886	0.521739	((((((.(((....))).))))))........(((((........)))))...	-3.1	0
24746	24746	116	6	4727	13109	CATTATACGCTGTAACAGCATCA	CTTTGTAAGCTTTAGCAGCATCT	CATTATACGCTATATCAGCATCA	0.533941	0.567608	0.533941	0.779277	0.744085	0.972522	0.557938	0.618344	0.347826	((((((.(((....))).))))))..............(((.....)))....	-2.2	0
18702	18702	83	6	13255	5937	GCAGTACAGACAACACGATGCAC	TCTGTACAAACAACACCATCCAA	TCCGTACAGACAACACGATGCAC	0.567056	0.534501	0.534501	0.779259	0.802294	0.786058	0.267842	0.689083	0.521739	((((((.(((....))).)))))).............................	0	0
24725	24725	116	6	4727	13109	CATTATACGCTGTAACAGCATCA	CTTTGTAAGCTTTAGCAGCATCT	CCTTGTAAGCTTTATCAGCATCA	0.536212	0.564898	0.536212	0.778867	0.744085	0.972522	0.557938	0.618344	0.391304	((((((.(((....))).))))))..............(((.....)))....	-1.9	0
18894	18894	85	6	13112	4730	AATCTTTGTAAGCTTTAGCAGCA	AACCATTATACGCTGTAACAGCA	AAACGTTATATGCTGTATCAGCA	0.57815	0.521145	0.521145	0.778364	0.794101	0.6406	0.279595	0.203695	0.347826	((((((.(((....))).))))))................(((((...)))))	-4.3	0
3838	3838	20	6	26387	21445	TTAACAATATTGCAGCAGTACGC	TTAAAGACATAACAGCAGTACCC	TTAACAATATGACAGCAGTACAC	0.534569	0.565665	0.534569	0.778294	0.954221	1	0.337969	0.396587	0.347826	((((((.(((....))).)))))).............................	0	0
18376	18376	83	6	13255	5937	GCAGTACAGACAACACGATGCAC	TCTGTACAAACAACACCATCCAA	TCCGTACAGACAACACGATGCAT	0.545819	0.554557	0.545819	0.778108	0.802294	0.786058	0.267842	0.689083	0.478261	((((((.(((....))).)))))).............................	0	0
18943	18943	85	6	13112	4730	AATCTTTGTAAGCTTTAGCAGCA	AACCATTATACGCTGTAACAGCA	AAACATTCTACGCTATACCAGCA	0.578821	0.519965	0.519965	0.778073	0.794101	0.6406	0.279595	0.203695	0.391304	((((((.(((....))).)))))).................(((.....))).	-2.2	0
18808	18808	83	6	13255	5937	GCAGTACAGACAACACGATGCAC	TCTGTACAAACAACACCATCCAA	ACCGTACAGACAACACGATTCAA	0.571604	0.52786	0.52786	0.778054	0.802294	0.786058	0.267842	0.689083	0.434783	((((((.(((....))).))))))((((....(((.........))).)))).	-0.9	0
24393	24393	116	6	4727	13109	CATTATACGCTGTAACAGCATCA	CTTTGTAAGCTTTAGCAGCATCT	CATTCTACGCTATATCAGCATCG	0.532067	0.567048	0.532067	0.777585	0.744085	0.972522	0.557938	0.618344	0.434783	((((((.(((....))).))))))..............(((.....)))....	-2.2	0
24466	24466	116	6	4727	13109	CATTATACGCTGTAACAGCATCA	CTTTGTAAGCTTTAGCAGCATCT	CATTTTATGCTTTAACAGCATCG	0.570749	0.527826	0.527826	0.777402	0.744085	0.972522	0.557938	0.618344	0.347826	((((((.(((....))).))))))............(((((.....)))))..	-3.5	0
10786	10786	47	6	13254	5936	CAGTACAGACAACACGATGCACC	CTGTACAAACAACACCATCCAAT	CGGTACAAACAACACGATCCAAC	0.560802	0.53819	0.53819	0.777269	0.880924	0.678378	0.476623	0.427878	0.478261	((((((.(((....))).)))))).............................	0	0
24788	24788	116	6	4727	13109	CATTATACGCTGTAACAGCATCA	CTTTGTAAGCTTTAGCAGCATCT	CATTGTATGCTATAGCAGCATCA	0.546287	0.552504	0.546287	0.776975	0.744085	0.972522	0.557938	0.618344	0.391304	((((((.(((....))).))))))............(((((.....)))))..	-3.7	0
18906	18906	85	6	13112	4730	AATCTTTGTAAGCTTTAGCAGCA	AACCATTATACGCTGTAACAGCA	AAACCTTCTACGCTATATCAGCA	0.560704	0.536746	0.536746	0.776199	0.794101	0.6406	0.279595	0.203695	0.391304	((((((.(((....))).)))))).................(((.....))).	-2.2	0
6944	6944	26	6	9161	18931	TAGGAAATTGAATAATAGAGCCA	TAGGATATTCAATAGTCCAGTCA	TAGGACATTCAATAGTACAGGCA	0.542442	0.555086	0.542442	0.776121	0.940766	0.610003	0.319833	0.17556	0.391304	((((((.(((....))).))))))....((((..........)))).......	-1.2	0
8605	8605	39	6	12655	7891	AGCTGTTACAATAAGAGGCCATG	AACTATAACATTAATAGGCAATG	ATCTGTTACAGTAATAGGCTATG	0.532856	0.563174	0.532856	0.775307	0.900378	0.608623	0.330402	0.263937	0.347826	((((((.(((....))).)))))).......(((((((...))))))).....	-3.3	0
19000	19000	85	6	13112	4730	AATCTTTGTAAGCTTTAGCAGCA	AACCATTATACGCTGTAACAGCA	AACCGTTCTAGGCTATAACAGCA	0.534715	0.5611	0.534715	0.775083	0.794101	0.6406	0.279595	0.203695	0.434783	((((((.(((....))).))))))((..((....))..)).(((.....))).	-2	0
24800	24800	116	6	4727	13109	CATTATACGCTGTAACAGCATCA	CTTTGTAAGCTTTAGCAGCATCT	CATTGTAGGCTTTAACAGCATCA	0.561386	0.53263	0.53263	0.773853	0.744085	0.972522	0.557938	0.618344	0.391304	((((((.(((....))).))))))((((.((......)).)))).........	-2.5	0
26949	26949	140	6	18044	12096	TCAGCTTGTAAAGTTGCCACATT	ATAGCTTGTAAGGTTGCCCTGTT	ATAGCTTGTAAAGTTGCCATATT	0.529082	0.564113	0.529082	0.773402	0.702525	0.725632	0.345618	0.357785	0.304348	((((((.(((....))).)))))).......((((((...)))))).......	-2.2	0
26942	26942	140	6	18044	12096	TCAGCTTGTAAAGTTGCCACATT	ATAGCTTGTAAGGTTGCCCTGTT	TTAGCTTGTAAAGTTGCCGTATT	0.543486	0.550137	0.543486	0.773323	0.702525	0.725632	0.345618	0.357785	0.347826	((((((.(((....))).))))))...((((..(....)..))))........	-2.1	0
26910	26910	140	6	18044	12096	TCAGCTTGTAAAGTTGCCACATT	ATAGCTTGTAAGGTTGCCCTGTT	TTAGCTTGTAAAGTTGCCCGGTT	0.549173	0.543992	0.543992	0.772993	0.702525	0.725632	0.345618	0.357785	0.434783	((((((.(((....))).))))))...((((..((..........))..))))	-4.4	0
3789	3789	20	6	26387	21445	TTAACAATATTGCAGCAGTACGC	TTAAAGACATAACAGCAGTACCC	TTAATAATATCACAGCAGTACCC	0.554837	0.537516	0.537516	0.772507	0.954221	1	0.337969	0.396587	0.347826	((((((.(((....))).)))))).............................	0	0
18480	18480	83	6	13255	5937	GCAGTACAGACAACACGATGCAC	TCTGTACAAACAACACCATCCAA	GCCGTACAAACAACACGATTCAG	0.556793	0.535452	0.535452	0.772482	0.802294	0.786058	0.267842	0.689083	0.478261	((((((.(((....))).))))))((((.((..((.......)).)).)))).	-2.8	0
26944	26944	140	6	18044	12096	TCAGCTTGTAAAGTTGCCACATT	ATAGCTTGTAAGGTTGCCCTGTT	ACAGCTTGTAAAGTTGCCCTATT	0.529657	0.562299	0.529657	0.772474	0.702525	0.725632	0.345618	0.357785	0.391304	((((((.(((....))).)))))).......((((((...)))))).......	-3.4	0
24851	24851	116	6	4727	13109	CATTATACGCTGTAACAGCATCA	CTTTGTAAGCTTTAGCAGCATCT	CTTTATACGCTATAACAGCATCA	0.538589	0.553077	0.538589	0.771992	0.744085	0.972522	0.557938	0.618344	0.347826	((((((.(((....))).))))))..............(((.....)))....	-2.2	0
24467	24467	116	6	4727	13109	CATTATACGCTGTAACAGCATCA	CTTTGTAAGCTTTAGCAGCATCT	CTTTGTATGCTTTAACAGCATCG	0.558514	0.531823	0.531823	0.771216	0.744085	0.972522	0.557938	0.618344	0.391304	((((((.(((....))).))))))............(((((.....)))))..	-3.5	0
24256	24256	116	6	4727	13109	CATTATACGCTGTAACAGCATCA	CTTTGTAAGCTTTAGCAGCATCT	CGTTGTATGCTTTAACAGCATCT	0.56131	0.528437	0.528437	0.770918	0.744085	0.972522	0.557938	0.618344	0.391304	((((((.(((....))).)))))).......(((((........)))))....	-4.3	0
26928	26928	140	6	18044	12096	TCAGCTTGTAAAGTTGCCACATT	ATAGCTTGTAAGGTTGCCCTGTT	TTAGCTTGTAAAGTTGCCCAGTT	0.549173	0.540908	0.540908	0.770826	0.702525	0.725632	0.345618	0.357785	0.391304	((((((.(((....))).))))))...((((..((..........))..))))	-4.4	0
10787	10787	47	6	13254	5936	CAGTACAGACAACACGATGCACC	CTGTACAAACAACACCATCCAAT	CCGTACAAACAACACGATCCAAC	0.567177	0.521447	0.521447	0.770452	0.880924	0.678378	0.476623	0.427878	0.478261	((((((.(((....))).)))))).............................	0	0
24532	24532	116	6	4727	13109	CATTATACGCTGTAACAGCATCA	CTTTGTAAGCTTTAGCAGCATCT	CTTTCTACGCTATAACAGCATCG	0.536699	0.552531	0.536699	0.770283	0.744085	0.972522	0.557938	0.618344	0.434783	((((((.(((....))).))))))..............(((.....)))....	-2.2	0
18909	18909	85	6	13112	4730	AATCTTTGTAAGCTTTAGCAGCA	AACCATTATACGCTGTAACAGCA	AACCGTTCTACGCTTTAGCAGCA	0.556691	0.531696	0.531696	0.769809	0.794101	0.6406	0.279595	0.203695	0.478261	((((((.(((....))).)))))).................(((.....))).	-2	0
18846	18846	83	6	13255	5937	GCAGTACAGACAACACGATGCAC	TCTGTACAAACAACACCATCCAA	ACTGTACAGACAACACGATCCAA	0.538909	0.549583	0.538909	0.769717	0.802294	0.786058	0.267842	0.689083	0.434783	((((((.(((....))).))))))........(((....)))...........	-0.2	0
24342	24342	116	6	4727	13109	CATTATACGCTGTAACAGCATCA	CTTTGTAAGCTTTAGCAGCATCT	CGTTCTACGCTATAACAGCATCT	0.539386	0.549013	0.539386	0.769644	0.744085	0.972522	0.557938	0.618344	0.434783	((((((.(((....))).))))))..............(((.....)))....	-2.2	0
9928	9928	47	6	13254	5936	CAGTACAGACAACACGATGCACC	CTGTACAAACAACACCATCCAAT	CTGTACAGACAACACTATGCACT	0.529557	0.5581	0.529557	0.769355	0.880924	0.678378	0.476623	0.427878	0.434783	((((((.(((....))).)))))).......(((..((......))..)))..	-3	0
3575	3575	20	6	26387	21445	TTAACAATATTGCAGCAGTACGC	TTAAAGACATAACAGCAGTACCC	TTAACGATATCTCAGCAGTACGC	0.532948	0.554441	0.532948	0.76905	0.954221	1	0.337969	0.396587	0.434783	((((((.(((....))).)))))).............................	0	0
3648	3648	20	6	26387	21445	TTAACAATATTGCAGCAGTACGC	TTAAAGACATAACAGCAGTACCC	TTAACGATATGCCAGCAGTACGC	0.532948	0.554441	0.532948	0.76905	0.954221	1	0.337969	0.396587	0.478261	((((((.(((....))).))))))..........((...((....))...)).	-0.6	0
3649	3649	20	6	26387	21445	TTAACAATATTGCAGCAGTACGC	TTAAAGACATAACAGCAGTACCC	TTAACGATATCCCAGCAGTACGC	0.532948	0.554441	0.532948	0.76905	0.954221	1	0.337969	0.396587	0.478261	((((((.(((....))).)))))).............................	0	0
24469	24469	116	6	4727	13109	CATTATACGCTGTAACAGCATCA	CTTTGTAAGCTTTAGCAGCATCT	CATTTTAGGCTTTAACAGCATCG	0.530509	0.556659	0.530509	0.768966	0.744085	0.972522	0.557938	0.618344	0.391304	((((((.(((....))).))))))((((.((......)).)))).........	-2.5	0
11000	11000	47	6	13254	5936	CAGTACAGACAACACGATGCACC	CTGTACAAACAACACCATCCAAT	CGGTACAGACAACACTATTCACA	0.543913	0.54339	0.54339	0.76884	0.880924	0.678378	0.476623	0.427878	0.434783	((((((.(((....))).))))))((((....((.......))....))))..	-1	0
18869	18869	83	6	13255	5937	GCAGTACAGACAACACGATGCAC	TCTGTACAAACAACACCATCCAA	ACCGTACAAACAACACGATACAA	0.56282	0.523651	0.523651	0.76875	0.802294	0.786058	0.267842	0.689083	0.391304	((((((.(((....))).)))))).............................	0	0
24579	24579	116	6	4727	13109	CATTATACGCTGTAACAGCATCA	CTTTGTAAGCTTTAGCAGCATCT	CATTCTACGCTATATCAGCATCC	0.531832	0.55412	0.531832	0.768046	0.744085	0.972522	0.557938	0.618344	0.434783	((((((.(((....))).))))))..............(((.....)))....	-2.2	0
24998	24998	120	6	18045	12097	TTCAGCTTGTAAAGTTGCCACAT	TATAGCTTGTAAGGTTGCCCTGT	TTTAGCTTGTAAGGTTGCCGTCT	0.540139	0.545017	0.540139	0.767329	0.733212	0.720184	0.438274	0.392924	0.434783	((((((.(((....))).))))))...(((((((.....))))))).......	-3.6	0
29072	29072	194	6	18712	12158	CATAAGTGTCTGAAGCAGTGGAA	CATAAGCTTCTTGAGCAGTAGCA	CATAAGAGTCTGGAGCAGTAGCA	0.554634	0.529667	0.529667	0.766919	0.596507	0.806099	0.226235	0.244167	0.478261	((((((.(((....))).)))))).....(((........))).((....)).	-2.9	0
26899	26899	140	6	18044	12096	TCAGCTTGTAAAGTTGCCACATT	ATAGCTTGTAAGGTTGCCCTGTT	CTAGCTTGTAAAGTTGCCACTTT	0.540703	0.542506	0.540703	0.765946	0.702525	0.725632	0.345618	0.357785	0.391304	((((((.(((....))).)))))).......((((((...)))))).......	-2	0
26904	26904	140	6	18044	12096	TCAGCTTGTAAAGTTGCCACATT	ATAGCTTGTAAGGTTGCCCTGTT	TTAGCTTGTAAAGTTGCCGTGTT	0.549173	0.532744	0.532744	0.765119	0.702525	0.725632	0.345618	0.357785	0.391304	((((((.(((....))).))))))...((((..(....)..))))........	-2.1	0
28562	28562	180	6	11684	7021	TCAGTCTAAAGTAGCGGTTGAGT	AACACCTAAAGCAGCGGTTGAGT	GAAGCCTAAAGCAGCGGTTGAGT	0.5285	0.551967	0.5285	0.764186	0.612425	0.844369	0.186173	0.190886	0.521739	((((((.(((....))).))))))....((..((((.........))))..))	-3.7	0
29789	29789	203	5	11683	7020	CAGTCTAAAGTAGCGGTTGAGTA	ACACCTAAAGCAGCGGTTGAGTA	CAATCTAAAGTAGCGGTTGAGTA	0.541474	0.538431	0.538431	0.763611	0.543607	0.863875	0.126457	0.232141	0.391304	((((((.(((....))).))))))...((((...(((...))).)))).....	-2.4	0
26906	26906	140	6	18044	12096	TCAGCTTGTAAAGTTGCCACATT	ATAGCTTGTAAGGTTGCCCTGTT	ACAGCTTGTAAAGTTGCCCTGTT	0.535199	0.544522	0.535199	0.763507	0.702525	0.725632	0.345618	0.357785	0.434783	((((((.(((....))).)))))).......((((((...)))))).......	-3.4	0
24260	24260	116	6	4727	13109	CATTATACGCTGTAACAGCATCA	CTTTGTAAGCTTTAGCAGCATCT	CGTTGTAGGCTTTAACAGCATCT	0.521736	0.557304	0.521736	0.76341	0.744085	0.972522	0.557938	0.618344	0.434783	((((((.(((....))).)))))).......(((((........)))))....	-4.3	0
29790	29790	204	5	19745	20186	AATTCTACATCAACACCATCAAC	AATTGTTGGACAACACCATCAAC	AATTGTTCGTCAACACCATCAAC	0.528881	0.550072	0.528881	0.763082	0.541439	0.851447	0.143973	0.150926	0.391304	((((((.(((....))).))))))(((.((....))...)))...........	-0.9	0
18918	18918	85	6	13112	4730	AATCTTTGTAAGCTTTAGCAGCA	AACCATTATACGCTGTAACAGCA	AAACTTTATACGCTGTAGCAGCA	0.553321	0.525325	0.525325	0.762975	0.794101	0.6406	0.279595	0.203695	0.391304	((((((.(((....))).)))))).................((((...)))).	-3.9	0
18633	18633	83	6	13255	5937	GCAGTACAGACAACACGATGCAC	TCTGTACAAACAACACCATCCAA	GCCGTACAGACAACACCATACAG	0.552453	0.525011	0.525011	0.762129	0.802294	0.786058	0.267842	0.689083	0.521739	((((((.(((....))).)))))).............................	0	0
24343	24343	116	6	4727	13109	CATTATACGCTGTAACAGCATCA	CTTTGTAAGCTTTAGCAGCATCT	CCTTCTACGCTATAACAGCATCT	0.545517	0.531933	0.531933	0.761933	0.744085	0.972522	0.557938	0.618344	0.434783	((((((.(((....))).))))))..............(((.....)))....	-2.2	0
18806	18806	83	6	13255	5937	GCAGTACAGACAACACGATGCAC	TCTGTACAAACAACACCATCCAA	GCTGTACAGACAACACGATTCAA	0.520864	0.555674	0.520864	0.761625	0.802294	0.786058	0.267842	0.689083	0.434783	((((((.(((....))).))))))((((.((.(((....)))...)).)))).	-3.6	0
11001	11001	47	6	13254	5936	CAGTACAGACAACACGATGCACC	CTGTACAAACAACACCATCCAAT	CCGTACAGACAACACTATTCACA	0.550096	0.526485	0.526485	0.761441	0.880924	0.678378	0.476623	0.427878	0.434783	((((((.(((....))).)))))).............................	0	0
18406	18406	83	6	13255	5937	GCAGTACAGACAACACGATGCAC	TCTGTACAAACAACACCATCCAA	GCTGTACAGACAACACGATCCAT	0.536619	0.539146	0.536619	0.760682	0.802294	0.786058	0.267842	0.689083	0.478261	((((((.(((....))).))))))........(((....)))...........	-0.2	0
26950	26950	140	6	18044	12096	TCAGCTTGTAAAGTTGCCACATT	ATAGCTTGTAAGGTTGCCCTGTT	AGAGCTTGTAAAGTTGCCATATT	0.529082	0.546239	0.529082	0.760464	0.702525	0.725632	0.345618	0.357785	0.347826	((((((.(((....))).))))))........(((((...)))))........	-1.5	0
24798	24798	116	6	4727	13109	CATTATACGCTGTAACAGCATCA	CTTTGTAAGCTTTAGCAGCATCT	CATTTTAAGCTGTACCAGCATCA	0.526293	0.5484	0.526293	0.760083	0.744085	0.972522	0.557938	0.618344	0.391304	((((((.(((....))).))))))..............((((...))))....	-3.8	0
24650	24650	116	6	4727	13109	CATTATACGCTGTAACAGCATCA	CTTTGTAAGCTTTAGCAGCATCT	CATTTTAGGCTTTAACAGCATCC	0.530274	0.543968	0.530274	0.759666	0.744085	0.972522	0.557938	0.618344	0.391304	((((((.(((....))).))))))((((.((......)).)))).........	-2.5	0
8614	8614	39	6	12655	7891	AGCTGTTACAATAAGAGGCCATG	AACTATAACATTAATAGGCAATG	AACTGTGACAATAATAGGCTATG	0.523861	0.550032	0.523861	0.759582	0.900378	0.608623	0.330402	0.263937	0.347826	((((((.(((....))).))))))........((((.......))))......	-1.8	0
8624	8624	39	6	12655	7891	AGCTGTTACAATAAGAGGCCATG	AACTATAACATTAATAGGCAATG	AACTGTAACAATAATAGGCAATG	0.547999	0.525469	0.525469	0.759223	0.900378	0.608623	0.330402	0.263937	0.304348	((((((.(((....))).))))))........((((.......))))......	-0.9	0
29787	29787	203	5	11683	7020	CAGTCTAAAGTAGCGGTTGAGTA	ACACCTAAAGCAGCGGTTGAGTA	TAATCTAAAGTAGCGGTTGAGTA	0.534713	0.538431	0.534713	0.758832	0.543607	0.863875	0.126457	0.232141	0.347826	((((((.(((....))).))))))....(((...((........))...))).	-1.2	0
9997	9997	47	6	13254	5936	CAGTACAGACAACACGATGCACC	CTGTACAAACAACACCATCCAAT	CTGTACAGACAACACTATGCAAT	0.551376	0.520469	0.520469	0.758224	0.880924	0.678378	0.476623	0.427878	0.391304	((((((.(((....))).)))))).......(((..((......))..)))..	-3.3	0
10691	10691	47	6	13254	5936	CAGTACAGACAACACGATGCACC	CTGTACAAACAACACCATCCAAT	CTGTACAGACAACACTATGCACC	0.550161	0.521618	0.521618	0.758131	0.880924	0.678378	0.476623	0.427878	0.478261	((((((.(((....))).)))))).......(((..((......))..)))..	-3	0
3758	3758	20	6	26387	21445	TTAACAATATTGCAGCAGTACGC	TTAAAGACATAACAGCAGTACCC	TTAACCATATAGCAGCAGTACCC	0.534819	0.536807	0.534819	0.757755	0.954221	1	0.337969	0.396587	0.434783	((((((.(((....))).)))))).............................	0	0
24980	24980	120	6	18045	12097	TTCAGCTTGTAAAGTTGCCACAT	TATAGCTTGTAAGGTTGCCCTGT	TTTAGCTTGTAAGGTTGCCCGGT	0.540139	0.53127	0.53127	0.757626	0.733212	0.720184	0.438274	0.392924	0.478261	((((((.(((....))).))))))...(((((((.....))))))).......	-3.6	0
18990	18990	85	6	13112	4730	AATCTTTGTAAGCTTTAGCAGCA	AACCATTATACGCTGTAACAGCA	AAACTTTATACGCTCTAACAGCA	0.524066	0.547035	0.524066	0.757557	0.794101	0.6406	0.279595	0.203695	0.347826	((((((.(((....))).)))))).................(((.....))).	-2	0
26912	26912	140	6	18044	12096	TCAGCTTGTAAAGTTGCCACATT	ATAGCTTGTAAGGTTGCCCTGTT	TTAGCTTGTAATGTTGCCTCGTT	0.541708	0.529448	0.529448	0.757471	0.702525	0.725632	0.345618	0.357785	0.391304	((((((.(((....))).)))))).......((((.......)))).......	-0.9	0
10759	10759	47	6	13254	5936	CAGTACAGACAACACGATGCACC	CTGTACAAACAACACCATCCAAT	CTGTACAGACAACACTATTCAAC	0.537933	0.533227	0.533227	0.757432	0.880924	0.678378	0.476623	0.427878	0.391304	((((((.(((....))).))))))((((...(((.......)))...))))..	-1.9	0
10775	10775	47	6	13254	5936	CAGTACAGACAACACGATGCACC	CTGTACAAACAACACCATCCAAT	CAGTACAGACAACACTATGCAAC	0.545908	0.522713	0.522713	0.755807	0.880924	0.678378	0.476623	0.427878	0.434783	((((((.(((....))).))))))........((..((......))..))...	-2.2	0
24261	24261	116	6	4727	13109	CATTATACGCTGTAACAGCATCA	CTTTGTAAGCTTTAGCAGCATCT	CCTTGTAGGCTTTAACAGCATCT	0.527667	0.539966	0.527667	0.75498	0.744085	0.972522	0.557938	0.618344	0.434783	((((((.(((....))).))))))((((.((......)).)))).........	-2	0
18664	18664	83	6	13255	5937	GCAGTACAGACAACACGATGCAC	TCTGTACAAACAACACCATCCAA	GCGGTACACACAACACAATACAG	0.528812	0.537283	0.528812	0.753866	0.802294	0.786058	0.267842	0.689083	0.478261	((((((.(((....))).)))))).............................	0	0
3370	3370	20	6	26387	21445	TTAACAATATTGCAGCAGTACGC	TTAAAGACATAACAGCAGTACCC	TTAAATAGATTGCAGCAGTACTC	0.540263	0.525432	0.525432	0.753633	0.954221	1	0.337969	0.396587	0.347826	((((((.(((....))).)))))).............((.(((....))).))	-0.3	0
18974	18974	85	6	13112	4730	AATCTTTGTAAGCTTTAGCAGCA	AACCATTATACGCTGTAACAGCA	AAACATTATAGGCTGTAACAGCA	0.53553	0.529115	0.529115	0.752831	0.794101	0.6406	0.279595	0.203695	0.347826	((((((.(((....))).)))))).................((((...)))).	-3.6	0
8621	8621	39	6	12655	7891	AGCTGTTACAATAAGAGGCCATG	AACTATAACATTAATAGGCAATG	AGCTGTGACAGTAATAGGCAATG	0.525015	0.539262	0.525015	0.752625	0.900378	0.608623	0.330402	0.263937	0.434783	((((((.(((....))).)))))).......((((...))))...........	-2	0
27904	27904	164	6	7889	24348	CTATAACATTAATAGGCAATGAA	CTATTAAATTGGTTGGCAATCAA	CTATGAAATTGATCGGCAATCAA	0.534097	0.529957	0.529957	0.752405	0.643273	0.818916	0.315849	0.175905	0.347826	((((((.(((....))).))))))..............(((((.....)))))	-1.4	0
3625	3625	20	6	26387	21445	TTAACAATATTGCAGCAGTACGC	TTAAAGACATAACAGCAGTACCC	TTAATCATATAGCAGCAGTACGC	0.521225	0.541487	0.521225	0.751588	0.954221	1	0.337969	0.396587	0.391304	((((((.(((....))).)))))).............................	0	0
3626	3626	20	6	26387	21445	TTAACAATATTGCAGCAGTACGC	TTAAAGACATAACAGCAGTACCC	TTAAGCATATAGCAGCAGTACGC	0.521225	0.541487	0.521225	0.751588	0.954221	1	0.337969	0.396587	0.434783	((((((.(((....))).))))))....(((...((.....))...)))....	-1.9	0
24852	24852	116	6	4727	13109	CATTATACGCTGTAACAGCATCA	CTTTGTAAGCTTTAGCAGCATCT	CGTTATACGCTATAACAGCATCA	0.52194	0.535553	0.52194	0.747822	0.744085	0.972522	0.557938	0.618344	0.391304	((((((.(((....))).))))))(((..(.((((((...)))))).)..)))	-3.3	0
18364	18364	83	6	13255	5937	GCAGTACAGACAACACGATGCAC	TCTGTACAAACAACACCATCCAA	ACGGTACAAACAACACGATTCAT	0.524018	0.532275	0.524018	0.746935	0.802294	0.786058	0.267842	0.689083	0.391304	((((((.(((....))).))))))((((...((............)).)))).	-0.9	0
3665	3665	20	6	26387	21445	TTAACAATATTGCAGCAGTACGC	TTAAAGACATAACAGCAGTACCC	TTAATCATATTACAGCAGTACGC	0.532378	0.52378	0.52378	0.746842	0.954221	1	0.337969	0.396587	0.347826	((((((.(((....))).))))))................(((....)))...	-0.1	0
3666	3666	20	6	26387	21445	TTAACAATATTGCAGCAGTACGC	TTAAAGACATAACAGCAGTACCC	TTAAGCATATTACAGCAGTACGC	0.532378	0.52378	0.52378	0.746842	0.954221	1	0.337969	0.396587	0.391304	((((((.(((....))).))))))..........((........)).......	-1.2	0
24533	24533	116	6	4727	13109	CATTATACGCTGTAACAGCATCA	CTTTGTAAGCTTTAGCAGCATCT	CGTTCTACGCTATAACAGCATCG	0.520109	0.535024	0.520109	0.746166	0.744085	0.972522	0.557938	0.618344	0.478261	((((((.(((....))).))))))..............(((.....)))....	-2.2	0
18820	18820	83	6	13255	5937	GCAGTACAGACAACACGATGCAC	TCTGTACAAACAACACCATCCAA	TCCGTACAGACAACACGATGCAA	0.531277	0.523297	0.523297	0.745718	0.802294	0.786058	0.267842	0.689083	0.478261	((((((.(((....))).)))))).............................	0	0
9468	9468	42	5	22666	16917	TAGGACAGAATAATCAGCAACAC	CAGCACAAAATAATCACCAACAT	GAGAACACAATAATCAACAACAG	0.536535	1.94806	0.536535	2.0206	0.89647	0.748615	0.438752	0.482143	0.347826	((((((.(((....))).)))))).............................	0	0.780462
2192	2192	14	6	14912	19304	TTAGCATTAATACAGCCACCATC	TTTACATACAAACTGCCACCATC	TTAACATCCAGACTGCCACCATC	0.553987	1.84986	0.553987	1.93103	0.970428	0.952472	0.364324	0.216174	0.478261	((((((.(((....))).)))))).............................	0	0.629275
9464	9464	42	5	22666	16917	TAGGACAGAATAATCAGCAACAC	CAGCACAAAATAATCACCAACAT	GAGCACACAATAATCAACAACAG	0.5565	1.81729	0.5565	1.90058	0.89647	0.748615	0.438752	0.482143	0.391304	((((((.(((....))).)))))).............................	0	0
21494	21494	96	6	26080	18797	AGGTAACATGTTCAACACCAGTG	AGGTTACCTGTAAAACCCCATTG	AGGTGACCTGTCCAACACCAATG	1.75882	0.632596	0.632596	1.86913	0.777488	0.782912	0.317677	0.397667	0.521739	((((((.(((....))).))))))....(((((...)))))............	-4.4	1.07209
1057	1057	11	6	18734	19508	CCAATAGAATGATGCCAACAGGC	TCATTAGCATGATGTCTACAGAC	GCAATAGCATGATGACAACAGTC	1.77794	0.535961	0.535961	1.85697	0.977597	0.733672	0.820603	0.370959	0.434783	((((((.(((....))).))))))......((....)).....(((....)))	-1.8	0.41494
9460	9460	42	5	22666	16917	TAGGACAGAATAATCAGCAACAC	CAGCACAAAATAATCACCAACAT	GAGGACACAATAATCAACAACAG	0.552685	1.73297	0.552685	1.81897	0.89647	0.748615	0.438752	0.482143	0.391304	((((((.(((....))).)))))).............................	0	0.341444
18495	18495	83	6	13255	5937	GCAGTACAGACAACACGATGCAC	TCTGTACAAACAACACCATCCAA	TCAGTACAGACAACACAATTCAG	0.541545	1.6952	0.541545	1.7796	0.802294	0.786058	0.267842	0.689083	0.391304	((((((.(((....))).)))))).............................	0	0.596096
18673	18673	83	6	13255	5937	GCAGTACAGACAACACGATGCAC	TCTGTACAAACAACACCATCCAA	TCAGTACAAACAACACAATACAG	0.533223	1.68168	0.533223	1.76419	0.802294	0.786058	0.267842	0.689083	0.347826	((((((.(((....))).)))))).............................	0	0.775672
9467	9467	42	5	22666	16917	TAGGACAGAATAATCAGCAACAC	CAGCACAAAATAATCACCAACAT	TAGAACACAATAATCAACAACAG	0.680172	1.60657	0.680172	1.74462	0.89647	0.748615	0.438752	0.482143	0.304348	((((((.(((....))).)))))).............................	0	0.950295
7494	7494	29	6	9464	21828	ACCTCATAAAATAGTAGGCAAGG	CCATCATTAAATGGTAGGACAGG	TCATCATCAAATAGTAGGCTAGG	1.62791	0.581373	0.581373	1.72861	0.930094	0.873434	0.630706	0.446642	0.391304	((((((.(((....))).))))))(((......))).....(((....)))..	-1.3	0.284179
18456	18456	83	6	13255	5937	GCAGTACAGACAACACGATGCAC	TCTGTACAAACAACACCATCCAA	TCAGTACAGACAACACAATACAT	0.54508	1.62635	0.54508	1.71527	0.802294	0.786058	0.267842	0.689083	0.347826	((((((.(((....))).)))))).............................	0	0.742255
21493	21493	96	6	26080	18797	AGGTAACATGTTCAACACCAGTG	AGGTTACCTGTAAAACCCCATTG	AGGTTACCTGTCCAACACCAATG	1.62653	0.531492	0.531492	1.71116	0.777488	0.782912	0.317677	0.397667	0.478261	((((((.(((....))).))))))....(((((...)))))............	-4.4	0.287372
18660	18660	83	6	13255	5937	GCAGTACAGACAACACGATGCAC	TCTGTACAAACAACACCATCCAA	TCAGTACAGACAACACAATACAG	0.628467	1.56823	0.628467	1.68947	0.802294	0.786058	0.267842	0.689083	0.391304	((((((.(((....))).)))))).............................	0	0.596096
9545	9545	42	5	22666	16917	TAGGACAGAATAATCAGCAACAC	CAGCACAAAATAATCACCAACAT	TAGAACACAATAATCAACAACAC	0.612879	1.56994	0.612879	1.68533	0.89647	0.748615	0.438752	0.482143	0.304348	((((((.(((....))).)))))).............................	0	0.950295
7496	7496	29	6	9464	21828	ACCTCATAAAATAGTAGGCAAGG	CCATCATTAAATGGTAGGACAGG	CCATCATCAAATAGTAGGCTAGG	1.57569	0.588724	0.588724	1.68208	0.930094	0.873434	0.630706	0.446642	0.434783	((((((.(((....))).))))))(((......))).....(((....)))..	-1.3	0
8202	8202	29	6	9464	21828	ACCTCATAAAATAGTAGGCAAGG	CCATCATTAAATGGTAGGACAGG	TCATCATCAAATAGTAGGCAAGG	1.57676	0.581373	0.581373	1.68052	0.930094	0.873434	0.630706	0.446642	0.391304	((((((.(((....))).)))))).....((..((..(.....)..))..)).	-0.8	0.29971
18795	18795	83	6	13255	5937	GCAGTACAGACAACACGATGCAC	TCTGTACAAACAACACCATCCAA	TCAGTACAGACAACACAATACAC	0.566289	1.56754	0.566289	1.66669	0.802294	0.786058	0.267842	0.689083	0.391304	((((((.(((....))).)))))).............................	0	0.617017
11577	11577	52	6	22915	8806	GTAATTATAATTACCACCAACCT	ATTAGTATAACTACCACCACGCT	TTAAGTATAACTACCACCATGCT	0.637545	1.53499	0.637545	1.66212	0.869439	0.905282	0.62968	0.927827	0.347826	((((((.(((....))).)))))).........(((((..........)))))	-0.8	0
9463	9463	42	5	22666	16917	TAGGACAGAATAATCAGCAACAC	CAGCACAAAATAATCACCAACAT	TAGCACACAATAATCAACAACAG	0.705482	1.49872	0.705482	1.65646	0.89647	0.748615	0.438752	0.482143	0.347826	((((((.(((....))).)))))).............................	0	0
9360	9360	42	5	22666	16917	TAGGACAGAATAATCAGCAACAC	CAGCACAAAATAATCACCAACAT	TAGCACACAATAATCAACAACAT	0.611877	1.5379	0.611877	1.65516	0.89647	0.748615	0.438752	0.482143	0.304348	((((((.(((....))).)))))).............................	0	0
1020	1020	11	6	18734	19508	CCAATAGAATGATGCCAACAGGC	TCATTAGCATGATGTCTACAGAC	GCAATAGCATGATGTCAACAGTC	1.53933	0.603496	0.603496	1.6534	0.977597	0.733672	0.820603	0.370959	0.434783	((((((.(((....))).))))))......((....))...............	-1.3	0
11880	11880	52	6	22915	8806	GTAATTATAATTACCACCAACCT	ATTAGTATAACTACCACCACGCT	ATAAGTATAATTACCACCAAGCT	1.15561	1.1811	1.15561	1.65241	0.869439	0.905282	0.62968	0.927827	0.304348	((((((.(((....))).)))))).............................	0	0
18500	18500	83	6	13255	5937	GCAGTACAGACAACACGATGCAC	TCTGTACAAACAACACCATCCAA	ACAGTACAAACAACACAATTCAG	0.56899	1.54903	0.56899	1.65022	0.802294	0.786058	0.267842	0.689083	0.347826	((((((.(((....))).)))))).............................	0	0.741402
21442	21442	96	6	26080	18797	AGGTAACATGTTCAACACCAGTG	AGGTTACCTGTAAAACCCCATTG	AGGTGACCTGTCCAACACCACTG	1.56301	0.520954	0.520954	1.64754	0.777488	0.782912	0.317677	0.397667	0.565217	((((((.(((....))).))))))....(((((...)))))............	-4.4	1.082
18594	18594	83	6	13255	5937	GCAGTACAGACAACACGATGCAC	TCTGTACAAACAACACCATCCAA	TCAGTACAGACAACACAATCCAG	0.543061	1.55206	0.543061	1.64432	0.802294	0.786058	0.267842	0.689083	0.434783	((((((.(((....))).)))))).............................	0	0.784878
2136	2136	14	6	14912	19304	TTAGCATTAATACAGCCACCATC	TTTACATACAAACTGCCACCATC	TTAACATCCATACTGCCACCATC	0.612913	1.52481	0.612913	1.64338	0.970428	0.952472	0.364324	0.216174	0.434783	((((((.(((....))).)))))).............................	0	0
8589	8589	38	6	13586	17276	AGGAATTTAGCAAAACCAGCTAC	TTGAATTTATCAAAACACTCTAC	TGGAATTTAGCAAAACAATCTAC	1.53472	0.571261	0.571261	1.63759	0.905063	0.623744	0.207866	0.18845	0.304348	((((((.(((....))).)))))).............................	0	0.66326
8204	8204	29	6	9464	21828	ACCTCATAAAATAGTAGGCAAGG	CCATCATTAAATGGTAGGACAGG	CCATCATCAAATAGTAGGCAAGG	1.52617	0.588724	0.588724	1.63579	0.930094	0.873434	0.630706	0.446642	0.434783	((((((.(((....))).))))))(((......))).................	-0.2	0
21400	21400	96	6	26080	18797	AGGTAACATGTTCAACACCAGTG	AGGTTACCTGTAAAACCCCATTG	AGGTGACCTGTCCAACACCATTG	1.52051	0.60307	0.60307	1.63574	0.777488	0.782912	0.317677	0.397667	0.521739	((((((.(((....))).))))))....(((((...)))))............	-4.4	1.07209
11506	11506	52	6	22915	8806	GTAATTATAATTACCACCAACCT	ATTAGTATAACTACCACCACGCT	ATAAGTATAATTACCACCATGCT	1.01511	1.27673	1.01511	1.6311	0.869439	0.905282	0.62968	0.927827	0.304348	((((((.(((....))).)))))).........(((((..(....)..)))))	-1.5	0
8280	8280	29	6	9464	21828	ACCTCATAAAATAGTAGGCAAGG	CCATCATTAAATGGTAGGACAGG	TCATCATCAAATAGTAGGAAAGG	1.48407	0.66394	0.66394	1.62582	0.930094	0.873434	0.630706	0.446642	0.347826	((((((.(((....))).)))))).....((..((..(.....)..))..)).	-0.8	0.333427
11580	11580	52	6	22915	8806	GTAATTATAATTACCACCAACCT	ATTAGTATAACTACCACCACGCT	ATAAGTATAACTACCACCATGCT	0.789505	1.42106	0.789505	1.62565	0.869439	0.905282	0.62968	0.927827	0.347826	((((((.(((....))).)))))).........(((((..........)))))	-0.8	0
18562	18562	83	6	13255	5937	GCAGTACAGACAACACGATGCAC	TCTGTACAAACAACACCATCCAA	TCAGTACAAACAACACAATGCAG	0.528848	1.53564	0.528848	1.62415	0.802294	0.786058	0.267842	0.689083	0.391304	((((((.(((....))).)))))).............................	0	0.745884
7693	7693	29	6	9464	21828	ACCTCATAAAATAGTAGGCAAGG	CCATCATTAAATGGTAGGACAGG	TCATCATCAAATAGTAGGCGAGG	1.5162	0.581373	0.581373	1.62384	0.930094	0.873434	0.630706	0.446642	0.434783	((((((.(((....))).)))))).....(((.((..(.....)..)).))).	-2.1	0.284179
18883	18883	83	6	13255	5937	GCAGTACAGACAACACGATGCAC	TCTGTACAAACAACACCATCCAA	TCAGTACAGACAACACAATACAA	0.530559	1.53468	0.530559	1.6238	0.802294	0.786058	0.267842	0.689083	0.347826	((((((.(((....))).)))))).............................	0	0.596096
1056	1056	11	6	18734	19508	CCAATAGAATGATGCCAACAGGC	TCATTAGCATGATGTCTACAGAC	TCAATAGCATGATGACAACAGTC	1.46627	0.679445	0.679445	1.61604	0.977597	0.733672	0.820603	0.370959	0.391304	((((((.(((....))).))))))......(((......))).(((....)))	-0.6	0.342201
1054	1054	11	6	18734	19508	CCAATAGAATGATGCCAACAGGC	TCATTAGCATGATGTCTACAGAC	GCAGTAGCATGATGACAACAGTC	1.51877	0.53259	0.53259	1.60944	0.977597	0.733672	0.820603	0.370959	0.478261	((((((.(((....))).))))))......((....)).....(((....)))	-1.8	0.41494
9465	9465	42	5	22666	16917	TAGGACAGAATAATCAGCAACAC	CAGCACAAAATAATCACCAACAT	CAGCACACAATAATCAACAACAG	0.531817	1.51767	0.531817	1.60815	0.89647	0.748615	0.438752	0.482143	0.391304	((((((.(((....))).)))))).............................	0	0
18369	18369	83	6	13255	5937	GCAGTACAGACAACACGATGCAC	TCTGTACAAACAACACCATCCAA	ACAGTACAGACAACACAATTCAT	0.581643	1.49807	0.581643	1.60702	0.802294	0.786058	0.267842	0.689083	0.347826	((((((.(((....))).)))))).............................	0	0.596096
11503	11503	52	6	22915	8806	GTAATTATAATTACCACCAACCT	ATTAGTATAACTACCACCACGCT	TTAAGTATAATTACCACCATGCT	0.819726	1.37908	0.819726	1.60431	0.869439	0.905282	0.62968	0.927827	0.304348	((((((.(((....))).)))))).........(((((..(....)..)))))	-1.5	0
11579	11579	52	6	22915	8806	GTAATTATAATTACCACCAACCT	ATTAGTATAACTACCACCACGCT	CTAAGTATAACTACCACCATGCT	0.603149	1.48574	0.603149	1.6035	0.869439	0.905282	0.62968	0.927827	0.391304	((((((.(((....))).)))))).........(((((..........)))))	-0.8	0
9543	9543	42	5	22666	16917	TAGGACAGAATAATCAGCAACAC	CAGCACAAAATAATCACCAACAT	TAGCACACAATAATCAACAACAC	0.635685	1.46455	0.635685	1.59656	0.89647	0.748615	0.438752	0.482143	0.347826	((((((.(((....))).)))))).............................	0	0.230266
7497	7497	29	6	9464	21828	ACCTCATAAAATAGTAGGCAAGG	CCATCATTAAATGGTAGGACAGG	ACATCATCAAATAGTAGGCTAGG	1.50709	0.52365	0.52365	1.59547	0.930094	0.873434	0.630706	0.446642	0.391304	((((((.(((....))).))))))(((......))).....(((....)))..	-1.3	0
11956	11956	52	6	22915	8806	GTAATTATAATTACCACCAACCT	ATTAGTATAACTACCACCACGCT	TTAAGTATAACTACCACCAAGCT	0.725791	1.42002	0.725791	1.59475	0.869439	0.905282	0.62968	0.927827	0.347826	((((((.(((....))).)))))).............................	0	0
18461	18461	83	6	13255	5937	GCAGTACAGACAACACGATGCAC	TCTGTACAAACAACACCATCCAA	ACAGTACAAACAACACAATACAT	0.572705	1.48612	0.572705	1.59265	0.802294	0.786058	0.267842	0.689083	0.304348	((((((.(((....))).)))))).............................	0	0.736878
18497	18497	83	6	13255	5937	GCAGTACAGACAACACGATGCAC	TCTGTACAAACAACACCATCCAA	ACAGTACAGACAACACAATTCAG	0.670623	1.44453	0.670623	1.5926	0.802294	0.786058	0.267842	0.689083	0.391304	((((((.(((....))).)))))).............................	0	0.596096
11959	11959	52	6	22915	8806	GTAATTATAATTACCACCAACCT	ATTAGTATAACTACCACCACGCT	ATAAGTATAACTACCACCAAGCT	0.898784	1.31462	0.898784	1.5925	0.869439	0.905282	0.62968	0.927827	0.347826	((((((.(((....))).)))))).............................	0	0
7854	7854	29	6	9464	21828	ACCTCATAAAATAGTAGGCAAGG	CCATCATTAAATGGTAGGACAGG	TCATCATCAAATAGTAGGTCAGG	1.39506	0.766515	0.766515	1.59177	0.930094	0.873434	0.630706	0.446642	0.391304	((((((.(((....))).))))))(((.(((..(.....)..)))...)))..	-1.4	0.284179
9459	9459	42	5	22666	16917	TAGGACAGAATAATCAGCAACAC	CAGCACAAAATAATCACCAACAT	TAGGACACAATAATCAACAACAG	0.700645	1.42918	0.700645	1.59169	0.89647	0.748615	0.438752	0.482143	0.347826	((((((.(((....))).)))))).............................	0	0.341444
1358	1358	11	6	18734	19508	CCAATAGAATGATGCCAACAGGC	TCATTAGCATGATGTCTACAGAC	GCAATAGCATGATGACAACAGCC	1.49707	0.530274	0.530274	1.58821	0.977597	0.733672	0.820603	0.370959	0.478261	((((((.(((....))).))))))......((....))...............	-1.3	0
9359	9359	42	5	22666	16917	TAGGACAGAATAATCAGCAACAC	CAGCACAAAATAATCACCAACAT	TAGGACACAATAATCAACAACAT	0.607682	1.46655	0.607682	1.58747	0.89647	0.748615	0.438752	0.482143	0.304348	((((((.(((....))).)))))).............................	0	0.296141
24175	24175	116	6	4727	13109	CATTATACGCTGTAACAGCATCA	CTTTGTAAGCTTTAGCAGCATCT	CATTGTACGCTTTAGCAGCATCT	0.573034	1.47993	0.573034	1.587	0.744085	0.972522	0.557938	0.618344	0.434783	((((((.(((....))).))))))..............(((.....)))....	-2	0.172513
914	914	11	6	18734	19508	CCAATAGAATGATGCCAACAGGC	TCATTAGCATGATGTCTACAGAC	GCAATAGCATGATGACTACAGTC	1.47476	0.582156	0.582156	1.5855	0.977597	0.733672	0.820603	0.370959	0.434783	((((((.(((....))).))))))......((....)).....(((....)))	-2	0.3044
12753	12753	52	6	22915	8806	GTAATTATAATTACCACCAACCT	ATTAGTATAACTACCACCACGCT	TTAAGTATAACTACCACCACACT	0.637545	1.45125	0.637545	1.58512	0.869439	0.905282	0.62968	0.927827	0.347826	((((((.(((....))).)))))).............................	0	0
11877	11877	52	6	22915	8806	GTAATTATAATTACCACCAACCT	ATTAGTATAACTACCACCACGCT	TTAAGTATAATTACCACCAAGCT	0.933189	1.27579	0.933189	1.58066	0.869439	0.905282	0.62968	0.927827	0.304348	((((((.(((....))).)))))).............................	0	0
18398	18398	83	6	13255	5937	GCAGTACAGACAACACGATGCAC	TCTGTACAAACAACACCATCCAA	TCAGTACAGACAACACAATGCAT	0.540608	1.48511	0.540608	1.58045	0.802294	0.786058	0.267842	0.689083	0.391304	((((((.(((....))).)))))).............................	0	0.596096
18675	18675	83	6	13255	5937	GCAGTACAGACAACACGATGCAC	TCTGTACAAACAACACCATCCAA	ACAGTACAAACAACACAATACAG	0.660317	1.43301	0.660317	1.57782	0.802294	0.786058	0.267842	0.689083	0.347826	((((((.(((....))).)))))).............................	0	0.718103
12687	12687	52	6	22915	8806	GTAATTATAATTACCACCAACCT	ATTAGTATAACTACCACCACGCT	ATAAGTATAATTACCACCACACT	1.01511	1.20708	1.01511	1.57718	0.869439	0.905282	0.62968	0.927827	0.304348	((((((.(((....))).)))))).............................	0	0
7585	7585	29	6	9464	21828	ACCTCATAAAATAGTAGGCAAGG	CCATCATTAAATGGTAGGACAGG	TCATCATCAAATAGTAGGATAGG	1.39506	0.717695	0.717695	1.56885	0.930094	0.873434	0.630706	0.446642	0.347826	((((((.(((....))).)))))).....((..((..(.....)..))..)).	-0.8	0.30221
12031	12031	52	6	22915	8806	GTAATTATAATTACCACCAACCT	ATTAGTATAACTACCACCACGCT	ATAAGTATAATTACCACCATCCT	1.10233	1.11135	1.10233	1.56532	0.869439	0.905282	0.62968	0.927827	0.304348	((((((.(((....))).)))))).............................	0	0
18695	18695	83	6	13255	5937	GCAGTACAGACAACACGATGCAC	TCTGTACAAACAACACCATCCAA	ACAGTACAGACAACACAATTCAC	0.604274	1.44389	0.604274	1.56523	0.802294	0.786058	0.267842	0.689083	0.391304	((((((.(((....))).)))))).............................	0	0.617017
18550	18550	83	6	13255	5937	GCAGTACAGACAACACGATGCAC	TCTGTACAAACAACACCATCCAA	TCAGTACAGACAACACAATGCAG	0.62331	1.43204	0.62331	1.56181	0.802294	0.786058	0.267842	0.689083	0.434783	((((((.(((....))).)))))).............................	0	0.596096
9469	9469	42	5	22666	16917	TAGGACAGAATAATCAGCAACAC	CAGCACAAAATAATCACCAACAT	AAGAACACAATAATCAACAACAG	0.579593	1.44706	0.579593	1.55882	0.89647	0.748615	0.438752	0.482143	0.304348	((((((.(((....))).)))))).............................	0	0.879765
12756	12756	52	6	22915	8806	GTAATTATAATTACCACCAACCT	ATTAGTATAACTACCACCACGCT	ATAAGTATAACTACCACCACACT	0.789505	1.34354	0.789505	1.55834	0.869439	0.905282	0.62968	0.927827	0.347826	((((((.(((....))).)))))).............................	0	0
7856	7856	29	6	9464	21828	ACCTCATAAAATAGTAGGCAAGG	CCATCATTAAATGGTAGGACAGG	CCATCATCAAATAGTAGGTCAGG	1.35031	0.776206	0.776206	1.55751	0.930094	0.873434	0.630706	0.446642	0.434783	((((((.(((....))).))))))....(((.((..(...)..)).)))....	-0.5	0.280161
28030	28030	173	6	28156	29595	ATTGTAAAAGGTAAACAGGAAAC	ATCGTAAACGGAAAAGCGAAAAC	ATAGTAAAAGGCAAAGAGTAAAC	1.16043	1.03756	1.03756	1.55664	0.625902	0.730686	0.183247	0.211658	0.304348	((((((.(((....))).)))))).............................	0	0.664007
8117	8117	29	6	9464	21828	ACCTCATAAAATAGTAGGCAAGG	CCATCATTAAATGGTAGGACAGG	TCATCATCAAATAGTAGGTAAGG	1.44148	0.581373	0.581373	1.55431	0.930094	0.873434	0.630706	0.446642	0.347826	((((((.(((....))).)))))).....((..((..(.....)..))..)).	-0.8	1.35674
7797	7797	29	6	9464	21828	ACCTCATAAAATAGTAGGCAAGG	CCATCATTAAATGGTAGGACAGG	TCATCATCAAATGGTAGGTCAGG	1.21482	0.96439	0.96439	1.55108	0.930094	0.873434	0.630706	0.446642	0.434783	((((((.(((....))).))))))....(((..((((...))))..)))....	-3.7	1.23926
18803	18803	83	6	13255	5937	GCAGTACAGACAACACGATGCAC	TCTGTACAAACAACACCATCCAA	ACAGTACAAACAACACAATACAC	0.594988	1.43237	0.594988	1.55103	0.802294	0.786058	0.267842	0.689083	0.347826	((((((.(((....))).)))))).............................	0	0.701731
8205	8205	29	6	9464	21828	ACCTCATAAAATAGTAGGCAAGG	CCATCATTAAATGGTAGGACAGG	ACATCATCAAATAGTAGGCAAGG	1.45973	0.52365	0.52365	1.55081	0.930094	0.873434	0.630706	0.446642	0.391304	((((((.(((....))).))))))(((......))).................	-0.2	0
11755	11755	52	6	22915	8806	GTAATTATAATTACCACCAACCT	ATTAGTATAACTACCACCACGCT	ATAAGTATAATTACCACCACGCT	1.01511	1.16892	1.01511	1.54817	0.869439	0.905282	0.62968	0.927827	0.347826	((((((.(((....))).)))))).............................	0	0
18663	18663	83	6	13255	5937	GCAGTACAGACAACACGATGCAC	TCTGTACAAACAACACCATCCAA	ACAGTACAGACAACACAATACAG	0.778262	1.33633	0.778262	1.54644	0.802294	0.786058	0.267842	0.689083	0.391304	((((((.(((....))).)))))).............................	0	0.596096
11505	11505	52	6	22915	8806	GTAATTATAATTACCACCAACCT	ATTAGTATAACTACCACCACGCT	CTAAGTATAATTACCACCATGCT	0.775501	1.33484	0.775501	1.54376	0.869439	0.905282	0.62968	0.927827	0.347826	((((((.(((....))).)))))).........(((((..(....)..)))))	-1.5	0
11820	11820	52	6	22915	8806	GTAATTATAATTACCACCAACCT	ATTAGTATAACTACCACCACGCT	TTAAGTATAACTACCACCACGCT	0.637545	1.40537	0.637545	1.54322	0.869439	0.905282	0.62968	0.927827	0.391304	((((((.(((....))).)))))).............................	0	0
8057	8057	29	6	9464	21828	ACCTCATAAAATAGTAGGCAAGG	CCATCATTAAATGGTAGGACAGG	TCATCATCAAATAGTAGGACAGG	1.39506	0.657094	0.657094	1.54206	0.930094	0.873434	0.630706	0.446642	0.391304	((((((.(((....))).)))))).....((..((..(.....)..))..)).	-0.8	0.30221
18458	18458	83	6	13255	5937	GCAGTACAGACAACACGATGCAC	TCTGTACAAACAACACCATCCAA	ACAGTACAGACAACACAATACAT	0.675001	1.38586	0.675001	1.54151	0.802294	0.786058	0.267842	0.689083	0.347826	((((((.(((....))).)))))).............................	0	0.687166
12381	12381	52	6	22915	8806	GTAATTATAATTACCACCAACCT	ATTAGTATAACTACCACCACGCT	ATAAGTATAATTACCACCAACCT	1.06769	1.11135	1.06769	1.54113	0.869439	0.905282	0.62968	0.927827	0.304348	((((((.(((....))).)))))).............................	0	0
20520	20520	93	6	18979	12596	GTTGAACCTTTCTACAAGCCGCA	GTTGAACAATTTTACTATCTGCA	GTTGAACCATTCTACTATCCGCA	0.567296	1.43254	0.567296	1.54078	0.780479	0.636134	0.469769	0.451792	0.434783	((((((.(((....))).))))))......((.(((...))).))........	-0.2	0
11565	11565	52	6	22915	8806	GTAATTATAATTACCACCAACCT	ATTAGTATAACTACCACCACGCT	TTAATTATAACTACCACCATGCT	0.53565	1.44456	0.53565	1.54067	0.869439	0.905282	0.62968	0.927827	0.304348	((((((.(((....))).)))))).............................	0	0.351584
9461	9461	42	5	22666	16917	TAGGACAGAATAATCAGCAACAC	CAGCACAAAATAATCACCAACAT	CAGGACACAATAATCAACAACAG	0.52817	1.44725	0.52817	1.54062	0.89647	0.748615	0.438752	0.482143	0.391304	((((((.(((....))).)))))).............................	0	0.578904
12684	12684	52	6	22915	8806	GTAATTATAATTACCACCAACCT	ATTAGTATAACTACCACCACGCT	TTAAGTATAATTACCACCACACT	0.819726	1.30385	0.819726	1.54012	0.869439	0.905282	0.62968	0.927827	0.304348	((((((.(((....))).)))))).............................	0	0
13493	13493	56	6	29480	14155	AATCATCCAAATCTGCAGCAGGA	AATAATAAGAATCTACAACAGGA	AATAATACGAATCTACAACAGGA	0.634198	1.40206	0.634198	1.53883	0.864908	0.97167	0.245849	0.183629	0.304348	((((((.(((....))).)))))).............................	0	0.50602
18728	18728	83	6	13255	5937	GCAGTACAGACAACACGATGCAC	TCTGTACAAACAACACCATCCAA	TCAGTACAGACAACACAATGCAC	0.561643	1.4314	0.561643	1.53765	0.802294	0.786058	0.267842	0.689083	0.434783	((((((.(((....))).)))))).............................	0	0.617017
7492	7492	29	6	9464	21828	ACCTCATAAAATAGTAGGCAAGG	CCATCATTAAATGGTAGGACAGG	CCGTCATCAAATAGTAGGCTAGG	1.44485	0.525252	0.525252	1.53737	0.930094	0.873434	0.630706	0.446642	0.478261	((((((.(((....))).))))))(((......))).....(((....)))..	-1.3	0
7798	7798	29	6	9464	21828	ACCTCATAAAATAGTAGGCAAGG	CCATCATTAAATGGTAGGACAGG	GCATCATCAAATGGTAGGTCAGG	0.997713	1.16938	0.997713	1.53717	0.930094	0.873434	0.630706	0.446642	0.478261	((((((.(((....))).))))))(((.....(((((...)))))...)))..	-2.3	1.50268
11958	11958	52	6	22915	8806	GTAATTATAATTACCACCAACCT	ATTAGTATAACTACCACCACGCT	CTAAGTATAACTACCACCAAGCT	0.686634	1.37446	0.686634	1.53643	0.869439	0.905282	0.62968	0.927827	0.391304	((((((.(((....))).)))))).............................	0	0
18499	18499	83	6	13255	5937	GCAGTACAGACAACACGATGCAC	TCTGTACAAACAACACCATCCAA	GCAGTACAAACAACACAATTCAG	0.551478	1.43395	0.551478	1.53634	0.802294	0.786058	0.267842	0.689083	0.391304	((((((.(((....))).)))))).............................	0	0.657716
11878	11878	52	6	22915	8806	GTAATTATAATTACCACCAACCT	ATTAGTATAACTACCACCACGCT	GTAAGTATAATTACCACCAAGCT	1.12005	1.04779	1.04779	1.53374	0.869439	0.905282	0.62968	0.927827	0.347826	((((((.(((....))).))))))......((((......)))).........	-1.2	0
7587	7587	29	6	9464	21828	ACCTCATAAAATAGTAGGCAAGG	CCATCATTAAATGGTAGGACAGG	CCATCATCAAATAGTAGGATAGG	1.35031	0.726769	0.726769	1.53347	0.930094	0.873434	0.630706	0.446642	0.391304	((((((.(((....))).)))))).....((.(((..(.....)...))).))	-1.6	0
7978	7978	29	6	9464	21828	ACCTCATAAAATAGTAGGCAAGG	CCATCATTAAATGGTAGGACAGG	TCATCATCAAATAGTAGGCCAGG	1.3831	0.661141	0.661141	1.533	0.930094	0.873434	0.630706	0.446642	0.434783	((((((.(((....))).)))))).....((..((..(.....)..))..)).	-0.8	0.313769
9541	9541	42	5	22666	16917	TAGGACAGAATAATCAGCAACAC	CAGCACAAAATAATCACCAACAT	TAGGACACAATAATCAACAACAC	0.631327	1.3966	0.631327	1.53267	0.89647	0.748615	0.438752	0.482143	0.347826	((((((.(((....))).)))))).............................	0	0.307663
12755	12755	52	6	22915	8806	GTAATTATAATTACCACCAACCT	ATTAGTATAACTACCACCACGCT	CTAAGTATAACTACCACCACACT	0.603149	1.4047	0.603149	1.52871	0.869439	0.905282	0.62968	0.927827	0.391304	((((((.(((....))).)))))).............................	0	0
18599	18599	83	6	13255	5937	GCAGTACAGACAACACGATGCAC	TCTGTACAAACAACACCATCCAA	ACAGTACAAACAACACAATCCAG	0.570583	1.41823	0.570583	1.52871	0.802294	0.786058	0.267842	0.689083	0.391304	((((((.(((....))).)))))).............................	0	0.629907
1164	1164	11	6	18734	19508	CCAATAGAATGATGCCAACAGGC	TCATTAGCATGATGTCTACAGAC	GCAATAGCATGATGTCAACAGGC	1.43009	0.535083	0.535083	1.52691	0.977597	0.733672	0.820603	0.370959	0.478261	((((((.(((....))).))))))......((....))...............	-1.3	0
7897	7897	29	6	9464	21828	ACCTCATAAAATAGTAGGCAAGG	CCATCATTAAATGGTAGGACAGG	TCATCATCAAATAGTAGGGCAGG	1.39506	0.611025	0.611025	1.523	0.930094	0.873434	0.630706	0.446642	0.434783	((((((.(((....))).)))))).....((..((..(.....)..))..)).	-0.8	0.284179
18816	18816	83	6	13255	5937	GCAGTACAGACAACACGATGCAC	TCTGTACAAACAACACCATCCAA	ACAGTACAGACAACACAATTCAA	0.566147	1.41362	0.566147	1.52277	0.802294	0.786058	0.267842	0.689083	0.347826	((((((.(((....))).)))))).............................	0	0.596096
11823	11823	52	6	22915	8806	GTAATTATAATTACCACCAACCT	ATTAGTATAACTACCACCACGCT	ATAAGTATAACTACCACCACGCT	0.789505	1.30107	0.789505	1.52187	0.869439	0.905282	0.62968	0.927827	0.391304	((((((.(((....))).)))))).............................	0	0
21520	21520	96	6	26080	18797	AGGTAACATGTTCAACACCAGTG	AGGTTACCTGTAAAACCCCATTG	AGGTGACCTGTAAAACACCAATG	0.57336	1.40922	0.57336	1.5214	0.777488	0.782912	0.317677	0.397667	0.434783	((((((.(((....))).))))))....(((((...)))))............	-5	0.967845
7750	7750	29	6	9464	21828	ACCTCATAAAATAGTAGGCAAGG	CCATCATTAAATGGTAGGACAGG	TCATCATCAAATAGTAGGAGAGG	1.39506	0.60628	0.60628	1.52111	0.930094	0.873434	0.630706	0.446642	0.391304	((((((.(((....))).)))))).....(((.((..(.....)..)).))).	-2.1	0.30221
11879	11879	52	6	22915	8806	GTAATTATAATTACCACCAACCT	ATTAGTATAACTACCACCACGCT	CTAAGTATAATTACCACCAAGCT	0.882842	1.23486	0.882842	1.51799	0.869439	0.905282	0.62968	0.927827	0.347826	((((((.(((....))).)))))).............................	0	0
24225	24225	116	6	4727	13109	CATTATACGCTGTAACAGCATCA	CTTTGTAAGCTTTAGCAGCATCT	CATTGTAAGCTCTAGCAGCATCT	0.550168	1.41233	0.550168	1.5157	0.744085	0.972522	0.557938	0.618344	0.434783	((((((.(((....))).))))))..............(((.....)))....	-1.9	0.96818
8119	8119	29	6	9464	21828	ACCTCATAAAATAGTAGGCAAGG	CCATCATTAAATGGTAGGACAGG	CCATCATCAAATAGTAGGTAAGG	1.39524	0.588724	0.588724	1.51436	0.930094	0.873434	0.630706	0.446642	0.391304	((((((.(((....))).))))))....(((.((..(...)..)).)))....	-1.1	0.997137
12165	12165	52	6	22915	8806	GTAATTATAATTACCACCAACCT	ATTAGTATAACTACCACCACGCT	ATAAGTATAATTACCACCAGCCT	1.02669	1.11135	1.02669	1.51301	0.869439	0.905282	0.62968	0.927827	0.347826	((((((.(((....))).)))))).............................	0	0
7495	7495	29	6	9464	21828	ACCTCATAAAATAGTAGGCAAGG	CCATCATTAAATGGTAGGACAGG	GCATCATCAAATAGTAGGCTAGG	1.33698	0.70495	0.70495	1.51145	0.930094	0.873434	0.630706	0.446642	0.434783	((((((.(((....))).))))))(((......))).....(((....)))..	-1.3	0
7400	7400	29	6	9464	21828	ACCTCATAAAATAGTAGGCAAGG	CCATCATTAAATGGTAGGACAGG	TCATCATCAAATAGTAGGTTAGG	1.39506	0.581373	0.581373	1.51135	0.930094	0.873434	0.630706	0.446642	0.347826	((((((.(((....))).)))))).....((..((..(.....)..))..)).	-0.8	0.284179
7434	7434	29	6	9464	21828	ACCTCATAAAATAGTAGGCAAGG	CCATCATTAAATGGTAGGACAGG	TCATCATCAAATAGTAGGGTAGG	1.39506	0.581373	0.581373	1.51135	0.930094	0.873434	0.630706	0.446642	0.391304	((((((.(((....))).))))))....((((..(........)..))))...	-2.2	0.284179
18887	18887	83	6	13255	5937	GCAGTACAGACAACACGATGCAC	TCTGTACAAACAACACCATCCAA	ACAGTACAAACAACACAATACAA	0.557447	1.40235	0.557447	1.50908	0.802294	0.786058	0.267842	0.689083	0.304348	((((((.(((....))).)))))).............................	0	0.646625
18798	18798	83	6	13255	5937	GCAGTACAGACAACACGATGCAC	TCTGTACAAACAACACCATCCAA	ACAGTACAGACAACACAATACAC	0.701264	1.33574	0.701264	1.50863	0.802294	0.786058	0.267842	0.689083	0.391304	((((((.(((....))).)))))).............................	0	0.617017
9546	9546	42	5	22666	16917	TAGGACAGAATAATCAGCAACAC	CAGCACAAAATAATCACCAACAT	AAGAACACAATAATCAACAACAC	0.522251	1.41407	0.522251	1.50743	0.89647	0.748615	0.438752	0.482143	0.304348	((((((.(((....))).)))))).............................	0	0.879765
12848	12848	52	6	22915	8806	GTAATTATAATTACCACCAACCT	ATTAGTATAACTACCACCACGCT	ATAAGTATAACTACCACCAAACT	0.861499	1.23699	0.861499	1.50742	0.869439	0.905282	0.62968	0.927827	0.304348	((((((.(((....))).)))))).............................	0	0
12845	12845	52	6	22915	8806	GTAATTATAATTACCACCAACCT	ATTAGTATAACTACCACCACGCT	TTAAGTATAACTACCACCAAACT	0.695682	1.33616	0.695682	1.50642	0.869439	0.905282	0.62968	0.927827	0.304348	((((((.(((....))).)))))).............................	0	0
3936	3936	21	6	27182	25269	AAGCAAAGCAATATTGTCACTGC	CAGCAAAGCATAATTGTCACCAT	TAGCAAAGCAACATTGTCACCTT	1.40969	0.528185	0.528185	1.5054	0.954404	0.844316	0.579174	0.435894	0.391304	((((((.(((....))).))))))........((((.......))))......	-0.3	0.270054
11752	11752	52	6	22915	8806	GTAATTATAATTACCACCAACCT	ATTAGTATAACTACCACCACGCT	TTAAGTATAATTACCACCACGCT	0.819726	1.26263	0.819726	1.50539	0.869439	0.905282	0.62968	0.927827	0.347826	((((((.(((....))).)))))).............................	0	0
11222	11222	52	6	22915	8806	GTAATTATAATTACCACCAACCT	ATTAGTATAACTACCACCACGCT	ATAAGTATAATTACCACCAGTCT	1.01511	1.11135	1.01511	1.50517	0.869439	0.905282	0.62968	0.927827	0.304348	((((((.(((....))).)))))).............................	0	0
12577	12577	52	6	22915	8806	GTAATTATAATTACCACCAACCT	ATTAGTATAACTACCACCACGCT	ATAAGTATAATTACCACCAGACT	1.01511	1.11135	1.01511	1.50517	0.869439	0.905282	0.62968	0.927827	0.304348	((((((.(((....))).)))))).............................	0	0
4244	4244	21	6	27182	25269	AAGCAAAGCAATATTGTCACTGC	CAGCAAAGCATAATTGTCACCAT	TAGCAAAGCAACATTGTCACGAT	1.40969	0.527475	0.527475	1.50515	0.954404	0.844316	0.579174	0.435894	0.391304	((((((.(((....))).))))))........((((.......))))......	-0.3	0
12097	12097	52	6	22915	8806	GTAATTATAATTACCACCAACCT	ATTAGTATAACTACCACCACGCT	ATAAGTATAACTACCACCATCCT	0.857344	1.23699	0.857344	1.50505	0.869439	0.905282	0.62968	0.927827	0.347826	((((((.(((....))).)))))).............................	0	0.611251
12094	12094	52	6	22915	8806	GTAATTATAATTACCACCAACCT	ATTAGTATAACTACCACCACGCT	TTAAGTATAACTACCACCATCCT	0.692327	1.33616	0.692327	1.50487	0.869439	0.905282	0.62968	0.927827	0.347826	((((((.(((....))).)))))).............................	0	0.482025
4146	4146	21	6	27182	25269	AAGCAAAGCAATATTGTCACTGC	CAGCAAAGCATAATTGTCACCAT	TAGCAAAGCAACATTGTCACCCT	1.40969	0.52258	0.52258	1.50344	0.954404	0.844316	0.579174	0.435894	0.434783	((((((.(((....))).))))))........((((.......))))......	-0.3	0
28031	28031	173	6	28156	29595	ATTGTAAAAGGTAAACAGGAAAC	ATCGTAAACGGAAAAGCGAAAAC	ATAGTAAAGGGAAAAGAGTAAAC	0.623309	1.36497	0.623309	1.50056	0.625902	0.730686	0.183247	0.211658	0.304348	((((((.(((....))).)))))).............................	0	0.606618
11504	11504	52	6	22915	8806	GTAATTATAATTACCACCAACCT	ATTAGTATAACTACCACCACGCT	GTAAGTATAATTACCACCATGCT	0.983865	1.13262	0.983865	1.50027	0.869439	0.905282	0.62968	0.927827	0.347826	((((((.(((....))).)))))).........(((((..(....)..)))))	-1.5	0
8282	8282	29	6	9464	21828	ACCTCATAAAATAGTAGGCAAGG	CCATCATTAAATGGTAGGACAGG	ACATCATCAAATAGTAGGAAAGG	1.37392	0.598019	0.598019	1.49843	0.930094	0.873434	0.630706	0.446642	0.347826	((((((.(((....))).))))))(((......))).................	-0.2	0
7695	7695	29	6	9464	21828	ACCTCATAAAATAGTAGGCAAGG	CCATCATTAAATGGTAGGACAGG	ACATCATCAAATAGTAGGCGAGG	1.40367	0.52365	0.52365	1.49817	0.930094	0.873434	0.630706	0.446642	0.434783	((((((.(((....))).))))))(((......))).................	-0.2	0
18368	18368	83	6	13255	5937	GCAGTACAGACAACACGATGCAC	TCTGTACAAACAACACCATCCAA	GCAGTACAGACAACACAATTCAT	0.563741	1.38677	0.563741	1.49698	0.802294	0.786058	0.267842	0.689083	0.391304	((((((.(((....))).)))))).............................	0	0.543133
18839	18839	83	6	13255	5937	GCAGTACAGACAACACGATGCAC	TCTGTACAAACAACACCATCCAA	TCAGTACAGACAACACAATGCAA	0.526205	1.4014	0.526205	1.49693	0.802294	0.786058	0.267842	0.689083	0.391304	((((((.(((....))).)))))).............................	0	0.596096
7980	7980	29	6	9464	21828	ACCTCATAAAATAGTAGGCAAGG	CCATCATTAAATGGTAGGACAGG	CCATCATCAAATAGTAGGCCAGG	1.33873	0.6695	0.6695	1.49681	0.930094	0.873434	0.630706	0.446642	0.478261	((((((.(((....))).))))))(((......))).................	-0.2	0.435211
2223	2223	14	6	14912	19304	TTAGCATTAATACAGCCACCATC	TTTACATACAAACTGCCACCATC	TTAACATAAAGACTGCCACCATC	0.672034	1.33557	0.672034	1.49511	0.970428	0.952472	0.364324	0.216174	0.391304	((((((.(((....))).)))))).............................	0	0
12443	12443	52	6	22915	8806	GTAATTATAATTACCACCAACCT	ATTAGTATAACTACCACCACGCT	TTAAGTATAACTACCACCAACCT	0.670571	1.33616	0.670571	1.49499	0.869439	0.905282	0.62968	0.927827	0.347826	((((((.(((....))).)))))).............................	0	0.19111
8201	8201	29	6	9464	21828	ACCTCATAAAATAGTAGGCAAGG	CCATCATTAAATGGTAGGACAGG	CCGTCATCAAATAGTAGGCAAGG	1.39945	0.525252	0.525252	1.49477	0.930094	0.873434	0.630706	0.446642	0.478261	((((((.(((....))).))))))........(((..(.....)..)))....	-1.4	0
12028	12028	52	6	22915	8806	GTAATTATAATTACCACCAACCT	ATTAGTATAACTACCACCACGCT	TTAAGTATAATTACCACCATCCT	0.890162	1.20045	0.890162	1.49448	0.869439	0.905282	0.62968	0.927827	0.304348	((((((.(((....))).)))))).............................	0	0
13465	13465	56	6	29480	14155	AATCATCCAAATCTGCAGCAGGA	AATAATAAGAATCTACAACAGGA	AATAATACGAATCTGCAACAGGA	0.874725	1.21047	0.874725	1.49345	0.864908	0.97167	0.245849	0.183629	0.347826	((((((.(((....))).)))))).................((((...)))).	-1.1	0.172513
11567	11567	52	6	22915	8806	GTAATTATAATTACCACCAACCT	ATTAGTATAACTACCACCACGCT	ATAATTATAACTACCACCATGCT	0.663322	1.33734	0.663322	1.49281	0.869439	0.905282	0.62968	0.927827	0.304348	((((((.(((....))).)))))).............................	0	0.351584
11601	11601	52	6	22915	8806	GTAATTATAATTACCACCAACCT	ATTAGTATAACTACCACCACGCT	TTAAGTATAAATACCACCATGCT	0.641921	1.34617	0.641921	1.49139	0.869439	0.905282	0.62968	0.927827	0.304348	((((((.(((....))).)))))).........(((((..........)))))	-0.8	0.303015
18419	18419	83	6	13255	5937	GCAGTACAGACAACACGATGCAC	TCTGTACAAACAACACCATCCAA	ACAGTACAGACAACACAATCCAT	0.583272	1.37157	0.583272	1.49044	0.802294	0.786058	0.267842	0.689083	0.391304	((((((.(((....))).)))))).............................	0	0.596096
24174	24174	116	6	4727	13109	CATTATACGCTGTAACAGCATCA	CTTTGTAAGCTTTAGCAGCATCT	CATTTTACGCTTTAGCAGCATCT	0.52993	1.39275	0.52993	1.49016	0.744085	0.972522	0.557938	0.618344	0.391304	((((((.(((....))).))))))..............(((.....)))....	-2	0.172513
12446	12446	52	6	22915	8806	GTAATTATAATTACCACCAACCT	ATTAGTATAACTACCACCACGCT	ATAAGTATAACTACCACCAACCT	0.830401	1.23699	0.830401	1.48987	0.869439	0.905282	0.62968	0.927827	0.347826	((((((.(((....))).)))))).............................	0	0.176926
1186	1186	11	6	18734	19508	CCAATAGAATGATGCCAACAGGC	TCATTAGCATGATGTCTACAGAC	TCAATAGCATGATGACAACAGGC	1.36221	0.602422	0.602422	1.48947	0.977597	0.733672	0.820603	0.370959	0.434783	((((((.(((....))).))))))......(((......)))...........	-0.1	0.4673
28094	28094	173	6	28156	29595	ATTGTAAAAGGTAAACAGGAAAC	ATCGTAAACGGAAAAGCGAAAAC	ATAGTAAAAGGCAAAGAGAAAAC	1.19379	0.889451	0.889451	1.48871	0.625902	0.730686	0.183247	0.211658	0.304348	((((((.(((....))).)))))).............................	0	0.730145
11822	11822	52	6	22915	8806	GTAATTATAATTACCACCAACCT	ATTAGTATAACTACCACCACGCT	CTAAGTATAACTACCACCACGCT	0.603149	1.36029	0.603149	1.48801	0.869439	0.905282	0.62968	0.927827	0.434783	((((((.(((....))).)))))).............................	0	0
18496	18496	83	6	13255	5937	GCAGTACAGACAACACGATGCAC	TCTGTACAAACAACACCATCCAA	GCAGTACAGACAACACAATTCAG	0.649982	1.33721	0.649982	1.48681	0.802294	0.786058	0.267842	0.689083	0.434783	((((((.(((....))).)))))).............................	0	0.543133
28023	28023	173	6	28156	29595	ATTGTAAAAGGTAAACAGGAAAC	ATCGTAAACGGAAAAGCGAAAAC	ATAGTAAAGGGCAAAGAGTAAAC	1.08214	1.0171	1.0171	1.4851	0.625902	0.730686	0.183247	0.211658	0.347826	((((((.(((....))).)))))).............................	0	0.469604
8274	8274	29	6	9464	21828	ACCTCATAAAATAGTAGGCAAGG	CCATCATTAAATGGTAGGACAGG	TCGTCATCAAATAGTAGGAAAGG	1.36084	0.592359	0.592359	1.48417	0.930094	0.873434	0.630706	0.446642	0.391304	((((((.(((....))).)))))).....((..((..(.....)..))..)).	-0.8	0
18596	18596	83	6	13255	5937	GCAGTACAGACAACACGATGCAC	TCTGTACAAACAACACCATCCAA	ACAGTACAGACAACACAATCCAG	0.6725	1.32255	0.6725	1.48371	0.802294	0.786058	0.267842	0.689083	0.434783	((((((.(((....))).)))))).............................	0	0.596096
12223	12223	52	6	22915	8806	GTAATTATAATTACCACCAACCT	ATTAGTATAACTACCACCACGCT	TTAAGTATAACTACCACCAGCCT	0.644818	1.33616	0.644818	1.48361	0.869439	0.905282	0.62968	0.927827	0.391304	((((((.(((....))).)))))).............................	0	0
18460	18460	83	6	13255	5937	GCAGTACAGACAACACGATGCAC	TCTGTACAAACAACACCATCCAA	GCAGTACAAACAACACAATACAT	0.555078	1.37571	0.555078	1.48348	0.802294	0.786058	0.267842	0.689083	0.347826	((((((.(((....))).)))))).............................	0	0.653704
1019	1019	11	6	18734	19508	CCAATAGAATGATGCCAACAGGC	TCATTAGCATGATGTCTACAGAC	TCAATAGCATGATGTCAACAGTC	1.26948	0.765059	0.765059	1.4822	0.977597	0.733672	0.820603	0.370959	0.391304	((((((.(((....))).))))))(((...(((......)))..)))......	-2.3	0
7534	7534	29	6	9464	21828	ACCTCATAAAATAGTAGGCAAGG	CCATCATTAAATGGTAGGACAGG	GCATCATCAAATGGTAGGATAGG	0.997713	1.0949	0.997713	1.4813	0.930094	0.873434	0.630706	0.446642	0.434783	((((((.(((....))).))))))........(((((...)))))........	-1.4	1.52598
12686	12686	52	6	22915	8806	GTAATTATAATTACCACCAACCT	ATTAGTATAACTACCACCACGCT	CTAAGTATAATTACCACCACACT	0.775501	1.26203	0.775501	1.48125	0.869439	0.905282	0.62968	0.927827	0.347826	((((((.(((....))).)))))).............................	0	0
11637	11637	52	6	22915	8806	GTAATTATAATTACCACCAACCT	ATTAGTATAACTACCACCACGCT	ATAAGTATAATTACCACCAGGCT	1.01511	1.07853	1.01511	1.4811	0.869439	0.905282	0.62968	0.927827	0.347826	((((((.(((....))).))))))...................((....))..	-0.1	0
11276	11276	52	6	22915	8806	GTAATTATAATTACCACCAACCT	ATTAGTATAACTACCACCACGCT	TTAAGTATAACTACCACCAGTCT	0.637545	1.33616	0.637545	1.48047	0.869439	0.905282	0.62968	0.927827	0.347826	((((((.(((....))).)))))).............................	0	0
12532	12532	52	6	22915	8806	GTAATTATAATTACCACCAACCT	ATTAGTATAACTACCACCACGCT	TTAAGTATAACTACCACCATACT	0.637545	1.33616	0.637545	1.48047	0.869439	0.905282	0.62968	0.927827	0.304348	((((((.(((....))).)))))).........(((((..........)))))	-0.8	0
12632	12632	52	6	22915	8806	GTAATTATAATTACCACCAACCT	ATTAGTATAACTACCACCACGCT	TTAAGTATAACTACCACCAGACT	0.637545	1.33616	0.637545	1.48047	0.869439	0.905282	0.62968	0.927827	0.347826	((((((.(((....))).)))))).............................	0	0
11178	11178	52	6	22915	8806	GTAATTATAATTACCACCAACCT	ATTAGTATAACTACCACCACGCT	TTAAGTATAACTACCACCATTCT	0.637545	1.33616	0.637545	1.48047	0.869439	0.905282	0.62968	0.927827	0.304348	((((((.(((....))).)))))).............................	0	0.217787
9361	9361	42	5	22666	16917	TAGGACAGAATAATCAGCAACAC	CAGCACAAAATAATCACCAACAT	AAGCACACAATAATCAACAACAT	0.521398	1.38521	0.521398	1.48009	0.89647	0.748615	0.438752	0.482143	0.304348	((((((.(((....))).)))))).............................	0	0
1482	1482	11	6	18734	19508	CCAATAGAATGATGCCAACAGGC	TCATTAGCATGATGTCTACAGAC	GCAATAGCATGATGTCAACAGAC	1.37066	0.556831	0.556831	1.47945	0.977597	0.733672	0.820603	0.370959	0.434783	((((((.(((....))).))))))......((....)).....(((....)))	-1.8	0
4519	4519	21	6	27182	25269	AAGCAAAGCAATATTGTCACTGC	CAGCAAAGCATAATTGTCACCAT	GAGCAAAGCAACATTGTCACAGG	1.35726	0.58681	0.58681	1.47868	0.954404	0.844316	0.579174	0.435894	0.478261	((((((.(((....))).))))))((..((((...........))))..))..	-0.4	0.120694
11460	11460	52	6	22915	8806	GTAATTATAATTACCACCAACCT	ATTAGTATAACTACCACCACGCT	TTAAGTATAACTACCACCAATCT	0.633037	1.33616	0.633037	1.47853	0.869439	0.905282	0.62968	0.927827	0.304348	((((((.(((....))).)))))).............................	0	0
11604	11604	52	6	22915	8806	GTAATTATAATTACCACCAACCT	ATTAGTATAACTACCACCACGCT	ATAAGTATAAATACCACCATGCT	0.794923	1.24626	0.794923	1.47819	0.869439	0.905282	0.62968	0.927827	0.304348	((((((.(((....))).)))))).........(((((..........)))))	-0.8	0.303015
12378	12378	52	6	22915	8806	GTAATTATAATTACCACCAACCT	ATTAGTATAACTACCACCACGCT	TTAAGTATAATTACCACCAACCT	0.862189	1.20045	0.862189	1.47799	0.869439	0.905282	0.62968	0.927827	0.304348	((((((.(((....))).)))))).............................	0	0
9466	9466	42	5	22666	16917	TAGGACAGAATAATCAGCAACAC	CAGCACAAAATAATCACCAACAT	AAGCACACAATAATCAACAACAG	0.601161	1.34991	0.601161	1.47772	0.89647	0.748615	0.438752	0.482143	0.347826	((((((.(((....))).)))))).............................	0	0
8278	8278	29	6	9464	21828	ACCTCATAAAATAGTAGGCAAGG	CCATCATTAAATGGTAGGACAGG	TCCTCATCAAATAGTAGGAAAGG	1.36445	0.563233	0.563233	1.47613	0.930094	0.873434	0.630706	0.446642	0.391304	((((((.(((....))).))))))......((((..(.....)..))))....	-3.1	0.281253
7855	7855	29	6	9464	21828	ACCTCATAAAATAGTAGGCAAGG	CCATCATTAAATGGTAGGACAGG	GCATCATCAAATAGTAGGTCAGG	1.14574	0.929446	0.929446	1.47533	0.930094	0.873434	0.630706	0.446642	0.434783	((((((.(((....))).))))))(((...((...........))...)))..	-0.6	0.280161
9592	9592	42	5	22666	16917	TAGGACAGAATAATCAGCAACAC	CAGCACAAAATAATCACCAACAT	TAGCACACAATAATCAACAACAA	0.595576	1.34954	0.595576	1.47512	0.89647	0.748615	0.438752	0.482143	0.304348	((((((.(((....))).)))))).............................	0	0
24448	24448	116	6	4727	13109	CATTATACGCTGTAACAGCATCA	CTTTGTAAGCTTTAGCAGCATCT	CATTGTAAGCTCTAGCAGCATCG	0.530506	1.37634	0.530506	1.47504	0.744085	0.972522	0.557938	0.618344	0.478261	((((((.(((....))).))))))..............(((.....)))....	-1.9	0.96818
11578	11578	52	6	22915	8806	GTAATTATAATTACCACCAACCT	ATTAGTATAACTACCACCACGCT	GTAAGTATAACTACCACCATGCT	0.765205	1.26066	0.765205	1.47472	0.869439	0.905282	0.62968	0.927827	0.391304	((((((.(((....))).)))))).........(((((..........)))))	-0.8	0
8203	8203	29	6	9464	21828	ACCTCATAAAATAGTAGGCAAGG	CCATCATTAAATGGTAGGACAGG	GCATCATCAAATAGTAGGCAAGG	1.29497	0.70495	0.70495	1.47441	0.930094	0.873434	0.630706	0.446642	0.434783	((((((.(((....))).))))))......((..(........)...))....	-0.8	0
9478	9478	42	5	22666	16917	TAGGACAGAATAATCAGCAACAC	CAGCACAAAATAATCACCAACAT	GAGAACAAAATAATCAACAACAG	0.591139	1.35006	0.591139	1.47381	0.89647	0.748615	0.438752	0.482143	0.304348	((((((.(((....))).)))))).............................	0	1.00208
7402	7402	29	6	9464	21828	ACCTCATAAAATAGTAGGCAAGG	CCATCATTAAATGGTAGGACAGG	CCATCATCAAATAGTAGGTTAGG	1.35031	0.588724	0.588724	1.47307	0.930094	0.873434	0.630706	0.446642	0.391304	((((((.(((....))).))))))...((((.((..(...)..)).))))...	-2	0
7636	7636	29	6	9464	21828	ACCTCATAAAATAGTAGGCAAGG	CCATCATTAAATGGTAGGACAGG	CCATCATCAAATAGTAGGTGAGG	1.35031	0.588724	0.588724	1.47307	0.930094	0.873434	0.630706	0.446642	0.434783	((((((.(((....))).)))))).........(((((........)))))..	-4.4	0
18674	18674	83	6	13255	5937	GCAGTACAGACAACACGATGCAC	TCTGTACAAACAACACCATCCAA	GCAGTACAAACAACACAATACAG	0.639993	1.32655	0.639993	1.47286	0.802294	0.786058	0.267842	0.689083	0.391304	((((((.(((....))).)))))).............................	0	0.637048
12226	12226	52	6	22915	8806	GTAATTATAATTACCACCAACCT	ATTAGTATAACTACCACCACGCT	ATAAGTATAACTACCACCAGCCT	0.798511	1.23699	0.798511	1.47233	0.869439	0.905282	0.62968	0.927827	0.391304	((((((.(((....))).)))))).............................	0	0
18403	18403	83	6	13255	5937	GCAGTACAGACAACACGATGCAC	TCTGTACAAACAACACCATCCAA	ACAGTACAAACAACACAATGCAT	0.568005	1.35706	0.568005	1.47113	0.802294	0.786058	0.267842	0.689083	0.347826	((((((.(((....))).)))))).............................	0	0.70858
11940	11940	52	6	22915	8806	GTAATTATAATTACCACCAACCT	ATTAGTATAACTACCACCACGCT	TTAATTATAACTACCACCAAGCT	0.609792	1.33636	0.609792	1.46891	0.869439	0.905282	0.62968	0.927827	0.304348	((((((.(((....))).)))))).............................	0	0.351584
7466	7466	29	6	9464	21828	ACCTCATAAAATAGTAGGCAAGG	CCATCATTAAATGGTAGGACAGG	ACATCATCAAATGGTAGGCTAGG	1.31238	0.65883	0.65883	1.46847	0.930094	0.873434	0.630706	0.446642	0.434783	((((((.(((....))).))))))........(((((...)))))........	-1.4	1.13353
11279	11279	52	6	22915	8806	GTAATTATAATTACCACCAACCT	ATTAGTATAACTACCACCACGCT	ATAAGTATAACTACCACCAGTCT	0.789505	1.23699	0.789505	1.46747	0.869439	0.905282	0.62968	0.927827	0.347826	((((((.(((....))).)))))).............................	0	0
12535	12535	52	6	22915	8806	GTAATTATAATTACCACCAACCT	ATTAGTATAACTACCACCACGCT	ATAAGTATAACTACCACCATACT	0.789505	1.23699	0.789505	1.46747	0.869439	0.905282	0.62968	0.927827	0.304348	((((((.(((....))).)))))).........(((((..........)))))	-0.8	0
12635	12635	52	6	22915	8806	GTAATTATAATTACCACCAACCT	ATTAGTATAACTACCACCACGCT	ATAAGTATAACTACCACCAGACT	0.789505	1.23699	0.789505	1.46747	0.869439	0.905282	0.62968	0.927827	0.347826	((((((.(((....))).)))))).............................	0	0
11181	11181	52	6	22915	8806	GTAATTATAATTACCACCAACCT	ATTAGTATAACTACCACCACGCT	ATAAGTATAACTACCACCATTCT	0.789505	1.23699	0.789505	1.46747	0.869439	0.905282	0.62968	0.927827	0.304348	((((((.(((....))).)))))).............................	0	0.285832
8235	8235	29	6	9464	21828	ACCTCATAAAATAGTAGGCAAGG	CCATCATTAAATGGTAGGACAGG	GCATCATCAAATGGTAGGAAAGG	1.06137	1.01289	1.01289	1.46713	0.930094	0.873434	0.630706	0.446642	0.434783	((((((.(((....))).))))))........(((((...)))))........	-1.4	1.52598
12741	12741	52	6	22915	8806	GTAATTATAATTACCACCAACCT	ATTAGTATAACTACCACCACGCT	TTAATTATAACTACCACCACACT	0.53565	1.36576	0.53565	1.46704	0.869439	0.905282	0.62968	0.927827	0.304348	((((((.(((....))).)))))).............................	0	0.373518
1011	1011	11	6	18734	19508	CCAATAGAATGATGCCAACAGGC	TCATTAGCATGATGTCTACAGAC	GCATTAGCATGATGTCAACAGTC	1.3472	0.577465	0.577465	1.46575	0.977597	0.733672	0.820603	0.370959	0.434783	((((((.(((....))).))))))......((((((...))))))........	-2.7	0.58063
11997	11997	52	6	22915	8806	GTAATTATAATTACCACCAACCT	ATTAGTATAACTACCACCACGCT	ATAAGTATAAATACCACCAAGCT	0.904952	1.15291	0.904952	1.46566	0.869439	0.905282	0.62968	0.927827	0.304348	((((((.(((....))).)))))).............................	0	0.667871
3938	3938	21	6	27182	25269	AAGCAAAGCAATATTGTCACTGC	CAGCAAAGCATAATTGTCACCAT	CAGCAAAGCAACATTGTCACCTT	1.36447	0.534863	0.534863	1.46556	0.954404	0.844316	0.579174	0.435894	0.434783	((((((.(((....))).))))))........((((.......))))......	-0.3	0.590452
4246	4246	21	6	27182	25269	AAGCAAAGCAATATTGTCACTGC	CAGCAAAGCATAATTGTCACCAT	CAGCAAAGCAACATTGTCACGAT	1.36447	0.534145	0.534145	1.4653	0.954404	0.844316	0.579174	0.435894	0.434783	((((((.(((....))).))))))........((((.......))))......	-0.3	0.548282
7857	7857	29	6	9464	21828	ACCTCATAAAATAGTAGGCAAGG	CCATCATTAAATGGTAGGACAGG	ACATCATCAAATAGTAGGTCAGG	1.29152	0.69041	0.69041	1.46448	0.930094	0.873434	0.630706	0.446642	0.391304	((((((.(((....))).))))))(((...((...........))...)))..	-0.3	0.381197
11463	11463	52	6	22915	8806	GTAATTATAATTACCACCAACCT	ATTAGTATAACTACCACCACGCT	ATAAGTATAACTACCACCAATCT	0.783922	1.23699	0.783922	1.46447	0.869439	0.905282	0.62968	0.927827	0.304348	((((((.(((....))).)))))).............................	0	0
7936	7936	29	6	9464	21828	ACCTCATAAAATAGTAGGCAAGG	CCATCATTAAATGGTAGGACAGG	TCATCATCAAATGGTAGGCCAGG	1.20441	0.831814	0.831814	1.46373	0.930094	0.873434	0.630706	0.446642	0.478261	((((((.(((....))).))))))(((......))).....(((....)))..	-3.3	1.25848
7465	7465	29	6	9464	21828	ACCTCATAAAATAGTAGGCAAGG	CCATCATTAAATGGTAGGACAGG	GCATCATCAAATGGTAGGCTAGG	1.16425	0.886932	0.886932	1.4636	0.930094	0.873434	0.630706	0.446642	0.478261	((((((.(((....))).))))))......((...(((....)))..))....	-2.1	1.52598
18885	18885	83	6	13255	5937	GCAGTACAGACAACACGATGCAC	TCTGTACAAACAACACCATCCAA	ACAGTACAGACAACACAATACAA	0.657018	1.30774	0.657018	1.46351	0.802294	0.786058	0.267842	0.689083	0.347826	((((((.(((....))).)))))).............................	0	0.596096
4148	4148	21	6	27182	25269	AAGCAAAGCAATATTGTCACTGC	CAGCAAAGCATAATTGTCACCAT	CAGCAAAGCAACATTGTCACCCT	1.36447	0.529187	0.529187	1.4635	0.954404	0.844316	0.579174	0.435894	0.478261	((((((.(((....))).))))))........((((.......))))......	-0.3	0.548282
18564	18564	83	6	13255	5937	GCAGTACAGACAACACGATGCAC	TCTGTACAAACAACACCATCCAA	ACAGTACAAACAACACAATGCAG	0.654899	1.30856	0.654899	1.46329	0.802294	0.786058	0.267842	0.689083	0.391304	((((((.(((....))).)))))).............................	0	0.690525
8281	8281	29	6	9464	21828	ACCTCATAAAATAGTAGGCAAGG	CCATCATTAAATGGTAGGACAGG	GCATCATCAAATAGTAGGAAAGG	1.21884	0.805068	0.805068	1.46072	0.930094	0.873434	0.630706	0.446642	0.391304	((((((.(((....))).))))))(((......))).................	-0.2	0
4694	4694	21	6	27182	25269	AAGCAAAGCAATATTGTCACTGC	CAGCAAAGCATAATTGTCACCAT	CAGCAAAGCAACATTGTCACGAG	1.36447	0.520535	0.520535	1.46039	0.954404	0.844316	0.579174	0.435894	0.478261	((((((.(((....))).))))))........((((.......))))......	-0.3	0.548282
18694	18694	83	6	13255	5937	GCAGTACAGACAACACGATGCAC	TCTGTACAAACAACACCATCCAA	GCAGTACAGACAACACAATTCAC	0.585676	1.33662	0.585676	1.4593	0.802294	0.786058	0.267842	0.689083	0.434783	((((((.(((....))).)))))).............................	0	0.537087
12162	12162	52	6	22915	8806	GTAATTATAATTACCACCAACCT	ATTAGTATAACTACCACCACGCT	TTAAGTATAATTACCACCAGCCT	0.829078	1.20045	0.829078	1.45892	0.869439	0.905282	0.62968	0.927827	0.347826	((((((.(((....))).)))))).............................	0	0
21849	21849	101	6	13092	16037	GCATCTACAGCAAAAGCACAGAA	GCATCTATAGCTAAAGACACGAA	GCATCTAAAGCCAAAGAAATGAA	0.789969	1.22623	0.789969	1.45866	0.772478	0.864835	0.237193	0.293668	0.347826	((((((.(((....))).)))))).....((..(((........)))..))..	-2.4	0.675636
12796	12796	52	6	22915	8806	GTAATTATAATTACCACCAACCT	ATTAGTATAACTACCACCACGCT	GTAAGTATAATTACCACCAAACT	1.07358	0.985909	0.985909	1.4576	0.869439	0.905282	0.62968	0.927827	0.304348	((((((.(((....))).))))))......((((......)))).........	-1.2	0
21846	21846	101	6	13092	16037	GCATCTACAGCAAAAGCACAGAA	GCATCTATAGCTAAAGACACGAA	GCATCTATAGCCAAAGAAATGAA	0.708027	1.27241	0.708027	1.45614	0.772478	0.864835	0.237193	0.293668	0.347826	((((((.(((....))).)))))).....((..(((........)))..))..	-2.4	0.57802
11329	11329	52	6	22915	8806	GTAATTATAATTACCACCAACCT	ATTAGTATAACTACCACCACGCT	ATAAGTATAATTACCACCACTCT	1.01511	1.04353	1.01511	1.45582	0.869439	0.905282	0.62968	0.927827	0.304348	((((((.(((....))).)))))).............................	0	0
11957	11957	52	6	22915	8806	GTAATTATAATTACCACCAACCT	ATTAGTATAACTACCACCACGCT	GTAAGTATAACTACCACCAAGCT	0.871121	1.16624	0.871121	1.45567	0.869439	0.905282	0.62968	0.927827	0.391304	((((((.(((....))).)))))).............................	0	0
18755	18755	83	6	13255	5937	GCAGTACAGACAACACGATGCAC	TCTGTACAAACAACACCATCCAA	ACAGTACAGACAACACAATCCAC	0.605966	1.32197	0.605966	1.45423	0.802294	0.786058	0.267842	0.689083	0.434783	((((((.(((....))).)))))).............................	0	0.617017
12685	12685	52	6	22915	8806	GTAATTATAATTACCACCAACCT	ATTAGTATAACTACCACCACGCT	GTAAGTATAATTACCACCACACT	0.983865	1.07083	0.983865	1.45419	0.869439	0.905282	0.62968	0.927827	0.347826	((((((.(((....))).))))))......((((......)))).........	-1.2	0
12029	12029	52	6	22915	8806	GTAATTATAATTACCACCAACCT	ATTAGTATAACTACCACCACGCT	GTAAGTATAATTACCACCATCCT	1.0684	0.985909	0.985909	1.45379	0.869439	0.905282	0.62968	0.927827	0.347826	((((((.(((....))).))))))......((((......)))).........	-1.2	0
11219	11219	52	6	22915	8806	GTAATTATAATTACCACCAACCT	ATTAGTATAACTACCACCACGCT	TTAAGTATAATTACCACCAGTCT	0.819726	1.20045	0.819726	1.45363	0.869439	0.905282	0.62968	0.927827	0.304348	((((((.(((....))).))))))....(((...(((....)))....)))..	-0.3	0
12574	12574	52	6	22915	8806	GTAATTATAATTACCACCAACCT	ATTAGTATAACTACCACCACGCT	TTAAGTATAATTACCACCAGACT	0.819726	1.20045	0.819726	1.45363	0.869439	0.905282	0.62968	0.927827	0.304348	((((((.(((....))).)))))).............................	0	0
24200	24200	116	6	4727	13109	CATTATACGCTGTAACAGCATCA	CTTTGTAAGCTTTAGCAGCATCT	CATTGTACGCTGTAGCAGCATCT	0.750574	1.24438	0.750574	1.45322	0.744085	0.972522	0.557938	0.618344	0.478261	((((((.(((....))).))))))..............((((...))))....	-3.9	0.0944712
8090	8090	29	6	9464	21828	ACCTCATAAAATAGTAGGCAAGG	CCATCATTAAATGGTAGGACAGG	TCATCATCAAATGGTAGGTAAGG	1.25525	0.731454	0.731454	1.45281	0.930094	0.873434	0.630706	0.446642	0.391304	((((((.(((....))).))))))....(((..((((...))))..)))....	-4.3	1.43415
12847	12847	52	6	22915	8806	GTAATTATAATTACCACCAACCT	ATTAGTATAACTACCACCACGCT	CTAAGTATAACTACCACCAAACT	0.65815	1.2933	0.65815	1.45113	0.869439	0.905282	0.62968	0.927827	0.347826	((((((.(((....))).)))))).............................	0	0
7847	7847	29	6	9464	21828	ACCTCATAAAATAGTAGGCAAGG	CCATCATTAAATGGTAGGACAGG	TCGTCATCAAATAGTAGGTCAGG	1.27922	0.683876	0.683876	1.45055	0.930094	0.873434	0.630706	0.446642	0.434783	((((((.(((....))).))))))(((.(((..(.....)..)))...)))..	-1.4	0.162376
12096	12096	52	6	22915	8806	GTAATTATAATTACCACCAACCT	ATTAGTATAACTACCACCACGCT	CTAAGTATAACTACCACCATCCT	0.654976	1.2933	0.654976	1.44969	0.869439	0.905282	0.62968	0.927827	0.391304	((((((.(((....))).)))))).............................	0	0.482025
11943	11943	52	6	22915	8806	GTAATTATAATTACCACCAACCT	ATTAGTATAACTACCACCACGCT	ATAATTATAACTACCACCAAGCT	0.755136	1.23718	0.755136	1.44943	0.869439	0.905282	0.62968	0.927827	0.304348	((((((.(((....))).)))))).............................	0	0.351584
18661	18661	83	6	13255	5937	GCAGTACAGACAACACGATGCAC	TCTGTACAAACAACACCATCCAA	GCAGTACAGACAACACAATACAG	0.754308	1.23705	0.754308	1.44889	0.802294	0.786058	0.267842	0.689083	0.434783	((((((.(((....))).)))))).............................	0	0.441908
1507	1507	11	6	18734	19508	CCAATAGAATGATGCCAACAGGC	TCATTAGCATGATGTCTACAGAC	TCAATAGCATGATGACAACAGAC	1.30561	0.626908	0.626908	1.44832	0.977597	0.733672	0.820603	0.370959	0.391304	((((((.(((....))).))))))......(((......)))...........	-0.1	0
11754	11754	52	6	22915	8806	GTAATTATAATTACCACCAACCT	ATTAGTATAACTACCACCACGCT	CTAAGTATAATTACCACCACGCT	0.775501	1.22213	0.775501	1.44741	0.869439	0.905282	0.62968	0.927827	0.391304	((((((.(((....))).)))))).............................	0	0
8276	8276	29	6	9464	21828	ACCTCATAAAATAGTAGGCAAGG	CCATCATTAAATGGTAGGACAGG	CCGTCATCAAATAGTAGGAAAGG	1.31718	0.599849	0.599849	1.44734	0.930094	0.873434	0.630706	0.446642	0.434783	((((((.(((....))).))))))......((..(........)..)).....	-0.8	0
18802	18802	83	6	13255	5937	GCAGTACAGACAACACGATGCAC	TCTGTACAAACAACACCATCCAA	GCAGTACAAACAACACAATACAC	0.576675	1.32596	0.576675	1.44593	0.802294	0.786058	0.267842	0.689083	0.391304	((((((.(((....))).)))))).............................	0	0.622524
24631	24631	116	6	4727	13109	CATTATACGCTGTAACAGCATCA	CTTTGTAAGCTTTAGCAGCATCT	CATTGTAAGCTCTAGCAGCATCC	0.530271	1.34496	0.530271	1.44572	0.744085	0.972522	0.557938	0.618344	0.478261	((((((.(((....))).))))))..............(((.....)))....	-1.9	0.96818
1015	1015	11	6	18734	19508	CCAATAGAATGATGCCAACAGGC	TCATTAGCATGATGTCTACAGAC	GCAGTAGCATGATGTCAACAGTC	1.31494	0.5997	0.5997	1.44524	0.977597	0.733672	0.820603	0.370959	0.478261	((((((.(((....))).))))))(((....((......))...)))......	-2.1	0.447646
25749	25749	124	6	25929	12538	AATAGGACTTGTTGTGCCATCAC	ATAAGTAAATGTTGTACCATCAC	AAAAGTACATGTTGTACCATCAC	0.818497	1.19079	0.818497	1.44497	0.727408	0.782518	0.285688	0.301313	0.347826	((((((.(((....))).))))))..........(((((...)))))......	-3.1	0.414075
11694	11694	52	6	22915	8806	GTAATTATAATTACCACCAACCT	ATTAGTATAACTACCACCACGCT	TTAAGTATAACTACCACCAGGCT	0.637545	1.2967	0.637545	1.44495	0.869439	0.905282	0.62968	0.927827	0.391304	((((((.(((....))).))))))...................((....))..	-0.1	0
11923	11923	52	6	22915	8806	GTAATTATAATTACCACCAACCT	ATTAGTATAACTACCACCACGCT	ATAAGTATAAGTACCACCAAGCT	1.04451	0.998314	0.998314	1.44487	0.869439	0.905282	0.62968	0.927827	0.347826	((((((.(((....))).)))))).............................	0	0.0944712
7692	7692	29	6	9464	21828	ACCTCATAAAATAGTAGGCAAGG	CCATCATTAAATGGTAGGACAGG	CCGTCATCAAATAGTAGGCGAGG	1.34571	0.525252	0.525252	1.44458	0.930094	0.873434	0.630706	0.446642	0.521739	((((((.(((....))).)))))).....(.((((..(.....)..)))).).	-3.3	0
7588	7588	29	6	9464	21828	ACCTCATAAAATAGTAGGCAAGG	CCATCATTAAATGGTAGGACAGG	ACATCATCAAATAGTAGGATAGG	1.29152	0.646437	0.646437	1.44427	0.930094	0.873434	0.630706	0.446642	0.347826	((((((.(((....))).))))))(((......))).................	-0.2	0
11994	11994	52	6	22915	8806	GTAATTATAATTACCACCAACCT	ATTAGTATAACTACCACCACGCT	TTAAGTATAAATACCACCAAGCT	0.730772	1.24534	0.730772	1.44392	0.869439	0.905282	0.62968	0.927827	0.304348	((((((.(((....))).)))))).............................	0	0.508878
18553	18553	83	6	13255	5937	GCAGTACAGACAACACGATGCAC	TCTGTACAAACAACACCATCCAA	ACAGTACAGACAACACAATGCAG	0.771876	1.22028	0.771876	1.44391	0.802294	0.786058	0.267842	0.689083	0.434783	((((((.(((....))).)))))).............................	0	0.732638
20540	20540	93	6	18979	12596	GTTGAACCTTTCTACAAGCCGCA	GTTGAACAATTTTACTATCTGCA	GTTGAACCATTCTACAATCCGCA	0.761059	1.22587	0.761059	1.4429	0.780479	0.636134	0.469769	0.451792	0.434783	((((((.(((....))).))))))......((.(((...))).))........	-0.7	0
1058	1058	11	6	18734	19508	CCAATAGAATGATGCCAACAGGC	TCATTAGCATGATGTCTACAGAC	ACAATAGCATGATGACAACAGTC	1.32069	0.578974	0.578974	1.44202	0.977597	0.733672	0.820603	0.370959	0.391304	((((((.(((....))).))))))...................(((....)))	-0.5	0.308225
12445	12445	52	6	22915	8806	GTAATTATAATTACCACCAACCT	ATTAGTATAACTACCACCACGCT	CTAAGTATAACTACCACCAACCT	0.634393	1.2933	0.634393	1.44051	0.869439	0.905282	0.62968	0.927827	0.391304	((((((.(((....))).)))))).............................	0	0.184979
18457	18457	83	6	13255	5937	GCAGTACAGACAACACGATGCAC	TCTGTACAAACAACACCATCCAA	GCAGTACAGACAACACAATACAT	0.654225	1.2829	0.654225	1.44009	0.802294	0.786058	0.267842	0.689083	0.391304	((((((.(((....))).)))))).............................	0	0.609603
7586	7586	29	6	9464	21828	ACCTCATAAAATAGTAGGCAAGG	CCATCATTAAATGGTAGGACAGG	GCATCATCAAATAGTAGGATAGG	1.14574	0.870249	0.870249	1.43877	0.930094	0.873434	0.630706	0.446642	0.391304	((((((.(((....))).))))))(((......))).................	-0.2	0
1051	1051	11	6	18734	19508	CCAATAGAATGATGCCAACAGGC	TCATTAGCATGATGTCTACAGAC	TCATTAGCATGATGACAACAGTC	1.28326	0.650139	0.650139	1.43856	0.977597	0.733672	0.820603	0.370959	0.391304	((((((.(((....))).))))))......((((((...))))))........	-2.8	0.342201
7850	7850	29	6	9464	21828	ACCTCATAAAATAGTAGGCAAGG	CCATCATTAAATGGTAGGACAGG	TCCTCATCAAATAGTAGGTCAGG	1.28261	0.650249	0.650249	1.43803	0.930094	0.873434	0.630706	0.446642	0.434783	((((((.(((....))).)))))).......(((..((........))..)))	-2.9	0.290165
11603	11603	52	6	22915	8806	GTAATTATAATTACCACCAACCT	ATTAGTATAACTACCACCACGCT	CTAAGTATAAATACCACCATGCT	0.607288	1.30298	0.607288	1.43756	0.869439	0.905282	0.62968	0.927827	0.347826	((((((.(((....))).)))))).........(((((..........)))))	-0.8	0.420293
12797	12797	52	6	22915	8806	GTAATTATAATTACCACCAACCT	ATTAGTATAACTACCACCACGCT	CTAAGTATAATTACCACCAAACT	0.846218	1.16194	0.846218	1.43742	0.869439	0.905282	0.62968	0.927827	0.304348	((((((.(((....))).)))))).............................	0	0
11697	11697	52	6	22915	8806	GTAATTATAATTACCACCAACCT	ATTAGTATAACTACCACCACGCT	ATAAGTATAACTACCACCAGGCT	0.789505	1.20046	0.789505	1.43681	0.869439	0.905282	0.62968	0.927827	0.391304	((((((.(((....))).))))))...................((....))..	-0.1	0
[truncated: 28,153 more rows]
