# Supplementary material for: Polyvalent guide RNAs for CRISPR antivirals
Source: iScience. 2022 Oct 13;25(11):105333. doi: 10.1016/j.isci.2022.105333 (PMC9618770; doi:10.1016/j.isci.2022.105333)
Supplement: Table S10. RfxCas13d pgRNAs for SARS-CoV-2 used in Collateral Activity assays, related to STAR Methods [file mmc11.xlsx]

## Sheet: Table S10
Supplementary Table S10: RfxCas13d pgRNAs for SARS-CoV-2 used in Collateral Activity assays. Related to STAR Methods.
pgRNA candidates selected from Table S9 from criteria of either minimum predicted activity across both targets or overall catalytic rate when both >top quartile (sum of squares predicted activity)
Set	(M)onovalent/(P)olyvalent	gRNA name	Spacer sequence	Target gene in SARS-CoV-2
1	M	s1m26387	TTAACAATATTGCAGCAGTACGC	E
1	M	s1m21445	TTAAAGACATAACAGCAGTACCC	ORF1ab
1	P	s1p26387.21445	TTAACGATATTACAGCAGTACTC	E+ORF1ab
1	P	s2p26387.21445	TTAACGAAATAACAGCAGTACTC	E+ORF1ab
2	M	s1m12655	AGCTGTTACAATAAGAGGCCATG	ORF1ab
2	M	s1m7891	AACTATAACATTAATAGGCAATG	ORF1ab
2	P	s1p12655.7891	AACTGTTACAGTAATAGGCTATG	ORF1ab (x2)
2	P	s2p12655.7891	AGCTGTTACAGTAATAGGCTATG	ORF1ab (x2)
3	M	s1m13254	CAGTACAGACAACACGATGCACC	ORF1ab
3	M	s1m5936	CTGTACAAACAACACCATCCAAT	ORF1ab
3	P	s1p13254.5936	CAGTACACACAACACCATACATC	ORF1ab (x2)
3	P	s2p13254.5936	CAGTACACACAACACTATACATT	ORF1ab (x2)
4	M	s1m13255	GCAGTACAGACAACACGATGCAC	ORF1ab
4	M	s1m5937	TCTGTACAAACAACACCATCCAA	ORF1ab
4	P	s1p13255.5937	ACAGTACAGACAACACGATACAG	ORF1ab (x2)
4	P	s2p13255.5937	TCAGTACAAACAACACGATTCAG	ORF1ab (x2)
5	M	s1m13112	AATCTTTGTAAGCTTTAGCAGCA	ORF1ab
5	M	s1m4730	AACCATTATACGCTGTAACAGCA	ORF1ab
5	P	s1p13112.4730	AAACGTTCTACGCTTTAACAGCA	ORF1ab (x2)
5	P	s2p13112.4730	AAACGTTCTACGCTGTAACAGCA	ORF1ab (x2)
6	M	s1m13110	TCTTTGTAAGCTTTAGCAGCATC	ORF1ab
6	M	s1m4728	CCATTATACGCTGTAACAGCATC	ORF1ab
6	P	s1p13110.4728	GCATTGTAAGCTGTAGCAGCATC	ORF1ab (x2)
7	M	s1m4727	CATTATACGCTGTAACAGCATCA	ORF1ab
7	M	s1m13109	CTTTGTAAGCTTTAGCAGCATCT	ORF1ab
7	P	s1p4727.13109	CATTGTACGCTGTAACAGCATCT	ORF1ab (x2)
7	P	s2p4727.13109	CATTGTACGCTCTAACAGCATCT	ORF1ab (x2)
8	M	s1m18045	TTCAGCTTGTAAAGTTGCCACAT	ORF1ab
8	M	s1m12097	TATAGCTTGTAAGGTTGCCCTGT	ORF1ab
8	P	s1p18045.12097	TACAGCTTGTAAGGTTGCCTTTT	ORF1ab (x2)
9	M	s1m18044	TCAGCTTGTAAAGTTGCCACATT	ORF1ab
9	M	s1m12096	ATAGCTTGTAAGGTTGCCCTGTT	ORF1ab
9	P	s1p18044.12096	TTAGCTTGTAAGGTTGCCTCTTT	ORF1ab (x2)
10	M	s1m7889	CTATAACATTAATAGGCAATGAA	ORF1ab
10	M	s1m24348	CTATTAAATTGGTTGGCAATCAA	spike glycoprotein
10	P	s1p7889.24348	CTATGAAATTGATCGGCAATGAA	ORF1ab+S
10	P	s2p7889.24348	CTATGAAATTGATTGGCAATCAA	ORF1ab+S
11	M	s1m10062	AAACCACTCTGCAAAACAGCTGA	ORF1ab
11	M	s1m7249	AAACCACTCTGCAACTAAGCCAA	ORF1ab
11	P	s1p10062.7249	AAACCACTCTGCAACAAAGCTTA	ORF1ab (x2)
12	M	s1m11684	TCAGTCTAAAGTAGCGGTTGAGT	ORF1ab
12	M	s1m7021	AACACCTAAAGCAGCGGTTGAGT	ORF1ab
12	P	s1p11684.7021	ACAATCTAAAGCAGCGGTTGAGT	ORF1ab (x2)
12	P	s2p11684.7021	TAAATCTAAAGTAGCGGTTGAGT	ORF1ab (x2)
13	M	s1m18712	CATAAGTGTCTGAAGCAGTGGAA	ORF1ab
13	M	s1m12158	CATAAGCTTCTTGAGCAGTAGCA	ORF1ab
13	P	s1p18712.12158	CATAAGAGTCTGGAGCAGTGGTA	ORF1ab (x2)
14	M	s1m11683	CAGTCTAAAGTAGCGGTTGAGTA	ORF1ab
14	M	s1m7020	ACACCTAAAGCAGCGGTTGAGTA	ORF1ab
14	P	s1p11683.7020	GAATCTAAAGTAGCGGTTGAGTA	ORF1ab (x2)
15	M	s1m9161	TAGGAAATTGAATAATAGAGCCA	ORF1ab
15	M	s1m18931	TAGGATATTCAATAGTCCAGTCA	ORF1ab
15	P	s1p9161.18931	TAGGAGATTTAATAGTACAGACA	ORF1ab (x2)
