# Supplementary material for: Polyvalent guide RNAs for CRISPR antivirals
Source: iScience. 2022 Oct 13;25(11):105333. doi: 10.1016/j.isci.2022.105333 (PMC9618770; doi:10.1016/j.isci.2022.105333)
Supplement: Table S11. Results of SARS-CoV-2 collateral activity assays, related to STAR Methods [file mmc12.xlsx]

## Sheet: Table S11
Supplementary Table S11: Results of SARS-CoV-2 collateral activity assays. Related to STAR Methods.
Assays performed using Cas13 and dsDNA templates (4.0E+05 cp/ul )) containing ~300 bp of the flanking sequence of the targets lead by a T7 promoter, in the presence of T7 RNA polymerase
Sequences highlighted in yellow are used for later SHERLOCK-type assays
			Fluorescent signal (RFU)
Set	gRNA name	Target positions	0 hr	1 hr	3 hr
1	s1m26387+s1m21445	26387 and 21445	13.1597	44.3508	89.2994
1	s1p26387.21445		12.3211	36.7167	84.8699
1	s2p26387.21445		12.4175	33.9884	77.277
2	s1m12655+ s1m7891	12655 and 7889	12.4941	37.6627	104.428
2	s1p12655.7891		12.4941	33.5985	80.7528
2	s2p12655.7891		12.5065	37.8921	104.568
3	s1m13254+ s1m5936	13254 and 5936	12.4781	33.6343	87.1371
3	s1p13254.5936		12.4639	35.24	87.4957
3	s2p13254.5936		12.6701	35.8164	89.5043
4	s1m13255+ s1m5937	13109 and 5936	12.3572	33.5841	83.407
4	s1p13255.5937		12.5705	37.5695	86.4915
4	s2p13255.5937		12.4425	41.5406	97.1797
5	s1m13112+ s1m4730	13109 and 4727	12.5921	33.7814	82.0643
5	s1p13112.4730		12.1398	58.4129	136.731
5	s2p13112.4730		12.5439	46.0966	108.514
6	s1m13110+ s1m4728		12.4141	33.1254	77.3814
6	s1p13110.4728		12.4781	34.5447	81.9723
7	s1m4727 +s1m13109		11.8522	29.5199	68.7734
7	s1p4727.13109		11.7598	30.4732	74.0817
7	s2p4727.13109		11.9874	30.8531	78.5291
8	s1m18045 + s1m12097	18044 and 12158	12.6559	31.5628	72.1449
8	s1p18045.12097		12.3145	30.9893	75.9467
9	s1m18044+ s1m12096		12.5848	29.5772	72.9339
9	s1p18044.12096		12.8408	37.0534	91.2976
10	s1m7889+s1m24348	7889 and 24348	11.9788	33.1056	78.5393
10	s1p7889.24348		11.7623	30.7826	72.1966
10	s2p7889.24348		11.7397	34.4762	79.8203
11	s1m10062+s1m7249	10062 and 7249	11.333	30.3301	69.7059
11	s1p10062.7249		11.3828	33.8306	69.3473
12	s1m11684 + s1m7021	11684 and 7021	12.0869	32.4158	74.2436
12	s1p11684.7021		11.4113	49.2749	93.8844
12	s2p11684.7021		11.7029	28.3515	56.4665
13	s1m11683+ s1m7020	11683 and 7020	11.7254	32.6112	74.9424
13	s1p11683.7020		12.6791	51.7204	111.526
14	s1m18712+s1m12158	18712 and 12096	11.582	31.0969	76.8241
14	s1p18712.12158		11.7434	34.9711	81.7178
15	s2m9161 +s2m18931	9161 and 18931	12.1856	41.17	91.92
15	s2p9161.18931		11.9688	37.18	90.4299
