# Supplementary material for: Polyvalent guide RNAs for CRISPR antivirals
Source: iScience. 2022 Oct 13;25(11):105333. doi: 10.1016/j.isci.2022.105333 (PMC9618770; doi:10.1016/j.isci.2022.105333)
Supplement: Table S12. Cas9 gRNAs, pgRNAs, and targets for ex vivo validation of the pgRNA design protocol, related to Figure 4 [file mmc13.xlsx]

## Sheet: Table S12
Supplementary Table S12: Cas9 gRNAs, pgRNAs, and targets for ex vivo validation of the pgRNA design protocol. Related to Figure 4.
Cas9 for in vitro validation of pgRNA design protocol
Figures	Target	Target Sequence	PAM	pgRNA Spacer	pgRNA Spacer Sequence	gRNA Spacer	Spacer Sequence
4C, S8	Target A	ATATGTTTGATATCAAACGG	GGG	pgRNA-TRV1.1897.6230	AUAUGUUUGGUGUCACACGG	gRNA-TRV1.1897+ (gA)	AUAUGUUUGAUAUCAAACGG
4C, S8	Target B	ACATGGTTGGTGTCACACGT	AGG	pgRNA-TRV1.1897.6230	AUAUGUUUGGUGUCACACGG	gRNA-TRV1.6230+ (gB)	ACAUGGUUGGUGUCACACGU
4D, S9	Target 1	ACTACGAGACGTGGGCCATG	AGG	pgRNA (Figure 2D)	AUAUGUUUGGUGUCACACGG
4D, S9	Target 2	CCTATAGGACGTGGGCCATG	AGG	pgRNA (Figure 2D)	AUAUGUUUGGUGUCACACGG
4D, S9	Target 3	ACTACGAGATGTGGGCCATG	AGG	pgRNA (Figure 2D)	AUAUGUUUGGUGUCACACGG
4D, S9	Target 4	CCTATAGAACGTGGGCCATG	AGG	pgRNA (Figure 2D)	AUAUGUUUGGUGUCACACGG
4D, S9	Target 5	ACTACGAGATGCGGGCCATG	AGG	pgRNA (Figure 2D)	AUAUGUUUGGUGUCACACGG
4D, S9	Target 6	CCTATAAGACATGGGCCATG	AGG	pgRNA (Figure 2D)	AUAUGUUUGGUGUCACACGG
4D, S9	Target 7	ACTACGAGATGCGGGACATG	AGG	pgRNA (Figure 2D)	AUAUGUUUGGUGUCACACGG	gRNA-7	ACUACGAGAUGCGGGACAUG
4D, S9	Target 8	CCTATAGAACATGGACCATG	AGG	pgRNA (Figure 2D)	AUAUGUUUGGUGUCACACGG	gRNA-8	CCUAUAGAACAUGGACCAUG
4D, S9	Target P	ACTATGGGACGTGGGCCATG	AGG			pgRNA (Figure 4D)	AUAUGUUUGGUGUCACACGG
4D, S9	Target A	ATATGTTTGATATCAAACGG	GGG	pgRNA-TRV1.1897.6230-5G	GAUAUGUUUGGUGUCACACGG	gRNA-TRV1.1897-5G	GAUAUGUUUGAUAUCAAACGG
4D, S9	Target B	ACATGGTTGGTGTCACACGT	AGG	pgRNA-TRV1.1897.6230-5G	GAUAUGUUUGGUGUCACACGG	gRNA-TRV1.6230-5G	GACAUGGUUGGUGUCACACGU
4D, S10	HIV_4794s	ACAATTTTAAAAGAAAAGGG	GGG	pgRNA-HIV.4794s.9078s	CACCUUUUAAAAGAAAAGGG
4D, S10	HIV_9078s	CACTTTTTAAAAGAAAAGGG	GGG	pgRNA-HIV.4794s.9078s	CACCUUUUAAAAGAAAAGGG
4D, S10	HPV16_2716s	GCATTTAACAGCTCACACAA	AGG	pgRNA-HPV16.2716s.7434a	CUACUUAACAGUUCACACAA
4D, S10	HPV16_7434as	CTAATTAACAAATCACACAA	CGG	pgRNA-HPV16.2716s.7434a	CUACUUAACAGUUCACACAA
4D, S10	HTLV1_4382a	GGTTGGATTGTAGGGGACAT	TGG	pgRNA-HTLV1.4382a.7503a	AGUUGGUUUGUAGGGGACAU
4D, S10	HTLV1_7503a	TATTCGTTTGTAGGGAACAT	TGG	pgRNA-HTLV1.4382a.7503a	AGUUGGUUUGUAGGGGACAU
4D, S10	HAvC_9382a	AGAAGAAGAAGAAGAAGGGG	AGG	pgRNA-HAvC.9382a.11125a	AGACGCGGUAGGAGAAGGGG
4D, S10	HAvC_11125a	TGACGCGGTAGGAGAAGGGG	AGG	pgRNA-HAvC.9382a.11125a	AGACGCGGUAGGAGAAGGGG
4D, S10	HPV16_4525a	AAAGATGTAGAGGGTACAGA	TGG	pgRNA-HPV16.4525a.HPV18.934s	CUAGAUGUAGAGGGUACAGA
4D, S10	HPV18_934s	GCTGATCCAGAAGGTACAGA	CGG	pgRNA-HPV16.4525a.HPV18.934s	CUAGAUGUAGAGGGUACAGA
4D, S10	HAvC_731s	GGCCCCCGAAGATCCCAACG	AGG	pgRNA-HAvC.731s.25247s	GGCCUGCGAAGUUCCCAACG
4D, S10	Havc_25247s	GGCCTGCAAAATTTCCAACG	TGG	pgRNA-HAvC.731s.25247s	GGCCUGCGAAGUUCCCAACG
