# Supplementary material for: Polyvalent guide RNAs for CRISPR antivirals
Source: iScience. 2022 Oct 13;25(11):105333. doi: 10.1016/j.isci.2022.105333 (PMC9618770; doi:10.1016/j.isci.2022.105333)
Supplement: Table S13. Oligos, DNA , and Genomic sequences used in this study, related to STAR Methods [file mmc14.xlsx]

## Sheet: Table S13
Supplementary Table S13: Oligos, DNA , and Genomic sequences used in this study. Related to STAR Methods.
Viral genome sequences:
>NC_045512.2 Severe acute respiratory syndrome coronavirus 2 isolate Wuhan-Hu-1, complete genome
>K03455.1 Human immunodeficiency virus type 1 (HXB2), complete genome
>NC_001526.4 Human papillomavirus type 16, complete genome
>NC_001357.1 Human papillomavirus type 18, complete genome
>NC_001436.1 Human T-lymphotropic virus 1, complete genome
>NC_001405.1 Human adenovirus C, complete genome
>AF406990.1 Tobacco rattle virus segment RNA1, complete sequence
>NC_001367.1 Tobacco mosaic virus, complete genome
Plasmids from Addgene
80083	pJL-TRBO-G	pJL-TRBO-G was a gift from John Lindbo (Addgene plasmid # 80083 ; http://n2t.net/addgene:80083 ; RRID:Addgene_80083)
148968	pYL192 (TRV1)	pYL192 (TRV1) was a gift from Savithramma Dinesh-Kumar (Addgene plasmid # 148968 ; http://n2t.net/addgene:148968 ; RRID:Addgene_148968)
149275	SPDK3876(TRV-RNA2-pPEBV-MCS)	SPDK3876(TRV-RNA2-pPEBV-MCS) was a gift from Savithramma Dinesh-Kumar (Addgene plasmid # 149275 ; http://n2t.net/addgene:149275 ; RRID:Addgene_149275)
135320	pB_35S/mEGFP	pB_35S/mEGFP was a gift from Mathias Pribil (Addgene plasmid # 135320 ; http://n2t.net/addgene:135320 ; RRID:Addgene_135320)
109049	pXR001: EF1a-CasRx-2A-EGFP	pXR001: EF1a-CasRx-2A-EGFP was a gift from Patrick Hsu (Addgene plasmid # 109049 ; http://n2t.net/addgene:109049 ; RRID:Addgene_109049)
35326	pBbA2c-RFP	pBbA2c-RFP was a gift from Jay Keasling (Addgene plasmid # 35326 ; http://n2t.net/addgene:35326 ; RRID:Addgene_35326)
35330	pBbS2k-RFP	pBbS2k-RFP was a gift from Jay Keasling (Addgene plasmid # 35330 ; http://n2t.net/addgene:35330 ; RRID:Addgene_35330)
dsDNA Targets for in vitro Cas9 cleavage assays:
Figures 4D and S9	Target 1	gttagttcaatgcttttcccgttatccggatcatatgaaacggcatgactttttcaagagtgccatgcccgaaggttatgtacaggaacgcactatatctttcaaagatgacgggaaccatgaggACTACGAGACGTGGGCCATGaggactatgtacaagacgcgtgctgaagtcaagtttgaaggtgatacccttgttaatcgtatcgagttaaaaggtattgattttaaagaagatggaaacattctcggacgccctttcgaaagatcccaacgaaaagcgtgaccacatggtccttc
Figures 4D and S9	Target 2	gttagttcaatgcttttcccgttatccggatcatatgaaacggcatgactttttcaagagtgccatgcccgaaggttatgtacaggaacgcactatatctttcaaagatgacgggaaccatgaggCCTATAGGACGTGGGCCATGaggactatgtacaagacgcgtgctgaagtcaagtttgaaggtgatacccttgttaatcgtatcgagttaaaaggtattgattttaaagaagatggaaacattctcggacgccctttcgaaagatcccaacgaaaagcgtgaccacatggtccttc
Figures 4D and S9	Target 3	gttagttcaatgcttttcccgttatccggatcatatgaaacggcatgactttttcaagagtgccatgcccgaaggttatgtacaggaacgcactatatctttcaaagatgacgggaaccatgaggACTACGAGATGTGGGCCATGaggactatgtacaagacgcgtgctgaagtcaagtttgaaggtgatacccttgttaatcgtatcgagttaaaaggtattgattttaaagaagatggaaacattctcggacgccctttcgaaagatcccaacgaaaagcgtgaccacatggtccttc
Figures 4D and S9	Target 4	gttagttcaatgcttttcccgttatccggatcatatgaaacggcatgactttttcaagagtgccatgcccgaaggttatgtacaggaacgcactatatctttcaaagatgacgggaaccatgaggCCTATAGAACGTGGGCCATGaggactatgtacaagacgcgtgctgaagtcaagtttgaaggtgatacccttgttaatcgtatcgagttaaaaggtattgattttaaagaagatggaaacattctcggacgccctttcgaaagatcccaacgaaaagcgtgaccacatggtccttc
Figures 4D and S9	Target 5	gttagttcaatgcttttcccgttatccggatcatatgaaacggcatgactttttcaagagtgccatgcccgaaggttatgtacaggaacgcactatatctttcaaagatgacgggaaccatgaggACTACGAGATGCGGGCCATGaggactatgtacaagacgcgtgctgaagtcaagtttgaaggtgatacccttgttaatcgtatcgagttaaaaggtattgattttaaagaagatggaaacattctcggacgccctttcgaaagatcccaacgaaaagcgtgaccacatggtccttc
Figures 4D and S9	Target 6	gttagttcaatgcttttcccgttatccggatcatatgaaacggcatgactttttcaagagtgccatgcccgaaggttatgtacaggaacgcactatatctttcaaagatgacgggaaccatgaggCCTATAAGACATGGGCCATGaggactatgtacaagacgcgtgctgaagtcaagtttgaaggtgatacccttgttaatcgtatcgagttaaaaggtattgattttaaagaagatggaaacattctcggacgccctttcgaaagatcccaacgaaaagcgtgaccacatggtccttc
Figures 4D and S9	Target 7	gttagttcaatgcttttcccgttatccggatcatatgaaacggcatgactttttcaagagtgccatgcccgaaggttatgtacaggaacgcactatatctttcaaagatgacgggaaccatgaggACTACGAGATGCGGGACATGaggactatgtacaagacgcgtgctgaagtcaagtttgaaggtgatacccttgttaatcgtatcgagttaaaaggtattgattttaaagaagatggaaacattctcggacgccctttcgaaagatcccaacgaaaagcgtgaccacatggtccttc
Figures 4D and S9	Target 8	gttagttcaatgcttttcccgttatccggatcatatgaaacggcatgactttttcaagagtgccatgcccgaaggttatgtacaggaacgcactatatctttcaaagatgacgggaaccatgaggCCTATAGAACATGGACCATGaggactatgtacaagacgcgtgctgaagtcaagtttgaaggtgatacccttgttaatcgtatcgagttaaaaggtattgattttaaagaagatggaaacattctcggacgccctttcgaaagatcccaacgaaaagcgtgaccacatggtccttc
Figures 4D and S9	Target P	gttagttcaatgcttttcccgttatccggatcatatgaaacggcatgactttttcaagagtgccatgcccgaaggttatgtacaggaacgcactatatctttcaaagatgacgggaaccatgaggACTATGGGACGTGGGCCATGaggactatgtacaagacgcgtgctgaagtcaagtttgaaggtgatacccttgttaatcgtatcgagttaaaaggtattgattttaaagaagatggaaacattctcggacgccctttcgaaagatcccaacgaaaagcgtgaccacatggtccttc
Figures 4D and S10	HIV_4794s	gttagttcaatgcttttcccgttatccggatcatatgaaacggcatgactttttcaagagtgccatgcccgaaggttatgtacaggaacgcactatatctttcaaacaaatggcagtattcatccACAATTTTAAAAGAAAAGGGGGGattggggggtacagtgcaggtgaagtcaagtttgaaggtgatacccttgttaatcgtatcgagttaaaaggtattgattttaaagaagatggaaacattctcggacgccctttcgaaagatcccaacgaaaagcgtgaccacatggtccttc
Figures 4D and S10	HIV_9078s	gttagttcaatgcttttcccgttatccggatcatatgaaacggcatgactttttcaagagtgccatgcccgaaggttatgtacaggaacgcactatatctttcaaaggcagctgtagatcttagcCACTTTTTAAAAGAAAAGGGGGGactggaagggctaattcacttgaagtcaagtttgaaggtgatacccttgttaatcgtatcgagttaaaaggtattgattttaaagaagatggaaacattctcggacgccctttcgaaagatcccaacgaaaagcgtgaccacatggtccttc
Figures 4D and S10	HPV16_2716s	gttagttcaatgcttttcccgttatccggatcatatgaaacggcatgactttttcaagagtgccatgcccgaaggttatgtacaggaacgcactatatctttcaaacagtgctccaatcctcactGCATTTAACAGCTCACACAAAGGacggattaactgtaatagtatgaagtcaagtttgaaggtgatacccttgttaatcgtatcgagttaaaaggtattgattttaaagaagatggaaacattctcggacgccctttcgaaagatcccaacgaaaagcgtgaccacatggtccttc
Figures 4D and S10	HPV16_7434as	gttagttcaatgcttttcccgttatccggatcatatgaaacggcatgactttttcaagagtgccatgcccgaaggttatgtacaggaacgcactatatctttcaagcttttgacagttaatacacCTAATTAACAAATCACACAACGGtttgttgtattgctgttctatgaagtcaagtttgaaggtgatacccttgttaatcgtatcgagttaaaaggtattgattttaaagaagatggaaacattctcggacgccctttcgaaagatcccaacgaaaagcgtgaccacatggtccttc
Figures 4D and S10	HTLV1_4382a	gttagttcaatgcttttcccgttatccggatcatatgaaacggcatgactttttcaagagtgccatgcccgaaggttatgtacaggaacgcactatatctttcaacgttctacaagtccggagctGGTTGGATTGTAGGGGACATGGGtagtatggcgaatagcaaggtgaagtcaagtttgaaggtgatacccttgttaatcgtatcgagttaaaaggtattgattttaaagaagatggaaacattctcggacgccctttcgaaagatcccaacgaaaagcgtgaccacatggtccttc
Figures 4D and S10	HTLV1_7503a	gttagttcaatgcttttcccgttatccggatcatatgaaacggcatgactttttcaagagtgccatgcccgaaggttatgtacaggaacgcactatatctttcaaattttatagaggagtttttcTATTCGTTTGTAGGGAACATTGGtgaggaaggccccgagctggtgaagtcaagtttgaaggtgatacccttgttaatcgtatcgagttaaaaggtattgattttaaagaagatggaaacattctcggacgccctttcgaaagatcccaacgaaaagcgtgaccacatggtccttc
Figures 4D and S10	HAvC_9382a	gttagttcaatgcttttcccgttatccggatcatatgaaacggcatgactttttcaagagtgccatgcccgaaggttatgtacaggaacgcactatatctttcaaccccctcccccaccgccgccAGAAGAAGAAGAAGAAGGGGAGGcccttatggaagaggagatttgaagtcaagtttgaaggtgatacccttgttaatcgtatcgagttaaaaggtattgattttaaagaagatggaaacattctcggacgccctttcgaaagatcccaacgaaaagcgtgaccacatggtccttc
Figures 4D and S10	HAvC_11125a	gttagttcaatgcttttcccgttatccggatcatatgaaacggcatgactttttcaagagtgccatgcccgaaggttatgtacaggaacgcactatatctttcaagccgcggatgttgcccctccTGACGCGGTAGGAGAAGGGGAGGgtgccctgcatgtctgccgctgaagtcaagtttgaaggtgatacccttgttaatcgtatcgagttaaaaggtattgattttaaagaagatggaaacattctcggacgccctttcgaaagatcccaacgaaaagcgtgaccacatggtccttc
Figures 4D and S10	HPV16_4525a	gttagttcaatgcttttcccgttatccggatcatatgaaacggcatgactttttcaagagtgccatgcccgaaggttatgtacaggaacgcactatatctttcaattgcaggaatataacctgatAAAGATGTAGAGGGTACAGATGGtaccggggttgtagaagtattgaagtcaagtttgaaggtgatacccttgttaatcgtatcgagttaaaaggtattgattttaaagaagatggaaacattctcggacgccctttcgaaagatcccaacgaaaagcgtgaccacatggtccttc
Figures 4D and S10	HPV18_934s	gttagttcaatgcttttcccgttatccggatcatatgaaacggcatgactttttcaagagtgccatgcccgaaggttatgtacaggaacgcactatatctttcaacccagcagtaagcaacaatgGCTGATCCAGAAGGTACAGACGGggagggcacgggttgtaacgtgaagtcaagtttgaaggtgatacccttgttaatcgtatcgagttaaaaggtattgattttaaagaagatggaaacattctcggacgccctttcgaaagatcccaacgaaaagcgtgaccacatggtccttc
Figures 4D and S10	HAvC_731s	gttagttcaatgcttttcccgttatccggatcatatgaaacggcatgactttttcaagagtgccatgcccgaaggttatgtacaggaacgcactatatctttcaactgtatgatttagacgtgacGGCCCCCGAAGATCCCAACGAGGaggcggtttcgcagattttttgaagtcaagtttgaaggtgatacccttgttaatcgtatcgagttaaaaggtattgattttaaagaagatggaaacattctcggacgccctttcgaaagatcccaacgaaaagcgtgaccacatggtccttc
Figures 4D and S10	Havc_25247s	gttagttcaatgcttttcccgttatccggatcatatgaaacggcatgactttttcaagagtgccatgcccgaaggttatgtacaggaacgcactatatctttcaacgccagggctacgtgcgccaGGCCTGCAAAATTTCCAACGTGGagctctgcaacctggtctcctgaagtcaagtttgaaggtgatacccttgttaatcgtatcgagttaaaaggtattgattttaaagaagatggaaacattctcggacgccctttcgaaagatcccaacgaaaagcgtgaccacatggtccttc
PCR primers
Cas9-TRV-A-5	GTAAGAAGAAAGGCGCGCAG	Generate Target A (Figure 3I)
Cas9-TRV-A-3	TACCTCGTTCCCAAACAGCC	Generate Target A (Figure 3I)
Cas9-TRV-B-5	TGAGGCGAAGTACGATGGTC	Generate Target A (Figure 3I)
Cas9-TRV-B-3	ACGATCAATCCCGAAAGGAACA	Generate Target A (Figure 3I)
Final-NLS-CASRX-GFP-F	TTCTAGTCGACCTGCAGGCGGCCGCACTAGTGATATCACAAGTTTcaccatgagccccaagaagaag	to Amplify NLS-CASRX-GFP, with overlaps for pB35S for HIFI assembly
Final -NLS-CASRX-GFP-R	GCATGGCCGCGGGATATCACCACTTTGTACAAGAAAGCTGAACGATcgaattcttacttgtacagct	to Amplify NLS-CASRX-GFP, with overlaps for pB35S for HIFI assembly
pB35S-F1	TCGCTCACTGACTCGCTGCGCTCGGTCGTTCGGCTGCGGCGAGCGGT	to Amplify pB35-eGFP region 5824-452
pB35S-R1	AAACTTGTGATATCACTAGTGCGGCCGCCTGCAGGTCGACTAGAA	to Amplify pB35-eGFP region 5824-452
pB35S-F2	ATCGTTCAGCTTTCTTGTACAAAGTGGTGATATCCCGCGGCCATGC	to Amplify pB35-eGFP region 1172-5871
pB35S-R2	ACCGCTCGCCGCAGCCGAACGACCGAGCGCAGCGAGTCAGTGAGCGA	to Amplify pB35-eGFP region 1172-5871
gENA-TRBO.1029-T	CTAGAACCCCTACCAACTGGTCGGGGTTTGAAACCCATTGCAGTATAAAACTGCTCATTTTTTTTT	Targets TRBO-GFP replicon (np 1007-1029)
gENA-TRBO.1029-B	TCGAAAAAAAAAATGAGCAGTTTTATACTGCAATGGTATCATGTGGCGCTTTTGGAATATGAT	Targets TRBO-GFP replicon (np 1007-1029)
gENA-TRBO.2070-T	CTAGAACCCCTACCAACTGGTCGGGGTTTGAAACCCGTCGCCATATGAAACTGCTCTTTTTTTTTT	Targets TRBO-GFP replicon (np 2048-2070)
gENA-TRBO.2070-B	TCGAAAAAAAAAAAGAGCAGTTTCATATGGCGACGGTATCATGTGGCGCTTTTGGAATATGAT	Targets TRBO-GFP replicon (np 2048-2070)
pgENA-TRBO.1029.2070-T	CTAGAACCCCTACCAACTGGTCGGGGTTTGAAACCCATTGCCGTATGAAACTGCTCTTTTTTTTTT	Targets TRBO-GFP replicon (np 1007-1029 and np 2048-2070)
pgENA-TRBO.1029.2070-B	tcgAAAAAAAAAAAGAGCAGTTTCATACGGCAATGGgtttcaaaccccgaccagttggtaggggtt	Targets TRBO-GFP replicon (np 1007-1029 and np 2048-2070)
TRBO-GFP qPCR-F	CCAGACAACCATTACCTGTCG	qRT-PCR of GFP
TRBO-GFP qPCR-R	GCTCATCCATGCCATGTGTA	qRT-PCR of GFP
Niben-PP2A-F	GACCCTGATGTTGATGTTCGCT	qRT-PCR of PP2A
Niben-PP2A-R	GAGGGATTTGAAGAGAGATTTC	qRT-PCR of PP2A
Niben-ACTIN-F	CCTGAGGTCCTTTTCCAACCA	RT-qPCR of Actin (Tac9)
Niben-ACTIN-R	GGATTCCGGCAGCTTCCATT	RT-qPCR of Actin (Tac9)
Niben-L25-F	CCCCTCACCACAGAGTCTGC	RT-qPCR of L25 ribosomal protein
Niben-L25-R	AAGGGTGTTGTTGTCCTCAATCTT	RT-qPCR of L25 ribosomal protein
Synthesized Cas13 crRNAs (IDT)
Figure 3E	SARS-CoV-2-np13112	GAUUUAGACUACCCCAAAAACGAAGGGGACUAAAACAAUCUUUGUAAGCUUUAGCAGCA
Figure 3E	SARS-CoV-2-np4730	GAUUUAGACUACCCCAAAAACGAAGGGGACUAAAACAACCAUUAUACGCUGUAACAGCA
Figure 3E	SARS-CoV-2-np11683	GAUUUAGACUACCCCAAAAACGAAGGGGACUAAAACCAGUCUAAAGUAGCGGUUGAGUA
Figure 3E	SARS-CoV-2-np7020	GAUUUAGACUACCCCAAAAACGAAGGGGACUAAAACACACCUAAAGCAGCGGUUGAGUA
Figure 3E	SARS-CoV-2-np13112.4730	GAUUUAGACUACCCCAAAAACGAAGGGGACUAAAACAAACGUUCUACGCUUUAACAGCA
Figure 3E	SARS-CoV-2-np11683.7020	GAUUUAGACUACCCCAAAAACGAAGGGGACUAAAACGAAUCUAAAGUAGCGGUUGAGUA
Figure 3B	CD46	GATTTAGACTACCCCAAAAACGAAGGGGACTAAAACCAGACAATTGTGTCGCTGCCATC
Oligos for in vitro transcription of Cas13 crRNAs
RTK-T7-Cas13crRNA	GCGTAATACGACTCACTATAGGATTTAGACTACCCCAAAAACGAAGGGGACTAAAAC	Annealed with oligos below for in vitro transcription of Cas13 crRNAs
s1m26387	GCGTACTGCTGCAATATTGTTAAGTTTTAGTCCCCTTCGTTTTTGGGGTAGTCTAAATCCTATAGTGAGTCGTATTACGC
s1m21445	GGGTACTGCTGTTATGTCTTTAAGTTTTAGTCCCCTTCGTTTTTGGGGTAGTCTAAATCCTATAGTGAGTCGTATTACGC
s1p26387.21445	GAGTACTGCTGTAATATCGTTAAGTTTTAGTCCCCTTCGTTTTTGGGGTAGTCTAAATCCTATAGTGAGTCGTATTACGC
s1m12655	CATGGCCTCTTATTGTAACAGCTGTTTTAGTCCCCTTCGTTTTTGGGGTAGTCTAAATCCTATAGTGAGTCGTATTACGC
s1m7891	CATTGCCTATTAATGTTATAGTTGTTTTAGTCCCCTTCGTTTTTGGGGTAGTCTAAATCCTATAGTGAGTCGTATTACGC
s1p12655.7891	CATAGCCTATTACTGTAACAGTTGTTTTAGTCCCCTTCGTTTTTGGGGTAGTCTAAATCCTATAGTGAGTCGTATTACGC
s1m13254	GGTGCATCGTGTTGTCTGTACTGGTTTTAGTCCCCTTCGTTTTTGGGGTAGTCTAAATCCTATAGTGAGTCGTATTACGC
s1m5936	ATTGGATGGTGTTGTTTGTACAGGTTTTAGTCCCCTTCGTTTTTGGGGTAGTCTAAATCCTATAGTGAGTCGTATTACGC
s1p13254.5936	GATGTATGGTGTTGTGTGTACTGGTTTTAGTCCCCTTCGTTTTTGGGGTAGTCTAAATCCTATAGTGAGTCGTATTACGC
s1m13255	GTGCATCGTGTTGTCTGTACTGCGTTTTAGTCCCCTTCGTTTTTGGGGTAGTCTAAATCCTATAGTGAGTCGTATTACGC
s1m5937	TTGGATGGTGTTGTTTGTACAGAGTTTTAGTCCCCTTCGTTTTTGGGGTAGTCTAAATCCTATAGTGAGTCGTATTACGC
s1p13255.5937	CTGTATCGTGTTGTCTGTACTGTGTTTTAGTCCCCTTCGTTTTTGGGGTAGTCTAAATCCTATAGTGAGTCGTATTACGC
s1m13112	TGCTGCTAAAGCTTACAAAGATTGTTTTAGTCCCCTTCGTTTTTGGGGTAGTCTAAATCCTATAGTGAGTCGTATTACGC
s1m4730	TGCTGTTACAGCGTATAATGGTTGTTTTAGTCCCCTTCGTTTTTGGGGTAGTCTAAATCCTATAGTGAGTCGTATTACGC
s1p13112.4730	TGCTGTTAAAGCGTAGAACGTTTGTTTTAGTCCCCTTCGTTTTTGGGGTAGTCTAAATCCTATAGTGAGTCGTATTACGC
s1m13110	GATGCTGCTAAAGCTTACAAAGAGTTTTAGTCCCCTTCGTTTTTGGGGTAGTCTAAATCCTATAGTGAGTCGTATTACGC
s1m4728	GATGCTGTTACAGCGTATAATGGGTTTTAGTCCCCTTCGTTTTTGGGGTAGTCTAAATCCTATAGTGAGTCGTATTACGC
s1p13110.4728	GATGCTGCTACAGCTTACAATGCGTTTTAGTCCCCTTCGTTTTTGGGGTAGTCTAAATCCTATAGTGAGTCGTATTACGC
s1m4727	TGATGCTGTTACAGCGTATAATGGTTTTAGTCCCCTTCGTTTTTGGGGTAGTCTAAATCCTATAGTGAGTCGTATTACGC
s1m13109	AGATGCTGCTAAAGCTTACAAAGGTTTTAGTCCCCTTCGTTTTTGGGGTAGTCTAAATCCTATAGTGAGTCGTATTACGC
s1p4727.13109	AGATGCTGTTACAGCGTACAATGGTTTTAGTCCCCTTCGTTTTTGGGGTAGTCTAAATCCTATAGTGAGTCGTATTACGC
s1m18045	ATGTGGCAACTTTACAAGCTGAAGTTTTAGTCCCCTTCGTTTTTGGGGTAGTCTAAATCCTATAGTGAGTCGTATTACGC
s1m12097	ACAGGGCAACCTTACAAGCTATAGTTTTAGTCCCCTTCGTTTTTGGGGTAGTCTAAATCCTATAGTGAGTCGTATTACGC
s1p18045.12097	AAAAGGCAACCTTACAAGCTGTAGTTTTAGTCCCCTTCGTTTTTGGGGTAGTCTAAATCCTATAGTGAGTCGTATTACGC
s1m18044	AATGTGGCAACTTTACAAGCTGAGTTTTAGTCCCCTTCGTTTTTGGGGTAGTCTAAATCCTATAGTGAGTCGTATTACGC
s1m12096	AACAGGGCAACCTTACAAGCTATGTTTTAGTCCCCTTCGTTTTTGGGGTAGTCTAAATCCTATAGTGAGTCGTATTACGC
s1p18044.12096	AAAGAGGCAACCTTACAAGCTAAGTTTTAGTCCCCTTCGTTTTTGGGGTAGTCTAAATCCTATAGTGAGTCGTATTACGC
s1m7889	TTCATTGCCTATTAATGTTATAGGTTTTAGTCCCCTTCGTTTTTGGGGTAGTCTAAATCCTATAGTGAGTCGTATTACGC
s1m24348	TTGATTGCCAACCAATTTAATAGGTTTTAGTCCCCTTCGTTTTTGGGGTAGTCTAAATCCTATAGTGAGTCGTATTACGC
s1p7889.24348	TTCATTGCCGATCAATTTCATAGGTTTTAGTCCCCTTCGTTTTTGGGGTAGTCTAAATCCTATAGTGAGTCGTATTACGC
s1m10062	TCAGCTGTTTTGCAGAGTGGTTTGTTTTAGTCCCCTTCGTTTTTGGGGTAGTCTAAATCCTATAGTGAGTCGTATTACGC
s1m7249	TTGGCTTAGTTGCAGAGTGGTTTGTTTTAGTCCCCTTCGTTTTTGGGGTAGTCTAAATCCTATAGTGAGTCGTATTACGC
s1p10062.7249	TAAGCTTTGTTGCAGAGTGGTTTGTTTTAGTCCCCTTCGTTTTTGGGGTAGTCTAAATCCTATAGTGAGTCGTATTACGC
s1m11684	ACTCAACCGCTACTTTAGACTGAGTTTTAGTCCCCTTCGTTTTTGGGGTAGTCTAAATCCTATAGTGAGTCGTATTACGC
s1m7021	ACTCAACCGCTGCTTTAGGTGTTGTTTTAGTCCCCTTCGTTTTTGGGGTAGTCTAAATCCTATAGTGAGTCGTATTACGC
s1p11684.7021	ACTCAACCGCTGCTTTAGATTGTGTTTTAGTCCCCTTCGTTTTTGGGGTAGTCTAAATCCTATAGTGAGTCGTATTACGC
s1m18712	TTCCACTGCTTCAGACACTTATGGTTTTAGTCCCCTTCGTTTTTGGGGTAGTCTAAATCCTATAGTGAGTCGTATTACGC
s1m12158	TGCTACTGCTCAAGAAGCTTATGGTTTTAGTCCCCTTCGTTTTTGGGGTAGTCTAAATCCTATAGTGAGTCGTATTACGC
s1p18712.12158	TACCACTGCTCCAGACTCTTATGGTTTTAGTCCCCTTCGTTTTTGGGGTAGTCTAAATCCTATAGTGAGTCGTATTACGC
s1m11683	TACTCAACCGCTACTTTAGACTGGTTTTAGTCCCCTTCGTTTTTGGGGTAGTCTAAATCCTATAGTGAGTCGTATTACGC
s1m7020	TACTCAACCGCTGCTTTAGGTGTGTTTTAGTCCCCTTCGTTTTTGGGGTAGTCTAAATCCTATAGTGAGTCGTATTACGC
s1p11683.7020	TACTCAACCGCTACTTTAGATTCGTTTTAGTCCCCTTCGTTTTTGGGGTAGTCTAAATCCTATAGTGAGTCGTATTACGC
s2m26387	GCGTACTGCTGCAATATTGTTAAGTTTTAGTCCCCTTCGTTTTTGGGGTAGTCTAAATCCTATAGTGAGTCGTATTACGC
s2m21445	GGGTACTGCTGTTATGTCTTTAAGTTTTAGTCCCCTTCGTTTTTGGGGTAGTCTAAATCCTATAGTGAGTCGTATTACGC
s2p26387.21445	GAGTACTGCTGTTATTTCGTTAAGTTTTAGTCCCCTTCGTTTTTGGGGTAGTCTAAATCCTATAGTGAGTCGTATTACGC
s2m9161	TGGCTCTATTATTCAATTTCCTAGTTTTAGTCCCCTTCGTTTTTGGGGTAGTCTAAATCCTATAGTGAGTCGTATTACGC
s2m18931	TGACTGGACTATTGAATATCCTAGTTTTAGTCCCCTTCGTTTTTGGGGTAGTCTAAATCCTATAGTGAGTCGTATTACGC
s2p9161.18931	TGTCTGTACTATTAAATCTCCTAGTTTTAGTCCCCTTCGTTTTTGGGGTAGTCTAAATCCTATAGTGAGTCGTATTACGC
s2m12655	CATGGCCTCTTATTGTAACAGCTGTTTTAGTCCCCTTCGTTTTTGGGGTAGTCTAAATCCTATAGTGAGTCGTATTACGC
s2m7891	CATTGCCTATTAATGTTATAGTTGTTTTAGTCCCCTTCGTTTTTGGGGTAGTCTAAATCCTATAGTGAGTCGTATTACGC
s2p12655.7891	CATAGCCTATTACTGTAACAGCTGTTTTAGTCCCCTTCGTTTTTGGGGTAGTCTAAATCCTATAGTGAGTCGTATTACGC
s2m13254	GGTGCATCGTGTTGTCTGTACTGGTTTTAGTCCCCTTCGTTTTTGGGGTAGTCTAAATCCTATAGTGAGTCGTATTACGC
s2m5936	ATTGGATGGTGTTGTTTGTACAGGTTTTAGTCCCCTTCGTTTTTGGGGTAGTCTAAATCCTATAGTGAGTCGTATTACGC
s2p13254.5936	AATGTATAGTGTTGTGTGTACTGGTTTTAGTCCCCTTCGTTTTTGGGGTAGTCTAAATCCTATAGTGAGTCGTATTACGC
s2m13255	GTGCATCGTGTTGTCTGTACTGCGTTTTAGTCCCCTTCGTTTTTGGGGTAGTCTAAATCCTATAGTGAGTCGTATTACGC
s2m5937	TTGGATGGTGTTGTTTGTACAGAGTTTTAGTCCCCTTCGTTTTTGGGGTAGTCTAAATCCTATAGTGAGTCGTATTACGC
s2p13255.5937	CTGAATCGTGTTGTTTGTACTGAGTTTTAGTCCCCTTCGTTTTTGGGGTAGTCTAAATCCTATAGTGAGTCGTATTACGC
s2m13112	TGCTGCTAAAGCTTACAAAGATTGTTTTAGTCCCCTTCGTTTTTGGGGTAGTCTAAATCCTATAGTGAGTCGTATTACGC
s2m4730	TGCTGTTACAGCGTATAATGGTTGTTTTAGTCCCCTTCGTTTTTGGGGTAGTCTAAATCCTATAGTGAGTCGTATTACGC
s2p13112.4730	TGCTGTTACAGCGTAGAACGTTTGTTTTAGTCCCCTTCGTTTTTGGGGTAGTCTAAATCCTATAGTGAGTCGTATTACGC
s2m13110	GATGCTGCTAAAGCTTACAAAGAGTTTTAGTCCCCTTCGTTTTTGGGGTAGTCTAAATCCTATAGTGAGTCGTATTACGC
s2m4728	GATGCTGTTACAGCGTATAATGGGTTTTAGTCCCCTTCGTTTTTGGGGTAGTCTAAATCCTATAGTGAGTCGTATTACGC
s2p13110.4728	GATGCTGCTACAGCTTACAATGCGTTTTAGTCCCCTTCGTTTTTGGGGTAGTCTAAATCCTATAGTGAGTCGTATTACGC
s2m4727	TGATGCTGTTACAGCGTATAATGGTTTTAGTCCCCTTCGTTTTTGGGGTAGTCTAAATCCTATAGTGAGTCGTATTACGC
s2m13109	AGATGCTGCTAAAGCTTACAAAGGTTTTAGTCCCCTTCGTTTTTGGGGTAGTCTAAATCCTATAGTGAGTCGTATTACGC
s2p4727.13109	AGATGCTGTTAGAGCGTACAATGGTTTTAGTCCCCTTCGTTTTTGGGGTAGTCTAAATCCTATAGTGAGTCGTATTACGC
s2m18045	ATGTGGCAACTTTACAAGCTGAAGTTTTAGTCCCCTTCGTTTTTGGGGTAGTCTAAATCCTATAGTGAGTCGTATTACGC
s2m12097	ACAGGGCAACCTTACAAGCTATAGTTTTAGTCCCCTTCGTTTTTGGGGTAGTCTAAATCCTATAGTGAGTCGTATTACGC
s2p18045.12097	AAAAGGCAACCTTACAAGCTGTAGTTTTAGTCCCCTTCGTTTTTGGGGTAGTCTAAATCCTATAGTGAGTCGTATTACGC
s2m18044	AATGTGGCAACTTTACAAGCTGAGTTTTAGTCCCCTTCGTTTTTGGGGTAGTCTAAATCCTATAGTGAGTCGTATTACGC
s2m12096	AACAGGGCAACCTTACAAGCTATGTTTTAGTCCCCTTCGTTTTTGGGGTAGTCTAAATCCTATAGTGAGTCGTATTACGC
s2p18044.12096	AAAGAGGCAACCTTACAAGCTAAGTTTTAGTCCCCTTCGTTTTTGGGGTAGTCTAAATCCTATAGTGAGTCGTATTACGC
s2m7889	TTCATTGCCTATTAATGTTATAGGTTTTAGTCCCCTTCGTTTTTGGGGTAGTCTAAATCCTATAGTGAGTCGTATTACGC
s2m24348	TTGATTGCCAACCAATTTAATAGGTTTTAGTCCCCTTCGTTTTTGGGGTAGTCTAAATCCTATAGTGAGTCGTATTACGC
s2p7889.24348	TTGATTGCCAATCAATTTCATAGGTTTTAGTCCCCTTCGTTTTTGGGGTAGTCTAAATCCTATAGTGAGTCGTATTACGC
s2m10062	TCAGCTGTTTTGCAGAGTGGTTTGTTTTAGTCCCCTTCGTTTTTGGGGTAGTCTAAATCCTATAGTGAGTCGTATTACGC
s2m7249	TTGGCTTAGTTGCAGAGTGGTTTGTTTTAGTCCCCTTCGTTTTTGGGGTAGTCTAAATCCTATAGTGAGTCGTATTACGC
s2p10062.7249	TAAGCTTTGTTGCAGAGTGGTTTGTTTTAGTCCCCTTCGTTTTTGGGGTAGTCTAAATCCTATAGTGAGTCGTATTACGC
s2m11684	ACTCAACCGCTACTTTAGACTGAGTTTTAGTCCCCTTCGTTTTTGGGGTAGTCTAAATCCTATAGTGAGTCGTATTACGC
s2m7021	ACTCAACCGCTGCTTTAGGTGTTGTTTTAGTCCCCTTCGTTTTTGGGGTAGTCTAAATCCTATAGTGAGTCGTATTACGC
s2p11684.7021	ACTCAACCGCTACTTTAGATTTAGTTTTAGTCCCCTTCGTTTTTGGGGTAGTCTAAATCCTATAGTGAGTCGTATTACGC
s2m18712	TTCCACTGCTTCAGACACTTATGGTTTTAGTCCCCTTCGTTTTTGGGGTAGTCTAAATCCTATAGTGAGTCGTATTACGC
s2m12158	TGCTACTGCTCAAGAAGCTTATGGTTTTAGTCCCCTTCGTTTTTGGGGTAGTCTAAATCCTATAGTGAGTCGTATTACGC
s2p18712.12158	TACCACTGCTCCAGACTCTTATGGTTTTAGTCCCCTTCGTTTTTGGGGTAGTCTAAATCCTATAGTGAGTCGTATTACGC
s2m11683	TACTCAACCGCTACTTTAGACTGGTTTTAGTCCCCTTCGTTTTTGGGGTAGTCTAAATCCTATAGTGAGTCGTATTACGC
s2m7020	TACTCAACCGCTGCTTTAGGTGTGTTTTAGTCCCCTTCGTTTTTGGGGTAGTCTAAATCCTATAGTGAGTCGTATTACGC
s2p11683.7020	TACTCAACCGCTACTTTAGATTCGTTTTAGTCCCCTTCGTTTTTGGGGTAGTCTAAATCCTATAGTGAGTCGTATTACGC
